# Supplementary material for: Cooperative mechanisms of oxide ion conduction in tellurites with secondary bond interactions and Grotthuss-like processes
Source: Nat Commun. 2025 Feb 4;16:1353. doi: 10.1038/s41467-025-56108-1 (PMC11794846; doi:10.1038/s41467-025-56108-1)
Supplement: Supplementary file 3 — Source Data [file 41467_2025_56108_MOESM3_ESM.zip]

Archive with 6 entries (6 files):
- Bi2Te4O11_HT.rmc6f
- Bi2Te4O11_RT.rmc6f
- BTOatom_displacement_multi.csv
- O_displacement.csv
- TeObondsHTmax3_multi.csv
- TeObondsRTmax3_multi.csv
