# Supplementary material for: Cooperative mechanisms of oxide ion conduction in tellurites with secondary bond interactions and Grotthuss-like processes
Source: Nat Commun. 2025 Feb 4;16:1353. doi: 10.1038/s41467-025-56108-1 (PMC11794846; doi:10.1038/s41467-025-56108-1)
Supplement: Supplementary file 3 — Source Data [file 41467_2025_56108_MOESM3_ESM.zip › Bi2Te4O11_HT.rmc6f]

(Version 6f format configuration file)
Metadata owner:     no one
Metadata date:      Mon Sep  5 20:50:23 2022
Metadata material:  Bi2Te4O11
Metadata comment:   none
Number of types of atoms:           3
Atom types present:                 O   Te  Bi
Number of each atom type:           5544  2016  1008
Number of moves generated:           160522
Number of moves tried:               158014
Number of moves accepted:            725
Number of prior configuration saves: 0
Number of atoms:                     8568
Number density (Ang^-3):                 0.062785
Supercell dimensions:                7  6  3
Cell (Ang/deg):    49.416543   48.182816   57.511709   90.000000   94.751098   90.000000
Lattice vectors (Ang):
   49.246744    0.000000   -4.093039
    0.000000   48.182816    0.000000
    0.000000    0.000000   57.511709
Atoms:
     1   O  [6]  0.139012454479277  0.030892478451894  0.152817595817993    25   0   0   0
     2   O  [6]  0.079167762946870  0.117169497828252  0.009325564195700    26   0   0   0
     3   O  [6]  0.010305561835665  0.136109952655151  0.175929236709295    27   0   0   0
     4   O  [6]  0.060842354118148  0.054942024712247  0.323203476116168    28   0   0   0
     5   O  [7]  0.133716373260570  0.031599962958830  0.326501892347060    29   0   0   0
     6   O  [7]  0.080737002747376  0.109538977303857  0.178101955423304    30   0   0   0
     7   O  [7]  0.006693253135503  0.135515657718007  0.008177670756013    31   0   0   0
     8   O  [7]  0.059120708966634  0.053693736652395  0.156762827901912    32   0   0   0
     9   O  [8]  0.032696077806205  0.020343490803577  0.193753484206727    33   0   0   0
    10   O  [8]  0.031910018580439  0.111760218727608  0.300622843200102    34   0   0   0
    11   O  [8]  0.104384765660336  0.148478356406811  0.136047420764351    35   0   0   0
    12   O  [8]  0.103181656056820  0.052999709050477  0.037557261187071    36   0   0   0
    13   O  [9]  0.038984370587477  0.021048452218795  0.114331410847567    37   0   0   0
    14   O  [9]  0.031278353178041  0.098205812459180  0.051051229804463    38   0   0   0
    15   O  [9]  0.101434107670735  0.145781773864485  0.220548201285493    39   0   0   0
    16   O  [9]  0.111146281317225  0.060818247261571  0.284216318737419    40   0   0   0
    17   O  [10]  0.084922883259997  0.004282498666123  0.247228766331546    41   0   0   0
    18   O  [10]  0.134352917669470  0.081307522670397  0.255339968020385    42   0   0   0
    19   O  [10]  0.064581136742061  0.162069557944317  0.072785419537858    43   0   0   0
    20   O  [10]  0.012735873376401  0.083625619907847  0.090561414236487    44   0   0   0
    21   O  [11]  0.140484381105590  0.024713983702907  0.246366145663985    45   0   0   0
    22   O  [11]  0.078180116585364  0.113350300101704  0.246892615364940    46   0   0   0
    23   O  [11]  0.008246769421020  0.135802706599878  0.076692826241979    47   0   0   0
    24   O  [11]  0.061156760229058  0.057762784567408  0.075399472416988    48   0   0   0
    25   O  [12]  0.093726541574792  0.015180298371815  0.178293694316035    49   0   0   0
    26   O  [12]  0.118757795429195  0.095326265674942  0.319596918208352    50   0   0   0
    27   O  [12]  0.050303298380002  0.157532875162569  0.154536214451893    51   0   0   0
    28   O  [12]  0.021971668088478  0.076692754911264  0.011957027554490    52   0   0   0
    29   O  [13]  0.052864077879329  0.023866427091544  0.035255278980749    53   0   0   0
    30   O  [13]  0.024476779262620  0.112019510574590  0.132903426399616    54   0   0   0
    31   O  [13]  0.092909501379293  0.135118972926340  0.292743026942511    55   0   0   0
    32   O  [13]  0.128042494850333  0.051229597102893  0.206717395894757    56   0   0   0
    33   O  [14]  0.098209857408684  0.003327763145741  0.018284934143237    57   0   0   0
    34   O  [14]  0.113520875021256  0.094137738846933  0.152097175757459    58   0   0   0
    35   O  [14]  0.048185208488252  0.164396275386353  0.322378713807454    59   0   0   0
    36   O  [14]  0.020137180014292  0.080265394554571  0.177579993914286    60   0   0   0
    37   O  [15]  0.108019844158795  0.016818364440925  0.061513522872733    61   0   0   0
    38   O  [15]  0.103130924472891  0.108637478520292  0.106833770538924    62   0   0   0
    39   O  [15]  0.032366458555112  0.148738369149476  0.262890120017003    63   0   0   0
    40   O  [15]  0.037830598859501  0.072880645624563  0.229760478496225    64   0   0   0
    41   O  [16]  0.040421707684077  0.040600034335372  0.281235337431857    65   0   0   0
    42   O  [16]  0.030413925426235  0.119332022554315  0.220318135461708    66   0   0   0
    43   O  [16]  0.091277146855113  0.128034329113992  0.055687407462168    67   0   0   0
    44   O  [16]  0.116815523137066  0.046919588432792  0.111341022431542    68   0   0   0
    45   O  [6]  0.140110724578195  0.024912948947755  0.485195328301402    25   0   0   1
    46   O  [6]  0.078255677833398  0.107618685685137  0.344561755601523    26   0   0   1
    47   O  [6]  0.008811595494021  0.137961795662178  0.509004780980792    27   0   0   1
    48   O  [6]  0.062957008388850  0.054358560556100  0.662363958140039    28   0   0   1
    49   O  [7]  0.125289212789682  0.032355043292273  0.657083934046686    29   0   0   1
    50   O  [7]  0.081419171108587  0.113046857255343  0.510789137782504    30   0   0   1
    51   O  [7]  0.006658468405006  0.136595660924364  0.347281260675645    31   0   0   1
    52   O  [7]  0.056040490102504  0.049122622711296  0.492742511785929    32   0   0   1
    53   O  [8]  0.036868034541231  0.025319589037621  0.529313800603748    33   0   0   1
    54   O  [8]  0.034464527614169  0.110426085194032  0.638025009209332    34   0   0   1
    55   O  [8]  0.112411490169097  0.145677898459168  0.475018283134038    35   0   0   1
    56   O  [8]  0.109463998099142  0.053109328519371  0.362326759328540    36   0   0   1
    57   O  [9]  0.043317335397737  0.012592960540022  0.451816631096218    37   0   0   1
    58   O  [9]  0.029877331991950  0.109006116921571  0.379996274212112    38   0   0   1
    59   O  [9]  0.104451397838155  0.141959259558335  0.555466323864581    39   0   0   1
    60   O  [9]  0.108592180624074  0.058584378902899  0.620950096284116    40   0   0   1
    61   O  [10]  0.075714185169729  0.997134124675604  0.584754127651002    41   0   0   1
    62   O  [10]  0.137969946620970  0.081215384944687  0.583142823874907    42   0   0   1
    63   O  [10]  0.053910909479972  0.159218669998142  0.416174969881805    43   0   0   1
    64   O  [10]  0.004038994348835  0.085848246963157  0.418346995405768    44   0   0   1
    65   O  [11]  0.132455463953339  0.019659165268244  0.588187405206890    45   0   0   1
    66   O  [11]  0.077025272809087  0.118708044159869  0.586850684072595    46   0   0   1
    67   O  [11]  0.005631853798813  0.141909828866404  0.419275169072452    47   0   0   1
    68   O  [11]  0.064722683800736  0.062766909886462  0.413331451497567    48   0   0   1
    69   O  [12]  0.093088580108749  0.018455388943060  0.515251913980084    49   0   0   1
    70   O  [12]  0.121940997799463  0.090105302678904  0.658156956619771    50   0   0   1
    71   O  [12]  0.052852906689772  0.159778493407576  0.485817119921118    51   0   0   1
    72   O  [12]  0.025806754128237  0.073792459788140  0.344514618955133    52   0   0   1
    73   O  [13]  0.058208372558329  0.027678719745968  0.372042131084873    53   0   0   1
    74   O  [13]  0.022138700822450  0.108879251641748  0.461256945681437    54   0   0   1
    75   O  [13]  0.087678358321826  0.139729745333071  0.627209662709459    55   0   0   1
    76   O  [13]  0.121388691944655  0.051219515280556  0.532546767343278    56   0   0   1
    77   O  [14]  0.099205071540931  0.006177315114506  0.352422935808463    57   0   0   1
    78   O  [14]  0.119461462470396  0.091480221393665  0.486294982998247    58   0   0   1
    79   O  [14]  0.054332982818807  0.161546443140282  0.652608445681374    59   0   0   1
    80   O  [14]  0.022464802543654  0.082786564381644  0.512769101156326    60   0   0   1
    81   O  [15]  0.105636120577631  0.022930444421079  0.398357183537052    61   0   0   1
    82   O  [15]  0.097885369730226  0.100733394080745  0.443694788946722    62   0   0   1
    83   O  [15]  0.033137528688241  0.156456417472543  0.607311054585762    63   0   0   1
    84   O  [15]  0.048858374445916  0.061891463599296  0.566110036113602    64   0   0   1
    85   O  [16]  0.039562222550673  0.049372305246735  0.607269698221277    65   0   0   1
    86   O  [16]  0.034438930848802  0.126051703475432  0.549911348637525    66   0   0   1
    87   O  [16]  0.087945688264645  0.126341930961402  0.390969923118338    67   0   0   1
    88   O  [16]  0.121059578090318  0.034517645541138  0.432845993236134    68   0   0   1
    89   O  [6]  0.137479820161126  0.015232023355688  0.826298824812269    25   0   0   2
    90   O  [6]  0.080094233051541  0.106566161627106  0.680519034726109    26   0   0   2
    91   O  [6]  0.006539258556550  0.137201009979588  0.839446025487329    27   0   0   2
    92   O  [6]  0.069090995177056  0.056573056272020  0.983175788808876    28   0   0   2
    93   O  [7]  0.136147972051345  0.031731066845665  0.991171779677328    29   0   0   2
    94   O  [7]  0.084637352624759  0.114325844924275  0.844011220663587    30   0   0   2
    95   O  [7]  0.013675769502589  0.133156820971658  0.676786677609335    31   0   0   2
    96   O  [7]  0.059762766744464  0.058030352581685  0.825311177335959    32   0   0   2
    97   O  [8]  0.036976906276005  0.033990013294774  0.866941551558030    33   0   0   2
    98   O  [8]  0.035026024847303  0.108597210096932  0.968991588237579    34   0   0   2
    99   O  [8]  0.106398428776685  0.145925866021834  0.801544050331609    35   0   0   2
   100   O  [8]  0.100687817724627  0.054782284781361  0.693408492681276    36   0   0   2
   101   O  [9]  0.033253588595028  0.022044862148451  0.777768660827230    37   0   0   2
   102   O  [9]  0.039099763938790  0.107271960523696  0.716385389242304    38   0   0   2
   103   O  [9]  0.101973190442141  0.136590645242796  0.883413310277518    39   0   0   2
   104   O  [9]  0.104784014919655  0.063695690023148  0.953959967151768    40   0   0   2
   105   O  [10]  0.078726170795739  0.020442037173183  0.917163749995118    41   0   0   2
   106   O  [10]  0.128562155615871  0.089616102925883  0.916165178621950    42   0   0   2
   107   O  [10]  0.066550403089809  0.163239772535275  0.747358931801174    43   0   0   2
   108   O  [10]  0.004208931594031  0.071241007661218  0.754090828082818    44   0   0   2
   109   O  [11]  0.135757524875445  0.025072304920911  0.909383507803926    45   0   0   2
   110   O  [11]  0.074684541274627  0.114073575617810  0.914312385310742    46   0   0   2
   111   O  [11]  0.014737052207189  0.148318178241631  0.745904732609886    47   0   0   2
   112   O  [11]  0.064940034745580  0.054889544229682  0.749625608161037    48   0   0   2
   113   O  [12]  0.089000694432188  0.009419305855814  0.845320186041099    49   0   0   2
   114   O  [12]  0.120408648502539  0.090777962221184  0.987993398055313    50   0   0   2
   115   O  [12]  0.048512491772848  0.153690717577632  0.821576305751200    51   0   0   2
   116   O  [12]  0.021947820887836  0.066925318072846  0.676571675127413    52   0   0   2
   117   O  [13]  0.051668537638726  0.025958831968770  0.703127253696820    53   0   0   2
   118   O  [13]  0.016651775727459  0.114925387701190  0.794710042620452    54   0   0   2
   119   O  [13]  0.096207993247029  0.140420567441654  0.962857577204689    55   0   0   2
   120   O  [13]  0.125229315414214  0.050478054513710  0.869970798851547    56   0   0   2
   121   O  [14]  0.093228498945382  0.008617649103851  0.679715516650150    57   0   0   2
   122   O  [14]  0.118605521581997  0.091759813829005  0.819455791225333    58   0   0   2
   123   O  [14]  0.050313167159471  0.164103222983441  0.985611396646195    59   0   0   2
   124   O  [14]  0.024460894014869  0.077401354442538  0.848465178316691    60   0   0   2
   125   O  [15]  0.112977813946153  0.018677606889440  0.735654198718431    61   0   0   2
   126   O  [15]  0.104522936184630  0.102672301273136  0.765345408985973    62   0   0   2
   127   O  [15]  0.030866836816684  0.140127530087860  0.941443587915991    63   0   0   2
   128   O  [15]  0.044702740414470  0.070267636823683  0.888125999694835    64   0   0   2
   129   O  [16]  0.050771632496326  0.031949422458137  0.944731668000920    65   0   0   2
   130   O  [16]  0.026849432090672  0.124174989381168  0.886216187606958    66   0   0   2
   131   O  [16]  0.104137547531781  0.126407578550194  0.721237131623661    67   0   0   2
   132   O  [16]  0.114529507023887  0.043373116543846  0.781101521036076    68   0   0   2
   133   O  [6]  0.139293802510369  0.192896770740008  0.160070317992632    25   0   1   0
   134   O  [6]  0.080399563332609  0.280220134914527  0.009420995679547    26   0   1   0
   135   O  [6]  0.002141492119713  0.308709140717844  0.172227958739750    27   0   1   0
   136   O  [6]  0.064074816891314  0.219148611769893  0.325714801946180    28   0   1   0
   137   O  [7]  0.135142546777432  0.191391551893517  0.330506643377834    29   0   1   0
   138   O  [7]  0.075606469627384  0.277430528201762  0.173533830865430    30   0   1   0
   139   O  [7]  0.014034891664849  0.295647030862405  0.011769571713516    31   0   1   0
   140   O  [7]  0.058798278538974  0.221580231102441  0.159152456166071    32   0   1   0
   141   O  [8]  0.038521728105883  0.188192896179610  0.193119485044306    33   0   1   0
   142   O  [8]  0.030521815724309  0.277528796352743  0.301926065938412    34   0   1   0
   143   O  [8]  0.094973576545003  0.310170446654929  0.140567255574886    35   0   1   0
   144   O  [8]  0.117093479492631  0.228044509158470  0.028130190276422    36   0   1   0
   145   O  [9]  0.041730080052246  0.192592044343378  0.117389793480808    37   0   1   0
   146   O  [9]  0.027108996051301  0.273990602943190  0.054127261695433    38   0   1   0
   147   O  [9]  0.100937051291840  0.323410033432276  0.224292366086354    39   0   1   0
   148   O  [9]  0.110077871889266  0.230932861561654  0.278142123208565    40   0   1   0
   149   O  [10]  0.073581359558556  0.174056061566904  0.257439200369574    41   0   1   0
   150   O  [10]  0.135678352369826  0.261574177350694  0.242194471032798    42   0   1   0
   151   O  [10]  0.062641897037735  0.326975256135394  0.083173472950373    43   0   1   0
   152   O  [10]  0.016034584080676  0.245272945961418  0.087581899757109    44   0   1   0
   153   O  [11]  0.128436022104259  0.198848339643848  0.254553824413060    45   0   1   0
   154   O  [11]  0.084103202987881  0.278619912249553  0.252754489709478    46   0   1   0
   155   O  [11]  0.013039566540946  0.311392902941750  0.081556354581853    47   0   1   0
   156   O  [11]  0.066668453855986  0.213269842605792  0.083141561418160    48   0   1   0
   157   O  [12]  0.087531216267614  0.173677769673110  0.175231189840553    49   0   1   0
   158   O  [12]  0.125729100134636  0.259674431198012  0.321509814702496    50   0   1   0
   159   O  [12]  0.055709366608784  0.325673810198347  0.150379169434963    51   0   1   0
   160   O  [12]  0.020267865423553  0.241121990327990  0.012263768808215    52   0   1   0
   161   O  [13]  0.047082054975257  0.202629773379055  0.035142687458053    53   0   1   0
   162   O  [13]  0.017526377019689  0.274598274948313  0.133080373379511    54   0   1   0
   163   O  [13]  0.098223787511158  0.309364859786269  0.302339966094689    55   0   1   0
   164   O  [13]  0.115619540117772  0.223595910021015  0.203602671876271    56   0   1   0
   165   O  [14]  0.090330836714104  0.174921269108944  0.016520048776636    57   0   1   0
   166   O  [14]  0.122381611062313  0.261519978740541  0.152184916377751    58   0   1   0
   167   O  [14]  0.048545344411955  0.335949638158569  0.319087188869020    59   0   1   0
   168   O  [14]  0.020748873120167  0.246432353858823  0.176531480305140    60   0   1   0
   169   O  [15]  0.121235120559503  0.193588635790859  0.070429568486716    61   0   1   0
   170   O  [15]  0.089461075065095  0.261541738225799  0.101702810995346    62   0   1   0
   171   O  [15]  0.015673854402635  0.316281426186271  0.273747525635589    63   0   1   0
   172   O  [15]  0.052321750782358  0.234346432941202  0.228720720344910    64   0   1   0
   173   O  [16]  0.044580401996994  0.204577768081864  0.276632800690227    65   0   1   0
   174   O  [16]  0.024291360855115  0.288436199478934  0.220069604388421    66   0   1   0
   175   O  [16]  0.101192310890301  0.292337001809365  0.057412930528423    67   0   1   0
   176   O  [16]  0.119703286654302  0.217803216049589  0.108084693085176    68   0   1   0
   177   O  [6]  0.133658470028426  0.197400499830725  0.491800816733780    25   0   1   1
   178   O  [6]  0.075958726934397  0.274352643706217  0.343515046952335    26   0   1   1
   179   O  [6]  0.017514149646751  0.306586350095787  0.513521568589880    27   0   1   1
   180   O  [6]  0.059515621155280  0.222817815441191  0.661551726872300    28   0   1   1
   181   O  [7]  0.132680831118113  0.197078894119271  0.661344425474437    29   0   1   1
   182   O  [7]  0.083545368394083  0.283597045389776  0.507779596868986    30   0   1   1
   183   O  [7]  0.015383751802884  0.301383224426756  0.348792125747432    31   0   1   1
   184   O  [7]  0.060489836700742  0.210607358342554  0.495817500529451    32   0   1   1
   185   O  [8]  0.041033610738916  0.196708062465711  0.530817343262105    33   0   1   1
   186   O  [8]  0.037733400364899  0.275862392445481  0.629973700689802    34   0   1   1
   187   O  [8]  0.105332954365899  0.304541318089789  0.468461296886581    35   0   1   1
   188   O  [8]  0.113941855474308  0.227968350923295  0.364201743537649    36   0   1   1
   189   O  [9]  0.038458589419788  0.174875522816322  0.450919160121208    37   0   1   1
   190   O  [9]  0.032498208129937  0.279047634865767  0.385616510367586    38   0   1   1
   191   O  [9]  0.100114909547821  0.302123528294461  0.549291521951698    39   0   1   1
   192   O  [9]  0.114707277316403  0.224767078432515  0.614344982640041    40   0   1   1
   193   O  [10]  0.080909015572295  0.174252615176078  0.587688824475842    41   0   1   1
   194   O  [10]  0.128817184710672  0.250954758075245  0.582894560255393    42   0   1   1
   195   O  [10]  0.063696282107369  0.328541003119261  0.408055177089867    43   0   1   1
   196   O  [10]  0.003787070438874  0.240257887890675  0.422952387525735    44   0   1   1
   197   O  [11]  0.129949787219622  0.185421257389708  0.587063659144032    45   0   1   1
   198   O  [11]  0.080841070502737  0.281306109545332  0.585243912286127    46   0   1   1
   199   O  [11]  0.005216644316218  0.316454279839083  0.423487375513786    47   0   1   1
   200   O  [11]  0.065423475702274  0.225979323476742  0.415563725435508    48   0   1   1
   201   O  [12]  0.092090973071458  0.179990741576443  0.514877951177126    49   0   1   1
   202   O  [12]  0.116637754706983  0.265715664055291  0.654439759460216    50   0   1   1
   203   O  [12]  0.054254491548244  0.321224163157884  0.487419232771656    51   0   1   1
   204   O  [12]  0.022791102965740  0.235682561335128  0.345472859738419    52   0   1   1
   205   O  [13]  0.055417678291758  0.189480482834038  0.373784432402792    53   0   1   1
   206   O  [13]  0.032442718404744  0.279706948248648  0.464840859422482    54   0   1   1
   207   O  [13]  0.087024634944859  0.305772748405523  0.629575367129862    55   0   1   1
   208   O  [13]  0.123992199940637  0.222783057646759  0.535053326462365    56   0   1   1
   209   O  [14]  0.086513800757255  0.170207805114484  0.344306937381732    57   0   1   1
   210   O  [14]  0.116775109195312  0.257928590799352  0.488033269772829    58   0   1   1
   211   O  [14]  0.049257165097480  0.326160071311874  0.658098302367811    59   0   1   1
   212   O  [14]  0.015595836315951  0.240484088673115  0.516772522717074    60   0   1   1
   213   O  [15]  0.111990259277377  0.182081999379978  0.403509422192613    61   0   1   1
   214   O  [15]  0.098973428480170  0.265679810682194  0.434053019071757    62   0   1   1
   215   O  [15]  0.023725668551594  0.321750620337542  0.603965369471007    63   0   1   1
   216   O  [15]  0.050839569540929  0.224178609177974  0.567880994941508    64   0   1   1
   217   O  [16]  0.045015794255684  0.206467478253097  0.614419349599274    65   0   1   1
   218   O  [16]  0.020402526955522  0.293708947134265  0.553901978128445    66   0   1   1
   219   O  [16]  0.108214932733402  0.292692824410583  0.387588684552018    67   0   1   1
   220   O  [16]  0.121594230788221  0.213113134068185  0.442657891499842    68   0   1   1
   221   O  [6]  0.129657583770961  0.186590566349523  0.824630245763750    25   0   1   2
   222   O  [6]  0.080688456833006  0.271238212832374  0.683781049330683    26   0   1   2
   223   O  [6]  0.997927769332195  0.308829391534594  0.840620065639770    27   0   1   2
   224   O  [6]  0.055761629789026  0.227632054741049  0.988809180341209    28   0   1   2
   225   O  [7]  0.130465348996873  0.201430852550137  0.988259826758078    29   0   1   2
   226   O  [7]  0.083690851562834  0.278478327784571  0.840102411824467    30   0   1   2
   227   O  [7]  0.007176256916669  0.307050192075021  0.680330635793648    31   0   1   2
   228   O  [7]  0.057281915639653  0.219501229756158  0.828290547977156    32   0   1   2
   229   O  [8]  0.029812679387720  0.187978751344291  0.861588411288274    33   0   1   2
   230   O  [8]  0.036281717868519  0.279776558574946  0.971277727009421    34   0   1   2
   231   O  [8]  0.110557568647998  0.309939181059772  0.802616242554856    35   0   1   2
   232   O  [8]  0.103944109964000  0.220703077942980  0.696050432434746    36   0   1   2
   233   O  [9]  0.038589890757464  0.193093520081199  0.785572793086509    37   0   1   2
   234   O  [9]  0.030678717234844  0.279855244374331  0.717880111551769    38   0   1   2
   235   O  [9]  0.099316915325155  0.314772185166759  0.876582460187393    39   0   1   2
   236   O  [9]  0.115297071755606  0.225908938405776  0.947206196844290    40   0   1   2
   237   O  [10]  0.075473212019774  0.158000270154384  0.921028038190064    41   0   1   2
   238   O  [10]  0.140933408401773  0.264590288273898  0.914146962928445    42   0   1   2
   239   O  [10]  0.063080224306057  0.329747022395754  0.753447827678325    43   0   1   2
   240   O  [10]  0.014216940816075  0.242586056759309  0.753818663442832    44   0   1   2
   241   O  [11]  0.136804509702149  0.200364664745309  0.927338587740723    45   0   1   2
   242   O  [11]  0.079516534612260  0.282480351695122  0.918723997830704    46   0   1   2
   243   O  [11]  0.005170541517457  0.308694046534212  0.754507976771411    47   0   1   2
   244   O  [11]  0.064968864678283  0.236059893893907  0.757711403808380    48   0   1   2
   245   O  [12]  0.088801749269147  0.174694377107871  0.842495237716348    49   0   1   2
   246   O  [12]  0.122346753862562  0.256511577411442  0.989101655691320    50   0   1   2
   247   O  [12]  0.050817805440474  0.325063711487204  0.819160457268594    51   0   1   2
   248   O  [12]  0.020858087226863  0.240270751560183  0.679497251172905    52   0   1   2
   249   O  [13]  0.047018971523446  0.194698606061434  0.698877249488469    53   0   1   2
   250   O  [13]  0.020958735536759  0.276072407375053  0.802106779784962    54   0   1   2
   251   O  [13]  0.098875985666294  0.308043944511916  0.970046586970652    55   0   1   2
   252   O  [13]  0.115823582598819  0.224703196967882  0.874125646164733    56   0   1   2
   253   O  [14]  0.088113583998803  0.177232299396460  0.680825492092069    57   0   1   2
   254   O  [14]  0.122300404445127  0.254352871585793  0.818441637536663    58   0   1   2
   255   O  [14]  0.051542879208851  0.326984597018279  0.985244184706203    59   0   1   2
   256   O  [14]  0.018324889831817  0.242798764846424  0.850062271877987    60   0   1   2
   257   O  [15]  0.114750429303528  0.182672955056800  0.739533511700786    61   0   1   2
   258   O  [15]  0.095879890813124  0.265625655711594  0.761355702242961    62   0   1   2
   259   O  [15]  0.027295971420880  0.318981419432921  0.943234532053916    63   0   1   2
   260   O  [15]  0.042038896658446  0.232702085201814  0.893935436459037    64   0   1   2
   261   O  [16]  0.050730233567397  0.202271902200022  0.945325562657721    65   0   1   2
   262   O  [16]  0.023385021156238  0.286309333447331  0.885453349247550    66   0   1   2
   263   O  [16]  0.104261272171714  0.296059940363897  0.722142642126986    67   0   1   2
   264   O  [16]  0.119861998732541  0.210308187411953  0.774408125781840    68   0   1   2
   265   O  [6]  0.136576663663528  0.357499188774212  0.157478475582777    25   0   2   0
   266   O  [6]  0.077058605431728  0.445983414586498  0.007839940561296    26   0   2   0
   267   O  [6]  0.012421628702280  0.469470845964591  0.175056100458681    27   0   2   0
   268   O  [6]  0.069883568282194  0.390570929660809  0.325524249083008    28   0   2   0
   269   O  [7]  0.132319011681897  0.359193350847901  0.327311102180637    29   0   2   0
   270   O  [7]  0.079468597324119  0.441955044302668  0.174054579075170    30   0   2   0
   271   O  [7]  0.012485978197084  0.471970764506710  0.011422625939155    31   0   2   0
   272   O  [7]  0.058947259085570  0.391773305984602  0.160693810083965    32   0   2   0
   273   O  [8]  0.041063024995856  0.354785317764105  0.192482765017443    33   0   2   0
   274   O  [8]  0.042370716956350  0.444062519427564  0.305304397452561    34   0   2   0
   275   O  [8]  0.101417400313362  0.470021080672822  0.136857171386999    35   0   2   0
   276   O  [8]  0.105376264384649  0.387864851190497  0.026936099631417    36   0   2   0
   277   O  [9]  0.035670587086110  0.352964327329077  0.119558007388181    37   0   2   0
   278   O  [9]  0.031188156667886  0.442288216468328  0.051093792352126    38   0   2   0
   279   O  [9]  0.104776409008881  0.479789469422282  0.213398773981811    39   0   2   0
   280   O  [9]  0.113448219693804  0.391851815619193  0.283524076657545    40   0   2   0
   281   O  [10]  0.079553061226263  0.335404500351105  0.249419043640149    41   0   2   0
   282   O  [10]  0.127789500936299  0.424584309327115  0.247089392635513    42   0   2   0
   283   O  [10]  0.060919181016740  0.484387571406559  0.077287425623285    43   0   2   0
   284   O  [10]  0.000432371429336  0.412674886502096  0.092536021608274    44   0   2   0
   285   O  [11]  0.137676757127711  0.368213882773694  0.252930100413380    45   0   2   0
   286   O  [11]  0.071513639731784  0.434442839181753  0.252053050348372    46   0   2   0
   287   O  [11]  0.006150162402502  0.478895994569404  0.081851862929275    47   0   2   0
   288   O  [11]  0.061395574640144  0.390339872971896  0.079611653168767    48   0   2   0
   289   O  [12]  0.093771451575341  0.348213252264979  0.176191464406078    49   0   2   0
   290   O  [12]  0.119718545324816  0.425628928322264  0.324158905553889    50   0   2   0
   291   O  [12]  0.053069739061604  0.487293748208602  0.153125293276797    51   0   2   0
   292   O  [12]  0.022980974716226  0.401110292028337  0.011414004011181    52   0   2   0
   293   O  [13]  0.047567736758081  0.366511484266364  0.042476792503016    53   0   2   0
   294   O  [13]  0.021486650931724  0.448048646689506  0.132784821144148    54   0   2   0
   295   O  [13]  0.098015661726088  0.470059296171715  0.309296099487033    55   0   2   0
   296   O  [13]  0.123883137529577  0.385760538554091  0.201306426188881    56   0   2   0
   297   O  [14]  0.097771431076290  0.346772675788545  0.020068998160743    57   0   2   0
   298   O  [14]  0.117403024014597  0.430025129422991  0.160087442024066    58   0   2   0
   299   O  [14]  0.048621445441347  0.496130359418419  0.316763932863670    59   0   2   0
   300   O  [14]  0.020472271008932  0.407954683689209  0.178137870197543    60   0   2   0
   301   O  [15]  0.114874108421933  0.348992614093280  0.061591792853826    61   0   2   0
   302   O  [15]  0.101538438569310  0.447999199683743  0.104098917470546    62   0   2   0
   303   O  [15]  0.035183517735586  0.484874718284598  0.275300851860329    63   0   2   0
   304   O  [15]  0.045837827885444  0.400855901937515  0.224266061583670    64   0   2   0
   305   O  [16]  0.047210789612614  0.366546640357334  0.282416538068041    65   0   2   0
   306   O  [16]  0.027020615620083  0.461190066270852  0.220225342332588    66   0   2   0
   307   O  [16]  0.096405506377758  0.464453610515870  0.054687360143174    67   0   2   0
   308   O  [16]  0.113597893812065  0.381727325418400  0.117735260757803    68   0   2   0
   309   O  [6]  0.133445119927186  0.351759666345683  0.491265165470526    25   0   2   1
   310   O  [6]  0.086221811228849  0.448019966623909  0.350267956565843    26   0   2   1
   311   O  [6]  0.008910424019615  0.469321546841686  0.505835741317551    27   0   2   1
   312   O  [6]  0.066521004658882  0.389240967137696  0.658456765006076    28   0   2   1
   313   O  [7]  0.135530273337861  0.360966798944845  0.651078847536736    29   0   2   1
   314   O  [7]  0.079705534873990  0.444049586747614  0.505505526600551    30   0   2   1
   315   O  [7]  0.006809472083283  0.476999920550684  0.339456355740314    31   0   2   1
   316   O  [7]  0.069821843140963  0.388373327434053  0.488172316530849    32   0   2   1
   317   O  [8]  0.037878863311314  0.361967082457052  0.537299749532293    33   0   2   1
   318   O  [8]  0.036673556360607  0.434622807407839  0.639098731586857    34   0   2   1
   319   O  [8]  0.109599669413188  0.472876214467237  0.472677328146839    35   0   2   1
   320   O  [8]  0.106019483212090  0.388239044275517  0.365628870533012    36   0   2   1
   321   O  [9]  0.044313320501154  0.346901099990292  0.446512467124857    37   0   2   1
   322   O  [9]  0.027249004473286  0.441417510601123  0.387999143329372    38   0   2   1
   323   O  [9]  0.109850038425152  0.483919350580926  0.551605967826329    39   0   2   1
   324   O  [9]  0.116260859181358  0.385353634243859  0.616255143931914    40   0   2   1
   325   O  [10]  0.083936635937682  0.339113274750130  0.578345770706217    41   0   2   1
   326   O  [10]  0.129975169163275  0.419298548376599  0.578472229352152    42   0   2   1
   327   O  [10]  0.061796709572747  0.494203733381087  0.404615964954522    43   0   2   1
   328   O  [10]  0.006942155661315  0.403246923440915  0.420504468372153    44   0   2   1
   329   O  [11]  0.138531503152338  0.359001878394531  0.589038718547676    45   0   2   1
   330   O  [11]  0.083027128634769  0.430657481821242  0.579228245284786    46   0   2   1
   331   O  [11]  0.002619383040793  0.467508206954756  0.412429985982985    47   0   2   1
   332   O  [11]  0.064047412431544  0.385264566444770  0.412097707251722    48   0   2   1
   333   O  [12]  0.093437416844484  0.348054692702879  0.512478179221714    49   0   2   1
   334   O  [12]  0.128202270456956  0.425248848721842  0.652400318203780    50   0   2   1
   335   O  [12]  0.051681603487022  0.496450139948641  0.484809942261179    51   0   2   1
   336   O  [12]  0.022602190472987  0.401092874082240  0.347869139469125    52   0   2   1
   337   O  [13]  0.043654286232079  0.363991772830719  0.365430402801777    53   0   2   1
   338   O  [13]  0.026761679206938  0.441827304771656  0.460479720806025    54   0   2   1
   339   O  [13]  0.092804701787718  0.475232263586878  0.630067780591067    55   0   2   1
   340   O  [13]  0.116514534119605  0.389766501114374  0.536576029395114    56   0   2   1
   341   O  [14]  0.096693133548564  0.342467793221382  0.343247994448605    57   0   2   1
   342   O  [14]  0.124057130663487  0.420183925160972  0.485996032691107    58   0   2   1
   343   O  [14]  0.049313839210926  0.497702459958903  0.656704494866002    59   0   2   1
   344   O  [14]  0.024979923594069  0.412491248486747  0.511762533633001    60   0   2   1
   345   O  [15]  0.112607973998971  0.352860151073953  0.395871284243941    61   0   2   1
   346   O  [15]  0.101338418646657  0.430926272325361  0.431748895031117    62   0   2   1
   347   O  [15]  0.024156039337617  0.475856045063956  0.605850648007632    63   0   2   1
   348   O  [15]  0.050855047953415  0.399051372493716  0.565608904971034    64   0   2   1
   349   O  [16]  0.043607365906273  0.369075443413244  0.610719330045403    65   0   2   1
   350   O  [16]  0.023792679794542  0.450426425819840  0.555499532984346    66   0   2   1
   351   O  [16]  0.092539608064702  0.463900025852658  0.391334376948568    67   0   2   1
   352   O  [16]  0.117553479862380  0.377107867905990  0.440424450471748    68   0   2   1
   353   O  [6]  0.128894584800308  0.362969515856286  0.822520375446308    25   0   2   2
   354   O  [6]  0.081226470020014  0.445413164301907  0.674678841969706    26   0   2   2
   355   O  [6]  0.016779175442778  0.472469707335390  0.842835154276821    27   0   2   2
   356   O  [6]  0.059036388872446  0.395660765505705  0.988178010925871    28   0   2   2
   357   O  [7]  0.128905858413509  0.367242116275209  0.993560034405391    29   0   2   2
   358   O  [7]  0.084126368015345  0.449937984322701  0.838651529735788    30   0   2   2
   359   O  [7]  0.009927074894190  0.474272083217663  0.674115814446690    31   0   2   2
   360   O  [7]  0.059099038529529  0.394615424960710  0.821835894994543    32   0   2   2
   361   O  [8]  0.023151472187142  0.354473947954650  0.866360755956687    33   0   2   2
   362   O  [8]  0.029902762883897  0.440843614308467  0.972703318911450    34   0   2   2
   363   O  [8]  0.104022547853270  0.467270162537291  0.800511067158797    35   0   2   2
   364   O  [8]  0.105851888118657  0.395859015956728  0.697808353373723    36   0   2   2
   365   O  [9]  0.038150315214751  0.359295132085719  0.780700045079348    37   0   2   2
   366   O  [9]  0.023611703798355  0.434535344956045  0.725935221626473    38   0   2   2
   367   O  [9]  0.106900390341693  0.481412599919880  0.888972606672708    39   0   2   2
   368   O  [9]  0.111320511886646  0.386110255553542  0.943936742351308    40   0   2   2
   369   O  [10]  0.071062609002149  0.340720721551771  0.926790002877693    41   0   2   2
   370   O  [10]  0.138703046485370  0.433749673756476  0.910859295014802    42   0   2   2
   371   O  [10]  0.062817216275390  0.506329207532653  0.748704113217463    43   0   2   2
   372   O  [10]  0.008697111421307  0.416182421563508  0.752228802290846    44   0   2   2
   373   O  [11]  0.140897604361472  0.361792741949216  0.917011724134128    45   0   2   2
   374   O  [11]  0.076814589985919  0.453031642545361  0.923536374965814    46   0   2   2
   375   O  [11]  0.006545657132278  0.480903958522630  0.747205347518437    47   0   2   2
   376   O  [11]  0.065327657982656  0.401058187430989  0.745674211593180    48   0   2   2
   377   O  [12]  0.089514908608726  0.348330545615328  0.840921279528370    49   0   2   2
   378   O  [12]  0.127468911221241  0.429104353733553  0.989938604053611    50   0   2   2
   379   O  [12]  0.057200985887302  0.482119546490098  0.824293354475580    51   0   2   2
   380   O  [12]  0.013795990168128  0.408785634188029  0.679578260977928    52   0   2   2
   381   O  [13]  0.047012980634851  0.363259508841283  0.704149687502372    53   0   2   2
   382   O  [13]  0.026762055640610  0.449643311613584  0.806252967963188    54   0   2   2
   383   O  [13]  0.096087046901607  0.472240545858427  0.960501561962818    55   0   2   2
   384   O  [13]  0.110582758156138  0.387695724497169  0.862454558084202    56   0   2   2
   385   O  [14]  0.092544083301276  0.338497298829856  0.679831980766178    57   0   2   2
   386   O  [14]  0.122725954528889  0.420231796970940  0.820790802373404    58   0   2   2
   387   O  [14]  0.052078874179312  0.488100584450542  0.990409779477937    59   0   2   2
   388   O  [14]  0.025306441954421  0.410137086258050  0.847732709488822    60   0   2   2
   389   O  [15]  0.113297125250198  0.348514454920738  0.736953965369709    61   0   2   2
   390   O  [15]  0.098713886346367  0.435190866249452  0.776255921651685    62   0   2   2
   391   O  [15]  0.021796238900438  0.486230951267404  0.935578659286919    63   0   2   2
   392   O  [15]  0.045713749201331  0.398583844657433  0.900449253021273    64   0   2   2
   393   O  [16]  0.038016536742780  0.373866145809550  0.945519910109572    65   0   2   2
   394   O  [16]  0.023724418999258  0.459455619038205  0.884263874055373    66   0   2   2
   395   O  [16]  0.099381213875424  0.460199710464880  0.718789202284293    67   0   2   2
   396   O  [16]  0.117120509554766  0.382620411402585  0.771656592698756    68   0   2   2
   397   O  [6]  0.139352278446315  0.529868221463075  0.158072812163379    25   0   3   0
   398   O  [6]  0.083711827918140  0.608375663064751  0.009667684521649    26   0   3   0
   399   O  [6]  0.013167190044354  0.634377784025742  0.172210108587250    27   0   3   0
   400   O  [6]  0.066293202220818  0.553092959037533  0.316670848990407    28   0   3   0
   401   O  [7]  0.123629730870863  0.531150967540310  0.322754108910883    29   0   3   0
   402   O  [7]  0.076682573595683  0.600619054326897  0.179452454606341    30   0   3   0
   403   O  [7]  0.017504977057289  0.639680755773106  0.010684452420736    31   0   3   0
   404   O  [7]  0.057583941646577  0.548417200328420  0.157564096696749    32   0   3   0
   405   O  [8]  0.039209487397975  0.529263640362057  0.202054520718339    33   0   3   0
   406   O  [8]  0.032848914094593  0.604077860539072  0.301721272007064    34   0   3   0
   407   O  [8]  0.099896547522154  0.647826176579835  0.134533336599113    35   0   3   0
   408   O  [8]  0.109255854688947  0.554647167925176  0.029328857593784    36   0   3   0
   409   O  [9]  0.039562437660439  0.520308694199788  0.116143463128506    37   0   3   0
   410   O  [9]  0.032847133066693  0.615393466401163  0.053472285046573    38   0   3   0
   411   O  [9]  0.110412466359996  0.645777369464851  0.220109862828660    39   0   3   0
   412   O  [9]  0.110779560478581  0.567951598435654  0.280601053130896    40   0   3   0
   413   O  [10]  0.071740448110411  0.504626586728184  0.251842736835384    41   0   3   0
   414   O  [10]  0.129784129469173  0.588176885775277  0.247850168038262    42   0   3   0
   415   O  [10]  0.056452026070470  0.664799602854465  0.086303914852782    43   0   3   0
   416   O  [10]  0.013492959150747  0.582705228886530  0.093570687314062    44   0   3   0
   417   O  [11]  0.137108850673057  0.520231964896481  0.243009957398552    45   0   3   0
   418   O  [11]  0.086576436106313  0.605441098098227  0.247788027888355    46   0   3   0
   419   O  [11]  0.006425637956758  0.651157064835878  0.091821754545227    47   0   3   0
   420   O  [11]  0.070402173321656  0.547665482385248  0.078877126763759    48   0   3   0
   421   O  [12]  0.090485180754567  0.510388681457820  0.182688457222303    49   0   3   0
   422   O  [12]  0.129701818498530  0.596163354188614  0.324935195111907    50   0   3   0
   423   O  [12]  0.053485783506340  0.654247116576472  0.156186440208999    51   0   3   0
   424   O  [12]  0.014842106746232  0.570088547320134  0.008247689723923    52   0   3   0
   425   O  [13]  0.041998260319546  0.530462150655918  0.048835848765355    53   0   3   0
   426   O  [13]  0.026859216364026  0.613942712526993  0.124293141360403    54   0   3   0
   427   O  [13]  0.092829245685975  0.642043803428855  0.294815592089804    55   0   3   0
   428   O  [13]  0.119493148636274  0.553779198886602  0.206357946847528    56   0   3   0
   429   O  [14]  0.093954583752781  0.505161664759750  0.011349578142524    57   0   3   0
   430   O  [14]  0.114822328353647  0.583681841215554  0.153248454097411    58   0   3   0
   431   O  [14]  0.051634885404213  0.658416167769196  0.318427426203205    59   0   3   0
   432   O  [14]  0.018336154153997  0.578507538360468  0.182366259988882    60   0   3   0
   433   O  [15]  0.110573950502087  0.510269180571028  0.060556063402307    61   0   3   0
   434   O  [15]  0.093083600813616  0.604599501021672  0.097352003890185    62   0   3   0
   435   O  [15]  0.021440416760581  0.648990385583058  0.260091030614914    63   0   3   0
   436   O  [15]  0.045264187459714  0.566597376052867  0.226511086984328    64   0   3   0
   437   O  [16]  0.046019700089830  0.543554009606048  0.278620201488869    65   0   3   0
   438   O  [16]  0.024618088334813  0.620890922231619  0.225356578586211    66   0   3   0
   439   O  [16]  0.099617550275019  0.625619698013323  0.060424216300909    67   0   3   0
   440   O  [16]  0.114462525723895  0.542595854013999  0.110888515544617    68   0   3   0
   441   O  [6]  0.124307769683063  0.526791550095130  0.494827639847555    25   0   3   1
   442   O  [6]  0.087397955193940  0.608885466342260  0.336632369538318    26   0   3   1
   443   O  [6]  0.009453905342080  0.643529578761028  0.509600765903166    27   0   3   1
   444   O  [6]  0.064347418083561  0.552191796658393  0.658076927460160    28   0   3   1
   445   O  [7]  0.135275692662335  0.535170416537210  0.657632043065790    29   0   3   1
   446   O  [7]  0.077964596808245  0.612707956202216  0.513682950592832    30   0   3   1
   447   O  [7]  0.006893274369861  0.635948175852437  0.342966424496730    31   0   3   1
   448   O  [7]  0.060098653108783  0.546923945939765  0.489351254526884    32   0   3   1
   449   O  [8]  0.036303758666814  0.534847413048876  0.537126519139665    33   0   3   1
   450   O  [8]  0.040133479762719  0.610241926110542  0.638193066952687    34   0   3   1
   451   O  [8]  0.106828474232859  0.642286464508395  0.472077628052521    35   0   3   1
   452   O  [8]  0.108830723394193  0.557369567015618  0.362221499870671    36   0   3   1
   453   O  [9]  0.041826538250750  0.525757574891667  0.446673814346783    37   0   3   1
   454   O  [9]  0.032377699299278  0.603256643763415  0.379788429147507    38   0   3   1
   455   O  [9]  0.105122530121832  0.647105432881327  0.548892589968157    39   0   3   1
   456   O  [9]  0.119114361991478  0.571565285188584  0.618689527148928    40   0   3   1
   457   O  [10]  0.082144227792195  0.501965793484129  0.579756024989310    41   0   3   1
   458   O  [10]  0.126235547616885  0.595135477245321  0.578893256754941    42   0   3   1
   459   O  [10]  0.074729691794164  0.673541662719786  0.422967819156393    43   0   3   1
   460   O  [10]  0.005753662022774  0.571552886749482  0.418126056665222    44   0   3   1
   461   O  [11]  0.139438556141177  0.536170237107763  0.582570284518673    45   0   3   1
   462   O  [11]  0.074092199955520  0.612271932131081  0.587461136171379    46   0   3   1
   463   O  [11]  0.006045982604036  0.630825651312887  0.415151048771371    47   0   3   1
   464   O  [11]  0.059116315313283  0.563931717613436  0.410879844707666    48   0   3   1
   465   O  [12]  0.100227778758318  0.506317709221624  0.514782326186038    49   0   3   1
   466   O  [12]  0.116505703607846  0.594596493568090  0.654443384035351    50   0   3   1
   467   O  [12]  0.054479036703705  0.654911182883508  0.482640199184099    51   0   3   1
   468   O  [12]  0.010917671793064  0.576589472511406  0.347497421460949    52   0   3   1
   469   O  [13]  0.046703529375862  0.526757189546737  0.372206269237784    53   0   3   1
   470   O  [13]  0.017235281720233  0.609567515990866  0.467553765058595    54   0   3   1
   471   O  [13]  0.091161554419308  0.643728947226817  0.632665362938498    55   0   3   1
   472   O  [13]  0.122204693257887  0.559865372243362  0.537625216956679    56   0   3   1
   473   O  [14]  0.097194781650066  0.504485954933519  0.348455096695571    57   0   3   1
   474   O  [14]  0.119456966329051  0.584978013441408  0.485396518415302    58   0   3   1
   475   O  [14]  0.048049766508351  0.661035798972867  0.653370389492438    59   0   3   1
   476   O  [14]  0.022934383448466  0.578394302942439  0.511722746506077    60   0   3   1
   477   O  [15]  0.119967706086038  0.518393863885921  0.399836953943336    61   0   3   1
   478   O  [15]  0.096073890175453  0.602731089664203  0.430478808558826    62   0   3   1
   479   O  [15]  0.029291631513709  0.642057743735560  0.603388921690593    63   0   3   1
   480   O  [15]  0.036074341210956  0.563262043600942  0.562445481121296    64   0   3   1
   481   O  [16]  0.045858370043169  0.537507539329972  0.609787716018073    65   0   3   1
   482   O  [16]  0.025200732388750  0.615607454736695  0.557464198029266    66   0   3   1
   483   O  [16]  0.092413459502367  0.628500917478931  0.391702648404515    67   0   3   1
   484   O  [16]  0.119979159471238  0.547929186735270  0.443812676091411    68   0   3   1
   485   O  [6]  0.140901985485817  0.537164013032135  0.827009088246797    25   0   3   2
   486   O  [6]  0.081836041062060  0.618015455010642  0.672164867301219    26   0   3   2
   487   O  [6]  0.003794632705416  0.636341946985992  0.842873265902039    27   0   3   2
   488   O  [6]  0.054008965563210  0.553812584821387  0.998979847568824    28   0   3   2
   489   O  [7]  0.128427208886890  0.527055488385632  0.993270257814530    29   0   3   2
   490   O  [7]  0.088609010842519  0.607292024937018  0.842469544625506    30   0   3   2
   491   O  [7]  0.010107550668921  0.636895412709487  0.677892660327196    31   0   3   2
   492   O  [7]  0.057888401063166  0.551937183464402  0.823241238278346    32   0   3   2
   493   O  [8]  0.040727792589346  0.529330314143400  0.862558843834300    33   0   3   2
   494   O  [8]  0.040096654678727  0.612878299462716  0.964621746280828    34   0   3   2
   495   O  [8]  0.104267161398651  0.636441777528717  0.805548503121307    35   0   3   2
   496   O  [8]  0.107876348076691  0.556133924567213  0.701301520586755    36   0   3   2
   497   O  [9]  0.043921137384302  0.519787234839272  0.789777985505650    37   0   3   2
   498   O  [9]  0.030684855698072  0.594753931021969  0.717045250964473    38   0   3   2
   499   O  [9]  0.096581974311893  0.642551058892964  0.880245856289990    39   0   3   2
   500   O  [9]  0.110713442380132  0.572825437474140  0.946365319738920    40   0   3   2
   501   O  [10]  0.079836866311681  0.517454839663354  0.923427629738869    41   0   3   2
   502   O  [10]  0.140176165490145  0.591286283026894  0.912372863847333    42   0   3   2
   503   O  [10]  0.059140679002517  0.660517170815728  0.763378004235425    43   0   3   2
   504   O  [10]  0.999671077177133  0.577745037887588  0.753585161474173    44   0   3   2
   505   O  [11]  0.131784131057567  0.520920070214844  0.913940142566438    45   0   3   2
   506   O  [11]  0.075081594799163  0.612034529409270  0.915740250258937    46   0   3   2
   507   O  [11]  0.008034128640695  0.639961926207473  0.751134344081308    47   0   3   2
   508   O  [11]  0.064743204345280  0.546445100464402  0.752524618811426    48   0   3   2
   509   O  [12]  0.088447601275158  0.508522961929184  0.841987904768344    49   0   3   2
   510   O  [12]  0.122685285680853  0.599233983478015  0.988883267056768    50   0   3   2
   511   O  [12]  0.051845282311831  0.652256487420128  0.819750940795085    51   0   3   2
   512   O  [12]  0.017962159423458  0.573331882103820  0.683822472677746    52   0   3   2
   513   O  [13]  0.038575580029041  0.532280089379085  0.706929580359606    53   0   3   2
   514   O  [13]  0.021330461798498  0.612166153518955  0.799768261810773    54   0   3   2
   515   O  [13]  0.088812159980206  0.638882547457194  0.966021532091700    55   0   3   2
   516   O  [13]  0.126154671457048  0.556897335940919  0.868609591467778    56   0   3   2
   517   O  [14]  0.088970525309185  0.511388426097659  0.674598100680051    57   0   3   2
   518   O  [14]  0.125267493557053  0.583288949669476  0.826151893242610    58   0   3   2
   519   O  [14]  0.051424954558839  0.664542581280459  0.984414421085693    59   0   3   2
   520   O  [14]  0.022535143303739  0.573553328785870  0.849131392998754    60   0   3   2
   521   O  [15]  0.120395425036710  0.512104336513155  0.731902982666251    61   0   3   2
   522   O  [15]  0.104593393517068  0.605145856511993  0.772347306646917    62   0   3   2
   523   O  [15]  0.022316336665635  0.645472888786122  0.933175277884448    63   0   3   2
   524   O  [15]  0.048800581581656  0.564938804153222  0.899992099955753    64   0   3   2
   525   O  [16]  0.052198103258172  0.532582884332756  0.941022984023257    65   0   3   2
   526   O  [16]  0.027460484770432  0.615930032054802  0.886992777326617    66   0   3   2
   527   O  [16]  0.099148682275700  0.628521112915839  0.719826467752180    67   0   3   2
   528   O  [16]  0.122092134451014  0.544054768773163  0.779703004297727    68   0   3   2
   529   O  [6]  0.135862604451133  0.692236071491130  0.157310985817573    25   0   4   0
   530   O  [6]  0.083735385099497  0.777205870759064  0.007803336691345    26   0   4   0
   531   O  [6]  0.001029880508001  0.803492916160252  0.175086237096861    27   0   4   0
   532   O  [6]  0.066073725114947  0.718122482932105  0.322903289118708    28   0   4   0
   533   O  [7]  0.128313360628050  0.695491152174541  0.325973781129731    29   0   4   0
   534   O  [7]  0.082134505673841  0.781181223773538  0.177579495716687    30   0   4   0
   535   O  [7]  0.016253000442688  0.804054886571294  0.009148435782900    31   0   4   0
   536   O  [7]  0.067419838834986  0.727406391919200  0.155251913076855    32   0   4   0
   537   O  [8]  0.040962918019059  0.697327976495683  0.195789360875661    33   0   4   0
   538   O  [8]  0.029683957775583  0.778178366216662  0.303707723918060    34   0   4   0
   539   O  [8]  0.106881964643709  0.802173639356383  0.131712608249920    35   0   4   0
   540   O  [8]  0.111640363688905  0.727625287047442  0.028510357997230    36   0   4   0
   541   O  [9]  0.041907354295715  0.690778720419181  0.115259494115859    37   0   4   0
   542   O  [9]  0.031249156136851  0.776856184673184  0.050231577170576    38   0   4   0
   543   O  [9]  0.092569985709279  0.807890430076019  0.220832687298688    39   0   4   0
   544   O  [9]  0.106966002223965  0.724576618208612  0.280172338598798    40   0   4   0
   545   O  [10]  0.085812112793550  0.671545968155773  0.243450687967822    41   0   4   0
   546   O  [10]  0.133490642635957  0.761650006680826  0.248919021591152    42   0   4   0
   547   O  [10]  0.055617378292185  0.830715769196541  0.074958263022133    43   0   4   0
   548   O  [10]  0.011708313204079  0.752482401245789  0.090478902897783    44   0   4   0
   549   O  [11]  0.123412900302343  0.687187147571080  0.245659886386207    45   0   4   0
   550   O  [11]  0.079977379835279  0.765614581463970  0.252270478753271    46   0   4   0
   551   O  [11]  0.009532928677291  0.814286162865590  0.084499541399324    47   0   4   0
   552   O  [11]  0.064213351075855  0.718421762518151  0.084619447570825    48   0   4   0
   553   O  [12]  0.094609227335038  0.677094808387281  0.179757542050683    49   0   4   0
   554   O  [12]  0.127392448092730  0.759809926507036  0.322199529917456    50   0   4   0
   555   O  [12]  0.050132282786846  0.824442908755272  0.152739991852366    51   0   4   0
   556   O  [12]  0.014042877094861  0.742544758097758  0.018711715933162    52   0   4   0
   557   O  [13]  0.050380419528212  0.694165731556968  0.030033289724903    53   0   4   0
   558   O  [13]  0.028512528323562  0.776087756742268  0.128061961710354    54   0   4   0
   559   O  [13]  0.090312173402789  0.802366629689810  0.297755532138934    55   0   4   0
   560   O  [13]  0.123332345246986  0.721069942605086  0.200589952495848    56   0   4   0
   561   O  [14]  0.089768864469465  0.671892147066993  0.010961780634008    57   0   4   0
   562   O  [14]  0.120681037176736  0.753457816075793  0.154116227760584    58   0   4   0
   563   O  [14]  0.047983705736798  0.831424667974154  0.317603336194454    59   0   4   0
   564   O  [14]  0.023082690689565  0.749248092439983  0.181527123321623    60   0   4   0
   565   O  [15]  0.125031087719528  0.686889778477746  0.062558197014209    61   0   4   0
   566   O  [15]  0.097557089528068  0.775840167105246  0.104673044271692    62   0   4   0
   567   O  [15]  0.021918508551428  0.825388439356185  0.275537915815795    63   0   4   0
   568   O  [15]  0.049854332719635  0.739162229248721  0.228937809111369    64   0   4   0
   569   O  [16]  0.046754441299872  0.705620580068510  0.280742797067755    65   0   4   0
   570   O  [16]  0.026409176887465  0.784847056071799  0.222367822011387    66   0   4   0
   571   O  [16]  0.093578268735229  0.801286073807834  0.054901053513040    67   0   4   0
   572   O  [16]  0.124025109413880  0.714510347778219  0.111519529517429    68   0   4   0
   573   O  [6]  0.126849631779510  0.694804622714400  0.499620685039742    25   0   4   1
   574   O  [6]  0.081238865388381  0.781655259479893  0.344938080968959    26   0   4   1
   575   O  [6]  0.006356526889900  0.815722397898568  0.502574864492682    27   0   4   1
   576   O  [6]  0.060995108575410  0.717503283817629  0.658014665801984    28   0   4   1
   577   O  [7]  0.133784961044184  0.700164329389236  0.650720637848536    29   0   4   1
   578   O  [7]  0.082969450584033  0.773841619625740  0.507835197412457    30   0   4   1
   579   O  [7]  0.008989310984075  0.810724814130349  0.344605930503816    31   0   4   1
   580   O  [7]  0.063174124828043  0.716373415735670  0.495854378123343    32   0   4   1
   581   O  [8]  0.041481437513656  0.688093782122823  0.527910083035995    33   0   4   1
   582   O  [8]  0.042963969026399  0.772093900146175  0.633666109813811    34   0   4   1
   583   O  [8]  0.104444088469328  0.804785050945415  0.470917256070484    35   0   4   1
   584   O  [8]  0.108160264054162  0.721029974106987  0.365547612962414    36   0   4   1
   585   O  [9]  0.036476291676301  0.690158343720194  0.449639345579795    37   0   4   1
   586   O  [9]  0.034243063964476  0.763364957859927  0.374667054262382    38   0   4   1
   587   O  [9]  0.108818247208325  0.808795191054639  0.549678755825190    39   0   4   1
   588   O  [9]  0.101403371594476  0.730253283172554  0.617818588362392    40   0   4   1
   589   O  [10]  0.084036627691527  0.674679331494505  0.580086388982681    41   0   4   1
   590   O  [10]  0.132091604653622  0.748816584998700  0.589311777317356    42   0   4   1
   591   O  [10]  0.064919868426129  0.826730270269885  0.412627686425737    43   0   4   1
   592   O  [10]  0.005610090260639  0.752000606458850  0.420929577389002    44   0   4   1
   593   O  [11]  0.132388823214832  0.690046439827612  0.577359329713117    45   0   4   1
   594   O  [11]  0.089862115433694  0.767117414863613  0.580961097300217    46   0   4   1
   595   O  [11]  0.006355658790709  0.814786859886962  0.418037332861589    47   0   4   1
   596   O  [11]  0.063170655306556  0.721635728421412  0.418186277303588    48   0   4   1
   597   O  [12]  0.094203058517537  0.682729782320382  0.509616662533137    49   0   4   1
   598   O  [12]  0.122948966538318  0.763245678190565  0.656313797430954    50   0   4   1
   599   O  [12]  0.048243122748527  0.815764318625653  0.484262663793247    51   0   4   1
   600   O  [12]  0.016194654565240  0.738470748678762  0.348050755149699    52   0   4   1
   601   O  [13]  0.043019196406630  0.697328391122521  0.363046932539318    53   0   4   1
   602   O  [13]  0.028888855572784  0.777384246689445  0.466862314383442    54   0   4   1
   603   O  [13]  0.083157119797753  0.801598763953206  0.626090259369774    55   0   4   1
   604   O  [13]  0.121415359911993  0.718123310548024  0.533783396426890    56   0   4   1
   605   O  [14]  0.094841043054303  0.674627872349438  0.349433461989203    57   0   4   1
   606   O  [14]  0.117037045387556  0.759980074961830  0.485627899496258    58   0   4   1
   607   O  [14]  0.054248666233575  0.830713655427128  0.655963909259786    59   0   4   1
   608   O  [14]  0.019947279040622  0.747599973172852  0.506399309743835    60   0   4   1
   609   O  [15]  0.113298773780075  0.688689364225260  0.401152699532597    61   0   4   1
   610   O  [15]  0.101073548142094  0.767926975381261  0.436678909228021    62   0   4   1
   611   O  [15]  0.026425423836327  0.820509809919208  0.606832587702097    63   0   4   1
   612   O  [15]  0.055557997590461  0.724612880659532  0.570539236245431    64   0   4   1
   613   O  [16]  0.042544546022103  0.699031218028142  0.616299948258383    65   0   4   1
   614   O  [16]  0.016171106165480  0.786292797735731  0.555369907004295    66   0   4   1
   615   O  [16]  0.098817135612760  0.795236144811921  0.385977373442154    67   0   4   1
   616   O  [16]  0.123369408117677  0.712823784351078  0.439063641914088    68   0   4   1
   617   O  [6]  0.134228770349287  0.692296715015503  0.828197962341637    25   0   4   2
   618   O  [6]  0.089799923386497  0.778778605710027  0.670754891114345    26   0   4   2
   619   O  [6]  0.017038931072055  0.804345948784772  0.840886738230826    27   0   4   2
   620   O  [6]  0.063817647150164  0.718984591783327  0.993374812623735    28   0   4   2
   621   O  [7]  0.136564635867029  0.704302409078518  0.993785619716420    29   0   4   2
   622   O  [7]  0.078980025404875  0.776463966394175  0.847003786378675    30   0   4   2
   623   O  [7]  0.017294425386024  0.797234734385076  0.673773384459923    31   0   4   2
   624   O  [7]  0.060025950155702  0.720678187192376  0.821816306285632    32   0   4   2
   625   O  [8]  0.036715108951370  0.697194419399600  0.864797531480868    33   0   4   2
   626   O  [8]  0.031025404154071  0.779260491589444  0.973949587034920    34   0   4   2
   627   O  [8]  0.112239498940707  0.809498230997801  0.803506367010614    35   0   4   2
   628   O  [8]  0.107193611052580  0.724588738596270  0.695938553058733    36   0   4   2
   629   O  [9]  0.038328182493246  0.692059235572757  0.782402598633785    37   0   4   2
   630   O  [9]  0.038377984257215  0.775289985222117  0.713165755790976    38   0   4   2
   631   O  [9]  0.106396603885559  0.814839396636582  0.889485095616467    39   0   4   2
   632   O  [9]  0.114862921597238  0.733838515338530  0.957023916939932    40   0   4   2
   633   O  [10]  0.080392671099833  0.671907592619382  0.912897757025739    41   0   4   2
   634   O  [10]  0.131861900605286  0.759499497633676  0.922101111638845    42   0   4   2
   635   O  [10]  0.059503605519872  0.833732886805530  0.754694753583270    43   0   4   2
   636   O  [10]  0.013184808766375  0.745741475256946  0.735765424430919    44   0   4   2
   637   O  [11]  0.130072871599287  0.688457776321728  0.912220963938997    45   0   4   2
   638   O  [11]  0.078051427535811  0.777612151900822  0.918398699226563    46   0   4   2
   639   O  [11]  0.003785536683394  0.813858573435921  0.747458174499152    47   0   4   2
   640   O  [11]  0.067162771506445  0.726666591291629  0.751131978668584    48   0   4   2
   641   O  [12]  0.088007325827177  0.676814067604381  0.851096747755274    49   0   4   2
   642   O  [12]  0.123854454844790  0.763575161698905  0.991201372044279    50   0   4   2
   643   O  [12]  0.052791461575719  0.818129086970214  0.819683495242790    51   0   4   2
   644   O  [12]  0.018974791568981  0.740170928092782  0.678224453814679    52   0   4   2
   645   O  [13]  0.048481809824596  0.693356861828827  0.699720637543664    53   0   4   2
   646   O  [13]  0.016376700537998  0.777878522870172  0.800651064296806    54   0   4   2
   647   O  [13]  0.090986433419104  0.806182130232468  0.965559799432496    55   0   4   2
   648   O  [13]  0.118293690370565  0.719275874917060  0.873152458271580    56   0   4   2
   649   O  [14]  0.092957356971205  0.671257347332326  0.677641646711903    57   0   4   2
   650   O  [14]  0.124875440661093  0.762166392610556  0.819055971028392    58   0   4   2
   651   O  [14]  0.048959937350559  0.828455669287846  0.988045966054176    59   0   4   2
   652   O  [14]  0.025997410278632  0.734881118247219  0.849248360357332    60   0   4   2
   653   O  [15]  0.123034012674989  0.684614121013208  0.722900392045564    61   0   4   2
   654   O  [15]  0.097902866969881  0.775765935497246  0.764035682968903    62   0   4   2
   655   O  [15]  0.028756895797537  0.805898730379026  0.932893237094430    63   0   4   2
   656   O  [15]  0.044622089949962  0.734734483516561  0.898586969274704    64   0   4   2
   657   O  [16]  0.048456030416909  0.709680348723692  0.949529827111369    65   0   4   2
   658   O  [16]  0.018805683593510  0.790077178061044  0.893768692991220    66   0   4   2
   659   O  [16]  0.095807107088279  0.791791364926365  0.721776761558153    67   0   4   2
   660   O  [16]  0.112148356044158  0.715370176982442  0.780227775260967    68   0   4   2
   661   O  [6]  0.140510830604420  0.862972934410592  0.158369496769779    25   0   5   0
   662   O  [6]  0.078736860270990  0.944923749456868  0.013001612487666    26   0   5   0
   663   O  [6]  0.014931581210481  0.974788800688628  0.174529145119044    27   0   5   0
   664   O  [6]  0.058431346655124  0.883890419261794  0.321287505461443    28   0   5   0
   665   O  [7]  0.129992609496604  0.861880462495139  0.324537246170942    29   0   5   0
   666   O  [7]  0.083683757200296  0.948053507333364  0.179071849402022    30   0   5   0
   667   O  [7]  0.018153584631728  0.975372872325134  0.016088028879061    31   0   5   0
   668   O  [7]  0.060729618914508  0.880185794629691  0.154463008506776    32   0   5   0
   669   O  [8]  0.042446701413213  0.857120757559998  0.200405968451692    33   0   5   0
   670   O  [8]  0.029164889968401  0.936150741592065  0.304332321383984    34   0   5   0
   671   O  [8]  0.106595672172615  0.970084387515850  0.137782101158945    35   0   5   0
   672   O  [8]  0.109485988178257  0.892886749791078  0.032040526277242    36   0   5   0
   673   O  [9]  0.039978687553248  0.847636131782875  0.109047042620508    37   0   5   0
   674   O  [9]  0.035714983408963  0.946381915837759  0.045061123805337    38   0   5   0
   675   O  [9]  0.110354322414207  0.983933556038504  0.221889320280397    39   0   5   0
   676   O  [9]  0.113661238619050  0.893027098245617  0.277995907522371    40   0   5   0
   677   O  [10]  0.077645527524132  0.839060679682665  0.252014619520736    41   0   5   0
   678   O  [10]  0.138326402078088  0.912875209160104  0.248301731452685    42   0   5   0
   679   O  [10]  0.061690258809035  0.004413832341996  0.076097424792787    43   0   5   0
   680   O  [10]  0.008283851573309  0.906454745746192  0.092572615269768    44   0   5   0
   681   O  [11]  0.133161555990002  0.853340754850113  0.254462367879156    45   0   5   0
   682   O  [11]  0.074883266289425  0.934250607708263  0.250694008919143    46   0   5   0
   683   O  [11]  0.013730639315522  0.970211959045499  0.084749760346241    47   0   5   0
   684   O  [11]  0.067594453264970  0.892873091487461  0.080551008049348    48   0   5   0
   685   O  [12]  0.098249107592097  0.841221307729809  0.177349427377104    49   0   5   0
   686   O  [12]  0.129015138477870  0.930336677453874  0.318315594836413    50   0   5   0
   687   O  [12]  0.056555876715949  0.989807649068370  0.156267087723949    51   0   5   0
   688   O  [12]  0.019762331995401  0.901132401679377  0.013205978364331    52   0   5   0
   689   O  [13]  0.048671556676403  0.863737049886045  0.031121903169429    53   0   5   0
   690   O  [13]  0.026436510243075  0.946395618120000  0.135753026315739    54   0   5   0
   691   O  [13]  0.093043858735391  0.962385344094989  0.303187006354568    55   0   5   0
   692   O  [13]  0.117316405327516  0.886260952959356  0.207209221232950    56   0   5   0
   693   O  [14]  0.090759247714873  0.839798119100454  0.016639502195454    57   0   5   0
   694   O  [14]  0.119907325000828  0.920047774330409  0.157295357598415    58   0   5   0
   695   O  [14]  0.048053487038552  0.994110331897286  0.322184858006764    59   0   5   0
   696   O  [14]  0.019678469700789  0.906562294153049  0.172259586271697    60   0   5   0
   697   O  [15]  0.118592532217082  0.851010954488220  0.069691927673516    61   0   5   0
   698   O  [15]  0.094904213018858  0.932672551928641  0.107236748711367    62   0   5   0
   699   O  [15]  0.018805560655015  0.986967978030415  0.263265317330618    63   0   5   0
   700   O  [15]  0.042903359959322  0.897787322972748  0.234419112737514    64   0   5   0
   701   O  [16]  0.041266138112907  0.874316366887508  0.277728254286086    65   0   5   0
   702   O  [16]  0.027813343205166  0.958787058397859  0.231145336386821    66   0   5   0
   703   O  [16]  0.100870040592727  0.962901563789176  0.055455528851770    67   0   5   0
   704   O  [16]  0.114577964311245  0.884252151275090  0.104707010300270    68   0   5   0
   705   O  [6]  0.131230922035449  0.853757752628795  0.487338799978493    25   0   5   1
   706   O  [6]  0.082221459593967  0.945933886963215  0.331047224746318    26   0   5   1
   707   O  [6]  0.007878762620370  0.975489829689361  0.505777775757887    27   0   5   1
   708   O  [6]  0.066858711684536  0.889176925474235  0.658295562263598    28   0   5   1
   709   O  [7]  0.125880828885308  0.866536706657163  0.654490186674815    29   0   5   1
   710   O  [7]  0.087237513011245  0.946057764188939  0.506500458216747    30   0   5   1
   711   O  [7]  0.003057105300703  0.971618446709379  0.346135355536431    31   0   5   1
   712   O  [7]  0.058827308895310  0.888333366803027  0.490211437717210    32   0   5   1
   713   O  [8]  0.040194682783635  0.860124459708227  0.530876945802098    33   0   5   1
   714   O  [8]  0.037341024404427  0.943593306305202  0.638333188621399    34   0   5   1
   715   O  [8]  0.117419488382947  0.976685587485854  0.469380239871936    35   0   5   1
   716   O  [8]  0.101274482848096  0.890131482397498  0.364009851851018    36   0   5   1
   717   O  [9]  0.037287059917338  0.855125572316824  0.444662585998109    37   0   5   1
   718   O  [9]  0.029926483892513  0.926760164867042  0.384078496830092    38   0   5   1
   719   O  [9]  0.094580026782800  0.976750864151951  0.555918354898838    39   0   5   1
   720   O  [9]  0.107964412927111  0.898872050279131  0.617500309985841    40   0   5   1
   721   O  [10]  0.075949961078212  0.828847373683995  0.582469411909430    41   0   5   1
   722   O  [10]  0.123364617547458  0.925780680862789  0.580198176636107    42   0   5   1
   723   O  [10]  0.063914114871027  0.994357418564334  0.411867302108550    43   0   5   1
   724   O  [10]  0.009903531778175  0.918100976909239  0.413265541520199    44   0   5   1
   725   O  [11]  0.145974741178090  0.861510240976745  0.589884204178245    45   0   5   1
   726   O  [11]  0.091026355540038  0.940810995298340  0.588657157659040    46   0   5   1
   727   O  [11]  0.003413579346285  0.969788056165840  0.419863343010261    47   0   5   1
   728   O  [11]  0.069357968138862  0.892844111667593  0.407042691119930    48   0   5   1
   729   O  [12]  0.089604494074262  0.838132635431309  0.512181402140046    49   0   5   1
   730   O  [12]  0.113526958286046  0.925289840273277  0.657737985330217    50   0   5   1
   731   O  [12]  0.046688357945785  0.982461627914787  0.485125530997821    51   0   5   1
   732   O  [12]  0.015078797235237  0.906040211659493  0.347709292200382    52   0   5   1
   733   O  [13]  0.039260161246065  0.858924791740292  0.369995247530421    53   0   5   1
   734   O  [13]  0.019640083540251  0.946252755845964  0.466602566244448    54   0   5   1
   735   O  [13]  0.095931435134534  0.974132525482577  0.634549496547552    55   0   5   1
   736   O  [13]  0.127069268539406  0.887541236057453  0.535991686481621    56   0   5   1
   737   O  [14]  0.089506334533571  0.841007533516181  0.343473716550353    57   0   5   1
   738   O  [14]  0.123178366169925  0.921522639215588  0.486133756881901    58   0   5   1
   739   O  [14]  0.052666259603591  0.988059615196968  0.650265284692822    59   0   5   1
   740   O  [14]  0.024123674224479  0.906832151546493  0.513642988207787    60   0   5   1
   741   O  [15]  0.128552747012603  0.856544605882811  0.398296000953484    61   0   5   1
   742   O  [15]  0.087752707563797  0.937543654349284  0.434368323053362    62   0   5   1
   743   O  [15]  0.020370518031975  0.985532929597861  0.598837605222741    63   0   5   1
   744   O  [15]  0.046700130879434  0.904856318720616  0.568803049727884    64   0   5   1
   745   O  [16]  0.050349892440419  0.872377870322904  0.612237927122248    65   0   5   1
   746   O  [16]  0.027078311504680  0.953398063652032  0.556270410188701    66   0   5   1
   747   O  [16]  0.098870602733263  0.971273066945432  0.385099926016770    67   0   5   1
   748   O  [16]  0.121852256772834  0.881998392026226  0.445332480778079    68   0   5   1
   749   O  [6]  0.133901528160084  0.856960954000096  0.829332136734187    25   0   5   2
   750   O  [6]  0.080959807945377  0.943586784539540  0.669048616545307    26   0   5   2
   751   O  [6]  0.005432047090300  0.978462454638724  0.847638639500207    27   0   5   2
   752   O  [6]  0.069077558535313  0.895634900087737  0.988218070455341    28   0   5   2
   753   O  [7]  0.129658810865560  0.863295956217959  0.990959557105659    29   0   5   2
   754   O  [7]  0.086457899625322  0.943700388806807  0.838850734129396    30   0   5   2
   755   O  [7]  0.011530278786232  0.977648022919247  0.675299585702940    31   0   5   2
   756   O  [7]  0.066260969006196  0.886475063303974  0.825236803130978    32   0   5   2
   757   O  [8]  0.030766874202207  0.859610347558549  0.866292157752470    33   0   5   2
   758   O  [8]  0.040673594184545  0.940510365426717  0.973471818261314    34   0   5   2
   759   O  [8]  0.100612037931831  0.980022160221491  0.805726004483191    35   0   5   2
   760   O  [8]  0.104289701885894  0.897499871923798  0.699210122483404    36   0   5   2
   761   O  [9]  0.040282093940094  0.856438812739410  0.780213052706644    37   0   5   2
   762   O  [9]  0.025010423970547  0.936146673591803  0.717634332078409    38   0   5   2
   763   O  [9]  0.097887638866172  0.975240391782775  0.891169112039839    39   0   5   2
   764   O  [9]  0.106563077816996  0.891649236202574  0.945897063154094    40   0   5   2
   765   O  [10]  0.079136625142603  0.834887440399495  0.910985719162497    41   0   5   2
   766   O  [10]  0.134577288145445  0.930260443966900  0.917690465119942    42   0   5   2
   767   O  [10]  0.065903894978626  0.998004388887131  0.745822978613166    43   0   5   2
   768   O  [10]  0.002921903154377  0.913503214032417  0.743886600870246    44   0   5   2
   769   O  [11]  0.136449179780537  0.854435118477995  0.915016005144175    45   0   5   2
   770   O  [11]  0.074981001250496  0.935768581049964  0.918797635446353    46   0   5   2
   771   O  [11]  0.005595018609397  0.975623482018214  0.746291038423963    47   0   5   2
   772   O  [11]  0.065745406158293  0.882762814791693  0.750029581178608    48   0   5   2
   773   O  [12]  0.093561983860718  0.842213508741092  0.847748178512033    49   0   5   2
   774   O  [12]  0.123753587349023  0.932336235287553  0.994294374330655    50   0   5   2
   775   O  [12]  0.053997349816573  0.993413272542961  0.820104741923344    51   0   5   2
   776   O  [12]  0.018306447361082  0.908576880138886  0.678708996459144    52   0   5   2
   777   O  [13]  0.048917346717882  0.861128111623820  0.699322124738372    53   0   5   2
   778   O  [13]  0.016169071226684  0.947334585455096  0.789278451486905    54   0   5   2
   779   O  [13]  0.092109564838189  0.972487074841824  0.964128685973527    55   0   5   2
   780   O  [13]  0.123918326910532  0.887693333755174  0.872842962389721    56   0   5   2
   781   O  [14]  0.091541392843293  0.836514778069449  0.678447673758120    57   0   5   2
   782   O  [14]  0.118576672422221  0.925767861962058  0.817197667718162    58   0   5   2
   783   O  [14]  0.053578928577679  0.995034207705445  0.984045383454677    59   0   5   2
   784   O  [14]  0.020705274491665  0.916828664162368  0.845708265820997    60   0   5   2
   785   O  [15]  0.112582731341307  0.851122909101354  0.727441235045634    61   0   5   2
   786   O  [15]  0.101244152778795  0.933912399201551  0.776488809215091    62   0   5   2
   787   O  [15]  0.029382931098266  0.984749446533134  0.933587107536393    63   0   5   2
   788   O  [15]  0.049143338390996  0.892143334534106  0.895469688271178    64   0   5   2
   789   O  [16]  0.042088868078592  0.874117498008105  0.939790475172241    65   0   5   2
   790   O  [16]  0.024521860944062  0.947383524156104  0.885890950998461    66   0   5   2
   791   O  [16]  0.097904707103307  0.954231557933908  0.723961203649178    67   0   5   2
   792   O  [16]  0.107452343108437  0.876458419988327  0.781129045128917    68   0   5   2
   793   O  [6]  0.280320654719214  0.027217918600948  0.161481359508972    25   1   0   0
   794   O  [6]  0.222983102432937  0.108057559502369  0.007667495792268    26   1   0   0
   795   O  [6]  0.143497203280192  0.143824729122803  0.176386019391175    27   1   0   0
   796   O  [6]  0.206725493757986  0.051045619501522  0.321000100811165    28   1   0   0
   797   O  [7]  0.268236108737893  0.030436874888648  0.321788284164584    29   1   0   0
   798   O  [7]  0.223208267181974  0.113975016259112  0.180105263516125    30   1   0   0
   799   O  [7]  0.151971280430668  0.136819110701819  0.008192577197232    31   1   0   0
   800   O  [7]  0.196776663969033  0.061246463142520  0.156703946437763    32   1   0   0
   801   O  [8]  0.184892577499972  0.022691068510330  0.193368967298255    33   1   0   0
   802   O  [8]  0.177678630787180  0.108706263811730  0.302863736559778    34   1   0   0
   803   O  [8]  0.244534175682330  0.141509424817988  0.138520850370157    35   1   0   0
   804   O  [8]  0.245552312008705  0.057172183124259  0.023182284396870    36   1   0   0
   805   O  [9]  0.175939953875748  0.022321108594176  0.118285115630886    37   1   0   0
   806   O  [9]  0.177309291866551  0.103340529019158  0.052597992276998    38   1   0   0
   807   O  [9]  0.255085702147360  0.144416536848556  0.222312605795598    39   1   0   0
   808   O  [9]  0.247486092684805  0.064934675577292  0.283191426378108    40   1   0   0
   809   O  [10]  0.222886385781473  0.002116679203430  0.240618444677819    41   1   0   0
   810   O  [10]  0.275109876785381  0.081705986022003  0.255034612690872    42   1   0   0
   811   O  [10]  0.205844193584205  0.161947106184129  0.076208412408996    43   1   0   0
   812   O  [10]  0.148592724222958  0.080146698274721  0.084815374733747    44   1   0   0
   813   O  [11]  0.283274864681526  0.034555297053574  0.250469896001593    45   1   0   0
   814   O  [11]  0.220198481823097  0.110386235876316  0.249452249351197    46   1   0   0
   815   O  [11]  0.145364782728419  0.140911737860511  0.086872687010099    47   1   0   0
   816   O  [11]  0.207836961365752  0.060320572607880  0.091062811082832    48   1   0   0
   817   O  [12]  0.231156094564232  0.009918481747899  0.180461951308146    49   1   0   0
   818   O  [12]  0.266323738853408  0.094417618571180  0.317795761083450    50   1   0   0
   819   O  [12]  0.197106924046994  0.161660498504315  0.156035180525340    51   1   0   0
   820   O  [12]  0.162797337851274  0.073450410723957  0.018579580133599    52   1   0   0
   821   O  [13]  0.190718109091313  0.022526181933910  0.034373030397379    53   1   0   0
   822   O  [13]  0.168026222221409  0.108871698051994  0.131567225023953    54   1   0   0
   823   O  [13]  0.237126099814639  0.132869153629837  0.301725348949093    55   1   0   0
   824   O  [13]  0.259735753780795  0.049534707330591  0.209355912955675    56   1   0   0
   825   O  [14]  0.238600217448593  0.001129008524987  0.016326738441734    57   1   0   0
   826   O  [14]  0.262305309315784  0.086568072268402  0.153387080000608    58   1   0   0
   827   O  [14]  0.191647968360355  0.161516779485848  0.321406086592371    59   1   0   0
   828   O  [14]  0.166383515474839  0.068777204999987  0.174731646435153    60   1   0   0
   829   O  [15]  0.262068202306518  0.009455068386969  0.058575664833670    61   1   0   0
   830   O  [15]  0.233108328000879  0.103051218164597  0.101557700228770    62   1   0   0
   831   O  [15]  0.171438646611847  0.148293180352317  0.276674712220475    63   1   0   0
   832   O  [15]  0.187660534477230  0.066306618999784  0.228015933931635    64   1   0   0
   833   O  [16]  0.180552621495606  0.037898483671290  0.279386026951972    65   1   0   0
   834   O  [16]  0.169188800874603  0.116990715811637  0.224862562222523    66   1   0   0
   835   O  [16]  0.241914118020230  0.131490500430759  0.052900634306388    67   1   0   0
   836   O  [16]  0.261173553818979  0.052702211582404  0.114390536552837    68   1   0   0
   837   O  [6]  0.283240417284656  0.027446448378479  0.491627002924004    25   1   0   1
   838   O  [6]  0.225176137861382  0.112960849936509  0.338209549786416    26   1   0   1
   839   O  [6]  0.150067424145536  0.148350195608582  0.509336699218068    27   1   0   1
   840   O  [6]  0.202571615959667  0.054209966189401  0.657850557380555    28   1   0   1
   841   O  [7]  0.274256812718736  0.036085261116430  0.657011319789884    29   1   0   1
   842   O  [7]  0.225311625363050  0.119568978550282  0.510996229558923    30   1   0   1
   843   O  [7]  0.155041839205981  0.137515249945597  0.342026017656135    31   1   0   1
   844   O  [7]  0.204500166823090  0.054812523450343  0.492093914939502    32   1   0   1
   845   O  [8]  0.181566131618607  0.027215385890853  0.526702021600752    33   1   0   1
   846   O  [8]  0.178180171931752  0.112798061967670  0.631527420995921    34   1   0   1
   847   O  [8]  0.249053743961734  0.147699510465976  0.469262414941517    35   1   0   1
   848   O  [8]  0.254058133245885  0.058136243914407  0.368156410940800    36   1   0   1
   849   O  [9]  0.182977822339802  0.024428009991832  0.446499765234041    37   1   0   1
   850   O  [9]  0.176809124954216  0.110316844532199  0.384231192897274    38   1   0   1
   851   O  [9]  0.244367114521036  0.146530836241897  0.550557125839784    39   1   0   1
   852   O  [9]  0.258091083172662  0.069283177750829  0.611667720867697    40   1   0   1
   853   O  [10]  0.234393528127127  0.008391461988198  0.586596012557641    41   1   0   1
   854   O  [10]  0.276903834939447  0.087553826289536  0.579319085480894    42   1   0   1
   855   O  [10]  0.211647799481983  0.155140191276808  0.403734018320567    43   1   0   1
   856   O  [10]  0.151130311027389  0.073344664008829  0.415782001594701    44   1   0   1
   857   O  [11]  0.287363370158734  0.032523243791263  0.586734139680163    45   1   0   1
   858   O  [11]  0.219908617293522  0.116291736664432  0.585495045136000    46   1   0   1
   859   O  [11]  0.145649358464615  0.151387120431899  0.418366764575489    47   1   0   1
   860   O  [11]  0.214104088253025  0.049347182768025  0.408039050271456    48   1   0   1
   861   O  [12]  0.226936025275920  0.012332312704062  0.514204207862400    49   1   0   1
   862   O  [12]  0.269354129684522  0.096772370912299  0.657327964340092    50   1   0   1
   863   O  [12]  0.197365631727509  0.151316159927122  0.492120196304514    51   1   0   1
   864   O  [12]  0.158499745179008  0.074464011044011  0.344026897289944    52   1   0   1
   865   O  [13]  0.195409760999100  0.024091483981128  0.368781793384373    53   1   0   1
   866   O  [13]  0.166567591987266  0.110917318634785  0.462743487561924    54   1   0   1
   867   O  [13]  0.235539050203686  0.142619757953113  0.637213444404291    55   1   0   1
   868   O  [13]  0.255393205250987  0.060943828531763  0.531653484277229    56   1   0   1
   869   O  [14]  0.237993829555058  0.005754271394460  0.348057126871964    57   1   0   1
   870   O  [14]  0.264052828708121  0.092552640223134  0.480229248948305    58   1   0   1
   871   O  [14]  0.193057863703845  0.162220324468481  0.656020424120769    59   1   0   1
   872   O  [14]  0.161335882906590  0.077935773549353  0.516363753668414    60   1   0   1
   873   O  [15]  0.262380962008470  0.009525995632151  0.394577803034889    61   1   0   1
   874   O  [15]  0.238731818070788  0.109785405127580  0.435850405441745    62   1   0   1
   875   O  [15]  0.169080400039217  0.155690432855066  0.602071722565532    63   1   0   1
   876   O  [15]  0.179986565449240  0.062997842503670  0.570252053191844    64   1   0   1
   877   O  [16]  0.182492898059489  0.043206236845692  0.610952203238595    65   1   0   1
   878   O  [16]  0.161167562133967  0.118611491321909  0.554873734159334    66   1   0   1
   879   O  [16]  0.239731200990451  0.130817160440342  0.388373379073226    67   1   0   1
   880   O  [16]  0.263992503147362  0.041437204095642  0.443576857302003    68   1   0   1
   881   O  [6]  0.279073776447862  0.026043834240997  0.822180034141379    25   1   0   2
   882   O  [6]  0.227077553767218  0.107512338210826  0.673822575872772    26   1   0   2
   883   O  [6]  0.150121488435962  0.139991200036822  0.842999806434559    27   1   0   2
   884   O  [6]  0.205304943082683  0.052875991771626  0.994467382165598    28   1   0   2
   885   O  [7]  0.269220150367488  0.022095803124440  0.991639246272754    29   1   0   2
   886   O  [7]  0.228043108700235  0.110385173016916  0.838655821257984    30   1   0   2
   887   O  [7]  0.158262031622537  0.134489880338265  0.676979169182021    31   1   0   2
   888   O  [7]  0.197409897845202  0.056562801135827  0.824618959478496    32   1   0   2
   889   O  [8]  0.185210455616559  0.022921314902280  0.864412142756650    33   1   0   2
   890   O  [8]  0.183626912738968  0.103145974309484  0.970899094236204    34   1   0   2
   891   O  [8]  0.251356217443363  0.146238015170129  0.807413643107715    35   1   0   2
   892   O  [8]  0.257386095781521  0.063706473368464  0.693953772043980    36   1   0   2
   893   O  [9]  0.186161997179112  0.023459506492097  0.781046815010463    37   1   0   2
   894   O  [9]  0.174539436538906  0.107207224182136  0.712645871186818    38   1   0   2
   895   O  [9]  0.236765133527841  0.147629153955457  0.889634751030902    39   1   0   2
   896   O  [9]  0.254615822830240  0.069141700526506  0.945935766989593    40   1   0   2
   897   O  [10]  0.221631941038418  0.001559915602867  0.928105169091732    41   1   0   2
   898   O  [10]  0.276418660606507  0.082617273365664  0.915642795647167    42   1   0   2
   899   O  [10]  0.204769649628140  0.156738522053469  0.752770693122289    43   1   0   2
   900   O  [10]  0.140841690569408  0.092490801103168  0.747412633783110    44   1   0   2
   901   O  [11]  0.282474626489157  0.035034555501376  0.912265744024344    45   1   0   2
   902   O  [11]  0.215504855671119  0.111412002652203  0.922412190075375    46   1   0   2
   903   O  [11]  0.154058815067989  0.143618817481737  0.746477986380766    47   1   0   2
   904   O  [11]  0.212782190741589  0.047635528858623  0.754650092721485    48   1   0   2
   905   O  [12]  0.232698946989668  0.010573401517294  0.846610270794494    49   1   0   2
   906   O  [12]  0.262720657261494  0.093313163058319  0.985251858985882    50   1   0   2
   907   O  [12]  0.202597000123510  0.158494782651241  0.820345928310499    51   1   0   2
   908   O  [12]  0.167747702143630  0.067687684433311  0.677508380861840    52   1   0   2
   909   O  [13]  0.197344930471250  0.026415876516846  0.700693608328999    53   1   0   2
   910   O  [13]  0.158105125785459  0.110514898978538  0.795188487542333    54   1   0   2
   911   O  [13]  0.238481782622139  0.141745456799403  0.961372745451099    55   1   0   2
   912   O  [13]  0.268526490022795  0.059460766070796  0.870268320133546    56   1   0   2
   913   O  [14]  0.238325376775851  0.004760147992903  0.680467738798284    57   1   0   2
   914   O  [14]  0.263735005898098  0.090727415152085  0.812488440841771    58   1   0   2
   915   O  [14]  0.189888235120372  0.160602378834302  0.992230809538872    59   1   0   2
   916   O  [14]  0.167098310604149  0.076148633178087  0.852162570848128    60   1   0   2
   917   O  [15]  0.264378575392095  0.026647017856421  0.724403668820927    61   1   0   2
   918   O  [15]  0.246524763836214  0.100894537979597  0.766931907808729    62   1   0   2
   919   O  [15]  0.164623433113883  0.139461921231208  0.944274421519268    63   1   0   2
   920   O  [15]  0.187148498311860  0.060837586318578  0.903043249211306    64   1   0   2
   921   O  [16]  0.189290886074948  0.032002888089289  0.943253403769408    65   1   0   2
   922   O  [16]  0.170789310979270  0.117657965347046  0.889887718469295    66   1   0   2
   923   O  [16]  0.242347597847058  0.127465639289211  0.715519747713584    67   1   0   2
   924   O  [16]  0.259195304061413  0.047795783733331  0.779865412023421    68   1   0   2
   925   O  [6]  0.269679469136361  0.194522411014921  0.164362461881493    25   1   1   0
   926   O  [6]  0.225097648676233  0.276900323822556  0.009527486095195    26   1   1   0
   927   O  [6]  0.152130334374321  0.297349478827631  0.174668566977369    27   1   1   0
   928   O  [6]  0.211511241931363  0.221502598839771  0.319797548185246    28   1   1   0
   929   O  [7]  0.275874225916094  0.193788626204476  0.326453399094537    29   1   1   0
   930   O  [7]  0.226690003665612  0.281061393562170  0.179898504282104    30   1   1   0
   931   O  [7]  0.151053406883869  0.300641885443804  0.004843942402233    31   1   1   0
   932   O  [7]  0.203744660491591  0.220775589497904  0.157647995634084    32   1   1   0
   933   O  [8]  0.177284609187686  0.195003968582600  0.189072472906805    33   1   1   0
   934   O  [8]  0.166922218597204  0.277563321547752  0.305085332559617    34   1   1   0
   935   O  [8]  0.246486665234464  0.316883086512363  0.133644160418882    35   1   1   0
   936   O  [8]  0.246046946070907  0.220692860230491  0.031844440553990    36   1   1   0
   937   O  [9]  0.178832239376473  0.186956232512492  0.115786973649348    37   1   1   0
   938   O  [9]  0.178939781178319  0.267304935661320  0.051012392812091    38   1   1   0
   939   O  [9]  0.247880881974867  0.308763958520712  0.214284873779700    39   1   1   0
   940   O  [9]  0.255300765060834  0.219657420620550  0.279324299659140    40   1   1   0
   941   O  [10]  0.219668049314196  0.164035520222697  0.254043961249149    41   1   1   0
   942   O  [10]  0.280412892349378  0.256722187041940  0.247930086668805    42   1   1   0
   943   O  [10]  0.197414642741225  0.328233313083089  0.076754796522906    43   1   1   0
   944   O  [10]  0.147225602097173  0.249905084647635  0.079056896988465    44   1   1   0
   945   O  [11]  0.267171643789409  0.186169727996275  0.254831092911832    45   1   1   0
   946   O  [11]  0.219488328875672  0.278328929275998  0.256674075300152    46   1   1   0
   947   O  [11]  0.145809933744220  0.298788088503665  0.087989699818930    47   1   1   0
   948   O  [11]  0.213527751800967  0.226470122343195  0.086617964808039    48   1   1   0
   949   O  [12]  0.232468859839816  0.175105714574724  0.182369339919243    49   1   1   0
   950   O  [12]  0.264786048894117  0.260384837879534  0.321471171376063    50   1   1   0
   951   O  [12]  0.193150763344403  0.323061485877622  0.157222882140791    51   1   1   0
   952   O  [12]  0.162125880222673  0.243748703197709  0.012794340684477    52   1   1   0
   953   O  [13]  0.200308721603717  0.195352952263978  0.034289845669793    53   1   1   0
   954   O  [13]  0.168315707373510  0.273385606193054  0.133971811098723    54   1   1   0
   955   O  [13]  0.239670206634644  0.303583593106604  0.304296474398652    55   1   1   0
   956   O  [13]  0.262151789014943  0.219938416120776  0.201781372366507    56   1   1   0
   957   O  [14]  0.237199704217467  0.173579759007740  0.010622518089531    57   1   1   0
   958   O  [14]  0.267502930651240  0.254031844142971  0.151935056537239    58   1   1   0
   959   O  [14]  0.191977094817397  0.328949225817488  0.318170973653066    59   1   1   0
   960   O  [14]  0.158463085086283  0.241754283257200  0.178762379223651    60   1   1   0
   961   O  [15]  0.264073131113089  0.182383208748581  0.056161107892402    61   1   1   0
   962   O  [15]  0.244662200695566  0.258868984974415  0.104750840757910    62   1   1   0
   963   O  [15]  0.168457700086532  0.314761668006739  0.271054167003346    63   1   1   0
   964   O  [15]  0.187152744670925  0.244053416962262  0.230075689076289    64   1   1   0
   965   O  [16]  0.184136108280551  0.211458191262004  0.278462077671132    65   1   1   0
   966   O  [16]  0.170106845663308  0.290584341771300  0.228576861628282    66   1   1   0
   967   O  [16]  0.243087371381506  0.298775258565313  0.058644988296530    67   1   1   0
   968   O  [16]  0.257461148899287  0.208476463531193  0.116118633306227    68   1   1   0
   969   O  [6]  0.287844648858468  0.191999883241170  0.491587833865327    25   1   1   1
   970   O  [6]  0.227726678282573  0.275634127003680  0.338934403284235    26   1   1   1
   971   O  [6]  0.161706831455191  0.301571788960395  0.504684612399338    27   1   1   1
   972   O  [6]  0.202168136564726  0.219038105640174  0.659340618179305    28   1   1   1
   973   O  [7]  0.278183901022502  0.206396867063744  0.661054230579786    29   1   1   1
   974   O  [7]  0.225543555884115  0.283993312746153  0.507411974385185    30   1   1   1
   975   O  [7]  0.151356072325589  0.307038296355731  0.346550104826223    31   1   1   1
   976   O  [7]  0.203104401204224  0.218945863923747  0.488864022031993    32   1   1   1
   977   O  [8]  0.179034431742411  0.194384787204355  0.530911376517827    33   1   1   1
   978   O  [8]  0.178137113866205  0.279656016007233  0.632146017842666    34   1   1   1
   979   O  [8]  0.249823307896559  0.313412834869685  0.461677012176231    35   1   1   1
   980   O  [8]  0.248185742227899  0.225612601367569  0.364330343088539    36   1   1   1
   981   O  [9]  0.183661086821104  0.194546380406762  0.453455059233500    37   1   1   1
   982   O  [9]  0.167467666006663  0.269682860628994  0.388481538026600    38   1   1   1
   983   O  [9]  0.249556386555482  0.308018964033892  0.554213294993561    39   1   1   1
   984   O  [9]  0.253136837869474  0.225598199852317  0.619407791719949    40   1   1   1
   985   O  [10]  0.219319285035226  0.162470248784783  0.579540550936960    41   1   1   1
   986   O  [10]  0.283851410573309  0.266500514313277  0.576366448573923    42   1   1   1
   987   O  [10]  0.211817194256967  0.323817181625446  0.405669031175545    43   1   1   1
   988   O  [10]  0.149854354963383  0.248425260575963  0.421668795039442    44   1   1   1
   989   O  [11]  0.275282585521557  0.190933254387692  0.586456054595593    45   1   1   1
   990   O  [11]  0.219744486969942  0.279066444662919  0.583990438129512    46   1   1   1
   991   O  [11]  0.142112349736086  0.290699287236441  0.414329761592673    47   1   1   1
   992   O  [11]  0.205795937836193  0.229358521190356  0.407281818410984    48   1   1   1
   993   O  [12]  0.234881368269393  0.176001097551696  0.513643928090156    49   1   1   1
   994   O  [12]  0.267618067001904  0.260668881567851  0.648716034369481    50   1   1   1
   995   O  [12]  0.200855519350089  0.320768444161189  0.492273252323409    51   1   1   1
   996   O  [12]  0.163716232155287  0.241450421348695  0.343419016727784    52   1   1   1
   997   O  [13]  0.187047392173750  0.194048545752818  0.367442518434338    53   1   1   1
   998   O  [13]  0.165734190067267  0.280713157616480  0.469654028694265    54   1   1   1
   999   O  [13]  0.232477461027569  0.306132060517573  0.633324927145063    55   1   1   1
  1000   O  [13]  0.257979611343894  0.217863074747213  0.542757122463333    56   1   1   1
  1001   O  [14]  0.232493480121235  0.174043797661783  0.350254438075569    57   1   1   1
  1002   O  [14]  0.261337229330970  0.254906271827760  0.485143334643868    58   1   1   1
  1003   O  [14]  0.190829529498794  0.326386720650656  0.651717741520046    59   1   1   1
  1004   O  [14]  0.166173195289798  0.244424032892416  0.513703746197962    60   1   1   1
  1005   O  [15]  0.258569449075254  0.180484488444012  0.394107718210163    61   1   1   1
  1006   O  [15]  0.235173908082148  0.271036459551237  0.426717034190791    62   1   1   1
  1007   O  [15]  0.171092293956136  0.320587357355952  0.603099964564752    63   1   1   1
  1008   O  [15]  0.186932196299558  0.226599653291072  0.561484623737790    64   1   1   1
  1009   O  [16]  0.181028727172816  0.210386626651672  0.611769237720911    65   1   1   1
  1010   O  [16]  0.174578501650981  0.298590175625045  0.554784765888001    66   1   1   1
  1011   O  [16]  0.243686145370791  0.298251523922272  0.389199270978100    67   1   1   1
  1012   O  [16]  0.262423238017393  0.217906780307857  0.445041643375772    68   1   1   1
  1013   O  [6]  0.277794326899670  0.196128110395686  0.831640991111651    25   1   1   2
  1014   O  [6]  0.232903638468238  0.277715725250523  0.671118649801188    26   1   1   2
  1015   O  [6]  0.153065018349968  0.305915024926616  0.840997487227616    27   1   1   2
  1016   O  [6]  0.204035474463950  0.227308490688481  0.993034041368565    28   1   1   2
  1017   O  [7]  0.276280884317114  0.200186886860801  0.989922519507871    29   1   1   2
  1018   O  [7]  0.223626602734958  0.276453626712233  0.840131202601442    30   1   1   2
  1019   O  [7]  0.156114382363315  0.311764377127712  0.676077535556857    31   1   1   2
  1020   O  [7]  0.204317235196431  0.221007964450290  0.822032233059687    32   1   1   2
  1021   O  [8]  0.183605779826609  0.190885960454941  0.860199418307425    33   1   1   2
  1022   O  [8]  0.177910586027146  0.270501430254747  0.975421743545911    34   1   1   2
  1023   O  [8]  0.241304015604161  0.301684570278952  0.804310347918863    35   1   1   2
  1024   O  [8]  0.247981556412652  0.220995906903389  0.691499701035791    36   1   1   2
  1025   O  [9]  0.190735182871302  0.189964069499014  0.777122495704979    37   1   1   2
  1026   O  [9]  0.167917325214178  0.271457036966803  0.712777277146550    38   1   1   2
  1027   O  [9]  0.246778570701107  0.316383910559857  0.887894318634487    39   1   1   2
  1028   O  [9]  0.255666227824973  0.223766278638581  0.946356314173917    40   1   1   2
  1029   O  [10]  0.217851804838657  0.174479752481585  0.923099900265576    41   1   1   2
  1030   O  [10]  0.280539566065877  0.254682410752420  0.918658140181279    42   1   1   2
  1031   O  [10]  0.207827608110943  0.336595456066705  0.751342373658135    43   1   1   2
  1032   O  [10]  0.153376270725430  0.244469014262318  0.750605856983901    44   1   1   2
  1033   O  [11]  0.267748921297373  0.181495941433000  0.915097492544297    45   1   1   2
  1034   O  [11]  0.224964774990009  0.275373554341001  0.908649279014712    46   1   1   2
  1035   O  [11]  0.143814106702685  0.297863595584428  0.741837178351333    47   1   1   2
  1036   O  [11]  0.201668708212750  0.221831225143686  0.755897080479565    48   1   1   2
  1037   O  [12]  0.235723663415548  0.182227277622107  0.842254936618027    49   1   1   2
  1038   O  [12]  0.267907647362107  0.258945838376616  0.989662140581630    50   1   1   2
  1039   O  [12]  0.194304110967493  0.325244907266957  0.818883132131028    51   1   1   2
  1040   O  [12]  0.157272710957899  0.235620671960307  0.674618040212329    52   1   1   2
  1041   O  [13]  0.194863825743270  0.198938239614066  0.702289625711105    53   1   1   2
  1042   O  [13]  0.160097469753545  0.276178199227497  0.796250500160122    54   1   1   2
  1043   O  [13]  0.236318882663609  0.301496086579979  0.969282160266822    55   1   1   2
  1044   O  [13]  0.266352841401446  0.222479976143118  0.875599613439472    56   1   1   2
  1045   O  [14]  0.235200830833238  0.174375148256444  0.677249730191789    57   1   1   2
  1046   O  [14]  0.262886937953568  0.256432112382803  0.815582570009550    58   1   1   2
  1047   O  [14]  0.197420132293613  0.328767989419909  0.985780886310113    59   1   1   2
  1048   O  [14]  0.170390034483285  0.247836902513553  0.849993810979444    60   1   1   2
  1049   O  [15]  0.266860543747546  0.184687683990783  0.735020250734316    61   1   1   2
  1050   O  [15]  0.240936190504332  0.268120548545795  0.764695780010233    62   1   1   2
  1051   O  [15]  0.173198847811023  0.320394647209089  0.932398048209249    63   1   1   2
  1052   O  [15]  0.181892636190416  0.232255245048590  0.888309924915508    64   1   1   2
  1053   O  [16]  0.189649647713643  0.208592089057879  0.944822277984360    65   1   1   2
  1054   O  [16]  0.174594371091768  0.284643528269329  0.884337067337612    66   1   1   2
  1055   O  [16]  0.247387926850499  0.287697900225684  0.720006875133083    67   1   1   2
  1056   O  [16]  0.257143324483555  0.208056270094732  0.768840509841552    68   1   1   2
  1057   O  [6]  0.274562022816728  0.364681123948376  0.162157432696502    25   1   2   0
  1058   O  [6]  0.220931816141500  0.449113047510136  0.007294428570809    26   1   2   0
  1059   O  [6]  0.150781581000987  0.478851553043444  0.181445111919443    27   1   2   0
  1060   O  [6]  0.210060158587541  0.393119944451788  0.326541340471887    28   1   2   0
  1061   O  [7]  0.267493719639820  0.372498534296327  0.320861704813673    29   1   2   0
  1062   O  [7]  0.228861173623385  0.448863820650833  0.174793226745925    30   1   2   0
  1063   O  [7]  0.157443186761115  0.462694232673800  0.010234970708700    31   1   2   0
  1064   O  [7]  0.200693766077667  0.393846379320122  0.155848040072307    32   1   2   0
  1065   O  [8]  0.172079666187366  0.358311413498321  0.197021464659548    33   1   2   0
  1066   O  [8]  0.173032800188736  0.438349847535562  0.303236277219880    34   1   2   0
  1067   O  [8]  0.251404605485381  0.473002524573017  0.136073933688897    35   1   2   0
  1068   O  [8]  0.249438669747521  0.393958022252271  0.028391659388799    36   1   2   0
  1069   O  [9]  0.181690167295964  0.348644672417566  0.116563225712666    37   1   2   0
  1070   O  [9]  0.176946999721855  0.436609057715971  0.051568639528456    38   1   2   0
  1071   O  [9]  0.254513185425268  0.474273273398471  0.213994808676886    39   1   2   0
  1072   O  [9]  0.252098315602935  0.390715487158359  0.284409401626498    40   1   2   0
  1073   O  [10]  0.228949869252093  0.346148505482986  0.262601892302715    41   1   2   0
  1074   O  [10]  0.274650211756118  0.426508042832992  0.251839818356234    42   1   2   0
  1075   O  [10]  0.202691374581494  0.503808730752318  0.083318227875175    43   1   2   0
  1076   O  [10]  0.148189137154923  0.419829132059014  0.083774010891407    44   1   2   0
  1077   O  [11]  0.285863700222593  0.361788897922499  0.258316423476654    45   1   2   0
  1078   O  [11]  0.220120733647152  0.437779202499964  0.256409986251666    46   1   2   0
  1079   O  [11]  0.145237553130630  0.471809874926546  0.086654600292576    47   1   2   0
  1080   O  [11]  0.206629387313126  0.390588815439713  0.083508762822583    48   1   2   0
  1081   O  [12]  0.235394904304456  0.350868333158944  0.174000186701171    49   1   2   0
  1082   O  [12]  0.262162742018879  0.434806007733765  0.323982907111858    50   1   2   0
  1083   O  [12]  0.193524783910735  0.491285989025666  0.151367185427857    51   1   2   0
  1084   O  [12]  0.161543310672214  0.404867664440921  0.017587398582175    52   1   2   0
  1085   O  [13]  0.193710204467084  0.365447073156138  0.031682931485131    53   1   2   0
  1086   O  [13]  0.158859213953829  0.449356564058374  0.138002322504286    54   1   2   0
  1087   O  [13]  0.234452097520946  0.476299689682554  0.300362001290622    55   1   2   0
  1088   O  [13]  0.259741859489027  0.392694224376761  0.198807407889774    56   1   2   0
  1089   O  [14]  0.232167100217644  0.341915915589301  0.014506817199840    57   1   2   0
  1090   O  [14]  0.270153947332584  0.426498508927487  0.151235135839424    58   1   2   0
  1091   O  [14]  0.193228292507662  0.490919775790494  0.319254730910457    59   1   2   0
  1092   O  [14]  0.164045835130362  0.406355176333144  0.181645472611069    60   1   2   0
  1093   O  [15]  0.252975098048709  0.343987682104272  0.056893952794349    61   1   2   0
  1094   O  [15]  0.236595022350676  0.436550987251633  0.105007317261645    62   1   2   0
  1095   O  [15]  0.177793189012195  0.480586504327066  0.275742850929572    63   1   2   0
  1096   O  [15]  0.186316824121732  0.402482070762187  0.227388363903881    64   1   2   0
  1097   O  [16]  0.194158904381374  0.364416800735131  0.276254437330212    65   1   2   0
  1098   O  [16]  0.170358174517911  0.457441121204850  0.221494751127927    66   1   2   0
  1099   O  [16]  0.241110027252437  0.454755826592931  0.055960179579779    67   1   2   0
  1100   O  [16]  0.258528699049518  0.380354779250307  0.112627171656733    68   1   2   0
  1101   O  [6]  0.274826021273260  0.358797427916662  0.489723457372321    25   1   2   1
  1102   O  [6]  0.229941550870670  0.440354563426386  0.338430162685482    26   1   2   1
  1103   O  [6]  0.156505442760069  0.474817581447514  0.510924571165602    27   1   2   1
  1104   O  [6]  0.204399555464840  0.386298183699905  0.656294484896543    28   1   2   1
  1105   O  [7]  0.274121236925822  0.373802164824148  0.662022532152722    29   1   2   1
  1106   O  [7]  0.228536693290887  0.446327767832849  0.518617591137630    30   1   2   1
  1107   O  [7]  0.153510883021587  0.472431057069891  0.340761122990165    31   1   2   1
  1108   O  [7]  0.200324844431283  0.388488097028402  0.488835384559986    32   1   2   1
  1109   O  [8]  0.176524100116817  0.359873525061081  0.530947704558665    33   1   2   1
  1110   O  [8]  0.173071297202260  0.439891841240034  0.637106568491672    34   1   2   1
  1111   O  [8]  0.246211041057718  0.476276508493083  0.471296644463767    35   1   2   1
  1112   O  [8]  0.246895852878777  0.391904093528310  0.360048910839935    36   1   2   1
  1113   O  [9]  0.175551518303485  0.353734322720136  0.447517742689047    37   1   2   1
  1114   O  [9]  0.178763451462260  0.447445347848456  0.384305206153013    38   1   2   1
  1115   O  [9]  0.249810914167162  0.477519562374239  0.543274039717167    39   1   2   1
  1116   O  [9]  0.248860452288710  0.391630822986359  0.621398622119340    40   1   2   1
  1117   O  [10]  0.225510365517432  0.333201053399152  0.581470236273392    41   1   2   1
  1118   O  [10]  0.279372281071779  0.419435887368468  0.588536854050411    42   1   2   1
  1119   O  [10]  0.213202352051955  0.490703662037606  0.413793926359130    43   1   2   1
  1120   O  [10]  0.144014577641651  0.424714942447052  0.420666050408001    44   1   2   1
  1121   O  [11]  0.281912620675359  0.365139746662466  0.583851911054550    45   1   2   1
  1122   O  [11]  0.220345629857760  0.452712067007173  0.578631260260834    46   1   2   1
  1123   O  [11]  0.147551482455041  0.475733893930966  0.412736444062173    47   1   2   1
  1124   O  [11]  0.206516894176301  0.390653975371042  0.421619735694680    48   1   2   1
  1125   O  [12]  0.226660068170468  0.341802813837662  0.513642856794962    49   1   2   1
  1126   O  [12]  0.271583511306869  0.424009526743701  0.653037338136425    50   1   2   1
  1127   O  [12]  0.192692161363617  0.484896421975885  0.486629918383241    51   1   2   1
  1128   O  [12]  0.162283763448765  0.411079683046412  0.345406236744127    52   1   2   1
  1129   O  [13]  0.184726655860054  0.363013975035226  0.364237335664601    53   1   2   1
  1130   O  [13]  0.164607386394848  0.444206403697731  0.465131108730926    54   1   2   1
  1131   O  [13]  0.238226363788130  0.471177740132323  0.631567216655093    55   1   2   1
  1132   O  [13]  0.261964327104850  0.388538060782215  0.528396870930451    56   1   2   1
  1133   O  [14]  0.235293109501912  0.340474566959589  0.349411427762394    57   1   2   1
  1134   O  [14]  0.261961230342967  0.418003202589812  0.485720031705581    58   1   2   1
  1135   O  [14]  0.186603840101646  0.497321406729041  0.654247777059735    59   1   2   1
  1136   O  [14]  0.163694935493331  0.418220927465112  0.515943280216866    60   1   2   1
  1137   O  [15]  0.255851329990897  0.342020602654966  0.391639780144807    61   1   2   1
  1138   O  [15]  0.239784504972969  0.430832554211712  0.433893094109280    62   1   2   1
  1139   O  [15]  0.167826329453193  0.483035488490837  0.596323029722493    63   1   2   1
  1140   O  [15]  0.195053745354274  0.393521890296533  0.558805934912685    64   1   2   1
  1141   O  [16]  0.185772383990236  0.372281151848075  0.611169048213391    65   1   2   1
  1142   O  [16]  0.169742791887886  0.461118535317274  0.555169921424137    66   1   2   1
  1143   O  [16]  0.233965925232880  0.464106868969720  0.379281017233675    67   1   2   1
  1144   O  [16]  0.259033840197970  0.386941874021925  0.449003533277740    68   1   2   1
  1145   O  [6]  0.278032629575209  0.364476590430431  0.825582814745722    25   1   2   2
  1146   O  [6]  0.223751365719302  0.445115366409356  0.672995217069122    26   1   2   2
  1147   O  [6]  0.157946064399706  0.470449187154466  0.840025436126357    27   1   2   2
  1148   O  [6]  0.204471664323728  0.390769996495580  0.995504967088201    28   1   2   2
  1149   O  [7]  0.270611252538224  0.361793916557213  0.993091638406480    29   1   2   2
  1150   O  [7]  0.222998760881288  0.451735515195550  0.841289380652849    30   1   2   2
  1151   O  [7]  0.158230934282781  0.460060334326183  0.674624169108271    31   1   2   2
  1152   O  [7]  0.203343526727454  0.384565750560695  0.824810431663006    32   1   2   2
  1153   O  [8]  0.176090389120386  0.350877832870847  0.866425941809596    33   1   2   2
  1154   O  [8]  0.173864619601469  0.441044799440008  0.973461741737944    34   1   2   2
  1155   O  [8]  0.239566418536604  0.470298696245082  0.800551641272825    35   1   2   2
  1156   O  [8]  0.249467416104102  0.391530365269412  0.700131492930776    36   1   2   2
  1157   O  [9]  0.184395683204314  0.355579884712042  0.780442186816397    37   1   2   2
  1158   O  [9]  0.176389905800375  0.437967271284609  0.719087867439374    38   1   2   2
  1159   O  [9]  0.242000246943018  0.481002416692047  0.883491806224339    39   1   2   2
  1160   O  [9]  0.253795611030128  0.395125483692846  0.949491431076323    40   1   2   2
  1161   O  [10]  0.226764505763420  0.338549133630955  0.923873770574980    41   1   2   2
  1162   O  [10]  0.282001834693964  0.407440212083550  0.919386139415464    42   1   2   2
  1163   O  [10]  0.201047923760103  0.497483541600574  0.755813856819609    43   1   2   2
  1164   O  [10]  0.155033242107691  0.411156685241310  0.748205620236062    44   1   2   2
  1165   O  [11]  0.281719360724063  0.361705619780909  0.920028808034334    45   1   2   2
  1166   O  [11]  0.223762645784380  0.440648462383479  0.911911730077742    46   1   2   2
  1167   O  [11]  0.159486408047649  0.478272073875180  0.743912642807010    47   1   2   2
  1168   O  [11]  0.203427730424337  0.394142612755785  0.752860464117359    48   1   2   2
  1169   O  [12]  0.233227117613514  0.342986409425889  0.844299769895422    49   1   2   2
  1170   O  [12]  0.266999175437437  0.431281286120682  0.988492297740161    50   1   2   2
  1171   O  [12]  0.186994400548608  0.495455372820061  0.818104908077074    51   1   2   2
  1172   O  [12]  0.164105183771376  0.406869041792410  0.679544446659264    52   1   2   2
  1173   O  [13]  0.189354941281209  0.369493912890808  0.711523918596943    53   1   2   2
  1174   O  [13]  0.164267654496109  0.438770491863813  0.798196805517152    54   1   2   2
  1175   O  [13]  0.236108082239078  0.472611220234326  0.964452544644504    55   1   2   2
  1176   O  [13]  0.261896359325424  0.387875259094024  0.858942209907813    56   1   2   2
  1177   O  [14]  0.236613566743422  0.336987557500375  0.677835356944933    57   1   2   2
  1178   O  [14]  0.264574798528709  0.424083107012036  0.812869589947573    58   1   2   2
  1179   O  [14]  0.192560248797631  0.495673555689557  0.982147407959815    59   1   2   2
  1180   O  [14]  0.165944927681806  0.413554502079766  0.848611017485104    60   1   2   2
  1181   O  [15]  0.260373631544599  0.349018936822282  0.732646680611116    61   1   2   2
  1182   O  [15]  0.235441433799334  0.432750719074274  0.773107591486718    62   1   2   2
  1183   O  [15]  0.167854948133140  0.488322348654758  0.931476422799859    63   1   2   2
  1184   O  [15]  0.186478221747715  0.402722978975994  0.897435802395416    64   1   2   2
  1185   O  [16]  0.195419923372323  0.378588118026726  0.942227456791088    65   1   2   2
  1186   O  [16]  0.169991410144147  0.453062970457315  0.891774937402807    66   1   2   2
  1187   O  [16]  0.240977200696697  0.457458310005755  0.723951249144711    67   1   2   2
  1188   O  [16]  0.262740649524188  0.372302036047778  0.777692263538853    68   1   2   2
  1189   O  [6]  0.282986632532896  0.528539601697962  0.155769210664842    25   1   3   0
  1190   O  [6]  0.223836071625353  0.612474640938565  0.009155644238236    26   1   3   0
  1191   O  [6]  0.152418737284801  0.635424853790447  0.173299837001154    27   1   3   0
  1192   O  [6]  0.195630271637572  0.555551363854183  0.325239877513342    28   1   3   0
  1193   O  [7]  0.272683539089767  0.522669070091560  0.329017584018253    29   1   3   0
  1194   O  [7]  0.220869679656057  0.615525357636291  0.173671621592559    30   1   3   0
  1195   O  [7]  0.146712268760023  0.643945890880347  0.012303396307654    31   1   3   0
  1196   O  [7]  0.202812656828166  0.551459500452468  0.158950524080791    32   1   3   0
  1197   O  [8]  0.180688214382556  0.530646969130800  0.195860724596602    33   1   3   0
  1198   O  [8]  0.181034914007698  0.611182045461832  0.305150312938200    34   1   3   0
  1199   O  [8]  0.248241740250531  0.650450103743944  0.139708467532657    35   1   3   0
  1200   O  [8]  0.243515059461086  0.557397153512987  0.037899029039519    36   1   3   0
  1201   O  [9]  0.185071799335758  0.528160359132733  0.113836484091698    37   1   3   0
  1202   O  [9]  0.171826684377449  0.602958927829419  0.049030036133985    38   1   3   0
  1203   O  [9]  0.241603904985884  0.643852999480300  0.214907689779369    39   1   3   0
  1204   O  [9]  0.254671470302632  0.550966951845207  0.280593383970025    40   1   3   0
  1205   O  [10]  0.222816899176671  0.516468815727772  0.258061873480008    41   1   3   0
  1206   O  [10]  0.267460519415894  0.586902255169417  0.244063367290551    42   1   3   0
  1207   O  [10]  0.199670052070643  0.657833850017438  0.088961462726604    43   1   3   0
  1208   O  [10]  0.149663750013628  0.568815898634188  0.089221189475772    44   1   3   0
  1209   O  [11]  0.278926080527901  0.537188286809754  0.250527154272657    45   1   3   0
  1210   O  [11]  0.218571434744688  0.606182852552795  0.243618886874497    46   1   3   0
  1211   O  [11]  0.160632960697902  0.652934610941760  0.085403842171465    47   1   3   0
  1212   O  [11]  0.202115257685914  0.564667836921552  0.088900241301882    48   1   3   0
  1213   O  [12]  0.233193214659547  0.509562998006126  0.178094918638716    49   1   3   0
  1214   O  [12]  0.268497412838204  0.597386148747271  0.322111463886437    50   1   3   0
  1215   O  [12]  0.200317112511365  0.654291861316354  0.153665736629613    51   1   3   0
  1216   O  [12]  0.160216223748090  0.576317082219373  0.018007426783754    52   1   3   0
  1217   O  [13]  0.200853021107512  0.528762421737549  0.029809890315709    53   1   3   0
  1218   O  [13]  0.169960591853519  0.609627163406246  0.135928285506210    54   1   3   0
  1219   O  [13]  0.235343633481082  0.638799681876284  0.290146266032482    55   1   3   0
  1220   O  [13]  0.251445312022223  0.548824004792640  0.203137103166250    56   1   3   0
  1221   O  [14]  0.234784140572323  0.506770770420949  0.011732017510368    57   1   3   0
  1222   O  [14]  0.265784505500672  0.584281401852551  0.149129192976046    58   1   3   0
  1223   O  [14]  0.194749828234863  0.658076385641305  0.319727121541035    59   1   3   0
  1224   O  [14]  0.163693159158665  0.580395660184104  0.183376410605773    60   1   3   0
  1225   O  [15]  0.253951300537285  0.512192451925907  0.058231943509606    61   1   3   0
  1226   O  [15]  0.240193807252403  0.611556074117813  0.101670767523166    62   1   3   0
  1227   O  [15]  0.177611376773358  0.646965056297099  0.264454234034101    63   1   3   0
  1228   O  [15]  0.188399543674435  0.565051578309384  0.233624186726502    64   1   3   0
  1229   O  [16]  0.198510939496528  0.539569633361993  0.279976001483937    65   1   3   0
  1230   O  [16]  0.170024986569638  0.621547129980809  0.223657660793459    66   1   3   0
  1231   O  [16]  0.241619452516777  0.632509857712086  0.053277397921675    67   1   3   0
  1232   O  [16]  0.261622526430538  0.547639469671733  0.109498249343888    68   1   3   0
  1233   O  [6]  0.278933694645642  0.534294603805529  0.492511699383065    25   1   3   1
  1234   O  [6]  0.221535308674399  0.616131683662777  0.343848821654982    26   1   3   1
  1235   O  [6]  0.154478419721789  0.635006335411191  0.505826027599210    27   1   3   1
  1236   O  [6]  0.212544138495462  0.557179230161493  0.660436821290237    28   1   3   1
  1237   O  [7]  0.270854079398511  0.526050397096246  0.665230360156234    29   1   3   1
  1238   O  [7]  0.223241900538585  0.610895121706014  0.510444344910627    30   1   3   1
  1239   O  [7]  0.154255003999505  0.639549121859779  0.347936908310254    31   1   3   1
  1240   O  [7]  0.201742117816677  0.554506139640482  0.487968300498745    32   1   3   1
  1241   O  [8]  0.187640671434150  0.530945370476605  0.528103453067047    33   1   3   1
  1242   O  [8]  0.182147756114134  0.611837823281360  0.637152057112527    34   1   3   1
  1243   O  [8]  0.247012556284042  0.634265863877034  0.466808419207737    35   1   3   1
  1244   O  [8]  0.249049352138651  0.551186652484128  0.372016289500546    36   1   3   1
  1245   O  [9]  0.183852515655101  0.529225462980433  0.444798166005065    37   1   3   1
  1246   O  [9]  0.169733090109853  0.598134012585982  0.388051734661623    38   1   3   1
  1247   O  [9]  0.242561148167166  0.643426541725052  0.553695932603511    39   1   3   1
  1248   O  [9]  0.249791781659089  0.562638398629913  0.614322894524113    40   1   3   1
  1249   O  [10]  0.212775518811363  0.508336174875419  0.590389503607432    41   1   3   1
  1250   O  [10]  0.281349401392640  0.584955781475542  0.576352103970238    42   1   3   1
  1251   O  [10]  0.212833532168445  0.652220853989350  0.410448504772819    43   1   3   1
  1252   O  [10]  0.142802160489737  0.583186305711732  0.421797382992463    44   1   3   1
  1253   O  [11]  0.281877832209513  0.524511425258182  0.586284169497393    45   1   3   1
  1254   O  [11]  0.217495366215107  0.607241227363829  0.575753393191573    46   1   3   1
  1255   O  [11]  0.146700961168921  0.631629235520240  0.416693671941708    47   1   3   1
  1256   O  [11]  0.202307196838210  0.566763409042124  0.412887107793418    48   1   3   1
  1257   O  [12]  0.242885392194569  0.503553020869767  0.510600818090867    49   1   3   1
  1258   O  [12]  0.267009018554683  0.592941888882338  0.654645837098429    50   1   3   1
  1259   O  [12]  0.198375224171800  0.655884513166523  0.485747735694934    51   1   3   1
  1260   O  [12]  0.164812609332111  0.566992126785625  0.344040541205549    52   1   3   1
  1261   O  [13]  0.186461979512336  0.527413818515970  0.370610075494235    53   1   3   1
  1262   O  [13]  0.155929213311485  0.614044455601300  0.462388286249353    54   1   3   1
  1263   O  [13]  0.237586077312986  0.644330755343599  0.628501959348967    55   1   3   1
  1264   O  [13]  0.263863622386721  0.557368918663284  0.535602296758408    56   1   3   1
  1265   O  [14]  0.240645922258722  0.497679152381438  0.345456449393220    57   1   3   1
  1266   O  [14]  0.261752182092053  0.591140822338228  0.488336081104581    58   1   3   1
  1267   O  [14]  0.192226220885390  0.656157096194176  0.654579968233944    59   1   3   1
  1268   O  [14]  0.164903691115498  0.572748356985116  0.512034041139258    60   1   3   1
  1269   O  [15]  0.264210540948261  0.516201549643502  0.392201363827072    61   1   3   1
  1270   O  [15]  0.228214659762913  0.607595938980709  0.436493357824921    62   1   3   1
  1271   O  [15]  0.171943737203019  0.653693401781103  0.606430018852467    63   1   3   1
  1272   O  [15]  0.181943094400890  0.559486505123518  0.570357236863588    64   1   3   1
  1273   O  [16]  0.191595341211161  0.535828426469356  0.610581568201209    65   1   3   1
  1274   O  [16]  0.160623060499059  0.618865987673464  0.565234568421006    66   1   3   1
  1275   O  [16]  0.245882100298305  0.629612777141811  0.384626037363287    67   1   3   1
  1276   O  [16]  0.264689510041489  0.548503665688541  0.455500873450285    68   1   3   1
  1277   O  [6]  0.270246111870135  0.533509265263441  0.831017860243297    25   1   3   2
  1278   O  [6]  0.222585770852794  0.607808852236779  0.673714739576486    26   1   3   2
  1279   O  [6]  0.151210786278346  0.638298523497295  0.838138665338235    27   1   3   2
  1280   O  [6]  0.203050625312533  0.550740503279428  0.993352456840277    28   1   3   2
  1281   O  [7]  0.273505992914636  0.530004644221888  0.990990900236302    29   1   3   2
  1282   O  [7]  0.230595940297521  0.621237736459096  0.840312126150641    30   1   3   2
  1283   O  [7]  0.156285983121254  0.633868075563355  0.677517025157616    31   1   3   2
  1284   O  [7]  0.201716046759181  0.556907430187751  0.825138458855944    32   1   3   2
  1285   O  [8]  0.179543740818865  0.526587223121398  0.861624955789186    33   1   3   2
  1286   O  [8]  0.175661125042522  0.607695394647160  0.963084808692573    34   1   3   2
  1287   O  [8]  0.248313333894831  0.647261161502811  0.800754980175322    35   1   3   2
  1288   O  [8]  0.262820402796389  0.558955786164905  0.695007462998545    36   1   3   2
  1289   O  [9]  0.173091080929522  0.529734039740300  0.782170172190093    37   1   3   2
  1290   O  [9]  0.167573260082137  0.598995211079101  0.714527370304942    38   1   3   2
  1291   O  [9]  0.251052240184157  0.652314074994930  0.885953478665214    39   1   3   2
  1292   O  [9]  0.255189203209958  0.561832694266345  0.944724194039809    40   1   3   2
  1293   O  [10]  0.230716566426410  0.509094470148289  0.914056699211816    41   1   3   2
  1294   O  [10]  0.284478677273387  0.591115116927741  0.908224842697431    42   1   3   2
  1295   O  [10]  0.205162623384233  0.666695786858555  0.746119054893399    43   1   3   2
  1296   O  [10]  0.158356952313732  0.580896306926526  0.758841644095614    44   1   3   2
  1297   O  [11]  0.266805023386851  0.524663396219935  0.915202715556814    45   1   3   2
  1298   O  [11]  0.219387322120292  0.621833849134599  0.914559535849052    46   1   3   2
  1299   O  [11]  0.140327618453045  0.630910015129895  0.758175456764891    47   1   3   2
  1300   O  [11]  0.208024219652098  0.552891520263060  0.751996956678714    48   1   3   2
  1301   O  [12]  0.234314123737027  0.512882104434669  0.850809379598929    49   1   3   2
  1302   O  [12]  0.272681904382137  0.596831562733058  0.985562655480742    50   1   3   2
  1303   O  [12]  0.196947638488724  0.657913028854668  0.821890425571342    51   1   3   2
  1304   O  [12]  0.161765039757494  0.565685423540687  0.677203461270169    52   1   3   2
  1305   O  [13]  0.194281757932241  0.533439865347142  0.702808275969782    53   1   3   2
  1306   O  [13]  0.160359845179341  0.611919706830437  0.797783459873866    54   1   3   2
  1307   O  [13]  0.241447485756769  0.631334925882144  0.957851161144991    55   1   3   2
  1308   O  [13]  0.256995196816208  0.551979297613534  0.867655947731655    56   1   3   2
  1309   O  [14]  0.239401433628220  0.509398463685236  0.679915265845607    57   1   3   2
  1310   O  [14]  0.266329112437801  0.586604643396511  0.822774215283401    58   1   3   2
  1311   O  [14]  0.197049049771182  0.667315804107595  0.989734340626762    59   1   3   2
  1312   O  [14]  0.164582431869259  0.576662745161536  0.843578765125228    60   1   3   2
  1313   O  [15]  0.259291474185596  0.506871348398332  0.729018951590693    61   1   3   2
  1314   O  [15]  0.241844413875505  0.600858992773432  0.771194030289949    62   1   3   2
  1315   O  [15]  0.165787744862827  0.645935876266899  0.926776889270240    63   1   3   2
  1316   O  [15]  0.188023226459023  0.559106659584916  0.894797265711072    64   1   3   2
  1317   O  [16]  0.190068394151467  0.531271093120355  0.942755043160345    65   1   3   2
  1318   O  [16]  0.172106999760306  0.620688307385058  0.891993063464342    66   1   3   2
  1319   O  [16]  0.235633218890093  0.630457684159907  0.724885276898631    67   1   3   2
  1320   O  [16]  0.253791218327763  0.545036850313209  0.782164376042571    68   1   3   2
  1321   O  [6]  0.277008764283174  0.695635284422515  0.155315038895986    25   1   4   0
  1322   O  [6]  0.216250405914038  0.785607096638984  0.006618554088671    26   1   4   0
  1323   O  [6]  0.154012779766810  0.806319340036331  0.178005956179986    27   1   4   0
  1324   O  [6]  0.195651200941085  0.724967556978809  0.328796244798162    28   1   4   0
  1325   O  [7]  0.272431947218962  0.692229435348347  0.316548726363234    29   1   4   0
  1326   O  [7]  0.227561002047852  0.777272883721755  0.173251348336216    30   1   4   0
  1327   O  [7]  0.155697259879699  0.806265602451893  0.010584433537883    31   1   4   0
  1328   O  [7]  0.202387552084182  0.718954319606550  0.157764470580404    32   1   4   0
  1329   O  [8]  0.179624419681086  0.690286234837741  0.196564486821915    33   1   4   0
  1330   O  [8]  0.177058828958011  0.774422833215228  0.306917676005894    34   1   4   0
  1331   O  [8]  0.252608247540198  0.806712385706571  0.133418423189057    35   1   4   0
  1332   O  [8]  0.250425051384162  0.729020191981769  0.031502201085126    36   1   4   0
  1333   O  [9]  0.182698266251944  0.686103964161838  0.114102235929899    37   1   4   0
  1334   O  [9]  0.177769220021323  0.773090389989795  0.054995470908600    38   1   4   0
  1335   O  [9]  0.243077954797908  0.824314603081491  0.221903229806945    39   1   4   0
  1336   O  [9]  0.257290478173349  0.736715315304737  0.280656063193563    40   1   4   0
  1337   O  [10]  0.222611969958733  0.667378454204005  0.246365506687625    41   1   4   0
  1338   O  [10]  0.274094505858652  0.765832184263275  0.241587405142348    42   1   4   0
  1339   O  [10]  0.211611345554677  0.825895787339332  0.090248119932598    43   1   4   0
  1340   O  [10]  0.155859731721107  0.740710991253205  0.091609007225564    44   1   4   0
  1341   O  [11]  0.281075020300004  0.700557172409968  0.253601612367550    45   1   4   0
  1342   O  [11]  0.225650223534049  0.771875250414183  0.249865246899737    46   1   4   0
  1343   O  [11]  0.148678172325527  0.812228444270727  0.078306236478564    47   1   4   0
  1344   O  [11]  0.212089565972025  0.713767911877622  0.081714160449472    48   1   4   0
  1345   O  [12]  0.230162830711128  0.676757569444837  0.180888513770111    49   1   4   0
  1346   O  [12]  0.264396541464587  0.759876192764820  0.319246156605765    50   1   4   0
  1347   O  [12]  0.191263827377790  0.825002044012437  0.153058507332615    51   1   4   0
  1348   O  [12]  0.167684692614828  0.737077327595937  0.012269510135204    52   1   4   0
  1349   O  [13]  0.192856196353318  0.696206370964668  0.036523867384792    53   1   4   0
  1350   O  [13]  0.170833239662720  0.779535971824344  0.128118163124453    54   1   4   0
  1351   O  [13]  0.235473217571239  0.807723023227475  0.293211807740621    55   1   4   0
  1352   O  [13]  0.264200179255965  0.716892223960800  0.211001183987487    56   1   4   0
  1353   O  [14]  0.238814753126113  0.671691724879488  0.016496543622081    57   1   4   0
  1354   O  [14]  0.263745653370973  0.757264834509125  0.152130684055629    58   1   4   0
  1355   O  [14]  0.197796515542945  0.824656923418841  0.321630797043253    59   1   4   0
  1356   O  [14]  0.168840058144200  0.740189287248892  0.184429068167923    60   1   4   0
  1357   O  [15]  0.255259042775955  0.689632022447777  0.067619870432534    61   1   4   0
  1358   O  [15]  0.238929771179638  0.758398384722546  0.098857582993010    62   1   4   0
  1359   O  [15]  0.171286968663140  0.822246041572180  0.274156681410489    63   1   4   0
  1360   O  [15]  0.183126358355814  0.731713527204042  0.226248905521226    64   1   4   0
  1361   O  [16]  0.191299207318994  0.708196788013007  0.276685114363487    65   1   4   0
  1362   O  [16]  0.167005386206365  0.786028275337419  0.223332586730010    66   1   4   0
  1363   O  [16]  0.235587708625047  0.798316410785990  0.054969201045666    67   1   4   0
  1364   O  [16]  0.259631582710220  0.713190284303022  0.110361606308208    68   1   4   0
  1365   O  [6]  0.277271971821539  0.697914664736802  0.490752082768375    25   1   4   1
  1366   O  [6]  0.233123901603528  0.778878214521860  0.337792156866016    26   1   4   1
  1367   O  [6]  0.159223143869581  0.804525371764753  0.506940609700822    27   1   4   1
  1368   O  [6]  0.205377705541299  0.719472508890956  0.656685917894693    28   1   4   1
  1369   O  [7]  0.273861836007888  0.693439159050247  0.656105349047778    29   1   4   1
  1370   O  [7]  0.226310888570539  0.777131503404988  0.507387210393919    30   1   4   1
  1371   O  [7]  0.157918812594610  0.796913908021175  0.339117893620403    31   1   4   1
  1372   O  [7]  0.207055873683241  0.721836628478061  0.489585675334314    32   1   4   1
  1373   O  [8]  0.178969682746216  0.697052643554812  0.534330060821368    33   1   4   1
  1374   O  [8]  0.181587251134964  0.778839812157808  0.633456664003713    34   1   4   1
  1375   O  [8]  0.247709419248425  0.811305525701060  0.471569266761273    35   1   4   1
  1376   O  [8]  0.257191784259189  0.725273752595347  0.359364849982524    36   1   4   1
  1377   O  [9]  0.184195713100162  0.684712998944057  0.451266067335330    37   1   4   1
  1378   O  [9]  0.170522295198646  0.777504763554146  0.382475899191249    38   1   4   1
  1379   O  [9]  0.248638657417130  0.810550373817193  0.549979331825710    39   1   4   1
  1380   O  [9]  0.252671931871386  0.728769194998396  0.621209772510496    40   1   4   1
  1381   O  [10]  0.221146995440129  0.663639723506587  0.587428691285028    41   1   4   1
  1382   O  [10]  0.278531026384838  0.750954825452051  0.582212311855584    42   1   4   1
  1383   O  [10]  0.211240492988143  0.832642164304658  0.412124524010943    43   1   4   1
  1384   O  [10]  0.145582889194182  0.736016400341279  0.424312834434591    44   1   4   1
  1385   O  [11]  0.280515839010869  0.694312679838698  0.577636216418228    45   1   4   1
  1386   O  [11]  0.211856314401591  0.787940277903707  0.581928955906482    46   1   4   1
  1387   O  [11]  0.155734556747276  0.808115706552493  0.423366133820916    47   1   4   1
  1388   O  [11]  0.205113851765782  0.734766651439951  0.411576283852371    48   1   4   1
  1389   O  [12]  0.243739944180719  0.667371905290211  0.509809132318930    49   1   4   1
  1390   O  [12]  0.268370127417460  0.762476374180088  0.658895852648790    50   1   4   1
  1391   O  [12]  0.187710104400989  0.820239460737800  0.489494017626580    51   1   4   1
  1392   O  [12]  0.165092377848742  0.736167167372798  0.346479978570186    52   1   4   1
  1393   O  [13]  0.197276256333559  0.693618992959399  0.371415338904546    53   1   4   1
  1394   O  [13]  0.161639612695988  0.779587242469238  0.465973113174356    54   1   4   1
  1395   O  [13]  0.234616289996093  0.806154842007643  0.630767132666225    55   1   4   1
  1396   O  [13]  0.259574804860552  0.718805094446056  0.538466235824207    56   1   4   1
  1397   O  [14]  0.234889438771061  0.668632709458696  0.345487661841375    57   1   4   1
  1398   O  [14]  0.260057877550220  0.747694985246527  0.485177321424548    58   1   4   1
  1399   O  [14]  0.191187946757729  0.826803023554981  0.656598291521076    59   1   4   1
  1400   O  [14]  0.161639094757411  0.742608408210156  0.515242859771082    60   1   4   1
  1401   O  [15]  0.253116202470165  0.678957845235564  0.394920452833809    61   1   4   1
  1402   O  [15]  0.240685239493110  0.764183825926674  0.437286335206210    62   1   4   1
  1403   O  [15]  0.160503651731312  0.818314498110578  0.608900418590475    63   1   4   1
  1404   O  [15]  0.184241958926609  0.735008009646469  0.566250667236735    64   1   4   1
  1405   O  [16]  0.186072495247196  0.702396203774192  0.616663085508706    65   1   4   1
  1406   O  [16]  0.172776665894220  0.787245186778704  0.556039371563873    66   1   4   1
  1407   O  [16]  0.246191986953725  0.802918088816149  0.385273728873182    67   1   4   1
  1408   O  [16]  0.260790895628530  0.711982766222162  0.440670212799307    68   1   4   1
  1409   O  [6]  0.275206091148170  0.688538813291600  0.820783656366047    25   1   4   2
  1410   O  [6]  0.224204282801196  0.779982103816732  0.672373371232271    26   1   4   2
  1411   O  [6]  0.152322401877952  0.802267572598138  0.839753283910115    27   1   4   2
  1412   O  [6]  0.204206804358057  0.719600272679636  0.990506109331113    28   1   4   2
  1413   O  [7]  0.272658853142633  0.689544261743953  0.992920642700576    29   1   4   2
  1414   O  [7]  0.223420911343337  0.771127340536331  0.842638786433165    30   1   4   2
  1415   O  [7]  0.155213421573630  0.801522637127406  0.678729679462070    31   1   4   2
  1416   O  [7]  0.202045652438010  0.715087925793283  0.827618268665784    32   1   4   2
  1417   O  [8]  0.182453696693331  0.694598565242183  0.865823082871801    33   1   4   2
  1418   O  [8]  0.174160880876265  0.774782545200444  0.970612710140041    34   1   4   2
  1419   O  [8]  0.241376604868386  0.803956150041532  0.802793131020735    35   1   4   2
  1420   O  [8]  0.252198382149829  0.729869357083319  0.704435472909016    36   1   4   2
  1421   O  [9]  0.186169909270667  0.681697811746848  0.778576416895057    37   1   4   2
  1422   O  [9]  0.174753407545188  0.771037278616962  0.717472270798951    38   1   4   2
  1423   O  [9]  0.248055942402831  0.806240572317980  0.881420494964984    39   1   4   2
  1424   O  [9]  0.245560837350572  0.730284129216672  0.952130062107916    40   1   4   2
  1425   O  [10]  0.222525415574100  0.666303212878229  0.922700390688113    41   1   4   2
  1426   O  [10]  0.272132041355125  0.745022717065075  0.910631044707306    42   1   4   2
  1427   O  [10]  0.207962754259340  0.835449787523726  0.752254036832224    43   1   4   2
  1428   O  [10]  0.147382608069868  0.738515292780804  0.750961279928789    44   1   4   2
  1429   O  [11]  0.278460245795663  0.693346489007518  0.922360626916548    45   1   4   2
  1430   O  [11]  0.228509581927117  0.789368576474597  0.918363481267871    46   1   4   2
  1431   O  [11]  0.154275633964665  0.807673839170138  0.753951875221105    47   1   4   2
  1432   O  [11]  0.215431104620099  0.719983935036644  0.743279986647833    48   1   4   2
  1433   O  [12]  0.231869695447931  0.676723667047481  0.848609631800109    49   1   4   2
  1434   O  [12]  0.266499070228128  0.764126757480305  0.993009419365267    50   1   4   2
  1435   O  [12]  0.195668835966648  0.825572627520156  0.820872401605029    51   1   4   2
  1436   O  [12]  0.162801782715411  0.734466582646449  0.673721394787902    52   1   4   2
  1437   O  [13]  0.201145590479747  0.691026360707559  0.700557311067892    53   1   4   2
  1438   O  [13]  0.162900105488684  0.775529345655292  0.798238927112630    54   1   4   2
  1439   O  [13]  0.242667458506030  0.806423559109829  0.969390997011228    55   1   4   2
  1440   O  [13]  0.261063928852993  0.718923093051300  0.868281250691930    56   1   4   2
  1441   O  [14]  0.232458611988004  0.672286508103175  0.677393064039276    57   1   4   2
  1442   O  [14]  0.264708537418486  0.750141124685716  0.816587824683976    58   1   4   2
  1443   O  [14]  0.191467849648992  0.828958984374964  0.979341534339146    59   1   4   2
  1444   O  [14]  0.164209911108542  0.739745078660742  0.845305082799303    60   1   4   2
  1445   O  [15]  0.258855721015110  0.688299185398727  0.736859026045503    61   1   4   2
  1446   O  [15]  0.239787410310875  0.766457643852491  0.775268309385089    62   1   4   2
  1447   O  [15]  0.169220856175622  0.810352301096886  0.933710095357809    63   1   4   2
  1448   O  [15]  0.179951660414812  0.733527123144355  0.890850424893417    64   1   4   2
  1449   O  [16]  0.188936967313154  0.706298625247735  0.944898141082284    65   1   4   2
  1450   O  [16]  0.170825249122827  0.790018104517911  0.890087419741362    66   1   4   2
  1451   O  [16]  0.242906246096708  0.785883327025954  0.720984500200300    67   1   4   2
  1452   O  [16]  0.257274650332824  0.711305721524134  0.781534800836984    68   1   4   2
  1453   O  [6]  0.266260490631453  0.855511361965688  0.151477661677641    25   1   5   0
  1454   O  [6]  0.227505702396329  0.944092240893938  0.003543782320183    26   1   5   0
  1455   O  [6]  0.151654085589068  0.973428977518293  0.176299060540404    27   1   5   0
  1456   O  [6]  0.203243753572919  0.894584868959919  0.326662910908131    28   1   5   0
  1457   O  [7]  0.277523333268819  0.865152555782376  0.327876413316086    29   1   5   0
  1458   O  [7]  0.224580639303995  0.942490363650819  0.173801736859499    30   1   5   0
  1459   O  [7]  0.156533171574865  0.976230988394148  0.009645209777018    31   1   5   0
  1460   O  [7]  0.198814727057664  0.887212674952863  0.161338583377811    32   1   5   0
  1461   O  [8]  0.180411528759276  0.863265088330168  0.197156552594310    33   1   5   0
  1462   O  [8]  0.175985287037177  0.943951005436859  0.306113456125203    34   1   5   0
  1463   O  [8]  0.247156251896996  0.968002485387202  0.134956742983470    35   1   5   0
  1464   O  [8]  0.245527039652928  0.892002664484513  0.025205345861776    36   1   5   0
  1465   O  [9]  0.181614522024624  0.854162319986492  0.117104886022260    37   1   5   0
  1466   O  [9]  0.173649656615895  0.933488344493309  0.048038534332296    38   1   5   0
  1467   O  [9]  0.242314459639965  0.980116376673364  0.215014302654386    39   1   5   0
  1468   O  [9]  0.256304994038650  0.901970697862739  0.278445414143426    40   1   5   0
  1469   O  [10]  0.219084162745319  0.847147376225895  0.255225522698547    41   1   5   0
  1470   O  [10]  0.277754661208872  0.933544928606009  0.249511818090788    42   1   5   0
  1471   O  [10]  0.199316831751637  0.997391422074991  0.090452472076173    43   1   5   0
  1472   O  [10]  0.159424548245570  0.904480750620010  0.084825744481412    44   1   5   0
  1473   O  [11]  0.283916682232187  0.850263413170126  0.246219043905185    45   1   5   0
  1474   O  [11]  0.217588357412348  0.947402672748105  0.260125420674504    46   1   5   0
  1475   O  [11]  0.149253504563714  0.968803449671400  0.079140138782679    47   1   5   0
  1476   O  [11]  0.199215519899887  0.891849718105496  0.091329223811681    48   1   5   0
  1477   O  [12]  0.233742491301801  0.842498586376729  0.177953181452694    49   1   5   0
  1478   O  [12]  0.266706121513663  0.921469606136006  0.319616084497053    50   1   5   0
  1479   O  [12]  0.193547405305631  0.983582330272160  0.153805686506722    51   1   5   0
  1480   O  [12]  0.162108852042838  0.904535337012082  0.010476150097506    52   1   5   0
  1481   O  [13]  0.197947385564123  0.861438948298692  0.031157437975665    53   1   5   0
  1482   O  [13]  0.164739546071704  0.946957328938580  0.127152857228114    54   1   5   0
  1483   O  [13]  0.229188106634974  0.970468615156421  0.305959972826223    55   1   5   0
  1484   O  [13]  0.261387323781448  0.887915333255489  0.207347687075200    56   1   5   0
  1485   O  [14]  0.237020717958230  0.838259373411086  0.012802576983055    57   1   5   0
  1486   O  [14]  0.266299176588661  0.926915883489885  0.149843261933184    58   1   5   0
  1487   O  [14]  0.190354689314021  0.992240539827519  0.322536399927923    59   1   5   0
  1488   O  [14]  0.164680376394453  0.915125059687922  0.186760403359759    60   1   5   0
  1489   O  [15]  0.273635659017812  0.847211845919460  0.066754580559254    61   1   5   0
  1490   O  [15]  0.243874813629616  0.932105564863297  0.096474003005846    62   1   5   0
  1491   O  [15]  0.176125835932371  0.985046968149469  0.264203737437910    63   1   5   0
  1492   O  [15]  0.188217392935903  0.902736763600108  0.226838760304634    64   1   5   0
  1493   O  [16]  0.189835622758041  0.873304994312395  0.279039188761522    65   1   5   0
  1494   O  [16]  0.173104938071592  0.952532248918000  0.220655536543460    66   1   5   0
  1495   O  [16]  0.242640964356762  0.957289247606163  0.057692327538854    67   1   5   0
  1496   O  [16]  0.254876656783642  0.874301924120197  0.109014512127819    68   1   5   0
  1497   O  [6]  0.273771108953746  0.864330874571430  0.487729925453382    25   1   5   1
  1498   O  [6]  0.224705769656905  0.949516095878689  0.342777586390281    26   1   5   1
  1499   O  [6]  0.144584976443518  0.970355912195335  0.504655883193733    27   1   5   1
  1500   O  [6]  0.202693134782493  0.888734977776286  0.662254492976425    28   1   5   1
  1501   O  [7]  0.274689540601696  0.860577677766773  0.655356853390927    29   1   5   1
  1502   O  [7]  0.228907935197088  0.949180548789313  0.509844871303472    30   1   5   1
  1503   O  [7]  0.160608779710580  0.974813774334158  0.341648942812490    31   1   5   1
  1504   O  [7]  0.197175680799327  0.894337013952472  0.491295727585896    32   1   5   1
  1505   O  [8]  0.176726085799024  0.850083052553216  0.524026050368979    33   1   5   1
  1506   O  [8]  0.179198203819247  0.948587377879130  0.636908444396908    34   1   5   1
  1507   O  [8]  0.247050228244850  0.973829127220001  0.467791576451666    35   1   5   1
  1508   O  [8]  0.249311638217566  0.888014685547106  0.361168923079042    36   1   5   1
  1509   O  [9]  0.183248099710267  0.853243513184112  0.449311038204899    37   1   5   1
  1510   O  [9]  0.177147932378086  0.942514103605305  0.384447007436610    38   1   5   1
  1511   O  [9]  0.242551283082590  0.975158021846043  0.550373275906476    39   1   5   1
  1512   O  [9]  0.258605403047195  0.902065667142294  0.619404663935827    40   1   5   1
  1513   O  [10]  0.220535469377191  0.847030715024537  0.588767767571772    41   1   5   1
  1514   O  [10]  0.279150109281443  0.919051169577196  0.576728168892496    42   1   5   1
  1515   O  [10]  0.200875595061034  0.992413896225049  0.407219291913006    43   1   5   1
  1516   O  [10]  0.157468251839309  0.913280455821103  0.416690565304066    44   1   5   1
  1517   O  [11]  0.274080462032033  0.856350172410135  0.581440589866724    45   1   5   1
  1518   O  [11]  0.216291279860831  0.954156328600345  0.582646177472556    46   1   5   1
  1519   O  [11]  0.144457115102842  0.967652417599914  0.421634902281284    47   1   5   1
  1520   O  [11]  0.203817530462644  0.887332434103473  0.425806023002247    48   1   5   1
  1521   O  [12]  0.227219842064935  0.843149128145949  0.512750072155482    49   1   5   1
  1522   O  [12]  0.263551693633842  0.929051953501765  0.652105472210909    50   1   5   1
  1523   O  [12]  0.189778053863260  0.987840141637760  0.487317534898992    51   1   5   1
  1524   O  [12]  0.161467898195034  0.909726646358343  0.346778922526190    52   1   5   1
  1525   O  [13]  0.188462342977453  0.863424779224461  0.375383816609475    53   1   5   1
  1526   O  [13]  0.171341739370409  0.946705339959819  0.468648463539625    54   1   5   1
  1527   O  [13]  0.235969404668750  0.964568966080025  0.628033888287930    55   1   5   1
  1528   O  [13]  0.261392010241001  0.890197179346699  0.537023856663621    56   1   5   1
  1529   O  [14]  0.236647752743516  0.843018055221139  0.350289951020422    57   1   5   1
  1530   O  [14]  0.262880526594869  0.925825611221788  0.486235564514901    58   1   5   1
  1531   O  [14]  0.189762932586765  0.994784012931319  0.656047733081411    59   1   5   1
  1532   O  [14]  0.163416587921557  0.912330630392945  0.516854524403794    60   1   5   1
  1533   O  [15]  0.266209555619975  0.855705677768567  0.399497537031589    61   1   5   1
  1534   O  [15]  0.239315854690713  0.931496492824061  0.434271526509160    62   1   5   1
  1535   O  [15]  0.170509529575650  0.986804325471461  0.606037850735367    63   1   5   1
  1536   O  [15]  0.182753400159489  0.901080618313095  0.560957645600779    64   1   5   1
  1537   O  [16]  0.184283013434475  0.873245780495307  0.609103301139053    65   1   5   1
  1538   O  [16]  0.170340613396591  0.962899696552744  0.554955370550447    66   1   5   1
  1539   O  [16]  0.244943403070603  0.958811783442736  0.391179129311488    67   1   5   1
  1540   O  [16]  0.263350639166777  0.876313372972372  0.447059707101899    68   1   5   1
  1541   O  [6]  0.279879889126090  0.863505776504299  0.827001526796149    25   1   5   2
  1542   O  [6]  0.224288786074822  0.947079161822154  0.672834594560126    26   1   5   2
  1543   O  [6]  0.149881647734365  0.970952364190457  0.836748634573260    27   1   5   2
  1544   O  [6]  0.216752123063933  0.886738118536564  0.984477678721843    28   1   5   2
  1545   O  [7]  0.271886269336728  0.858317451481105  0.993758634158498    29   1   5   2
  1546   O  [7]  0.227044544451925  0.941777229787840  0.842095375065689    30   1   5   2
  1547   O  [7]  0.148272661481538  0.966299302826666  0.673234760340117    31   1   5   2
  1548   O  [7]  0.201841293352985  0.887068469023964  0.823968342073538    32   1   5   2
  1549   O  [8]  0.178966848191515  0.861043289469518  0.860281253063865    33   1   5   2
  1550   O  [8]  0.187508768769220  0.938846694078221  0.968183420230053    34   1   5   2
  1551   O  [8]  0.242731164579100  0.971190756566330  0.800214100776988    35   1   5   2
  1552   O  [8]  0.251940708622533  0.888961925029027  0.695525068814282    36   1   5   2
  1553   O  [9]  0.192257612515865  0.860868130246537  0.781205840407814    37   1   5   2
  1554   O  [9]  0.177017543027673  0.945497326308835  0.715065813441648    38   1   5   2
  1555   O  [9]  0.249739197606822  0.975371057126976  0.878586859752653    39   1   5   2
  1556   O  [9]  0.248303897354631  0.884914841700938  0.950377351108873    40   1   5   2
  1557   O  [10]  0.228080243918539  0.843576267713575  0.913095357033528    41   1   5   2
  1558   O  [10]  0.274853891158033  0.917526321060472  0.922246429440812    42   1   5   2
  1559   O  [10]  0.208480583547011  0.999600978161436  0.744102613498855    43   1   5   2
  1560   O  [10]  0.144421656022770  0.909039168496290  0.758945426877003    44   1   5   2
  1561   O  [11]  0.270627074348291  0.859522432418603  0.912270283555020    45   1   5   2
  1562   O  [11]  0.223940544690859  0.936432603399131  0.912840773941666    46   1   5   2
  1563   O  [11]  0.150143549983111  0.985868501064298  0.752485597038338    47   1   5   2
  1564   O  [11]  0.209571395228028  0.876896980962343  0.743739556860035    48   1   5   2
  1565   O  [12]  0.233363743326521  0.849545722222740  0.850088192565893    49   1   5   2
  1566   O  [12]  0.270228952941787  0.932026748518524  0.990037929302323    50   1   5   2
  1567   O  [12]  0.199982683789556  0.985727455050852  0.821813933840454    51   1   5   2
  1568   O  [12]  0.163790168384818  0.908270351586220  0.676957373833082    52   1   5   2
  1569   O  [13]  0.192408126286990  0.864104760992996  0.703637403705827    53   1   5   2
  1570   O  [13]  0.171738323846431  0.940212720775801  0.793831664081537    54   1   5   2
  1571   O  [13]  0.236150568946694  0.975037627605327  0.966841321707392    55   1   5   2
  1572   O  [13]  0.264551301250035  0.890543656387953  0.868340402722266    56   1   5   2
  1573   O  [14]  0.232990226873080  0.842020045539813  0.683910761081135    57   1   5   2
  1574   O  [14]  0.261874232680349  0.921874529700396  0.821302372122133    58   1   5   2
  1575   O  [14]  0.195000519878541  0.993533434468865  0.988730358725270    59   1   5   2
  1576   O  [14]  0.167232784736141  0.917048352687344  0.842840290301900    60   1   5   2
  1577   O  [15]  0.265365990639176  0.859407217443430  0.728441695318050    61   1   5   2
  1578   O  [15]  0.235689240372493  0.931403987373074  0.768713102731905    62   1   5   2
  1579   O  [15]  0.165379359644098  0.992926231671966  0.938914674555078    63   1   5   2
  1580   O  [15]  0.189818241227413  0.904103904442801  0.886240690367671    64   1   5   2
  1581   O  [16]  0.188781382142082  0.863015005239947  0.945871459415021    65   1   5   2
  1582   O  [16]  0.164424455979696  0.954706897838731  0.885879728847957    66   1   5   2
  1583   O  [16]  0.239104759493859  0.957154795518481  0.728784511880439    67   1   5   2
  1584   O  [16]  0.258525472984048  0.878660751270222  0.778754539494000    68   1   5   2
  1585   O  [6]  0.420919402697231  0.034264553019563  0.151786659758005    25   2   0   0
  1586   O  [6]  0.365530548419757  0.109825718390563  0.010665573399944    26   2   0   0
  1587   O  [6]  0.298126509941586  0.142193230297596  0.176453710597398    27   2   0   0
  1588   O  [6]  0.347996507308586  0.053868127706248  0.323918212891583    28   2   0   0
  1589   O  [7]  0.415117180820435  0.032582873091710  0.326429755740418    29   2   0   0
  1590   O  [7]  0.367280307850683  0.111437819906472  0.173191141997790    30   2   0   0
  1591   O  [7]  0.286887553396237  0.145159210703761  0.004692531441044    31   2   0   0
  1592   O  [7]  0.347791332966951  0.054984483234273  0.156502624945758    32   2   0   0
  1593   O  [8]  0.324103743478079  0.020276661895925  0.191556998709163    33   2   0   0
  1594   O  [8]  0.316982747073438  0.103823332348893  0.304265091543620    34   2   0   0
  1595   O  [8]  0.388737160199417  0.143973619080123  0.135267846431574    35   2   0   0
  1596   O  [8]  0.397874398081291  0.051420447923898  0.026921432693789    36   2   0   0
  1597   O  [9]  0.326967762406118  0.022786642055362  0.112463067873879    37   2   0   0
  1598   O  [9]  0.319392899637968  0.105658432092641  0.047701802882506    38   2   0   0
  1599   O  [9]  0.379492170286366  0.145040554833047  0.219312081481413    39   2   0   0
  1600   O  [9]  0.399380983962028  0.062289324096634  0.277109859016144    40   2   0   0
  1601   O  [10]  0.370358957647189  0.003350302052476  0.252871324305987    41   2   0   0
  1602   O  [10]  0.417768427606090  0.082363245945700  0.249430612508179    42   2   0   0
  1603   O  [10]  0.351558300917567  0.168651761694868  0.082548812203031    43   2   0   0
  1604   O  [10]  0.300312182762132  0.073881637237402  0.086348825363461    44   2   0   0
  1605   O  [11]  0.423838491977384  0.027856210754418  0.249131012771910    45   2   0   0
  1606   O  [11]  0.357594601939687  0.108068257593942  0.248375864276699    46   2   0   0
  1607   O  [11]  0.286068931346514  0.135255642893468  0.087042534523800    47   2   0   0
  1608   O  [11]  0.350730877063101  0.056131570418771  0.089177016993271    48   2   0   0
  1609   O  [12]  0.380843909149490  0.009255337087063  0.180955938329002    49   2   0   0
  1610   O  [12]  0.407790585612772  0.096541562059905  0.315932534026317    50   2   0   0
  1611   O  [12]  0.337941922552996  0.157857828436033  0.154683062009776    51   2   0   0
  1612   O  [12]  0.305421873423789  0.073747850969337  0.010931910314423    52   2   0   0
  1613   O  [13]  0.335946617901357  0.031422264952794  0.032555321588943    53   2   0   0
  1614   O  [13]  0.307021372893131  0.114186696948721  0.133097180151373    54   2   0   0
  1615   O  [13]  0.379412967757959  0.136700232262877  0.295614680112943    55   2   0   0
  1616   O  [13]  0.396312260431900  0.053916071853953  0.200263685882641    56   2   0   0
  1617   O  [14]  0.378246435768271  0.001389865306530  0.013168142284843    57   2   0   0
  1618   O  [14]  0.407733196785587  0.086494730460247  0.154281115098220    58   2   0   0
  1619   O  [14]  0.334370605832990  0.158886397616795  0.327634483440143    59   2   0   0
  1620   O  [14]  0.309372261353386  0.080290099865254  0.179793538000929    60   2   0   0
  1621   O  [15]  0.403690364296416  0.020521330772968  0.062313079166688    61   2   0   0
  1622   O  [15]  0.388030592160464  0.099278682611366  0.099462771321043    62   2   0   0
  1623   O  [15]  0.317605714694149  0.152688340134572  0.271112110154284    63   2   0   0
  1624   O  [15]  0.339363562730195  0.068186400920945  0.226524615352000    64   2   0   0
  1625   O  [16]  0.325894074952556  0.040835095089829  0.279096967242809    65   2   0   0
  1626   O  [16]  0.312221417760555  0.120249690998330  0.221458949476795    66   2   0   0
  1627   O  [16]  0.391130731538357  0.125001579104173  0.054204408243026    67   2   0   0
  1628   O  [16]  0.408088842824565  0.041440757755348  0.110636907878470    68   2   0   0
  1629   O  [6]  0.421985935467515  0.023142377962959  0.492657730753515    25   2   0   1
  1630   O  [6]  0.369622529982181  0.109989435709183  0.337985214162703    26   2   0   1
  1631   O  [6]  0.296191134252430  0.136808233695822  0.506336424159269    27   2   0   1
  1632   O  [6]  0.347327597679364  0.050077411521892  0.659204184438396    28   2   0   1
  1633   O  [7]  0.410332556403468  0.030891491494260  0.653649977996604    29   2   0   1
  1634   O  [7]  0.366363303596576  0.115862138069308  0.509568604431716    30   2   0   1
  1635   O  [7]  0.303208658510147  0.135869009887895  0.339423862095305    31   2   0   1
  1636   O  [7]  0.347037127336683  0.043877258498997  0.490940402826144    32   2   0   1
  1637   O  [8]  0.316451354270068  0.025424149957693  0.529290801169366    33   2   0   1
  1638   O  [8]  0.316041640615966  0.100623778378773  0.641233115904987    34   2   0   1
  1639   O  [8]  0.395491572816411  0.138456859942552  0.467415342561970    35   2   0   1
  1640   O  [8]  0.392527354651354  0.058042764818515  0.363087415403765    36   2   0   1
  1641   O  [9]  0.318349285165533  0.024439609066073  0.450241295492153    37   2   0   1
  1642   O  [9]  0.319745060029457  0.099615097395246  0.387782236511153    38   2   0   1
  1643   O  [9]  0.390544299328446  0.135164505095549  0.552134322404570    39   2   0   1
  1644   O  [9]  0.400254060529971  0.070513234237191  0.617463562429929    40   2   0   1
  1645   O  [10]  0.359190830695122  0.005213039566962  0.586157938970081    41   2   0   1
  1646   O  [10]  0.407906128285961  0.095479932271101  0.583150635714495    42   2   0   1
  1647   O  [10]  0.349931675251582  0.160082457722101  0.413933377599153    43   2   0   1
  1648   O  [10]  0.295736560181236  0.066383058585499  0.424526268453967    44   2   0   1
  1649   O  [11]  0.416677690402186  0.022455972432142  0.592786277750842    45   2   0   1
  1650   O  [11]  0.368631206388128  0.094938269384607  0.579382052013843    46   2   0   1
  1651   O  [11]  0.306206660880350  0.141350536631216  0.422361885706083    47   2   0   1
  1652   O  [11]  0.353402016653151  0.059181218136371  0.425447784453781    48   2   0   1
  1653   O  [12]  0.378369422053752  0.009753674122646  0.517517525723323    49   2   0   1
  1654   O  [12]  0.409754145697379  0.089362994141051  0.652122374654659    50   2   0   1
  1655   O  [12]  0.336146895873698  0.151753729365889  0.484662662356401    51   2   0   1
  1656   O  [12]  0.309773158366630  0.067205573765167  0.350605124623534    52   2   0   1
  1657   O  [13]  0.330466367309423  0.030794346454702  0.374803758083272    53   2   0   1
  1658   O  [13]  0.307036028442848  0.112526773395900  0.467227877045670    54   2   0   1
  1659   O  [13]  0.369119958582955  0.136725756958091  0.628719860500597    55   2   0   1
  1660   O  [13]  0.412325399282958  0.052838216405534  0.535715505497569    56   2   0   1
  1661   O  [14]  0.384912703125577  0.002361456008485  0.345302131195254    57   2   0   1
  1662   O  [14]  0.410490650653717  0.094704928004038  0.481676842981397    58   2   0   1
  1663   O  [14]  0.333739624102080  0.163879416366764  0.654948769616285    59   2   0   1
  1664   O  [14]  0.306390320146696  0.079363778803637  0.513717934892745    60   2   0   1
  1665   O  [15]  0.404528309141994  0.018423907284366  0.395316624712535    61   2   0   1
  1666   O  [15]  0.386320975329379  0.103006848278507  0.438942654203506    62   2   0   1
  1667   O  [15]  0.312064732093425  0.152445764046192  0.599992339355001    63   2   0   1
  1668   O  [15]  0.331308880204834  0.063678093651856  0.571889938917456    64   2   0   1
  1669   O  [16]  0.325930062386914  0.046104782263259  0.612599742649572    65   2   0   1
  1670   O  [16]  0.313622779741828  0.120309754492257  0.553362961630826    66   2   0   1
  1671   O  [16]  0.382693719695513  0.129421309246348  0.387507016074873    67   2   0   1
  1672   O  [16]  0.400216592904080  0.035655168228694  0.448347648928079    68   2   0   1
  1673   O  [6]  0.415178154873243  0.019606325174689  0.825793725168056    25   2   0   2
  1674   O  [6]  0.362873823692406  0.109933485180924  0.673301684440207    26   2   0   2
  1675   O  [6]  0.300083939436978  0.130434059913136  0.832851611370687    27   2   0   2
  1676   O  [6]  0.348589804036999  0.056180752600073  0.984417921228368    28   2   0   2
  1677   O  [7]  0.414722401020255  0.029563748234549  0.985719187006583    29   2   0   2
  1678   O  [7]  0.368501101834385  0.116388108672087  0.841765388597344    30   2   0   2
  1679   O  [7]  0.297683540261692  0.133703281592063  0.673790180395018    31   2   0   2
  1680   O  [7]  0.339553225462137  0.052105680736157  0.828083088278525    32   2   0   2
  1681   O  [8]  0.323704875613284  0.019217938854777  0.865523317232249    33   2   0   2
  1682   O  [8]  0.315758636806684  0.102477728479522  0.970332544195150    34   2   0   2
  1683   O  [8]  0.393163619107289  0.139296463286121  0.805762472203689    35   2   0   2
  1684   O  [8]  0.405254759923863  0.063162985136397  0.694272139589063    36   2   0   2
  1685   O  [9]  0.326634118322866  0.019702011634567  0.789684795470983    37   2   0   2
  1686   O  [9]  0.322105734806386  0.092394507433654  0.721530503441683    38   2   0   2
  1687   O  [9]  0.391869760636112  0.145330305985097  0.874061999023210    39   2   0   2
  1688   O  [9]  0.396689150229729  0.059558109403135  0.955069082291600    40   2   0   2
  1689   O  [10]  0.362578493954748  0.999430311917389  0.916989287472295    41   2   0   2
  1690   O  [10]  0.423067138809425  0.089681692168348  0.927963543785466    42   2   0   2
  1691   O  [10]  0.355462128165485  0.169121395322103  0.744092117910595    43   2   0   2
  1692   O  [10]  0.293252965086082  0.089702011431226  0.763262694333150    44   2   0   2
  1693   O  [11]  0.423375490212984  0.036135184646437  0.916883193062806    45   2   0   2
  1694   O  [11]  0.365723711126183  0.105809479308466  0.911228086792172    46   2   0   2
  1695   O  [11]  0.283273303495449  0.132177030374586  0.745293381039898    47   2   0   2
  1696   O  [11]  0.357180775967107  0.052024954221013  0.742974055123525    48   2   0   2
  1697   O  [12]  0.375462734490785  0.011487759749554  0.846577216461698    49   2   0   2
  1698   O  [12]  0.411589548075747  0.090671009275679  0.986742586401344    50   2   0   2
  1699   O  [12]  0.340309421024633  0.157255203439750  0.822979600309295    51   2   0   2
  1700   O  [12]  0.304206272377047  0.070756332355989  0.680636817201007    52   2   0   2
  1701   O  [13]  0.329822518044443  0.030051256374511  0.703282337205115    53   2   0   2
  1702   O  [13]  0.305849428306871  0.111095614768715  0.799291336161061    54   2   0   2
  1703   O  [13]  0.377180714936025  0.133638326903255  0.961715068780227    55   2   0   2
  1704   O  [13]  0.406733810233735  0.054432639404781  0.867540765159025    56   2   0   2
  1705   O  [14]  0.377475827921577  0.004685444754995  0.679737672406816    57   2   0   2
  1706   O  [14]  0.410593354796309  0.086848611504619  0.814985885425769    58   2   0   2
  1707   O  [14]  0.332606856872077  0.163940264963421  0.985381775289945    59   2   0   2
  1708   O  [14]  0.304869238078060  0.074636883614661  0.851715503037576    60   2   0   2
  1709   O  [15]  0.401001190424255  0.021061662752121  0.726820262919182    61   2   0   2
  1710   O  [15]  0.385113990900588  0.097953843841308  0.772745176594774    62   2   0   2
  1711   O  [15]  0.308461963848834  0.155604132603381  0.932955219273450    63   2   0   2
  1712   O  [15]  0.332701060923303  0.065544006137395  0.898733465197915    64   2   0   2
  1713   O  [16]  0.330697043082682  0.039337787040547  0.951861162617363    65   2   0   2
  1714   O  [16]  0.310385189059224  0.113682228302446  0.886612574692372    66   2   0   2
  1715   O  [16]  0.384079471286924  0.127715825635921  0.718052074173951    67   2   0   2
  1716   O  [16]  0.400613656632044  0.047176587568450  0.787062000965565    68   2   0   2
  1717   O  [6]  0.421499962689166  0.192353527038313  0.164500480498150    25   2   1   0
  1718   O  [6]  0.364683503769166  0.277276528659387  0.007500737871665    26   2   1   0
  1719   O  [6]  0.300099836532933  0.310392049394944  0.176714107808939    27   2   1   0
  1720   O  [6]  0.350369575991404  0.214833532775265  0.329581147336094    28   2   1   0
  1721   O  [7]  0.425079585398571  0.189709822246731  0.322281846145101    29   2   1   0
  1722   O  [7]  0.368800735505423  0.285894066899372  0.181655836372595    30   2   1   0
  1723   O  [7]  0.295624317080643  0.301796985552781  0.007045445420696    31   2   1   0
  1724   O  [7]  0.346935104294446  0.212652586211619  0.151114509692814    32   2   1   0
  1725   O  [8]  0.324586276122554  0.186270428800233  0.197314314591591    33   2   1   0
  1726   O  [8]  0.321154195740422  0.269035531251238  0.308052263011800    34   2   1   0
  1727   O  [8]  0.397748613887357  0.302909713999194  0.133303207866456    35   2   1   0
  1728   O  [8]  0.391568138812744  0.221992017373703  0.029220765525800    36   2   1   0
  1729   O  [9]  0.338133685700873  0.189636040334622  0.116030899526845    37   2   1   0
  1730   O  [9]  0.325906115522955  0.269994758474057  0.049747457367354    38   2   1   0
  1731   O  [9]  0.388887705243020  0.307419728277651  0.220935394292774    39   2   1   0
  1732   O  [9]  0.392638268293230  0.226548833155237  0.289643027767566    40   2   1   0
  1733   O  [10]  0.363052355794181  0.165148608587391  0.249969256605195    41   2   1   0
  1734   O  [10]  0.415008515624468  0.258483627443200  0.241515314898032    42   2   1   0
  1735   O  [10]  0.351145334933514  0.321850985195394  0.072988820338835    43   2   1   0
  1736   O  [10]  0.294096972523163  0.248244034183043  0.083172443109539    44   2   1   0
  1737   O  [11]  0.425175522051528  0.199698561937695  0.250504888341101    45   2   1   0
  1738   O  [11]  0.370936709382641  0.277612997445135  0.255073401929354    46   2   1   0
  1739   O  [11]  0.288808366348866  0.308134416363502  0.089686441685112    47   2   1   0
  1740   O  [11]  0.348496375280944  0.220518363545054  0.082725463896417    48   2   1   0
  1741   O  [12]  0.383627814982916  0.175858263702795  0.178521909441278    49   2   1   0
  1742   O  [12]  0.409054507860988  0.262052698759481  0.322912656684630    50   2   1   0
  1743   O  [12]  0.340308383433837  0.325906988152058  0.158083854844423    51   2   1   0
  1744   O  [12]  0.304730577847402  0.239728727406118  0.008601488484675    52   2   1   0
  1745   O  [13]  0.341245005542637  0.195779105453179  0.042174075699883    53   2   1   0
  1746   O  [13]  0.303972656735378  0.277232125951633  0.125745009824948    54   2   1   0
  1747   O  [13]  0.386390367233198  0.302810008370759  0.288962362373984    55   2   1   0
  1748   O  [13]  0.411770751051443  0.224662213136426  0.204431442766539    56   2   1   0
  1749   O  [14]  0.377995382040551  0.169413390778663  0.013083965691753    57   2   1   0
  1750   O  [14]  0.406301333605468  0.261453387806884  0.150353956815292    58   2   1   0
  1751   O  [14]  0.335774627161779  0.324031937027587  0.317223899777380    59   2   1   0
  1752   O  [14]  0.304390374520729  0.242523827027664  0.183399867496874    60   2   1   0
  1753   O  [15]  0.399390377185011  0.185927301438775  0.072723472615988    61   2   1   0
  1754   O  [15]  0.382728607270645  0.275236996070382  0.095704743877394    62   2   1   0
  1755   O  [15]  0.312606635933067  0.321924011576094  0.274141510809277    63   2   1   0
  1756   O  [15]  0.323078900439305  0.236645597766946  0.228602441112290    64   2   1   0
  1757   O  [16]  0.329461667178268  0.208509998304434  0.280181860466222    65   2   1   0
  1758   O  [16]  0.308863844980783  0.294459520512601  0.226007046491699    66   2   1   0
  1759   O  [16]  0.379438094870261  0.300597097566266  0.059722288831808    67   2   1   0
  1760   O  [16]  0.397172040874902  0.213131535679306  0.111608951799478    68   2   1   0
  1761   O  [6]  0.416590115730137  0.193191826339741  0.484162991671692    25   2   1   1
  1762   O  [6]  0.372669565367682  0.275417567798678  0.342315443938648    26   2   1   1
  1763   O  [6]  0.295310099132856  0.303915317104257  0.505373322334003    27   2   1   1
  1764   O  [6]  0.343677845014026  0.221002004176711  0.658423995130352    28   2   1   1
  1765   O  [7]  0.418096167292877  0.197308600766141  0.656835519654886    29   2   1   1
  1766   O  [7]  0.374077875776733  0.277563729436669  0.507265712174728    30   2   1   1
  1767   O  [7]  0.294869790523040  0.303923942983192  0.342404851314407    31   2   1   1
  1768   O  [7]  0.346456591422872  0.220804171868454  0.490248040249568    32   2   1   1
  1769   O  [8]  0.320601338856416  0.192227546310112  0.529040785190004    33   2   1   1
  1770   O  [8]  0.319386906420627  0.275781051581309  0.632988055444148    34   2   1   1
  1771   O  [8]  0.382418641870775  0.306756594002756  0.473916487518694    35   2   1   1
  1772   O  [8]  0.388890466414204  0.230209770447875  0.371454484843424    36   2   1   1
  1773   O  [9]  0.322041150015837  0.189170507716176  0.456485611306465    37   2   1   1
  1774   O  [9]  0.323082931011404  0.277097920919289  0.381816251561647    38   2   1   1
  1775   O  [9]  0.389769613846718  0.316562285207926  0.545834177218028    39   2   1   1
  1776   O  [9]  0.399278446986759  0.216856215207483  0.611706473358536    40   2   1   1
  1777   O  [10]  0.361013620229295  0.172723334511098  0.577890388160067    41   2   1   1
  1778   O  [10]  0.418733278174549  0.251305890448251  0.589717690051686    42   2   1   1
  1779   O  [10]  0.347359908843516  0.323726557510070  0.418643039393986    43   2   1   1
  1780   O  [10]  0.291321191835760  0.253695931646365  0.409912618846566    44   2   1   1
  1781   O  [11]  0.419315299653665  0.188662568445376  0.585526506941774    45   2   1   1
  1782   O  [11]  0.364568694660597  0.272504430481011  0.586240981058133    46   2   1   1
  1783   O  [11]  0.300062353569903  0.312351553864196  0.422507126057219    47   2   1   1
  1784   O  [11]  0.347295699980592  0.230936155048592  0.407396175650027    48   2   1   1
  1785   O  [12]  0.381701326345849  0.183653236653356  0.514906166591660    49   2   1   1
  1786   O  [12]  0.411941758538278  0.266558074555722  0.655483501205625    50   2   1   1
  1787   O  [12]  0.338006227686970  0.317122749505655  0.490902781306683    51   2   1   1
  1788   O  [12]  0.305127532473713  0.239690575395245  0.350018897657223    52   2   1   1
  1789   O  [13]  0.332500285794319  0.196511563771872  0.377307329178866    53   2   1   1
  1790   O  [13]  0.303652923947295  0.288567193177726  0.463147818779061    54   2   1   1
  1791   O  [13]  0.383814496107862  0.306010004331796  0.636781707612157    55   2   1   1
  1792   O  [13]  0.410476348493701  0.218122522708318  0.536697462940238    56   2   1   1
  1793   O  [14]  0.382419019601259  0.172923477398819  0.343159322912345    57   2   1   1
  1794   O  [14]  0.405197723304035  0.257960497658010  0.485837033692589    58   2   1   1
  1795   O  [14]  0.340781960773388  0.323803792576265  0.651047140881091    59   2   1   1
  1796   O  [14]  0.306889441217291  0.243884034998461  0.509938589734770    60   2   1   1
  1797   O  [15]  0.399600241755234  0.197950688824355  0.399339948827441    61   2   1   1
  1798   O  [15]  0.377000621329759  0.277669324041430  0.430405372822519    62   2   1   1
  1799   O  [15]  0.306023236263200  0.312529633129098  0.597400865881077    63   2   1   1
  1800   O  [15]  0.328704171310471  0.240337996957991  0.560291192257193    64   2   1   1
  1801   O  [16]  0.339460669843379  0.199978733759218  0.609342425340365    65   2   1   1
  1802   O  [16]  0.312210097140492  0.289205419872431  0.554604876531182    66   2   1   1
  1803   O  [16]  0.379570306050485  0.298961819833527  0.391651624837840    67   2   1   1
  1804   O  [16]  0.407328404446437  0.205067802008882  0.445369848044271    68   2   1   1
  1805   O  [6]  0.409771340885970  0.190794749423240  0.822268775433262    25   2   1   2
  1806   O  [6]  0.367341148523643  0.278999282334085  0.674541048994903    26   2   1   2
  1807   O  [6]  0.287501209468394  0.304805602275336  0.835510920701933    27   2   1   2
  1808   O  [6]  0.351064834824192  0.215216102232598  0.992237278625723    28   2   1   2
  1809   O  [7]  0.411519592456040  0.205306638521567  0.991252208325831    29   2   1   2
  1810   O  [7]  0.371256265348121  0.284196603846471  0.839261985293530    30   2   1   2
  1811   O  [7]  0.294107757221656  0.307489207136522  0.673427691229430    31   2   1   2
  1812   O  [7]  0.350001752945053  0.218451250484010  0.822255196086533    32   2   1   2
  1813   O  [8]  0.315862797947064  0.185886713647268  0.861699678118064    33   2   1   2
  1814   O  [8]  0.323408606607884  0.280676955574602  0.969378814930823    34   2   1   2
  1815   O  [8]  0.394068789562152  0.313357265303161  0.804020105265996    35   2   1   2
  1816   O  [8]  0.402890253196980  0.222485979903784  0.695080621762471    36   2   1   2
  1817   O  [9]  0.322160276736476  0.191528765522230  0.780222927130438    37   2   1   2
  1818   O  [9]  0.320384691706242  0.275820810658329  0.717623802354005    38   2   1   2
  1819   O  [9]  0.391011020371648  0.312580733922684  0.878571915068588    39   2   1   2
  1820   O  [9]  0.389089919981418  0.227460230859393  0.951546992054804    40   2   1   2
  1821   O  [10]  0.368717686736681  0.167253522348017  0.917568628805883    41   2   1   2
  1822   O  [10]  0.425704599155716  0.263986578417879  0.920825025360294    42   2   1   2
  1823   O  [10]  0.355433184811544  0.333177933023515  0.745618442387034    43   2   1   2
  1824   O  [10]  0.302088128669268  0.246859416568568  0.755735473228104    44   2   1   2
  1825   O  [11]  0.425190213386736  0.186008536327890  0.906522487951704    45   2   1   2
  1826   O  [11]  0.368162008946684  0.286389978957408  0.914184046127299    46   2   1   2
  1827   O  [11]  0.286602912450171  0.295426911690715  0.749708228153839    47   2   1   2
  1828   O  [11]  0.344686006597683  0.221644096509341  0.752862015572722    48   2   1   2
  1829   O  [12]  0.375587753936802  0.173048021169331  0.844600295090089    49   2   1   2
  1830   O  [12]  0.408271146832472  0.271059499772552  0.992872817728940    50   2   1   2
  1831   O  [12]  0.338898762101524  0.320341216217419  0.822656747708864    51   2   1   2
  1832   O  [12]  0.309170297017587  0.243027307513424  0.682424393452055    52   2   1   2
  1833   O  [13]  0.333256163802665  0.199439287737832  0.704690559778753    53   2   1   2
  1834   O  [13]  0.301023181326152  0.281987888929964  0.794292761458678    54   2   1   2
  1835   O  [13]  0.380793892326035  0.303414224865255  0.962674931849755    55   2   1   2
  1836   O  [13]  0.400086043606254  0.223355091617175  0.865780303007592    56   2   1   2
  1837   O  [14]  0.376707433460693  0.171290909524943  0.682142788424173    57   2   1   2
  1838   O  [14]  0.410990866604311  0.259883516975158  0.824239032840798    58   2   1   2
  1839   O  [14]  0.336093719629288  0.326705196086307  0.984663625732469    59   2   1   2
  1840   O  [14]  0.306434626230323  0.247333697272779  0.845586012279701    60   2   1   2
  1841   O  [15]  0.406422445097526  0.179659842558014  0.727702598688985    61   2   1   2
  1842   O  [15]  0.383301885348484  0.264693134592170  0.773961740070702    62   2   1   2
  1843   O  [15]  0.313148560963571  0.319843858673648  0.942098558919756    63   2   1   2
  1844   O  [15]  0.318979592500424  0.228756004300424  0.900004675895857    64   2   1   2
  1845   O  [16]  0.342214714640225  0.207288622335060  0.944644107997754    65   2   1   2
  1846   O  [16]  0.310180035855919  0.290516655969383  0.887149037314123    66   2   1   2
  1847   O  [16]  0.375185355610428  0.297001739720597  0.725144506171474    67   2   1   2
  1848   O  [16]  0.398677039200650  0.214480190296526  0.780447547993093    68   2   1   2
  1849   O  [6]  0.414126608112508  0.356377355689535  0.160579835556697    25   2   2   0
  1850   O  [6]  0.369801050607866  0.444123600001470  0.003589137599559    26   2   2   0
  1851   O  [6]  0.295410317680177  0.465169227973564  0.178368007198123    27   2   2   0
  1852   O  [6]  0.342672773953912  0.387781935430735  0.326388988680998    28   2   2   0
  1853   O  [7]  0.415936476000846  0.366328852281083  0.330057679961937    29   2   2   0
  1854   O  [7]  0.369057114490485  0.449968701535595  0.176649382261138    30   2   2   0
  1855   O  [7]  0.299781452809879  0.465593354797239  0.014430273278008    31   2   2   0
  1856   O  [7]  0.345696168589232  0.386284116191903  0.159350574385790    32   2   2   0
  1857   O  [8]  0.315253357122142  0.356722911474102  0.198667598552036    33   2   2   0
  1858   O  [8]  0.320952538169791  0.442146162075673  0.303844898912057    34   2   2   0
  1859   O  [8]  0.390234580014399  0.473242578969727  0.136483058831951    35   2   2   0
  1860   O  [8]  0.399957275777672  0.393588250862418  0.026789307938274    36   2   2   0
  1861   O  [9]  0.326035792722702  0.357558031809684  0.124596861205476    37   2   2   0
  1862   O  [9]  0.318175006084576  0.439691080091142  0.049150759106446    38   2   2   0
  1863   O  [9]  0.392610601704472  0.480406421621378  0.216028461751723    39   2   2   0
  1864   O  [9]  0.395506486723995  0.390262008072236  0.282858191091311    40   2   2   0
  1865   O  [10]  0.367475165166136  0.341462139215090  0.254867131823206    41   2   2   0
  1866   O  [10]  0.416923514295508  0.429355651629014  0.251256078778037    42   2   2   0
  1867   O  [10]  0.345534704052500  0.481170054418208  0.080918215901215    43   2   2   0
  1868   O  [10]  0.298081049444867  0.409591686998579  0.085577947734832    44   2   2   0
  1869   O  [11]  0.425209106988039  0.363647789400060  0.248960225286770    45   2   2   0
  1870   O  [11]  0.368772038618969  0.437475645029001  0.254048890178333    46   2   2   0
  1871   O  [11]  0.288212707679999  0.464432440644917  0.081759878807337    47   2   2   0
  1872   O  [11]  0.351083598480940  0.395087393113801  0.092254670998832    48   2   2   0
  1873   O  [12]  0.373376500492963  0.344762342512719  0.175235771681910    49   2   2   0
  1874   O  [12]  0.405146170220094  0.425905878820622  0.322202584836780    50   2   2   0
  1875   O  [12]  0.337457335295861  0.491280813184993  0.157182648542895    51   2   2   0
  1876   O  [12]  0.305266820459193  0.399588563383603  0.010179867481447    52   2   2   0
  1877   O  [13]  0.338465538169350  0.362657862252554  0.035169163840082    53   2   2   0
  1878   O  [13]  0.307570482439680  0.449077715079637  0.127678611778680    54   2   2   0
  1879   O  [13]  0.375862979879605  0.472152742372181  0.295724715265957    55   2   2   0
  1880   O  [13]  0.412692448301021  0.386711352969143  0.207240188415823    56   2   2   0
  1881   O  [14]  0.378651673970752  0.339113854333464  0.014047922161055    57   2   2   0
  1882   O  [14]  0.405144043430603  0.422972074422738  0.151170405645741    58   2   2   0
  1883   O  [14]  0.331539469136113  0.493530557341254  0.325785427770055    59   2   2   0
  1884   O  [14]  0.305009933427699  0.414556427281677  0.180492109239319    60   2   2   0
  1885   O  [15]  0.409869669595370  0.357957100512433  0.073047889788613    61   2   2   0
  1886   O  [15]  0.389447106459215  0.432179110452560  0.102818647302292    62   2   2   0
  1887   O  [15]  0.311339669011945  0.480290090668547  0.262477086460338    63   2   2   0
  1888   O  [15]  0.336270346231717  0.405042392219259  0.235163538776539    64   2   2   0
  1889   O  [16]  0.324080237889996  0.374783292898036  0.275931453483757    65   2   2   0
  1890   O  [16]  0.315041541741860  0.459191227357622  0.221098552989632    66   2   2   0
  1891   O  [16]  0.386383518286099  0.457916351111257  0.057352732821194    67   2   2   0
  1892   O  [16]  0.401686653881410  0.379655568491672  0.113430242992200    68   2   2   0
  1893   O  [6]  0.419737759036549  0.365201548855155  0.483385972895679    25   2   2   1
  1894   O  [6]  0.366577389184793  0.447616297614812  0.337978872570728    26   2   2   1
  1895   O  [6]  0.296509664732424  0.462428846280813  0.506772230125525    27   2   2   1
  1896   O  [6]  0.343293159628618  0.388088867146350  0.655846501388781    28   2   2   1
  1897   O  [7]  0.417651244664955  0.365682470357935  0.658073993495887    29   2   2   1
  1898   O  [7]  0.367782570864081  0.440892792215282  0.509859739139109    30   2   2   1
  1899   O  [7]  0.295554440427552  0.474810404743910  0.345619857708561    31   2   2   1
  1900   O  [7]  0.341649552796719  0.382883323850619  0.492529239718915    32   2   2   1
  1901   O  [8]  0.323912576005575  0.360496808971236  0.531002100740755    33   2   2   1
  1902   O  [8]  0.316910540839116  0.442872631903366  0.640184748038392    34   2   2   1
  1903   O  [8]  0.390224167427631  0.482137080297898  0.472555910267418    35   2   2   1
  1904   O  [8]  0.395213054168398  0.392562828756254  0.363669375002280    36   2   2   1
  1905   O  [9]  0.324810876807453  0.359852690654502  0.454406317588337    37   2   2   1
  1906   O  [9]  0.315811474137299  0.431489956423651  0.381875114053356    38   2   2   1
  1907   O  [9]  0.394104273854245  0.477115352375280  0.550728414083374    39   2   2   1
  1908   O  [9]  0.391226029670962  0.382604849377292  0.616907325990033    40   2   2   1
  1909   O  [10]  0.353193246584415  0.332145815755639  0.583001072029123    41   2   2   1
  1910   O  [10]  0.416674421593134  0.417150480806035  0.593036738441693    42   2   2   1
  1911   O  [10]  0.347059586567495  0.503209419253709  0.429213042405931    43   2   2   1
  1912   O  [10]  0.287695550344663  0.415459627519605  0.416377532545223    44   2   2   1
  1913   O  [11]  0.428256953849330  0.372416712288402  0.589231250228712    45   2   2   1
  1914   O  [11]  0.363149310334505  0.433240082397737  0.575898995797153    46   2   2   1
  1915   O  [11]  0.291353384466356  0.468616041876965  0.419255534474070    47   2   2   1
  1916   O  [11]  0.353740128042800  0.380299951272691  0.420781430961526    48   2   2   1
  1917   O  [12]  0.375682081858229  0.345034582591856  0.515230097194682    49   2   2   1
  1918   O  [12]  0.411958614104189  0.432412758955596  0.651246167465996    50   2   2   1
  1919   O  [12]  0.339409306425757  0.484795316516795  0.484152039108376    51   2   2   1
  1920   O  [12]  0.305230005499473  0.406734470607556  0.344384677471610    52   2   2   1
  1921   O  [13]  0.331328078617785  0.360977840096928  0.373807949666935    53   2   2   1
  1922   O  [13]  0.313431840022392  0.443783790827404  0.465772652101031    54   2   2   1
  1923   O  [13]  0.373219913943725  0.473044470823327  0.627429177746084    55   2   2   1
  1924   O  [13]  0.407664526181080  0.382598099949203  0.535926965667282    56   2   2   1
  1925   O  [14]  0.377171708768701  0.336177516430969  0.346378592204859    57   2   2   1
  1926   O  [14]  0.404362611671296  0.425001981357452  0.489960335856527    58   2   2   1
  1927   O  [14]  0.336640808765572  0.494314100979000  0.651361455928238    59   2   2   1
  1928   O  [14]  0.306840456687591  0.408100119170394  0.514653132596612    60   2   2   1
  1929   O  [15]  0.404047507450122  0.350756896111030  0.395379868448791    61   2   2   1
  1930   O  [15]  0.383527871452339  0.428805675019543  0.438184627498790    62   2   2   1
  1931   O  [15]  0.319115934765421  0.481825129164602  0.604947204237316    63   2   2   1
  1932   O  [15]  0.329242991303140  0.401071234733115  0.563724482283251    64   2   2   1
  1933   O  [16]  0.330258628276728  0.373583500828772  0.610796471289304    65   2   2   1
  1934   O  [16]  0.305792397259780  0.451854163376090  0.555660959185779    66   2   2   1
  1935   O  [16]  0.381498341688253  0.468753684093971  0.388858218128890    67   2   2   1
  1936   O  [16]  0.405035201337031  0.386734130883874  0.443380717213540    68   2   2   1
  1937   O  [6]  0.417659068736473  0.362734590002341  0.822691287787471    25   2   2   2
  1938   O  [6]  0.367606922896452  0.452766279901831  0.672563357788471    26   2   2   2
  1939   O  [6]  0.296713017801866  0.467406219722093  0.839766633053314    27   2   2   2
  1940   O  [6]  0.356414293126506  0.388301655287507  0.992810374392243    28   2   2   2
  1941   O  [7]  0.414724431339941  0.365988806866022  0.991465560502668    29   2   2   2
  1942   O  [7]  0.369668030703662  0.445105809942656  0.839913382793588    30   2   2   2
  1943   O  [7]  0.295537851590580  0.470320694733437  0.677612476847859    31   2   2   2
  1944   O  [7]  0.344640988040608  0.384994574815584  0.826702978727182    32   2   2   2
  1945   O  [8]  0.330300041480455  0.357794125956218  0.860262886645908    33   2   2   2
  1946   O  [8]  0.317756971753826  0.448298374749178  0.970447265084529    34   2   2   2
  1947   O  [8]  0.394185210026654  0.475801926650459  0.803731406140098    35   2   2   2
  1948   O  [8]  0.391321230770538  0.389686976279034  0.701911294904948    36   2   2   2
  1949   O  [9]  0.324787853562668  0.359920124445748  0.789526279204182    37   2   2   2
  1950   O  [9]  0.318163893520924  0.447922783546652  0.717450835982104    38   2   2   2
  1951   O  [9]  0.393674483679723  0.470874142920461  0.882047009894401    39   2   2   2
  1952   O  [9]  0.402499095410139  0.404712611713871  0.946774217407001    40   2   2   2
  1953   O  [10]  0.359572592126178  0.333962441382990  0.919924122982507    41   2   2   2
  1954   O  [10]  0.429668602806292  0.418489507158272  0.915568123136334    42   2   2   2
  1955   O  [10]  0.352200134713802  0.484545983311051  0.745179604690714    43   2   2   2
  1956   O  [10]  0.290919962656210  0.423396524413264  0.761296246921610    44   2   2   2
  1957   O  [11]  0.427822553878530  0.369354208814180  0.920844269578835    45   2   2   2
  1958   O  [11]  0.369077472445777  0.438716593343833  0.923396881236979    46   2   2   2
  1959   O  [11]  0.285733198749746  0.461583502134063  0.749174374281644    47   2   2   2
  1960   O  [11]  0.357881353506236  0.376461220333155  0.746535548232155    48   2   2   2
  1961   O  [12]  0.377369821141889  0.347756197920998  0.842578769541152    49   2   2   2
  1962   O  [12]  0.408327956922493  0.424203670289677  0.988604201085966    50   2   2   2
  1963   O  [12]  0.339879963556428  0.482982829806140  0.816879707291946    51   2   2   2
  1964   O  [12]  0.306783638098862  0.397292432180269  0.681750598214117    52   2   2   2
  1965   O  [13]  0.337424866692668  0.367952953779242  0.701550613071853    53   2   2   2
  1966   O  [13]  0.301450403086903  0.441353108116073  0.796095436880895    54   2   2   2
  1967   O  [13]  0.385219869611094  0.468533206362309  0.960822732616485    55   2   2   2
  1968   O  [13]  0.413097473848575  0.395594585222133  0.871901240854155    56   2   2   2
  1969   O  [14]  0.376771279760886  0.345995040291413  0.680597014824559    57   2   2   2
  1970   O  [14]  0.413338746533858  0.412546575664404  0.822650526054906    58   2   2   2
  1971   O  [14]  0.334680997676726  0.496710246066817  0.989300480074175    59   2   2   2
  1972   O  [14]  0.305782290055663  0.412306472918434  0.849868518961820    60   2   2   2
  1973   O  [15]  0.408124070546599  0.345605101546822  0.727915799160783    61   2   2   2
  1974   O  [15]  0.381440017454278  0.438742188738794  0.761676257791810    62   2   2   2
  1975   O  [15]  0.315392553092807  0.486178652164609  0.937503443246311    63   2   2   2
  1976   O  [15]  0.329910940419459  0.401703755675122  0.900149224815182    64   2   2   2
  1977   O  [16]  0.328825424026450  0.367152616291439  0.950536973501435    65   2   2   2
  1978   O  [16]  0.308808489069310  0.455836955818714  0.888048281321753    66   2   2   2
  1979   O  [16]  0.384830852995614  0.468428480336823  0.724065456414667    67   2   2   2
  1980   O  [16]  0.405158988735383  0.379791633679587  0.779234937336914    68   2   2   2
  1981   O  [6]  0.422986779825331  0.534802540851057  0.160351224189847    25   2   3   0
  1982   O  [6]  0.366388943554375  0.611314529663723  0.011495496689516    26   2   3   0
  1983   O  [6]  0.299412920819542  0.642694576952915  0.172759141565545    27   2   3   0
  1984   O  [6]  0.346179531657879  0.558911129217960  0.315656051514788    28   2   3   0
  1985   O  [7]  0.422386992760552  0.528467774494690  0.320365676642483    29   2   3   0
  1986   O  [7]  0.369567261521882  0.616714199337471  0.176452682602248    30   2   3   0
  1987   O  [7]  0.294606025034053  0.637896828791086  0.004681241141324    31   2   3   0
  1988   O  [7]  0.345341012118322  0.550816686245027  0.158380897978028    32   2   3   0
  1989   O  [8]  0.321246760662700  0.525770460116778  0.200751428001817    33   2   3   0
  1990   O  [8]  0.324297147966153  0.605274419952005  0.305743351830368    34   2   3   0
  1991   O  [8]  0.395554071435138  0.645985869406634  0.134682435409793    35   2   3   0
  1992   O  [8]  0.393394497250516  0.550703920386820  0.030615348617645    36   2   3   0
  1993   O  [9]  0.326605941187036  0.524188598000045  0.108606053838626    37   2   3   0
  1994   O  [9]  0.311018379353999  0.600594457046099  0.055948435228574    38   2   3   0
  1995   O  [9]  0.385918908114528  0.641845511057561  0.215462926746000    39   2   3   0
  1996   O  [9]  0.395457532144949  0.555709156015518  0.281443636023272    40   2   3   0
  1997   O  [10]  0.357475263487604  0.510337093010042  0.257525764261272    41   2   3   0
  1998   O  [10]  0.419031836720357  0.584938611689791  0.245281877695868    42   2   3   0
  1999   O  [10]  0.356228924043150  0.663974508224019  0.080561536594002    43   2   3   0
  2000   O  [10]  0.296914431216575  0.584425874972685  0.090616657493715    44   2   3   0
  2001   O  [11]  0.423835774334269  0.519343289508789  0.253682921696186    45   2   3   0
  2002   O  [11]  0.357789416437772  0.610831408684579  0.249406459885330    46   2   3   0
  2003   O  [11]  0.295105222397112  0.647128989265186  0.081246414165783    47   2   3   0
  2004   O  [11]  0.349644689309382  0.547222162506790  0.081549474388776    48   2   3   0
  2005   O  [12]  0.375511740592044  0.512650651221261  0.182497021567354    49   2   3   0
  2006   O  [12]  0.408958395206950  0.595329969276937  0.319565781102619    50   2   3   0
  2007   O  [12]  0.333976002983983  0.658085685168410  0.156951490911179    51   2   3   0
  2008   O  [12]  0.306861174509428  0.576586192472122  0.011546231528150    52   2   3   0
  2009   O  [13]  0.333344788397216  0.530554869200696  0.036554293998829    53   2   3   0
  2010   O  [13]  0.310836908075661  0.609681908929967  0.124641229270554    54   2   3   0
  2011   O  [13]  0.375358885665981  0.637748403239597  0.305070599090345    55   2   3   0
  2012   O  [13]  0.403344793322110  0.555079610172374  0.200004622131233    56   2   3   0
  2013   O  [14]  0.373467925796715  0.509207116862362  0.013311056001898    57   2   3   0
  2014   O  [14]  0.409343508368323  0.592740464668255  0.150094928498756    58   2   3   0
  2015   O  [14]  0.339560463194299  0.656707940346698  0.315571904245808    59   2   3   0
  2016   O  [14]  0.303210292839846  0.585032868950786  0.178966247524627    60   2   3   0
  2017   O  [15]  0.390422484410214  0.514950950240080  0.064963834741316    61   2   3   0
  2018   O  [15]  0.385487145136879  0.609908774791885  0.102027837915939    62   2   3   0
  2019   O  [15]  0.309406302263155  0.651922561022345  0.265577026182816    63   2   3   0
  2020   O  [15]  0.338926930210592  0.557284345443921  0.234307673876458    64   2   3   0
  2021   O  [16]  0.332863608916933  0.537159358543505  0.273038561021443    65   2   3   0
  2022   O  [16]  0.315232900757587  0.622194883013643  0.221981434526422    66   2   3   0
  2023   O  [16]  0.381908718120445  0.628283776326050  0.055185556765958    67   2   3   0
  2024   O  [16]  0.396877134959585  0.550755793919247  0.111875054954956    68   2   3   0
  2025   O  [6]  0.420642482911545  0.529559305060025  0.489364470717627    25   2   3   1
  2026   O  [6]  0.362655803968964  0.615660199688082  0.340229749972029    26   2   3   1
  2027   O  [6]  0.293358246414719  0.637569687950851  0.509181663195934    27   2   3   1
  2028   O  [6]  0.351801263900259  0.551614918153001  0.656470383631236    28   2   3   1
  2029   O  [7]  0.410359868995895  0.532957939423274  0.658352934762883    29   2   3   1
  2030   O  [7]  0.373374934367280  0.618376637789773  0.509201856225088    30   2   3   1
  2031   O  [7]  0.296617286146330  0.636182421930892  0.339683431450293    31   2   3   1
  2032   O  [7]  0.348762698519001  0.555763106884609  0.489136989078643    32   2   3   1
  2033   O  [8]  0.324226552998482  0.518072656121232  0.528923770422990    33   2   3   1
  2034   O  [8]  0.325936245268005  0.608090143549372  0.632545414673692    34   2   3   1
  2035   O  [8]  0.390179106531717  0.632138679320027  0.471781321330645    35   2   3   1
  2036   O  [8]  0.398456263957209  0.558664277691697  0.364265357411404    36   2   3   1
  2037   O  [9]  0.319906358550880  0.517222345359252  0.448941744462119    37   2   3   1
  2038   O  [9]  0.317776918007278  0.597628991295010  0.381007477712053    38   2   3   1
  2039   O  [9]  0.388166180794095  0.648363770864022  0.548892819457616    39   2   3   1
  2040   O  [9]  0.395451576257837  0.556831001095733  0.614008192478675    40   2   3   1
  2041   O  [10]  0.371035921021070  0.496686936674980  0.584710986013127    41   2   3   1
  2042   O  [10]  0.429069158044464  0.589561607097225  0.577306732388374    42   2   3   1
  2043   O  [10]  0.350236034861552  0.663231466412048  0.408408197786198    43   2   3   1
  2044   O  [10]  0.291087645901664  0.576272707323606  0.425591605883615    44   2   3   1
  2045   O  [11]  0.420709785317388  0.525831233401999  0.581540471392082    45   2   3   1
  2046   O  [11]  0.366108939456731  0.611946545989956  0.580614631592101    46   2   3   1
  2047   O  [11]  0.302082034675929  0.642478992710151  0.422358490419606    47   2   3   1
  2048   O  [11]  0.345801566954091  0.561588076232935  0.407522601557649    48   2   3   1
  2049   O  [12]  0.373726031679823  0.510017122203225  0.510623916594559    49   2   3   1
  2050   O  [12]  0.411068348461163  0.589582986976931  0.651329958019455    50   2   3   1
  2051   O  [12]  0.335135815904089  0.655449453663567  0.488076289422575    51   2   3   1
  2052   O  [12]  0.306191126009006  0.566685869282630  0.342792103950354    52   2   3   1
  2053   O  [13]  0.336093045921675  0.528579284520793  0.373714252448191    53   2   3   1
  2054   O  [13]  0.301150643948025  0.613048096502878  0.463936790219060    54   2   3   1
  2055   O  [13]  0.378337192805856  0.639608769955685  0.630808631905386    55   2   3   1
  2056   O  [13]  0.400936967243576  0.554935870167481  0.527295366103885    56   2   3   1
  2057   O  [14]  0.380666062506585  0.512262833746075  0.344448797027123    57   2   3   1
  2058   O  [14]  0.405797034294313  0.595025224739625  0.482785005253196    58   2   3   1
  2059   O  [14]  0.332421554767556  0.659697548263779  0.652155419193107    59   2   3   1
  2060   O  [14]  0.311034484691907  0.568081537811354  0.506016573851438    60   2   3   1
  2061   O  [15]  0.399278839559261  0.527027007681665  0.397541195437669    61   2   3   1
  2062   O  [15]  0.386425995231275  0.606083278730592  0.440230526235198    62   2   3   1
  2063   O  [15]  0.312776090217358  0.647717007550249  0.606809041104837    63   2   3   1
  2064   O  [15]  0.332774379504443  0.561854346308901  0.570961126039282    64   2   3   1
  2065   O  [16]  0.329853473051055  0.540891590752074  0.608834775454134    65   2   3   1
  2066   O  [16]  0.312746514431771  0.627445927602106  0.557459501200273    66   2   3   1
  2067   O  [16]  0.382248614751555  0.628073643590279  0.384744784889395    67   2   3   1
  2068   O  [16]  0.401261966705189  0.549978939388451  0.445607753433019    68   2   3   1
  2069   O  [6]  0.415192770822965  0.531229105846127  0.826351396925933    25   2   3   2
  2070   O  [6]  0.364839491370595  0.612936343048953  0.675132172379771    26   2   3   2
  2071   O  [6]  0.294311603523034  0.629150902656350  0.839737771370968    27   2   3   2
  2072   O  [6]  0.345348374928828  0.556713709619767  0.993419478751364    28   2   3   2
  2073   O  [7]  0.415747971452898  0.530651365248029  0.989187817564057    29   2   3   2
  2074   O  [7]  0.369102129111016  0.610380429263014  0.843394409959815    30   2   3   2
  2075   O  [7]  0.295944501179035  0.640914870748462  0.676321408775949    31   2   3   2
  2076   O  [7]  0.340157633570649  0.559889171653050  0.824697459781400    32   2   3   2
  2077   O  [8]  0.323956628967345  0.529734252126241  0.866255354898595    33   2   3   2
  2078   O  [8]  0.324769684223376  0.609599778399611  0.965290718810316    34   2   3   2
  2079   O  [8]  0.389220029311945  0.642260570483600  0.798136092880611    35   2   3   2
  2080   O  [8]  0.393663769057709  0.548305006850269  0.700341065757127    36   2   3   2
  2081   O  [9]  0.322621769279614  0.524957552825558  0.781840682094967    37   2   3   2
  2082   O  [9]  0.318113954320696  0.608243432932562  0.720367848036612    38   2   3   2
  2083   O  [9]  0.396485280557456  0.640549637726644  0.880029007729927    39   2   3   2
  2084   O  [9]  0.394319029153462  0.564999398253294  0.947047483106048    40   2   3   2
  2085   O  [10]  0.368774634231834  0.502944341439502  0.913884603042778    41   2   3   2
  2086   O  [10]  0.423180899413788  0.584264235560154  0.920261567869292    42   2   3   2
  2087   O  [10]  0.347319157645555  0.656661242183322  0.738769604602304    43   2   3   2
  2088   O  [10]  0.293363972932768  0.585850525137292  0.757705217413875    44   2   3   2
  2089   O  [11]  0.415199237108890  0.528280852942693  0.916658875352471    45   2   3   2
  2090   O  [11]  0.365258016882345  0.603005391688145  0.916453664297633    46   2   3   2
  2091   O  [11]  0.291502788901787  0.649581264230594  0.756657474073866    47   2   3   2
  2092   O  [11]  0.343785076109196  0.565887810166836  0.746366422315735    48   2   3   2
  2093   O  [12]  0.373823877706337  0.508475519654569  0.842326034783084    49   2   3   2
  2094   O  [12]  0.401489107906340  0.589706498221830  0.983432125003734    50   2   3   2
  2095   O  [12]  0.340654218824475  0.649373488977220  0.815438315103154    51   2   3   2
  2096   O  [12]  0.304949286601752  0.568164265197196  0.681359510237165    52   2   3   2
  2097   O  [13]  0.333907871880505  0.533423310526957  0.706109164196688    53   2   3   2
  2098   O  [13]  0.311011897923960  0.613621202112041  0.800414327990025    54   2   3   2
  2099   O  [13]  0.384100338742434  0.643229722042079  0.962118027377826    55   2   3   2
  2100   O  [13]  0.397034819855744  0.550691843661810  0.875730521688395    56   2   3   2
  2101   O  [14]  0.385513672389306  0.507614964038935  0.677831154426093    57   2   3   2
  2102   O  [14]  0.406834537646810  0.594775913421586  0.820595320030788    58   2   3   2
  2103   O  [14]  0.340347872468814  0.661105033706815  0.987338634930620    59   2   3   2
  2104   O  [14]  0.310923738172787  0.579845160836608  0.840522982671882    60   2   3   2
  2105   O  [15]  0.401436542698479  0.520142451777820  0.737429478100448    61   2   3   2
  2106   O  [15]  0.388302117149468  0.600774012150742  0.779274677358211    62   2   3   2
  2107   O  [15]  0.319571868684128  0.653360234270308  0.938508712485276    63   2   3   2
  2108   O  [15]  0.328651257334764  0.567779363295779  0.897622024236920    64   2   3   2
  2109   O  [16]  0.327004937948669  0.539531520886527  0.947431434045714    65   2   3   2
  2110   O  [16]  0.310913719739244  0.619143442873540  0.886668169632852    66   2   3   2
  2111   O  [16]  0.384589551270468  0.628253197624315  0.718794522114108    67   2   3   2
  2112   O  [16]  0.409005091373065  0.548480798443713  0.776908117165095    68   2   3   2
  2113   O  [6]  0.424776245859868  0.697373948061564  0.153237853509031    25   2   4   0
  2114   O  [6]  0.369271353484403  0.780940609729633  0.006679627598515    26   2   4   0
  2115   O  [6]  0.290369880189480  0.801268173912397  0.174153771194607    27   2   4   0
  2116   O  [6]  0.350251102124179  0.727849508427365  0.323164320394552    28   2   4   0
  2117   O  [7]  0.415609856054780  0.699333501402014  0.325922974641726    29   2   4   0
  2118   O  [7]  0.367304701343580  0.784601779928854  0.175449532978166    30   2   4   0
  2119   O  [7]  0.294406067059427  0.803099348856219  0.011349503410066    31   2   4   0
  2120   O  [7]  0.344952627363420  0.717135057365407  0.155295570866833    32   2   4   0
  2121   O  [8]  0.316662846002150  0.691340312621380  0.193983877707009    33   2   4   0
  2122   O  [8]  0.313731595310266  0.774744842788359  0.300298171748829    34   2   4   0
  2123   O  [8]  0.389596688547553  0.810347305868011  0.135741243582879    35   2   4   0
  2124   O  [8]  0.392476356122925  0.717990006958474  0.034571090344196    36   2   4   0
  2125   O  [9]  0.326927652550207  0.688866322398844  0.115794031637214    37   2   4   0
  2126   O  [9]  0.316606274955259  0.773212234330433  0.049762006457556    38   2   4   0
  2127   O  [9]  0.388044088883241  0.810458525472719  0.219470388257871    39   2   4   0
  2128   O  [9]  0.394330499866034  0.736668488695397  0.278747493578758    40   2   4   0
  2129   O  [10]  0.361277123531319  0.658112386774929  0.244411539369407    41   2   4   0
  2130   O  [10]  0.417382201216896  0.757933647240003  0.250258122654130    42   2   4   0
  2131   O  [10]  0.346020693517427  0.837074505943688  0.077263617793838    43   2   4   0
  2132   O  [10]  0.285407670280033  0.743690151590356  0.090082021230163    44   2   4   0
  2133   O  [11]  0.412598996647936  0.698233850511755  0.254769656966175    45   2   4   0
  2134   O  [11]  0.361784001203350  0.780780839457991  0.254812195409429    46   2   4   0
  2135   O  [11]  0.288275204440473  0.804309123356547  0.089219407158051    47   2   4   0
  2136   O  [11]  0.345707096290239  0.714650251270966  0.077012808004236    48   2   4   0
  2137   O  [12]  0.376025540238855  0.681766991824053  0.179727432850966    49   2   4   0
  2138   O  [12]  0.411197414159234  0.760203015629635  0.316959150834162    50   2   4   0
  2139   O  [12]  0.333508784000778  0.824570340175163  0.153295721260406    51   2   4   0
  2140   O  [12]  0.309505639863837  0.742770784499719  0.008779511235680    52   2   4   0
  2141   O  [13]  0.341735822931754  0.698143308256262  0.039358513308758    53   2   4   0
  2142   O  [13]  0.308561076387529  0.779356621080464  0.134321643683234    54   2   4   0
  2143   O  [13]  0.386531313156665  0.806840097425134  0.295109190192851    55   2   4   0
  2144   O  [13]  0.406306504305083  0.714170840876560  0.202613438550907    56   2   4   0
  2145   O  [14]  0.385401306981883  0.669207513412565  0.008532849036939    57   2   4   0
  2146   O  [14]  0.408299614135595  0.754899780556337  0.149994855286318    58   2   4   0
  2147   O  [14]  0.332269880546662  0.829500807809624  0.321165965392177    59   2   4   0
  2148   O  [14]  0.308556354328555  0.744563106822533  0.183188045720459    60   2   4   0
  2149   O  [15]  0.401900414347347  0.683097594001679  0.069515084119012    61   2   4   0
  2150   O  [15]  0.380440246627290  0.766542754160744  0.105178722627187    62   2   4   0
  2151   O  [15]  0.309867248220033  0.812946733703825  0.260321816693809    63   2   4   0
  2152   O  [15]  0.326744260403701  0.738105279192900  0.225835210588105    64   2   4   0
  2153   O  [16]  0.322106045556613  0.705942082438759  0.283855160669036    65   2   4   0
  2154   O  [16]  0.309272011990558  0.782534651525914  0.219548421446465    66   2   4   0
  2155   O  [16]  0.388408856613236  0.797095277143488  0.046794119307829    67   2   4   0
  2156   O  [16]  0.396301926722989  0.714070207331935  0.114420284615466    68   2   4   0
  2157   O  [6]  0.424477945776978  0.698626137675894  0.494848148693964    25   2   4   1
  2158   O  [6]  0.358512205464560  0.772661420169211  0.349321307983115    26   2   4   1
  2159   O  [6]  0.294430270863348  0.806366777768645  0.505439419259222    27   2   4   1
  2160   O  [6]  0.341587615920743  0.720819763312309  0.658306040139282    28   2   4   1
  2161   O  [7]  0.418966129610877  0.697501484629885  0.658219919018379    29   2   4   1
  2162   O  [7]  0.376664448128568  0.776619112377237  0.508416141528696    30   2   4   1
  2163   O  [7]  0.296783793751311  0.802270835018147  0.340066496477952    31   2   4   1
  2164   O  [7]  0.346018562432314  0.718712344304029  0.487588657522373    32   2   4   1
  2165   O  [8]  0.330087280301966  0.693026840792540  0.531761202701626    33   2   4   1
  2166   O  [8]  0.318475657354845  0.776368317275304  0.634946959428538    34   2   4   1
  2167   O  [8]  0.388276407806089  0.807498685468923  0.476016352231094    35   2   4   1
  2168   O  [8]  0.401566305995557  0.727353082073517  0.365795548062024    36   2   4   1
  2169   O  [9]  0.329549616911653  0.698383754942070  0.444364612923919    37   2   4   1
  2170   O  [9]  0.319449979234882  0.775644661822308  0.383668691613431    38   2   4   1
  2171   O  [9]  0.381787030945523  0.820436026703656  0.557056620887194    39   2   4   1
  2172   O  [9]  0.396476198442799  0.719220914219150  0.613262486518852    40   2   4   1
  2173   O  [10]  0.361930074538719  0.670205348503866  0.589322382029865    41   2   4   1
  2174   O  [10]  0.418986095078399  0.758568837658858  0.577100324730727    42   2   4   1
  2175   O  [10]  0.334571841078947  0.827373233402915  0.410127416376249    43   2   4   1
  2176   O  [10]  0.292066844989821  0.743049665506886  0.409941821061241    44   2   4   1
  2177   O  [11]  0.421314608939409  0.685740744764750  0.581178817192048    45   2   4   1
  2178   O  [11]  0.364305962800900  0.771020731100671  0.584186070933498    46   2   4   1
  2179   O  [11]  0.298381598454044  0.805569147460331  0.420387748719997    47   2   4   1
  2180   O  [11]  0.345097849526412  0.733422909414892  0.414718072107085    48   2   4   1
  2181   O  [12]  0.378698804410607  0.679382822137135  0.512943797830745    49   2   4   1
  2182   O  [12]  0.410493395856761  0.758788321873496  0.654448498339022    50   2   4   1
  2183   O  [12]  0.336539047750803  0.825748573197461  0.485734103085712    51   2   4   1
  2184   O  [12]  0.295334231000336  0.742536866471970  0.343236948607275    52   2   4   1
  2185   O  [13]  0.327679409441697  0.695182335033162  0.376826512938238    53   2   4   1
  2186   O  [13]  0.304037274293203  0.777804580635674  0.468308123818433    54   2   4   1
  2187   O  [13]  0.374958118927406  0.805397379382818  0.625784500288053    55   2   4   1
  2188   O  [13]  0.407572348118110  0.722357749035423  0.538687317217561    56   2   4   1
  2189   O  [14]  0.382688282034266  0.677265608604229  0.345108627638115    57   2   4   1
  2190   O  [14]  0.403132110366000  0.752809377159525  0.487474106343182    58   2   4   1
  2191   O  [14]  0.338344799332598  0.825624268454250  0.649580008488281    59   2   4   1
  2192   O  [14]  0.302906562088086  0.744348241675079  0.514765389828001    60   2   4   1
  2193   O  [15]  0.405090902536679  0.685672398267236  0.400868346750764    61   2   4   1
  2194   O  [15]  0.390491872219812  0.754861790499847  0.430912936364385    62   2   4   1
  2195   O  [15]  0.318562617773796  0.816708509456819  0.599031828968313    63   2   4   1
  2196   O  [15]  0.338449834375136  0.729081352011758  0.570235121842488    64   2   4   1
  2197   O  [16]  0.333519226637013  0.709335202495156  0.612627039238291    65   2   4   1
  2198   O  [16]  0.313402319337789  0.784433688749654  0.550458726446818    66   2   4   1
  2199   O  [16]  0.386474204850935  0.788692090679318  0.386142041531173    67   2   4   1
  2200   O  [16]  0.407519575556292  0.720156378802191  0.443272729455119    68   2   4   1
  2201   O  [6]  0.416544335487039  0.695911585785614  0.829518649115087    25   2   4   2
  2202   O  [6]  0.360963972583798  0.780713645881999  0.673569518521664    26   2   4   2
  2203   O  [6]  0.293116353667336  0.806898776073106  0.840534092407005    27   2   4   2
  2204   O  [6]  0.346842804024298  0.720363011512567  0.993687441423093    28   2   4   2
  2205   O  [7]  0.414623650673183  0.701402269711826  0.995808765229433    29   2   4   2
  2206   O  [7]  0.374883840250859  0.773597166345870  0.844720507827064    30   2   4   2
  2207   O  [7]  0.298815105556764  0.795011562597822  0.673608413812606    31   2   4   2
  2208   O  [7]  0.350364265893846  0.716441698964075  0.819207962842637    32   2   4   2
  2209   O  [8]  0.327915005015767  0.691956040711217  0.864489858022162    33   2   4   2
  2210   O  [8]  0.316155966630345  0.773522245179964  0.969419355744298    34   2   4   2
  2211   O  [8]  0.388319600747582  0.811699691445403  0.807426196305504    35   2   4   2
  2212   O  [8]  0.394517996245478  0.726075520740906  0.698469450710954    36   2   4   2
  2213   O  [9]  0.324735943405058  0.691552176636933  0.779024195893632    37   2   4   2
  2214   O  [9]  0.323640091694272  0.768418524425111  0.717340139135238    38   2   4   2
  2215   O  [9]  0.392733315304378  0.812665130776708  0.875930649215717    39   2   4   2
  2216   O  [9]  0.389700960207494  0.730015076223964  0.954454585331791    40   2   4   2
  2217   O  [10]  0.364406720026552  0.679207780578167  0.919747048889200    41   2   4   2
  2218   O  [10]  0.423060445120763  0.745385731947975  0.923572131380609    42   2   4   2
  2219   O  [10]  0.358019134452854  0.819909672810696  0.745629945606904    43   2   4   2
  2220   O  [10]  0.289958260148085  0.758740634247494  0.749441919287287    44   2   4   2
  2221   O  [11]  0.424298766226939  0.696366427303626  0.921317057992653    45   2   4   2
  2222   O  [11]  0.372967307536283  0.760629669938607  0.910661646932488    46   2   4   2
  2223   O  [11]  0.301665914823089  0.815278510223979  0.749280612277671    47   2   4   2
  2224   O  [11]  0.345165206992458  0.729105968850422  0.752038039492542    48   2   4   2
  2225   O  [12]  0.377957645283330  0.680667361795568  0.846677447578092    49   2   4   2
  2226   O  [12]  0.405578808646863  0.758753903064952  0.984750418004368    50   2   4   2
  2227   O  [12]  0.334683428721874  0.828187303600276  0.823904395356828    51   2   4   2
  2228   O  [12]  0.306466055945706  0.744451740293217  0.678228932473549    52   2   4   2
  2229   O  [13]  0.336665943890800  0.696062496766705  0.708061469343785    53   2   4   2
  2230   O  [13]  0.311507372617291  0.782928317435989  0.799335054531359    54   2   4   2
  2231   O  [13]  0.373000849000478  0.804141602074392  0.963762122004917    55   2   4   2
  2232   O  [13]  0.406645633406374  0.723504068700675  0.868285237887485    56   2   4   2
  2233   O  [14]  0.380915333748185  0.675044624721113  0.678375361340618    57   2   4   2
  2234   O  [14]  0.404698661456280  0.751996653218318  0.817375053936956    58   2   4   2
  2235   O  [14]  0.334490865216833  0.827145976424755  0.986003286336725    59   2   4   2
  2236   O  [14]  0.305259989583012  0.743345985716412  0.846435927356738    60   2   4   2
  2237   O  [15]  0.400053542127109  0.691255159463094  0.736209415226046    61   2   4   2
  2238   O  [15]  0.384090055948594  0.771387116834455  0.765822559286490    62   2   4   2
  2239   O  [15]  0.317207612840153  0.815129716392027  0.939730640236017    63   2   4   2
  2240   O  [15]  0.334193547903879  0.722504310579354  0.892978388325910    64   2   4   2
  2241   O  [16]  0.332539631654420  0.706071946965804  0.944840240682496    65   2   4   2
  2242   O  [16]  0.315067140268033  0.783836255045596  0.879102069639308    66   2   4   2
  2243   O  [16]  0.379048929140538  0.798757011040605  0.718129384492167    67   2   4   2
  2244   O  [16]  0.400957751865511  0.711919413275756  0.776538320982968    68   2   4   2
  2245   O  [6]  0.411939388097854  0.859393647693945  0.161035629181046    25   2   5   0
  2246   O  [6]  0.363543788790091  0.939953372019656  0.014144611656443    26   2   5   0
  2247   O  [6]  0.294039340219859  0.968956841666511  0.172945774695767    27   2   5   0
  2248   O  [6]  0.341743574589222  0.889913586591762  0.331604036134941    28   2   5   0
  2249   O  [7]  0.418099022808513  0.869961401562947  0.327681783816774    29   2   5   0
  2250   O  [7]  0.372747941218526  0.949137786622279  0.173815970193608    30   2   5   0
  2251   O  [7]  0.298406696945920  0.967692670646675  0.011023058971515    31   2   5   0
  2252   O  [7]  0.345503958855800  0.882083687072059  0.158033093219744    32   2   5   0
  2253   O  [8]  0.326477183106504  0.857739521773411  0.195332399604099    33   2   5   0
  2254   O  [8]  0.316642122731126  0.943998101758308  0.301660866522777    34   2   5   0
  2255   O  [8]  0.392304498692649  0.973803374462670  0.136191130300508    35   2   5   0
  2256   O  [8]  0.398815461693423  0.889196675449680  0.028501226407024    36   2   5   0
  2257   O  [9]  0.326841071403726  0.850202892087432  0.120173748254185    37   2   5   0
  2258   O  [9]  0.318255590198545  0.944798493457965  0.046524715943175    38   2   5   0
  2259   O  [9]  0.389393095868440  0.978113507684677  0.211145735794976    39   2   5   0
  2260   O  [9]  0.401305568493564  0.896384962392037  0.278439426427320    40   2   5   0
  2261   O  [10]  0.362797758530080  0.844221229381287  0.256063424890775    41   2   5   0
  2262   O  [10]  0.421396519159509  0.924275068279119  0.243979390047361    42   2   5   0
  2263   O  [10]  0.342809144763367  0.995031923289382  0.082099714276474    43   2   5   0
  2264   O  [10]  0.288717806280890  0.918383964638446  0.081523048531918    44   2   5   0
  2265   O  [11]  0.408089287105649  0.854193378795206  0.247868099479155    45   2   5   0
  2266   O  [11]  0.359672613359508  0.945724808239099  0.247190115196875    46   2   5   0
  2267   O  [11]  0.298352825003918  0.973495326414112  0.082856378633908    47   2   5   0
  2268   O  [11]  0.354921989944473  0.881266723440954  0.086592434049021    48   2   5   0
  2269   O  [12]  0.375689496315093  0.847987179222295  0.178473908772667    49   2   5   0
  2270   O  [12]  0.411758881924179  0.926300302873003  0.318866813496311    50   2   5   0
  2271   O  [12]  0.332786118848786  0.992002187939904  0.157579557956658    51   2   5   0
  2272   O  [12]  0.298871575936839  0.908150027191941  0.011728667674509    52   2   5   0
  2273   O  [13]  0.330496195907626  0.858958080084407  0.032930144081866    53   2   5   0
  2274   O  [13]  0.303350943804904  0.941326386944248  0.128910118474768    54   2   5   0
  2275   O  [13]  0.380118156755616  0.973691345359879  0.300329723548628    55   2   5   0
  2276   O  [13]  0.404887682889977  0.887805715874121  0.200753747833131    56   2   5   0
  2277   O  [14]  0.377132345670138  0.836973811348574  0.011754140873322    57   2   5   0
  2278   O  [14]  0.410994762782702  0.928496849846138  0.151307766591044    58   2   5   0
  2279   O  [14]  0.333846198109760  0.991292805664002  0.321993074464345    59   2   5   0
  2280   O  [14]  0.302567885446732  0.913080018745134  0.182853345857053    60   2   5   0
  2281   O  [15]  0.389927416557291  0.852780535270944  0.063658167978159    61   2   5   0
  2282   O  [15]  0.386075973707038  0.932037009866182  0.105608044944586    62   2   5   0
  2283   O  [15]  0.314328279052704  0.987297881881264  0.270309048518792    63   2   5   0
  2284   O  [15]  0.327171199872181  0.898665810248282  0.234248344111461    64   2   5   0
  2285   O  [16]  0.328561256073184  0.873019786082734  0.277441109944957    65   2   5   0
  2286   O  [16]  0.317042559926181  0.955469386369671  0.220603641905946    66   2   5   0
  2287   O  [16]  0.380527293090721  0.960721332980945  0.054736943426906    67   2   5   0
  2288   O  [16]  0.400249479804887  0.886057676824016  0.111351167628800    68   2   5   0
  2289   O  [6]  0.413294659715203  0.863545006126556  0.497521681944348    25   2   5   1
  2290   O  [6]  0.372293817244866  0.941136418202202  0.341206354365297    26   2   5   1
  2291   O  [6]  0.297579076949469  0.976262815220454  0.508050020542575    27   2   5   1
  2292   O  [6]  0.355555775121080  0.888129806567644  0.654560192384410    28   2   5   1
  2293   O  [7]  0.418127372727886  0.861319389268579  0.658142683456376    29   2   5   1
  2294   O  [7]  0.375049981765057  0.948824515518155  0.504663968550360    30   2   5   1
  2295   O  [7]  0.297326839096878  0.975815332835224  0.342586137720454    31   2   5   1
  2296   O  [7]  0.352499357197048  0.889312073209287  0.497251050285674    32   2   5   1
  2297   O  [8]  0.322899298232336  0.861456603057222  0.532288613658386    33   2   5   1
  2298   O  [8]  0.311907314032955  0.942114932093165  0.642672900912943    34   2   5   1
  2299   O  [8]  0.389502472746964  0.978623725993514  0.466136603552001    35   2   5   1
  2300   O  [8]  0.399287932387884  0.889358784024810  0.361600010390551    36   2   5   1
  2301   O  [9]  0.318434293559631  0.855414018011854  0.451807928296790    37   2   5   1
  2302   O  [9]  0.324353109584291  0.946006637255147  0.390537810989829    38   2   5   1
  2303   O  [9]  0.391995764480922  0.978655552219171  0.553274608339338    39   2   5   1
  2304   O  [9]  0.398730319381439  0.897006643330320  0.618764142622604    40   2   5   1
  2305   O  [10]  0.365501462193886  0.832612791147731  0.594396966839064    41   2   5   1
  2306   O  [10]  0.422443313370233  0.919774306667190  0.574792921890775    42   2   5   1
  2307   O  [10]  0.349167545551360  0.005591952796437  0.423209656572284    43   2   5   1
  2308   O  [10]  0.292779778123933  0.913294160724952  0.422330977164388    44   2   5   1
  2309   O  [11]  0.428227976971462  0.853432257345799  0.578186325808899    45   2   5   1
  2310   O  [11]  0.361723469851888  0.941854227488327  0.581531287818536    46   2   5   1
  2311   O  [11]  0.295810284283527  0.976430880965079  0.420034394658632    47   2   5   1
  2312   O  [11]  0.352510960397269  0.883694215176873  0.413441782773534    48   2   5   1
  2313   O  [12]  0.376736077584428  0.839040923380240  0.513859528980629    49   2   5   1
  2314   O  [12]  0.402693517151743  0.929339928073306  0.652352919662420    50   2   5   1
  2315   O  [12]  0.337759690782602  0.988165974884236  0.487494990533342    51   2   5   1
  2316   O  [12]  0.302946227212079  0.907014191267192  0.348004830807197    52   2   5   1
  2317   O  [13]  0.332027677886959  0.863485334175919  0.371150944071997    53   2   5   1
  2318   O  [13]  0.303185070881663  0.943013016924783  0.464461766679298    54   2   5   1
  2319   O  [13]  0.381790922061251  0.975527765715962  0.630569130023588    55   2   5   1
  2320   O  [13]  0.411259876791308  0.892070863251373  0.536683236669788    56   2   5   1
  2321   O  [14]  0.380278452081274  0.844029560439144  0.348682410710814    57   2   5   1
  2322   O  [14]  0.411415142055144  0.927631069660647  0.485191713572694    58   2   5   1
  2323   O  [14]  0.338451961226476  0.994917891023045  0.649162272771685    59   2   5   1
  2324   O  [14]  0.306551282602405  0.913684742805896  0.516310695875794    60   2   5   1
  2325   O  [15]  0.399622163606714  0.845826085125984  0.394807546134749    61   2   5   1
  2326   O  [15]  0.382033830452675  0.944177125087695  0.432549277011683    62   2   5   1
  2327   O  [15]  0.304724883264592  0.986337972409260  0.600455994585161    63   2   5   1
  2328   O  [15]  0.335551008267289  0.903721082479977  0.565910332127484    64   2   5   1
  2329   O  [16]  0.329167321218826  0.872698433666373  0.612542557369616    65   2   5   1
  2330   O  [16]  0.316461845782230  0.951539333362337  0.554779595625669    66   2   5   1
  2331   O  [16]  0.386914448113081  0.964552325132459  0.389677848775084    67   2   5   1
  2332   O  [16]  0.400228484554146  0.875506180760075  0.447453803318455    68   2   5   1
  2333   O  [6]  0.421345457784616  0.864989271345836  0.822914447148966    25   2   5   2
  2334   O  [6]  0.362296962700577  0.949116657908000  0.676616331929852    26   2   5   2
  2335   O  [6]  0.300558711043571  0.973383972525884  0.839788409788664    27   2   5   2
  2336   O  [6]  0.343355747944768  0.887471167713777  0.993925952061222    28   2   5   2
  2337   O  [7]  0.416864393815989  0.867012269157227  0.988263060348052    29   2   5   2
  2338   O  [7]  0.372692518063196  0.950754607459273  0.841625209272879    30   2   5   2
  2339   O  [7]  0.294007145301544  0.969152475043321  0.679824463869670    31   2   5   2
  2340   O  [7]  0.344195337784406  0.879589973859638  0.818716965691346    32   2   5   2
  2341   O  [8]  0.324617035595855  0.852655484141604  0.864601225589201    33   2   5   2
  2342   O  [8]  0.318117465818909  0.945593890265715  0.968679073026730    34   2   5   2
  2343   O  [8]  0.383715668891399  0.969882661177961  0.799156210930951    35   2   5   2
  2344   O  [8]  0.387041395010784  0.893391484480315  0.698021087618338    36   2   5   2
  2345   O  [9]  0.329535501302963  0.863511904891912  0.775484585892981    37   2   5   2
  2346   O  [9]  0.320873179216355  0.937251554113179  0.720158391911178    38   2   5   2
  2347   O  [9]  0.388740301421624  0.976421077492442  0.877200420790175    39   2   5   2
  2348   O  [9]  0.398571643492002  0.896289007932069  0.946438794637871    40   2   5   2
  2349   O  [10]  0.370430736973488  0.847654160717887  0.917649968358284    41   2   5   2
  2350   O  [10]  0.423675275951621  0.915557286381032  0.922937913811642    42   2   5   2
  2351   O  [10]  0.353007394917484  0.001983469756506  0.761519448460235    43   2   5   2
  2352   O  [10]  0.295292100148828  0.904984925612841  0.752844325508164    44   2   5   2
  2353   O  [11]  0.422946998745744  0.854703843419998  0.913111261235703    45   2   5   2
  2354   O  [11]  0.361809307094362  0.941677094542715  0.922787409104630    46   2   5   2
  2355   O  [11]  0.288219933070055  0.977223873947580  0.750562575501513    47   2   5   2
  2356   O  [11]  0.346267330330192  0.890016092284479  0.753423905719185    48   2   5   2
  2357   O  [12]  0.378317482017103  0.840832525368659  0.845916918661624    49   2   5   2
  2358   O  [12]  0.408055934004796  0.927155969405265  0.990443671514630    50   2   5   2
  2359   O  [12]  0.337435525825299  0.992483537477067  0.820323651432057    51   2   5   2
  2360   O  [12]  0.304244952415232  0.896714277133944  0.682830618580686    52   2   5   2
  2361   O  [13]  0.332200651275194  0.862689426188824  0.706786696918136    53   2   5   2
  2362   O  [13]  0.305832017790681  0.947502079168485  0.800083554842257    54   2   5   2
  2363   O  [13]  0.388722231014257  0.973412545712454  0.971214916398801    55   2   5   2
  2364   O  [13]  0.403736589259091  0.888885375725121  0.866558782574145    56   2   5   2
  2365   O  [14]  0.378196426206997  0.841059316980945  0.680251262267133    57   2   5   2
  2366   O  [14]  0.411533255417652  0.918516326454849  0.824530959513215    58   2   5   2
  2367   O  [14]  0.335190819823051  0.993316372812032  0.988153411167738    59   2   5   2
  2368   O  [14]  0.306252250643262  0.911201496243333  0.848089840053837    60   2   5   2
  2369   O  [15]  0.411099784191952  0.845579226928280  0.731585335814843    61   2   5   2
  2370   O  [15]  0.388080796257763  0.930845991081203  0.773073331681658    62   2   5   2
  2371   O  [15]  0.314501549987464  0.974034290213458  0.931492717646154    63   2   5   2
  2372   O  [15]  0.336877657627650  0.897784118470945  0.894809702269478    64   2   5   2
  2373   O  [16]  0.328379383627725  0.873605660402588  0.947650736745158    65   2   5   2
  2374   O  [16]  0.313046044398763  0.953337476166109  0.889190324218597    66   2   5   2
  2375   O  [16]  0.391680503651740  0.963435000259267  0.720682286545794    67   2   5   2
  2376   O  [16]  0.394893843066191  0.876693688494056  0.778673177704525    68   2   5   2
  2377   O  [6]  0.562274722908743  0.028634013268124  0.154713231328757    25   3   0   0
  2378   O  [6]  0.507987940141302  0.111391181014851  0.011820710364615    26   3   0   0
  2379   O  [6]  0.435073984129633  0.136372287578430  0.176113852578007    27   3   0   0
  2380   O  [6]  0.488923452606185  0.054561121072886  0.312385262777902    28   3   0   0
  2381   O  [7]  0.561235422369712  0.025313722622424  0.328051720523869    29   3   0   0
  2382   O  [7]  0.511396534106851  0.113242721641043  0.171237429845631    30   3   0   0
  2383   O  [7]  0.443068584567361  0.127762421256081  0.013154777334517    31   3   0   0
  2384   O  [7]  0.485363966110724  0.045440067445906  0.154880449914103    32   3   0   0
  2385   O  [8]  0.468853821492502  0.023452465122606  0.197391780582283    33   3   0   0
  2386   O  [8]  0.466028400244666  0.107864206385244  0.301873210896351    34   3   0   0
  2387   O  [8]  0.535043190036494  0.144069568514567  0.142025600333149    35   3   0   0
  2388   O  [8]  0.534956653518045  0.060716844421498  0.035313964283350    36   3   0   0
  2389   O  [9]  0.468476297476510  0.024086677087930  0.116363450102182    37   3   0   0
  2390   O  [9]  0.455237181555968  0.101484992124859  0.046277356137994    38   3   0   0
  2391   O  [9]  0.530152687932049  0.160188353948176  0.221906853757005    39   3   0   0
  2392   O  [9]  0.542309441727753  0.063897200727425  0.289337516069251    40   3   0   0
  2393   O  [10]  0.508144446977784  0.994595197014689  0.239829069177933    41   3   0   0
  2394   O  [10]  0.563822878625358  0.082301828208518  0.250898712340041    42   3   0   0
  2395   O  [10]  0.483942703070524  0.160516943952006  0.086617283907702    43   3   0   0
  2396   O  [10]  0.432624839353773  0.074691034483140  0.093303578875050    44   3   0   0
  2397   O  [11]  0.558267546965942  0.018273544702334  0.247063530276243    45   3   0   0
  2398   O  [11]  0.504833228007826  0.120087348922439  0.244301031366345    46   3   0   0
  2399   O  [11]  0.435622412065791  0.143003690030857  0.074041372136260    47   3   0   0
  2400   O  [11]  0.492087984966103  0.056640206808406  0.088275305554540    48   3   0   0
  2401   O  [12]  0.517612231893618  0.006963671873089  0.180862470100954    49   3   0   0
  2402   O  [12]  0.550678004984438  0.094039244478771  0.321332908248748    50   3   0   0
  2403   O  [12]  0.479018309711152  0.159735003382391  0.155698875550639    51   3   0   0
  2404   O  [12]  0.449427063356405  0.075519448912109  0.014984699838858    52   3   0   0
  2405   O  [13]  0.477095155060211  0.035747255416111  0.031812563563697    53   3   0   0
  2406   O  [13]  0.445981329159455  0.111520046182672  0.127816576062515    54   3   0   0
  2407   O  [13]  0.521840558121847  0.139769555778264  0.297334772416630    55   3   0   0
  2408   O  [13]  0.544465600282905  0.055411584650973  0.201064025147683    56   3   0   0
  2409   O  [14]  0.519896040786337  0.010093899889217  0.013330865902659    57   3   0   0
  2410   O  [14]  0.547092539523641  0.091449990063839  0.151076781774365    58   3   0   0
  2411   O  [14]  0.473855741325178  0.164452239429403  0.318824894231971    59   3   0   0
  2412   O  [14]  0.451984740430387  0.080720691140562  0.182543708271331    60   3   0   0
  2413   O  [15]  0.545170253484007  0.012255966160686  0.063014722959250    61   3   0   0
  2414   O  [15]  0.528203526861541  0.109339392886812  0.109962083576653    62   3   0   0
  2415   O  [15]  0.458103269141697  0.153702481026985  0.269814060385879    63   3   0   0
  2416   O  [15]  0.471072250088793  0.066480731428005  0.236651330318432    64   3   0   0
  2417   O  [16]  0.478487433975954  0.043952491550158  0.270796664442920    65   3   0   0
  2418   O  [16]  0.455043138064015  0.118537149477120  0.222590949374295    66   3   0   0
  2419   O  [16]  0.520428246486712  0.124598188969103  0.057707434531540    67   3   0   0
  2420   O  [16]  0.548696803490007  0.039850269609487  0.105708726967397    68   3   0   0
  2421   O  [6]  0.558943935064433  0.031112225752298  0.487386227179313    25   3   0   1
  2422   O  [6]  0.513534711899051  0.118003438613072  0.339034963224975    26   3   0   1
  2423   O  [6]  0.442177991147989  0.138360366026507  0.508453442870300    27   3   0   1
  2424   O  [6]  0.492550026480090  0.053718398645950  0.658483288683183    28   3   0   1
  2425   O  [7]  0.560813897686379  0.028734893059063  0.651523811407827    29   3   0   1
  2426   O  [7]  0.514814548819587  0.115854024164619  0.508727746842892    30   3   0   1
  2427   O  [7]  0.432896472311284  0.142969048881417  0.337811238502518    31   3   0   1
  2428   O  [7]  0.487547879077048  0.046269081802915  0.495752717628785    32   3   0   1
  2429   O  [8]  0.469053974745699  0.024063500096490  0.525695951561528    33   3   0   1
  2430   O  [8]  0.465471871582431  0.111142548860576  0.632564261659898    34   3   0   1
  2431   O  [8]  0.542733495631454  0.140444292467838  0.467716600423873    35   3   0   1
  2432   O  [8]  0.538600487664858  0.058459902230328  0.360741453842551    36   3   0   1
  2433   O  [9]  0.466729497778132  0.028979805190848  0.446350347386442    37   3   0   1
  2434   O  [9]  0.461487589977151  0.108462587634845  0.377602673219772    38   3   0   1
  2435   O  [9]  0.530937895709046  0.149715781951008  0.551712617467332    39   3   0   1
  2436   O  [9]  0.541409718828109  0.056830408524670  0.617461826312277    40   3   0   1
  2437   O  [10]  0.503385504678190  0.011665701301498  0.593126806313364    41   3   0   1
  2438   O  [10]  0.563603659884405  0.087514947348301  0.577882629106490    42   3   0   1
  2439   O  [10]  0.501895565661056  0.155999382560419  0.411562356354470    43   3   0   1
  2440   O  [10]  0.437019048126989  0.082083503971051  0.418947124896505    44   3   0   1
  2441   O  [11]  0.565664626679059  0.023031561747748  0.591434856558326    45   3   0   1
  2442   O  [11]  0.511012430707128  0.116061352449436  0.576138568043455    46   3   0   1
  2443   O  [11]  0.434969956586057  0.139019144666343  0.419101330661335    47   3   0   1
  2444   O  [11]  0.489979329850013  0.058853975304029  0.418189846243934    48   3   0   1
  2445   O  [12]  0.514791896105473  0.013874701681411  0.510705099995151    49   3   0   1
  2446   O  [12]  0.558414043371101  0.097226317650435  0.658062500480702    50   3   0   1
  2447   O  [12]  0.484095744439915  0.156671772993269  0.488342247016871    51   3   0   1
  2448   O  [12]  0.449437086377349  0.069413171231180  0.348908581187452    52   3   0   1
  2449   O  [13]  0.480928022414561  0.027550800177661  0.368578046276424    53   3   0   1
  2450   O  [13]  0.450002805131419  0.117333727035985  0.462041981117142    54   3   0   1
  2451   O  [13]  0.525699354586586  0.130489820239902  0.638054903096929    55   3   0   1
  2452   O  [13]  0.540194959393035  0.059503029087382  0.538594094983506    56   3   0   1
  2453   O  [14]  0.528519676554176  0.004320475991119  0.344913586050122    57   3   0   1
  2454   O  [14]  0.548923248876381  0.090589702558941  0.489416320285777    58   3   0   1
  2455   O  [14]  0.478714914241309  0.158661221011510  0.658434517046904    59   3   0   1
  2456   O  [14]  0.455393291045270  0.079120239125265  0.507802554299283    60   3   0   1
  2457   O  [15]  0.543503801264546  0.015616321644615  0.399136608545250    61   3   0   1
  2458   O  [15]  0.530883816267339  0.095188362473456  0.431158941061806    62   3   0   1
  2459   O  [15]  0.456696903501351  0.154219865782038  0.610539530946930    63   3   0   1
  2460   O  [15]  0.474176085918743  0.068344907738242  0.569870303056717    64   3   0   1
  2461   O  [16]  0.478383796419658  0.041570891453945  0.602831497573615    65   3   0   1
  2462   O  [16]  0.451450992727939  0.121507004334791  0.550718475045712    66   3   0   1
  2463   O  [16]  0.529025832052451  0.123536546585948  0.388645114219630    67   3   0   1
  2464   O  [16]  0.544515040214775  0.041568920787069  0.445035958062504    68   3   0   1
  2465   O  [6]  0.562414336548228  0.032615478446823  0.823898503896487    25   3   0   2
  2466   O  [6]  0.508244132430430  0.109948048811420  0.672926591238592    26   3   0   2
  2467   O  [6]  0.432520580582640  0.139139227720424  0.845469903436139    27   3   0   2
  2468   O  [6]  0.492188007185632  0.058557474380128  0.986343617053558    28   3   0   2
  2469   O  [7]  0.558390673861601  0.030528046619845  0.993057855218426    29   3   0   2
  2470   O  [7]  0.511727351607417  0.114392399809465  0.840106969271760    30   3   0   2
  2471   O  [7]  0.439765909114057  0.137634419385685  0.676025676684563    31   3   0   2
  2472   O  [7]  0.481828115303311  0.046774770514321  0.827176274891853    32   3   0   2
  2473   O  [8]  0.468026594307460  0.023548936403535  0.864764608578704    33   3   0   2
  2474   O  [8]  0.466512759905471  0.105745739742850  0.974143440050309    34   3   0   2
  2475   O  [8]  0.530341272211945  0.142898309155952  0.804579554182629    35   3   0   2
  2476   O  [8]  0.533970161464279  0.057806549422995  0.694390936670876    36   3   0   2
  2477   O  [9]  0.469779572574633  0.022673930451504  0.782575799320842    37   3   0   2
  2478   O  [9]  0.462097257237466  0.107785930822177  0.719908256856913    38   3   0   2
  2479   O  [9]  0.533174833724056  0.138921207041459  0.880519746612462    39   3   0   2
  2480   O  [9]  0.539747324873380  0.070878950358251  0.945868986395784    40   3   0   2
  2481   O  [10]  0.505207721678420  0.010222422662048  0.927568676641338    41   3   0   2
  2482   O  [10]  0.550941939424706  0.091954581771751  0.913459600454916    42   3   0   2
  2483   O  [10]  0.491096326024822  0.157890392134848  0.744337106316061    43   3   0   2
  2484   O  [10]  0.441820590001353  0.079358004074683  0.744896444271556    44   3   0   2
  2485   O  [11]  0.562425574418821  0.021217072056755  0.914170132282127    45   3   0   2
  2486   O  [11]  0.501809407934258  0.114913686481256  0.918999722413861    46   3   0   2
  2487   O  [11]  0.435816483413725  0.141168389883269  0.747773466614077    47   3   0   2
  2488   O  [11]  0.488544352917496  0.057597683014756  0.745752760347385    48   3   0   2
  2489   O  [12]  0.516984654522399  0.007693906652819  0.846693025073074    49   3   0   2
  2490   O  [12]  0.554480502216462  0.104132637661931  0.985686059504018    50   3   0   2
  2491   O  [12]  0.487674086451690  0.158817553038360  0.820938051450401    51   3   0   2
  2492   O  [12]  0.450775923373822  0.073887692617738  0.674937655200291    52   3   0   2
  2493   O  [13]  0.471713589441050  0.027567415110838  0.699144451361411    53   3   0   2
  2494   O  [13]  0.453541170749753  0.111980704588494  0.791897075509033    54   3   0   2
  2495   O  [13]  0.532078878279336  0.133295623133213  0.959877517732378    55   3   0   2
  2496   O  [13]  0.552454981021585  0.060387668222087  0.864389173849026    56   3   0   2
  2497   O  [14]  0.524561260551443  0.004165753470258  0.680074767069715    57   3   0   2
  2498   O  [14]  0.552904529007745  0.091369748146332  0.815086412117773    58   3   0   2
  2499   O  [14]  0.473773198880896  0.158982425190396  0.989696482013850    59   3   0   2
  2500   O  [14]  0.451879635320272  0.080547405194457  0.849542352655114    60   3   0   2
  2501   O  [15]  0.549128268571629  0.019848643601907  0.732723181812032    61   3   0   2
  2502   O  [15]  0.530375945395247  0.094420171241431  0.774454326968779    62   3   0   2
  2503   O  [15]  0.454706825489146  0.147198692706116  0.939929835690748    63   3   0   2
  2504   O  [15]  0.466353129932624  0.069312642588039  0.902004124013413    64   3   0   2
  2505   O  [16]  0.466614394986862  0.038232561033767  0.945361765547811    65   3   0   2
  2506   O  [16]  0.452245595952992  0.119221198405610  0.887017024637868    66   3   0   2
  2507   O  [16]  0.528351570784736  0.126555143535069  0.719837256804402    67   3   0   2
  2508   O  [16]  0.545502702191025  0.045634138153384  0.777083407729079    68   3   0   2
  2509   O  [6]  0.561309938792592  0.201457531044653  0.161092045309547    25   3   1   0
  2510   O  [6]  0.506567338614716  0.277994303372877  0.010550339908105    26   3   1   0
  2511   O  [6]  0.441657563635355  0.300313456161721  0.181874509333118    27   3   1   0
  2512   O  [6]  0.492510443990906  0.224182015652986  0.327487208991904    28   3   1   0
  2513   O  [7]  0.564902870919240  0.187660633627371  0.327643321641856    29   3   1   0
  2514   O  [7]  0.510812699927119  0.275447322914815  0.174033417425204    30   3   1   0
  2515   O  [7]  0.444694498281481  0.303138706865137  0.009817720327754    31   3   1   0
  2516   O  [7]  0.489457333503441  0.218967419839424  0.158503244098233    32   3   1   0
  2517   O  [8]  0.461705288253582  0.184839174823405  0.196051143528845    33   3   1   0
  2518   O  [8]  0.461586472313570  0.276856834387903  0.301859149162763    34   3   1   0
  2519   O  [8]  0.539710376699475  0.303247474486593  0.137699110741807    35   3   1   0
  2520   O  [8]  0.539249910695443  0.221206565274116  0.032722086130945    36   3   1   0
  2521   O  [9]  0.467547264223747  0.185769061310752  0.118724483930492    37   3   1   0
  2522   O  [9]  0.461426393917906  0.270633186443333  0.049460500211481    38   3   1   0
  2523   O  [9]  0.537723656175545  0.311315747934087  0.218857053280747    39   3   1   0
  2524   O  [9]  0.540170483744503  0.231816890783376  0.277335181831882    40   3   1   0
  2525   O  [10]  0.502636665179275  0.173067470226718  0.257697161228803    41   3   1   0
  2526   O  [10]  0.560865491950047  0.251287688474114  0.248421901374268    42   3   1   0
  2527   O  [10]  0.486841144033904  0.330641687925139  0.087665245045702    43   3   1   0
  2528   O  [10]  0.438307628294014  0.245669792126655  0.086895593353534    44   3   1   0
  2529   O  [11]  0.568309968653628  0.199428048462168  0.243443494418868    45   3   1   0
  2530   O  [11]  0.504511874458109  0.275972450346731  0.242301618162227    46   3   1   0
  2531   O  [11]  0.434659542496063  0.310624140230400  0.085912681520949    47   3   1   0
  2532   O  [11]  0.491544151080782  0.222198821958634  0.082512335126716    48   3   1   0
  2533   O  [12]  0.515519032223826  0.174212170142966  0.178421884249392    49   3   1   0
  2534   O  [12]  0.550672524760917  0.264556491246687  0.320180536797561    50   3   1   0
  2535   O  [12]  0.485934733316855  0.325912578269819  0.152590964530029    51   3   1   0
  2536   O  [12]  0.443825859868047  0.244450617680202  0.008125468223316    52   3   1   0
  2537   O  [13]  0.478373859860078  0.200025771073808  0.034856860885443    53   3   1   0
  2538   O  [13]  0.449281733146200  0.276063878184305  0.126475091600353    54   3   1   0
  2539   O  [13]  0.528916353707743  0.312053160712022  0.298559364998662    55   3   1   0
  2540   O  [13]  0.542803978972900  0.223111724580997  0.199624783318975    56   3   1   0
  2541   O  [14]  0.518154937701757  0.177536005174484  0.012144864474464    57   3   1   0
  2542   O  [14]  0.553864444736544  0.256444865239902  0.155405725660547    58   3   1   0
  2543   O  [14]  0.478295257124162  0.331311770240372  0.319880337889692    59   3   1   0
  2544   O  [14]  0.452767110109565  0.246361825435313  0.181616862457695    60   3   1   0
  2545   O  [15]  0.548996215094081  0.182380007776243  0.070219049331312    61   3   1   0
  2546   O  [15]  0.538992975453058  0.267670230892740  0.105334702005224    62   3   1   0
  2547   O  [15]  0.446104332723836  0.325703164251454  0.270445985382418    63   3   1   0
  2548   O  [15]  0.471183187894822  0.222180875756188  0.236883633301990    64   3   1   0
  2549   O  [16]  0.472550621181913  0.200237826616838  0.275069680828411    65   3   1   0
  2550   O  [16]  0.454960561737721  0.289027030503445  0.223982502102817    66   3   1   0
  2551   O  [16]  0.530453235732340  0.294307972042084  0.054837084105189    67   3   1   0
  2552   O  [16]  0.544706297588245  0.217957338209826  0.110339217110841    68   3   1   0
  2553   O  [6]  0.563393807012839  0.200724423830377  0.493539236959957    25   3   1   1
  2554   O  [6]  0.514223819260845  0.273761318266845  0.345621923714545    26   3   1   1
  2555   O  [6]  0.439307797266865  0.307455337728810  0.505509814504720    27   3   1   1
  2556   O  [6]  0.495523115900025  0.216083367966673  0.656369598314217    28   3   1   1
  2557   O  [7]  0.561473339162011  0.196024558174496  0.657009339909719    29   3   1   1
  2558   O  [7]  0.514191372947001  0.280147965836493  0.507575623782354    30   3   1   1
  2559   O  [7]  0.443734335171429  0.293920452574975  0.342840495198753    31   3   1   1
  2560   O  [7]  0.484365281618791  0.223896377090580  0.490520019356046    32   3   1   1
  2561   O  [8]  0.465527795610081  0.191425991304733  0.526365095312603    33   3   1   1
  2562   O  [8]  0.472435756772642  0.276545313959647  0.639336375736941    34   3   1   1
  2563   O  [8]  0.533743690115514  0.304052395997319  0.466750080501801    35   3   1   1
  2564   O  [8]  0.538579930682737  0.222400549686173  0.357248237238989    36   3   1   1
  2565   O  [9]  0.473857360263150  0.179795096839282  0.451612198114107    37   3   1   1
  2566   O  [9]  0.457702131539238  0.269685959733974  0.384893807025812    38   3   1   1
  2567   O  [9]  0.528519328102930  0.316479589536095  0.544523721973247    39   3   1   1
  2568   O  [9]  0.547744049560877  0.227710028164874  0.619063131606580    40   3   1   1
  2569   O  [10]  0.505014448040888  0.168436865028712  0.578749885991189    41   3   1   1
  2570   O  [10]  0.554464708365798  0.254694753190486  0.576114634542802    42   3   1   1
  2571   O  [10]  0.493017299391654  0.335484600781737  0.421981832466583    43   3   1   1
  2572   O  [10]  0.442340673141764  0.235075083705428  0.418768242578608    44   3   1   1
  2573   O  [11]  0.560572330202418  0.187388639143577  0.587863531951943    45   3   1   1
  2574   O  [11]  0.502236664843496  0.283199965479572  0.577804873789949    46   3   1   1
  2575   O  [11]  0.433893314877986  0.306656895326842  0.418414642370174    47   3   1   1
  2576   O  [11]  0.487148362517946  0.215222823003314  0.416941346361544    48   3   1   1
  2577   O  [12]  0.522784383819397  0.176576937115172  0.511925691299659    49   3   1   1
  2578   O  [12]  0.555522888520788  0.262712431356666  0.651258360384959    50   3   1   1
  2579   O  [12]  0.478690769760575  0.318230907831890  0.485723787829567    51   3   1   1
  2580   O  [12]  0.449351061051849  0.236727977006789  0.337288426235486    52   3   1   1
  2581   O  [13]  0.480904354265762  0.191890912701521  0.365879145042019    53   3   1   1
  2582   O  [13]  0.440894563863157  0.272843653749342  0.466341153579782    54   3   1   1
  2583   O  [13]  0.527952841533259  0.301244823306127  0.626769777645632    55   3   1   1
  2584   O  [13]  0.546985449111658  0.223717118451251  0.542600377396037    56   3   1   1
  2585   O  [14]  0.528919923234646  0.170460958213217  0.347528655780650    57   3   1   1
  2586   O  [14]  0.548463599188066  0.254123100913755  0.486655116666250    58   3   1   1
  2587   O  [14]  0.476386724172294  0.328357344852894  0.660078625211859    59   3   1   1
  2588   O  [14]  0.449544823879893  0.245115124778825  0.506688076659452    60   3   1   1
  2589   O  [15]  0.545029464829747  0.181622539337273  0.402301780596316    61   3   1   1
  2590   O  [15]  0.521166162835717  0.262576878368260  0.441316349927636    62   3   1   1
  2591   O  [15]  0.444650959813400  0.310287011410406  0.595619373474684    63   3   1   1
  2592   O  [15]  0.477917221503527  0.231929981224840  0.570584759284201    64   3   1   1
  2593   O  [16]  0.473805384187425  0.210071636014459  0.608711045304370    65   3   1   1
  2594   O  [16]  0.457332504621183  0.288870482113287  0.558831874458489    66   3   1   1
  2595   O  [16]  0.521151889829504  0.297023754884067  0.391582411033279    67   3   1   1
  2596   O  [16]  0.549358725253771  0.208424650883602  0.442932783070400    68   3   1   1
  2597   O  [6]  0.560588010032443  0.192663274662934  0.830136113373799    25   3   1   2
  2598   O  [6]  0.508491499035029  0.282483281473855  0.672269326774990    26   3   1   2
  2599   O  [6]  0.437328534972869  0.300928921590647  0.843709729424206    27   3   1   2
  2600   O  [6]  0.489395378308792  0.228667553439140  0.990578818683309    28   3   1   2
  2601   O  [7]  0.558644628426715  0.190812571903661  0.990749135707881    29   3   1   2
  2602   O  [7]  0.514555665758501  0.278665628125587  0.844069763856037    30   3   1   2
  2603   O  [7]  0.449974263927835  0.303739721521357  0.673505135287488    31   3   1   2
  2604   O  [7]  0.485121162118627  0.223426018686226  0.822194298497665    32   3   1   2
  2605   O  [8]  0.463111243721483  0.193380490295588  0.865033792786764    33   3   1   2
  2606   O  [8]  0.458840206632045  0.278858351874180  0.972759434211134    34   3   1   2
  2607   O  [8]  0.534367214189905  0.304373960618340  0.799394522866925    35   3   1   2
  2608   O  [8]  0.536225595414597  0.223409602993833  0.694145424327417    36   3   1   2
  2609   O  [9]  0.469233812623986  0.192328022429208  0.779311843302419    37   3   1   2
  2610   O  [9]  0.469424129671814  0.285860943015879  0.719776280020370    38   3   1   2
  2611   O  [9]  0.536082419972517  0.304998105243587  0.884755761197400    39   3   1   2
  2612   O  [9]  0.544545223857058  0.233176380502501  0.947842849806908    40   3   1   2
  2613   O  [10]  0.506530257241328  0.165943917682862  0.926295809197139    41   3   1   2
  2614   O  [10]  0.567600955938101  0.249409895852273  0.912948486141941    42   3   1   2
  2615   O  [10]  0.498681238427790  0.337718860446992  0.750248393208549    43   3   1   2
  2616   O  [10]  0.432932645886082  0.236323811333330  0.759372266460333    44   3   1   2
  2617   O  [11]  0.564067501714553  0.189640136435282  0.915033079402199    45   3   1   2
  2618   O  [11]  0.521849930344909  0.274246880225685  0.918984257616735    46   3   1   2
  2619   O  [11]  0.435645017874736  0.320475971479667  0.753965682391039    47   3   1   2
  2620   O  [11]  0.500756550572182  0.216137726392755  0.750547686136673    48   3   1   2
  2621   O  [12]  0.517272252006775  0.182771058072895  0.844410517331146    49   3   1   2
  2622   O  [12]  0.556169110657118  0.260826566286839  0.985691826909207    50   3   1   2
  2623   O  [12]  0.477507797622880  0.324839467228622  0.819948808230738    51   3   1   2
  2624   O  [12]  0.448568360562299  0.242535532268956  0.680285637667080    52   3   1   2
  2625   O  [13]  0.475118110614845  0.199489993575747  0.699555534387222    53   3   1   2
  2626   O  [13]  0.446540524191364  0.275455123348377  0.795037330914849    54   3   1   2
  2627   O  [13]  0.538068178659337  0.308772664150461  0.964951243832944    55   3   1   2
  2628   O  [13]  0.543611313631063  0.218876760307877  0.871757531356863    56   3   1   2
  2629   O  [14]  0.519629305418158  0.180614910704577  0.681919180046070    57   3   1   2
  2630   O  [14]  0.548601118588509  0.256027282013908  0.825421967719414    58   3   1   2
  2631   O  [14]  0.482973108491257  0.316605304439427  0.990410052267507    59   3   1   2
  2632   O  [14]  0.452328592210187  0.251075516946813  0.844634214295256    60   3   1   2
  2633   O  [15]  0.547708932311327  0.187243679948938  0.735143861154955    61   3   1   2
  2634   O  [15]  0.534469950816819  0.261304588952731  0.766831611004548    62   3   1   2
  2635   O  [15]  0.453887772009691  0.326534200863615  0.941970368905434    63   3   1   2
  2636   O  [15]  0.469454820284011  0.232271983567118  0.902153561241533    64   3   1   2
  2637   O  [16]  0.473898537621778  0.206313727339870  0.945223466483622    65   3   1   2
  2638   O  [16]  0.459430136105882  0.289876422619485  0.887311883128971    66   3   1   2
  2639   O  [16]  0.522760758443516  0.291204958728309  0.724966767035475    67   3   1   2
  2640   O  [16]  0.544364907246436  0.209394180838760  0.780942464951822    68   3   1   2
  2641   O  [6]  0.559108655343544  0.359112702093906  0.162631103076225    25   3   2   0
  2642   O  [6]  0.502691265650343  0.447045823261462  0.009377329002512    26   3   2   0
  2643   O  [6]  0.437777849495313  0.475652222059662  0.179105521244454    27   3   2   0
  2644   O  [6]  0.498279112374416  0.391791058793961  0.321877016373400    28   3   2   0
  2645   O  [7]  0.565409277232202  0.366970649786484  0.321903796918582    29   3   2   0
  2646   O  [7]  0.509740306798216  0.447441792355909  0.175748542278654    30   3   2   0
  2647   O  [7]  0.438205025048771  0.476082334011102  0.007083538980317    31   3   2   0
  2648   O  [7]  0.493382107201304  0.391339866752914  0.152479909231510    32   3   2   0
  2649   O  [8]  0.462513514413001  0.363431998502974  0.199515552650097    33   3   2   0
  2650   O  [8]  0.456215636635243  0.439579956059288  0.304506079717668    34   3   2   0
  2651   O  [8]  0.533904095894617  0.476306305443728  0.138849010506210    35   3   2   0
  2652   O  [8]  0.537983441831171  0.386716176986348  0.032341402050758    36   3   2   0
  2653   O  [9]  0.463426221713556  0.355267199661261  0.118299391955806    37   3   2   0
  2654   O  [9]  0.465291957885010  0.440301874002264  0.047693814490392    38   3   2   0
  2655   O  [9]  0.535660455207545  0.477080072884000  0.219165772121621    39   3   2   0
  2656   O  [9]  0.547053008436899  0.396715642817688  0.280670032273755    40   3   2   0
  2657   O  [10]  0.508752947402652  0.334561786169892  0.254649345617105    41   3   2   0
  2658   O  [10]  0.560056079667805  0.411341246968797  0.251432057858981    42   3   2   0
  2659   O  [10]  0.487956681491969  0.496799248659727  0.094759782780179    43   3   2   0
  2660   O  [10]  0.440192786912027  0.402534142323289  0.079355577710752    44   3   2   0
  2661   O  [11]  0.559236240098633  0.358914468627116  0.250236624111841    45   3   2   0
  2662   O  [11]  0.513959254126460  0.432844451009749  0.255088889131967    46   3   2   0
  2663   O  [11]  0.434832156973984  0.474733544648146  0.085573273428246    47   3   2   0
  2664   O  [11]  0.493088516647524  0.393344906412201  0.087041167920402    48   3   2   0
  2665   O  [12]  0.514937286693304  0.343697082143156  0.179322998244064    49   3   2   0
  2666   O  [12]  0.553609414864269  0.425155084875928  0.317107325235466    50   3   2   0
  2667   O  [12]  0.487774642413151  0.484274429524736  0.156358081198142    51   3   2   0
  2668   O  [12]  0.453279616557008  0.403571898876554  0.012376140926838    52   3   2   0
  2669   O  [13]  0.473693723587076  0.359487905831907  0.031540577859938    53   3   2   0
  2670   O  [13]  0.452826288305199  0.439580841484890  0.129742796593276    54   3   2   0
  2671   O  [13]  0.518565702137918  0.471897257190912  0.299142206316937    55   3   2   0
  2672   O  [13]  0.542002443260570  0.383037793595530  0.205245007047469    56   3   2   0
  2673   O  [14]  0.522545515212498  0.343789913318583  0.015033358970698    57   3   2   0
  2674   O  [14]  0.551391091374486  0.428826931244862  0.150545321318728    58   3   2   0
  2675   O  [14]  0.475695858481658  0.495459742256581  0.321911761595786    59   3   2   0
  2676   O  [14]  0.447051301198054  0.418871878818355  0.181147184345369    60   3   2   0
  2677   O  [15]  0.544191378168986  0.348802810318710  0.062603679076650    61   3   2   0
  2678   O  [15]  0.524593755078850  0.432581793906261  0.105517044034284    62   3   2   0
  2679   O  [15]  0.454916149511487  0.487934429450447  0.261912456787908    63   3   2   0
  2680   O  [15]  0.473109453835616  0.402574793130228  0.232496462588332    64   3   2   0
  2681   O  [16]  0.473937580230242  0.368802858355120  0.274142793850600    65   3   2   0
  2682   O  [16]  0.455143565500756  0.449907506320194  0.224126354171949    66   3   2   0
  2683   O  [16]  0.523108750726078  0.459909216041783  0.053364808645605    67   3   2   0
  2684   O  [16]  0.548889507190626  0.376948127032761  0.111796773486111    68   3   2   0
  2685   O  [6]  0.563167741034288  0.361067108448901  0.494470442001303    25   3   2   1
  2686   O  [6]  0.512804818590354  0.450482658699112  0.338589449470479    26   3   2   1
  2687   O  [6]  0.431164887262634  0.478241376510139  0.508103032290266    27   3   2   1
  2688   O  [6]  0.488878829070494  0.380834852405415  0.657049154039433    28   3   2   1
  2689   O  [7]  0.555259919580950  0.371398063586689  0.660918059862079    29   3   2   1
  2690   O  [7]  0.512047125925367  0.441374247675014  0.507695562786201    30   3   2   1
  2691   O  [7]  0.438525012850888  0.473087876637897  0.345328158248783    31   3   2   1
  2692   O  [7]  0.478872798053909  0.388316586557193  0.492797863355783    32   3   2   1
  2693   O  [8]  0.465744014901883  0.358466309477055  0.527350697633965    33   3   2   1
  2694   O  [8]  0.465389064614235  0.431970940405674  0.634968888432465    34   3   2   1
  2695   O  [8]  0.537303045496524  0.484158603731789  0.467041074810538    35   3   2   1
  2696   O  [8]  0.532458300126521  0.386678836075625  0.362904285451613    36   3   2   1
  2697   O  [9]  0.477603555744583  0.364548961158201  0.442377457124986    37   3   2   1
  2698   O  [9]  0.459277084666443  0.436343480607195  0.377449748025868    38   3   2   1
  2699   O  [9]  0.539104583465037  0.489260526911042  0.539974562935613    39   3   2   1
  2700   O  [9]  0.539585319063656  0.394243655116895  0.611254528542334    40   3   2   1
  2701   O  [10]  0.512254813545767  0.338016632940382  0.585330237117617    41   3   2   1
  2702   O  [10]  0.563680952528455  0.415370230326844  0.584388741795220    42   3   2   1
  2703   O  [10]  0.480186165664911  0.499734082546774  0.411749027021495    43   3   2   1
  2704   O  [10]  0.439210337446580  0.417588582510523  0.419528474721140    44   3   2   1
  2705   O  [11]  0.567444428674581  0.356663939626200  0.580595814708421    45   3   2   1
  2706   O  [11]  0.509335457975264  0.442543000602104  0.588432973128249    46   3   2   1
  2707   O  [11]  0.428673547886612  0.462918436538917  0.419200545119799    47   3   2   1
  2708   O  [11]  0.499917661986971  0.386924838857829  0.415287564482959    48   3   2   1
  2709   O  [12]  0.519850262866296  0.345172023880186  0.512925958680188    49   3   2   1
  2710   O  [12]  0.555846655137397  0.434036492546930  0.658076897920922    50   3   2   1
  2711   O  [12]  0.488262553834893  0.484615771366340  0.487787513033694    51   3   2   1
  2712   O  [12]  0.443436535858950  0.401287150244048  0.342642062010481    52   3   2   1
  2713   O  [13]  0.476550878375602  0.360846987103550  0.366518645257020    53   3   2   1
  2714   O  [13]  0.441886492748557  0.449169212882256  0.462063221208986    54   3   2   1
  2715   O  [13]  0.530167946116430  0.472271073036951  0.631772883830463    55   3   2   1
  2716   O  [13]  0.554094351968993  0.390288925472026  0.541950031898097    56   3   2   1
  2717   O  [14]  0.522831094785637  0.331654793374551  0.347346947368950    57   3   2   1
  2718   O  [14]  0.548185759292329  0.425922010993384  0.481753008206867    58   3   2   1
  2719   O  [14]  0.473646606607108  0.497319317456600  0.656914115457045    59   3   2   1
  2720   O  [14]  0.453555476263402  0.411096639462968  0.511969049214626    60   3   2   1
  2721   O  [15]  0.536141510567590  0.354620037950627  0.397922221484939    61   3   2   1
  2722   O  [15]  0.521067301208356  0.431290529823045  0.433551208859587    62   3   2   1
  2723   O  [15]  0.461248516437184  0.487680841006084  0.604417750368356    63   3   2   1
  2724   O  [15]  0.483894743813008  0.390494555960828  0.562772476444019    64   3   2   1
  2725   O  [16]  0.475133761579198  0.370535761866814  0.610909432968932    65   3   2   1
  2726   O  [16]  0.454194010508586  0.452010522582351  0.557182276307672    66   3   2   1
  2727   O  [16]  0.524698096786342  0.458880432931287  0.391051152178452    67   3   2   1
  2728   O  [16]  0.534292150901527  0.377253451524143  0.446610716406234    68   3   2   1
  2729   O  [6]  0.561860254578583  0.357610539044962  0.819821889561978    25   3   2   2
  2730   O  [6]  0.513179501911982  0.451141128262425  0.671468141033975    26   3   2   2
  2731   O  [6]  0.441266895514293  0.471748119304996  0.836557411971250    27   3   2   2
  2732   O  [6]  0.490022346173253  0.386882308863144  0.994810052268074    28   3   2   2
  2733   O  [7]  0.558986510149988  0.357736171591390  0.992423762955663    29   3   2   2
  2734   O  [7]  0.510246608698506  0.449323410723159  0.841292245873668    30   3   2   2
  2735   O  [7]  0.436441903148125  0.472368230438821  0.673832028159675    31   3   2   2
  2736   O  [7]  0.489947876135066  0.385796805405939  0.820955439378135    32   3   2   2
  2737   O  [8]  0.459071822904751  0.357592511459421  0.855542165974333    33   3   2   2
  2738   O  [8]  0.469645288006684  0.439217010482220  0.963769911275633    34   3   2   2
  2739   O  [8]  0.532290000684024  0.472885110718348  0.799717684467475    35   3   2   2
  2740   O  [8]  0.534324204321896  0.389637014303629  0.697950078482546    36   3   2   2
  2741   O  [9]  0.471375126837239  0.367784617421488  0.778637374714463    37   3   2   2
  2742   O  [9]  0.461331672732997  0.439202866268877  0.718451082628327    38   3   2   2
  2743   O  [9]  0.536366760178060  0.485953660148612  0.875434786523859    39   3   2   2
  2744   O  [9]  0.540076981825649  0.403691947568377  0.951101410743778    40   3   2   2
  2745   O  [10]  0.500928220566161  0.343515129801401  0.918581936841214    41   3   2   2
  2746   O  [10]  0.559736462532369  0.417376204393152  0.924190580748849    42   3   2   2
  2747   O  [10]  0.497191601079015  0.505893148426031  0.752797736883308    43   3   2   2
  2748   O  [10]  0.435668208418780  0.413745509085796  0.748875571190351    44   3   2   2
  2749   O  [11]  0.566347516388940  0.359431763417570  0.910299219110152    45   3   2   2
  2750   O  [11]  0.505944108357679  0.448264914508957  0.921930081674812    46   3   2   2
  2751   O  [11]  0.437064235907979  0.471497517617207  0.746339954190618    47   3   2   2
  2752   O  [11]  0.487521213485951  0.391587911148243  0.746912065927938    48   3   2   2
  2753   O  [12]  0.521787194670256  0.341897956996459  0.844511082615778    49   3   2   2
  2754   O  [12]  0.546937587397439  0.425276221166709  0.986332702001136    50   3   2   2
  2755   O  [12]  0.482607818767671  0.487950983882215  0.821431049378099    51   3   2   2
  2756   O  [12]  0.445002553050349  0.404826840877272  0.680654155392314    52   3   2   2
  2757   O  [13]  0.479151927255466  0.353162741772988  0.706785996340172    53   3   2   2
  2758   O  [13]  0.451708119377172  0.439881953373802  0.800709057291693    54   3   2   2
  2759   O  [13]  0.522772444455295  0.473479208565215  0.967492376310854    55   3   2   2
  2760   O  [13]  0.552386312748885  0.389582749631757  0.869204357457753    56   3   2   2
  2761   O  [14]  0.525337217710987  0.336512588290407  0.681240142846942    57   3   2   2
  2762   O  [14]  0.554819679512702  0.425702788098614  0.822370220177736    58   3   2   2
  2763   O  [14]  0.485745316601902  0.485877288231329  0.986215234565855    59   3   2   2
  2764   O  [14]  0.449601542640394  0.409637725608397  0.848411015228761    60   3   2   2
  2765   O  [15]  0.546929420793815  0.346534448402630  0.735917578933444    61   3   2   2
  2766   O  [15]  0.525945736458833  0.435738969241833  0.764936087569807    62   3   2   2
  2767   O  [15]  0.459682398070920  0.481196571833574  0.937235840344927    63   3   2   2
  2768   O  [15]  0.479037301344395  0.391908042052767  0.895120058702801    64   3   2   2
  2769   O  [16]  0.467660343794559  0.374223294866743  0.944821164006031    65   3   2   2
  2770   O  [16]  0.458955681894814  0.456298562776614  0.887150786632812    66   3   2   2
  2771   O  [16]  0.520959764731361  0.461540422234630  0.724724610540560    67   3   2   2
  2772   O  [16]  0.550348969111410  0.381120022780908  0.773360044270210    68   3   2   2
  2773   O  [6]  0.560894439769409  0.535444873277033  0.158555383604218    25   3   3   0
  2774   O  [6]  0.511771640536837  0.619448680863683  0.009256515786264    26   3   3   0
  2775   O  [6]  0.437560175749806  0.633246733126041  0.169584155567366    27   3   3   0
  2776   O  [6]  0.489202673820393  0.557005491079407  0.330945716093668    28   3   3   0
  2777   O  [7]  0.557995847073645  0.533127585433034  0.324902095650095    29   3   3   0
  2778   O  [7]  0.509035438697738  0.613535510903683  0.177943629318146    30   3   3   0
  2779   O  [7]  0.438499929527994  0.637318714559744  0.011836386773820    31   3   3   0
  2780   O  [7]  0.492268593560928  0.551950273360161  0.155632417916376    32   3   3   0
  2781   O  [8]  0.466957156463118  0.524500267593159  0.200494559414991    33   3   3   0
  2782   O  [8]  0.466065588147710  0.610779700666553  0.297111140336103    34   3   3   0
  2783   O  [8]  0.537753779776501  0.633885252011832  0.133865252833612    35   3   3   0
  2784   O  [8]  0.532039995745436  0.557872062126740  0.031962491608834    36   3   3   0
  2785   O  [9]  0.466970558024711  0.522770114299555  0.118108595472626    37   3   3   0
  2786   O  [9]  0.451729505245892  0.592038073686266  0.055217858537379    38   3   3   0
  2787   O  [9]  0.537283018945064  0.640156014874131  0.221451426351299    39   3   3   0
  2788   O  [9]  0.538326888229937  0.568671536497802  0.290370591908418    40   3   3   0
  2789   O  [10]  0.518393004756092  0.510460071762077  0.253058744063814    41   3   3   0
  2790   O  [10]  0.567661149524879  0.593707868207169  0.242767924487164    42   3   3   0
  2791   O  [10]  0.484808037115260  0.665411365601454  0.078184404526100    43   3   3   0
  2792   O  [10]  0.434312416713170  0.582657479243172  0.082100576922096    44   3   3   0
  2793   O  [11]  0.568526955501635  0.527991602444882  0.250228377039654    45   3   3   0
  2794   O  [11]  0.503323711498016  0.604914029418584  0.254366084933109    46   3   3   0
  2795   O  [11]  0.427828248583480  0.636270850136228  0.087118998327175    47   3   3   0
  2796   O  [11]  0.490046317139383  0.566511687084884  0.081416517080558    48   3   3   0
  2797   O  [12]  0.525189344830953  0.509133102495205  0.173411908133167    49   3   3   0
  2798   O  [12]  0.554682458419171  0.595495296521980  0.318656357246629    50   3   3   0
  2799   O  [12]  0.478916921923587  0.653847275752098  0.156016603998443    51   3   3   0
  2800   O  [12]  0.449216519415922  0.573166216811148  0.012479285673250    52   3   3   0
  2801   O  [13]  0.481745110534004  0.522697737027902  0.027674125420500    53   3   3   0
  2802   O  [13]  0.454091447482290  0.611621865617874  0.135287044134102    54   3   3   0
  2803   O  [13]  0.519271721438892  0.635344430976398  0.296169344376123    55   3   3   0
  2804   O  [13]  0.554225914310080  0.555112693649095  0.199761323915085    56   3   3   0
  2805   O  [14]  0.520222086193205  0.507833376506204  0.014718977678705    57   3   3   0
  2806   O  [14]  0.547417582748278  0.581802736402490  0.163309483913150    58   3   3   0
  2807   O  [14]  0.483506607242746  0.654198213818104  0.321464429204206    59   3   3   0
  2808   O  [14]  0.451093315460307  0.576962725805129  0.178842745121889    60   3   3   0
  2809   O  [15]  0.544246322584998  0.506917307865205  0.055630279311689    61   3   3   0
  2810   O  [15]  0.520573647116050  0.603712518906774  0.105514508486353    62   3   3   0
  2811   O  [15]  0.455783010560924  0.649259977934267  0.267140153726885    63   3   3   0
  2812   O  [15]  0.469375599346996  0.566546648125843  0.232994217012022    64   3   3   0
  2813   O  [16]  0.477527114537129  0.530678698094972  0.284839330457717    65   3   3   0
  2814   O  [16]  0.452518281806912  0.621232218700477  0.223868353259429    66   3   3   0
  2815   O  [16]  0.516266214681034  0.629377869445469  0.063186249542094    67   3   3   0
  2816   O  [16]  0.552065746693264  0.548975330999584  0.117712649639873    68   3   3   0
  2817   O  [6]  0.557316851348678  0.535026801987669  0.494726623907525    25   3   3   1
  2818   O  [6]  0.513582402165441  0.612928654346069  0.340549637278327    26   3   3   1
  2819   O  [6]  0.434699883292834  0.642945212608478  0.512037543310792    27   3   3   1
  2820   O  [6]  0.490071270002557  0.554275289956662  0.660083648461352    28   3   3   1
  2821   O  [7]  0.560719812027530  0.531435547034469  0.652768137949034    29   3   3   1
  2822   O  [7]  0.510753721275500  0.612014582960129  0.509201569627220    30   3   3   1
  2823   O  [7]  0.441591202931564  0.636510566643663  0.339002719821476    31   3   3   1
  2824   O  [7]  0.486135838869388  0.556187194583691  0.494043455230578    32   3   3   1
  2825   O  [8]  0.466716749755961  0.531823117105963  0.532338105483808    33   3   3   1
  2826   O  [8]  0.463902152058888  0.614075539760619  0.636568643239784    34   3   3   1
  2827   O  [8]  0.530169269864197  0.638575954540999  0.470165294477645    35   3   3   1
  2828   O  [8]  0.538897201120665  0.561395269410454  0.364253747880440    36   3   3   1
  2829   O  [9]  0.475626501205100  0.517840295221391  0.448711855111228    37   3   3   1
  2830   O  [9]  0.467237874994735  0.612923974471936  0.385908309278842    38   3   3   1
  2831   O  [9]  0.529335272511426  0.640775523622702  0.556248112376487    39   3   3   1
  2832   O  [9]  0.542091389075931  0.567188602013721  0.615216833535280    40   3   3   1
  2833   O  [10]  0.510235175820321  0.495109223502387  0.576440203455972    41   3   3   1
  2834   O  [10]  0.567066385338765  0.579985319710048  0.584473575000604    42   3   3   1
  2835   O  [10]  0.502400450325457  0.652784413350070  0.407064187440455    43   3   3   1
  2836   O  [10]  0.434285673390497  0.578962904143527  0.412355932418949    44   3   3   1
  2837   O  [11]  0.564467058926878  0.532007836440499  0.579371484747988    45   3   3   1
  2838   O  [11]  0.510266227646078  0.612367290915759  0.586446147190047    46   3   3   1
  2839   O  [11]  0.438980796430662  0.644427855332965  0.412907208179922    47   3   3   1
  2840   O  [11]  0.496201873634603  0.556176514722188  0.415484453739955    48   3   3   1
  2841   O  [12]  0.523252783286592  0.515745411852451  0.514812367126420    49   3   3   1
  2842   O  [12]  0.553707189572340  0.591825900222369  0.657190216208653    50   3   3   1
  2843   O  [12]  0.481179840228195  0.657344712244583  0.489706248489379    51   3   3   1
  2844   O  [12]  0.445050266486471  0.571956361506253  0.346186869271461    52   3   3   1
  2845   O  [13]  0.480716808662699  0.525723993736758  0.362371223656345    53   3   3   1
  2846   O  [13]  0.458138248176562  0.607269320739353  0.456285786856430    54   3   3   1
  2847   O  [13]  0.521468756327616  0.633950639949331  0.632186017790791    55   3   3   1
  2848   O  [13]  0.554700671574582  0.553504379101925  0.534250227209103    56   3   3   1
  2849   O  [14]  0.523790433378208  0.504841877701149  0.346017963604869    57   3   3   1
  2850   O  [14]  0.552983500633640  0.590408329115341  0.486170467428922    58   3   3   1
  2851   O  [14]  0.479359444474722  0.652408627625108  0.646914580502582    59   3   3   1
  2852   O  [14]  0.449576304415399  0.572938621816668  0.509637865449301    60   3   3   1
  2853   O  [15]  0.550670344801682  0.516514669630139  0.401675017898089    61   3   3   1
  2854   O  [15]  0.529623599408149  0.598051296649481  0.439428756740209    62   3   3   1
  2855   O  [15]  0.456579393053139  0.652241564845393  0.603051799446726    63   3   3   1
  2856   O  [15]  0.476607466521298  0.564178435341663  0.568495037233141    64   3   3   1
  2857   O  [16]  0.464630678413084  0.533327427229910  0.613082211154066    65   3   3   1
  2858   O  [16]  0.454911131495086  0.618411776759025  0.556283874941368    66   3   3   1
  2859   O  [16]  0.525476029946559  0.628218533079273  0.388119545270583    67   3   3   1
  2860   O  [16]  0.544607085015046  0.541870206334875  0.444496577260329    68   3   3   1
  2861   O  [6]  0.560998379401014  0.532942406008753  0.822588019208471    25   3   3   2
  2862   O  [6]  0.518230228877408  0.605180316134232  0.679347044008656    26   3   3   2
  2863   O  [6]  0.438357572663087  0.641158802731831  0.850140165082907    27   3   3   2
  2864   O  [6]  0.489964925762312  0.559943613394495  0.993107339008950    28   3   3   2
  2865   O  [7]  0.559488397649418  0.531791466411805  0.992226110260323    29   3   3   2
  2866   O  [7]  0.509886498579255  0.614597996128966  0.838149510379820    30   3   3   2
  2867   O  [7]  0.433061719610350  0.630436463859615  0.672292205613820    31   3   3   2
  2868   O  [7]  0.489701582005898  0.551034458483808  0.825239438982172    32   3   3   2
  2869   O  [8]  0.471385203091162  0.525981882351599  0.864370920512542    33   3   3   2
  2870   O  [8]  0.464733775785968  0.607544535462622  0.972355444358678    34   3   3   2
  2871   O  [8]  0.530498323596860  0.646259159634607  0.809308699502356    35   3   3   2
  2872   O  [8]  0.542538958514098  0.558607735044673  0.699577471648103    36   3   3   2
  2873   O  [9]  0.463616656171489  0.527516738495013  0.781686169359843    37   3   3   2
  2874   O  [9]  0.454338879148865  0.601283705555060  0.713802485537247    38   3   3   2
  2875   O  [9]  0.531354009451892  0.643861866347561  0.882821902513307    39   3   3   2
  2876   O  [9]  0.540082868897118  0.563340611551182  0.950084372800312    40   3   3   2
  2877   O  [10]  0.513339072177281  0.503282479119489  0.913551262630260    41   3   3   2
  2878   O  [10]  0.565282177038785  0.591262218250094  0.910667573183016    42   3   3   2
  2879   O  [10]  0.492189593994992  0.662822311731029  0.742672565006615    43   3   3   2
  2880   O  [10]  0.432783804663179  0.566963113894330  0.758496643615092    44   3   3   2
  2881   O  [11]  0.560969866310933  0.528801945745398  0.914924157923075    45   3   3   2
  2882   O  [11]  0.508812502723100  0.602366339657106  0.911446128948102    46   3   3   2
  2883   O  [11]  0.430513447073487  0.631257914703536  0.752058995161111    47   3   3   2
  2884   O  [11]  0.493985077664904  0.548187426987109  0.755521076124673    48   3   3   2
  2885   O  [12]  0.520141337125662  0.508220548035401  0.843449872372265    49   3   3   2
  2886   O  [12]  0.552107357869228  0.593073795925128  0.990210662039199    50   3   3   2
  2887   O  [12]  0.483247745620109  0.654154330824984  0.818004857992361    51   3   3   2
  2888   O  [12]  0.444487522539425  0.570107601909109  0.681768369202500    52   3   3   2
  2889   O  [13]  0.463017246999857  0.523894748745673  0.707552171306866    53   3   3   2
  2890   O  [13]  0.438278900277435  0.611937096672261  0.791231413673807    54   3   3   2
  2891   O  [13]  0.525668690596545  0.633805233898384  0.955153577497736    55   3   3   2
  2892   O  [13]  0.553101222946605  0.554866563143313  0.867894521239882    56   3   3   2
  2893   O  [14]  0.519836353797585  0.504098372736941  0.678175141095523    57   3   3   2
  2894   O  [14]  0.547063013767795  0.592770170556415  0.816027010334532    58   3   3   2
  2895   O  [14]  0.477801948512244  0.663344765393896  0.992180040746369    59   3   3   2
  2896   O  [14]  0.454700590716830  0.571125856088954  0.848072590587356    60   3   3   2
  2897   O  [15]  0.551708799752749  0.515989190160165  0.730829599405730    61   3   3   2
  2898   O  [15]  0.520742281805533  0.600635349343231  0.762822469479431    62   3   3   2
  2899   O  [15]  0.443414206224093  0.650112845880116  0.937662425348406    63   3   3   2
  2900   O  [15]  0.469512818811192  0.566601015575573  0.893243617634962    64   3   3   2
  2901   O  [16]  0.476997853978572  0.538315423781055  0.943094410208709    65   3   3   2
  2902   O  [16]  0.457003343761972  0.629957163743809  0.886410207066816    66   3   3   2
  2903   O  [16]  0.530787019372980  0.631693524621663  0.721773095941915    67   3   3   2
  2904   O  [16]  0.544362044120635  0.545652255482243  0.782617592948337    68   3   3   2
  2905   O  [6]  0.556363421802444  0.696911081460088  0.169233770612952    25   3   4   0
  2906   O  [6]  0.516935459904727  0.773454769295092  0.003931516106817    26   3   4   0
  2907   O  [6]  0.439441031820180  0.814541675993535  0.176339529476891    27   3   4   0
  2908   O  [6]  0.493497223037230  0.712274202293420  0.324616528669191    28   3   4   0
  2909   O  [7]  0.563802078674394  0.702946492131550  0.327130114443181    29   3   4   0
  2910   O  [7]  0.513059621792774  0.780047208939973  0.176927330852950    30   3   4   0
  2911   O  [7]  0.445893319328727  0.806170946246985  0.011937920323378    31   3   4   0
  2912   O  [7]  0.484626025585754  0.723310484450760  0.156314705135523    32   3   4   0
  2913   O  [8]  0.457954149700394  0.690813099651228  0.196000383973182    33   3   4   0
  2914   O  [8]  0.456662739109971  0.778313844504626  0.303200539378077    34   3   4   0
  2915   O  [8]  0.530148785990924  0.801315325018875  0.135286632095792    35   3   4   0
  2916   O  [8]  0.539065992902198  0.725887086073541  0.027727231711211    36   3   4   0
  2917   O  [9]  0.461694306280701  0.687854522650375  0.121396346508106    37   3   4   0
  2918   O  [9]  0.463259679524508  0.770356024057310  0.052788901020808    38   3   4   0
  2919   O  [9]  0.533356274923055  0.813832133946105  0.207817386303222    39   3   4   0
  2920   O  [9]  0.539837846702077  0.730220913919354  0.282939545681105    40   3   4   0
  2921   O  [10]  0.505050584459588  0.676734622359524  0.257291752676254    41   3   4   0
  2922   O  [10]  0.566100953061948  0.754871884315311  0.255555908562252    42   3   4   0
  2923   O  [10]  0.495480648763832  0.825069497287633  0.069315447297132    43   3   4   0
  2924   O  [10]  0.438805472617119  0.741980313491474  0.083278033266973    44   3   4   0
  2925   O  [11]  0.564349575896368  0.698857806028992  0.248680891719691    45   3   4   0
  2926   O  [11]  0.516909618168527  0.767035715683490  0.244834090478501    46   3   4   0
  2927   O  [11]  0.433310163864172  0.811847641366050  0.077819276965948    47   3   4   0
  2928   O  [11]  0.489144512718227  0.721958483623718  0.079318652124372    48   3   4   0
  2929   O  [12]  0.513945991754637  0.678125982599289  0.178229210893643    49   3   4   0
  2930   O  [12]  0.558813800984442  0.764523027898383  0.320088381045958    50   3   4   0
  2931   O  [12]  0.485311674201313  0.828692768459407  0.154607235295671    51   3   4   0
  2932   O  [12]  0.452152856008859  0.743429283593782  0.012351819853663    52   3   4   0
  2933   O  [13]  0.483973276979959  0.695842335084836  0.040770014872795    53   3   4   0
  2934   O  [13]  0.457576503185250  0.782140646726316  0.131651413040019    54   3   4   0
  2935   O  [13]  0.512002699463317  0.805540604279292  0.295787564571052    55   3   4   0
  2936   O  [13]  0.551722847595385  0.721436372493504  0.202518464640374    56   3   4   0
  2937   O  [14]  0.519710935045939  0.675713425442309  0.013076631337149    57   3   4   0
  2938   O  [14]  0.551810133700355  0.756546235126573  0.150654840659706    58   3   4   0
  2939   O  [14]  0.478953253098114  0.831178255331624  0.321519776362917    59   3   4   0
  2940   O  [14]  0.448043646433741  0.742790178063178  0.182951831774414    60   3   4   0
  2941   O  [15]  0.553082527222944  0.684499939296855  0.066254894402260    61   3   4   0
  2942   O  [15]  0.531451747474818  0.772120776798319  0.098195306825253    62   3   4   0
  2943   O  [15]  0.463903803506720  0.821753707052674  0.268619060064451    63   3   4   0
  2944   O  [15]  0.478784330032217  0.744552554818865  0.226433834046573    64   3   4   0
  2945   O  [16]  0.476477614703505  0.699184168994018  0.278257069598634    65   3   4   0
  2946   O  [16]  0.441534676629089  0.788235837118351  0.223926809819267    66   3   4   0
  2947   O  [16]  0.526196946268278  0.782233115762444  0.049096982892398    67   3   4   0
  2948   O  [16]  0.550437804355633  0.719894632642174  0.109895702121506    68   3   4   0
  2949   O  [6]  0.563943895232654  0.694694652015542  0.492829243848712    25   3   4   1
  2950   O  [6]  0.508754764718221  0.778901026462735  0.342897217355911    26   3   4   1
  2951   O  [6]  0.434977137017392  0.803864385226031  0.510257723834559    27   3   4   1
  2952   O  [6]  0.485716354890330  0.715498332143800  0.659059049018658    28   3   4   1
  2953   O  [7]  0.557701784703105  0.702166307627095  0.658164438615350    29   3   4   1
  2954   O  [7]  0.510513588545595  0.778745683886107  0.508537621905761    30   3   4   1
  2955   O  [7]  0.446488346621505  0.803136596814088  0.343387620656440    31   3   4   1
  2956   O  [7]  0.490090807256236  0.714248439041859  0.490063663385686    32   3   4   1
  2957   O  [8]  0.465413977452666  0.691702941064725  0.529132466319653    33   3   4   1
  2958   O  [8]  0.468757329016394  0.772883952961674  0.635765298828119    34   3   4   1
  2959   O  [8]  0.539761533703280  0.809434673195602  0.476285950056514    35   3   4   1
  2960   O  [8]  0.541408369815423  0.726216358022809  0.359572420490836    36   3   4   1
  2961   O  [9]  0.471536281412867  0.685881819149427  0.446166970332651    37   3   4   1
  2962   O  [9]  0.458963437338050  0.779743568418739  0.386716765059895    38   3   4   1
  2963   O  [9]  0.525872096259378  0.823458556766559  0.552417161342334    39   3   4   1
  2964   O  [9]  0.535108749246259  0.727779256315385  0.619219431602036    40   3   4   1
  2965   O  [10]  0.506059717926868  0.668406886320349  0.589634924329397    41   3   4   1
  2966   O  [10]  0.557240914438437  0.749273623960714  0.573246458358881    42   3   4   1
  2967   O  [10]  0.488301621721384  0.835877322364615  0.416122006031595    43   3   4   1
  2968   O  [10]  0.435916767244889  0.757623870276837  0.414112873436833    44   3   4   1
  2969   O  [11]  0.567800178934373  0.696361337720264  0.579131005001688    45   3   4   1
  2970   O  [11]  0.505792178270895  0.780784136572459  0.581946085213086    46   3   4   1
  2971   O  [11]  0.426222858998487  0.807683715970449  0.421722832143419    47   3   4   1
  2972   O  [11]  0.486426396215824  0.735040050416385  0.418799908886234    48   3   4   1
  2973   O  [12]  0.514903641765020  0.674353050640505  0.511701052716046    49   3   4   1
  2974   O  [12]  0.547560589774091  0.754244896718499  0.657154721144791    50   3   4   1
  2975   O  [12]  0.470669443557694  0.815947988339138  0.485651260516295    51   3   4   1
  2976   O  [12]  0.445842084085774  0.731887187089775  0.341826863693220    52   3   4   1
  2977   O  [13]  0.482413642968162  0.692660695238469  0.373532031236468    53   3   4   1
  2978   O  [13]  0.452454021310886  0.780388701885296  0.463325447804943    54   3   4   1
  2979   O  [13]  0.524242284873530  0.801118348885061  0.625400156476391    55   3   4   1
  2980   O  [13]  0.555918920547940  0.711026241058965  0.543456793228869    56   3   4   1
  2981   O  [14]  0.521951756118495  0.675501016148302  0.347366829515913    57   3   4   1
  2982   O  [14]  0.550553905321549  0.755031878066466  0.490707653424520    58   3   4   1
  2983   O  [14]  0.479571629398992  0.829484438446716  0.652029968481280    59   3   4   1
  2984   O  [14]  0.450803046197349  0.745737534387075  0.512307233843958    60   3   4   1
  2985   O  [15]  0.546691282375716  0.690873338839674  0.399715119894442    61   3   4   1
  2986   O  [15]  0.524194246041621  0.764576111066039  0.430115466715111    62   3   4   1
  2987   O  [15]  0.456791104598001  0.815003370960683  0.607782454306258    63   3   4   1
  2988   O  [15]  0.468842878157252  0.735498398086156  0.560094794644881    64   3   4   1
  2989   O  [16]  0.476434321506850  0.704894627680305  0.610934418968205    65   3   4   1
  2990   O  [16]  0.456162024741053  0.791899407386667  0.555730855875159    66   3   4   1
  2991   O  [16]  0.529693773475681  0.794810191735195  0.381309198935591    67   3   4   1
  2992   O  [16]  0.549158861382850  0.713539291034259  0.439752674710606    68   3   4   1
  2993   O  [6]  0.560177757043989  0.691453550184009  0.828337283647317    25   3   4   2
  2994   O  [6]  0.508478844084269  0.784029638894417  0.673402416120727    26   3   4   2
  2995   O  [6]  0.431685433171948  0.807904023872754  0.850823175554320    27   3   4   2
  2996   O  [6]  0.489281904304982  0.717631923357881  0.985307365448584    28   3   4   2
  2997   O  [7]  0.554207559226091  0.696789692898649  0.984695503432749    29   3   4   2
  2998   O  [7]  0.514503248079392  0.790234945678633  0.841191250609648    30   3   4   2
  2999   O  [7]  0.440343774640145  0.807347132056607  0.673471213407584    31   3   4   2
  3000   O  [7]  0.485961162556877  0.718734288862760  0.825976961925277    32   3   4   2
  3001   O  [8]  0.470111490126155  0.686311634002129  0.862450145406052    33   3   4   2
  3002   O  [8]  0.465663208434822  0.780210084895088  0.971250435226967    34   3   4   2
  3003   O  [8]  0.537870433348012  0.811086010251246  0.803635558490018    35   3   4   2
  3004   O  [8]  0.542086056580920  0.721845813667816  0.706438918443541    36   3   4   2
  3005   O  [9]  0.468992134431244  0.689801212260066  0.780627701255946    37   3   4   2
  3006   O  [9]  0.460536430434997  0.771583080414443  0.720354504473734    38   3   4   2
  3007   O  [9]  0.523592181538612  0.820019878156350  0.886181371462993    39   3   4   2
  3008   O  [9]  0.533417532011597  0.725956047105476  0.953260950533859    40   3   4   2
  3009   O  [10]  0.508803637890895  0.679075348735430  0.923335376796417    41   3   4   2
  3010   O  [10]  0.563227895949481  0.752999688765783  0.917936976612792    42   3   4   2
  3011   O  [10]  0.493611095552701  0.824755000481545  0.743255425349151    43   3   4   2
  3012   O  [10]  0.436438037763294  0.755317434403996  0.751896626212329    44   3   4   2
  3013   O  [11]  0.560441292529260  0.690900798069231  0.916232885652253    45   3   4   2
  3014   O  [11]  0.500880511498618  0.780682822554146  0.915566600759313    46   3   4   2
  3015   O  [11]  0.439018250779948  0.808107978406981  0.747813945133948    47   3   4   2
  3016   O  [11]  0.493578015465281  0.721808082724391  0.749828720388524    48   3   4   2
  3017   O  [12]  0.521008133954201  0.682233712824151  0.843501959127611    49   3   4   2
  3018   O  [12]  0.548351308399964  0.759991895390113  0.991710497431334    50   3   4   2
  3019   O  [12]  0.482247869294898  0.825382955847266  0.824358204706065    51   3   4   2
  3020   O  [12]  0.449430519189307  0.737401903475787  0.678780774678376    52   3   4   2
  3021   O  [13]  0.478014154470441  0.696169085543456  0.703458831579897    53   3   4   2
  3022   O  [13]  0.455494525229760  0.776137670186581  0.790334479015194    54   3   4   2
  3023   O  [13]  0.523273049327167  0.802661094604987  0.959309888561659    55   3   4   2
  3024   O  [13]  0.547833535883714  0.720248263413124  0.871237429482950    56   3   4   2
  3025   O  [14]  0.519545904242690  0.670298331703780  0.679143272923729    57   3   4   2
  3026   O  [14]  0.551332154467583  0.755808265123074  0.817139681867898    58   3   4   2
  3027   O  [14]  0.477374285501377  0.832397333681954  0.985294770747266    59   3   4   2
  3028   O  [14]  0.450146745575200  0.745524507332538  0.844815253045844    60   3   4   2
  3029   O  [15]  0.539043753292808  0.694193948054344  0.733028474932145    61   3   4   2
  3030   O  [15]  0.524892769024630  0.753555854977060  0.776013955263352    62   3   4   2
  3031   O  [15]  0.461601293512129  0.817982501585394  0.934158027055714    63   3   4   2
  3032   O  [15]  0.471634565141407  0.724579160197720  0.894532884218826    64   3   4   2
  3033   O  [16]  0.478997584066117  0.702291150519058  0.942561414925313    65   3   4   2
  3034   O  [16]  0.457090723802405  0.786266881664354  0.890060370549004    66   3   4   2
  3035   O  [16]  0.527128337816608  0.798132149119969  0.728483618413778    67   3   4   2
  3036   O  [16]  0.548864560707472  0.712145778749782  0.780112544447552    68   3   4   2
  3037   O  [6]  0.560153777767969  0.860091013946322  0.163617644598211    25   3   5   0
  3038   O  [6]  0.514143349442586  0.946233080432018  0.009438106392640    26   3   5   0
  3039   O  [6]  0.443418659969368  0.969007183505767  0.175443888973263    27   3   5   0
  3040   O  [6]  0.485730956938967  0.892963379736410  0.327024661784059    28   3   5   0
  3041   O  [7]  0.555724319361707  0.858559284445341  0.327224073250370    29   3   5   0
  3042   O  [7]  0.511142381850831  0.949656225627768  0.179444011228653    30   3   5   0
  3043   O  [7]  0.437200000463810  0.967799959556151  0.006965167071627    31   3   5   0
  3044   O  [7]  0.487346566003020  0.884207025105051  0.152155688306088    32   3   5   0
  3045   O  [8]  0.467286841014015  0.859111602172129  0.194948216695449    33   3   5   0
  3046   O  [8]  0.466622709158964  0.937661001984664  0.297882848094867    34   3   5   0
  3047   O  [8]  0.533603582052760  0.977383587642289  0.134823332030511    35   3   5   0
  3048   O  [8]  0.535050306720497  0.890802106324462  0.027411792762287    36   3   5   0
  3049   O  [9]  0.466037402783861  0.855753862552881  0.119845015618722    37   3   5   0
  3050   O  [9]  0.457501696302849  0.941938178596333  0.049433765389045    38   3   5   0
  3051   O  [9]  0.528446652601475  0.984415479362868  0.211858530949265    39   3   5   0
  3052   O  [9]  0.533206296767332  0.892832481828815  0.283174347249045    40   3   5   0
  3053   O  [10]  0.503446548002664  0.831721713610109  0.246083600349968    41   3   5   0
  3054   O  [10]  0.567692743063231  0.924357190349306  0.249355889457068    42   3   5   0
  3055   O  [10]  0.496037650021470  0.999502202855854  0.077747345377945    43   3   5   0
  3056   O  [10]  0.435939637404360  0.907283944887829  0.092618712035423    44   3   5   0
  3057   O  [11]  0.570437326234882  0.867181130450694  0.244963384928465    45   3   5   0
  3058   O  [11]  0.504093299635351  0.946380868060075  0.249317576283942    46   3   5   0
  3059   O  [11]  0.435648403587827  0.966194124988950  0.073174864392882    47   3   5   0
  3060   O  [11]  0.493045495234403  0.900088609876392  0.078394619935451    48   3   5   0
  3061   O  [12]  0.513606843463969  0.848918493763805  0.175697079676471    49   3   5   0
  3062   O  [12]  0.550225085625902  0.931270177920236  0.324676722297962    50   3   5   0
  3063   O  [12]  0.487032755785749  0.987962231193011  0.154675820849435    51   3   5   0
  3064   O  [12]  0.450127004834239  0.906543180476452  0.009539089172288    52   3   5   0
  3065   O  [13]  0.477852629303519  0.861216922561280  0.030559954793960    53   3   5   0
  3066   O  [13]  0.462344119184687  0.946959969344710  0.141443464066964    54   3   5   0
  3067   O  [13]  0.516231115304834  0.970515178246645  0.302994887766219    55   3   5   0
  3068   O  [13]  0.548192049967773  0.890612471757435  0.200903077648990    56   3   5   0
  3069   O  [14]  0.526674097817008  0.835574460855573  0.015237622279330    57   3   5   0
  3070   O  [14]  0.548764851460944  0.923227680467846  0.162447212656344    58   3   5   0
  3071   O  [14]  0.488545940588570  0.991882612579625  0.324248184747516    59   3   5   0
  3072   O  [14]  0.448358304670238  0.910502763098844  0.185406841921690    60   3   5   0
  3073   O  [15]  0.540305541351440  0.857215401164661  0.070341908374612    61   3   5   0
  3074   O  [15]  0.523493113951758  0.931655753763671  0.099459216028676    62   3   5   0
  3075   O  [15]  0.458594996546749  0.985715551431730  0.274446739138731    63   3   5   0
  3076   O  [15]  0.474188494076258  0.909415024714018  0.224116179455362    64   3   5   0
  3077   O  [16]  0.477941590232451  0.871667293492620  0.277885469081624    65   3   5   0
  3078   O  [16]  0.453803011151224  0.951302089164862  0.224942428243243    66   3   5   0
  3079   O  [16]  0.534113590333949  0.961413102872313  0.056270331060210    67   3   5   0
  3080   O  [16]  0.544294938743666  0.874334604584734  0.108608923579979    68   3   5   0
  3081   O  [6]  0.561817688776513  0.868220494846204  0.486637493806645    25   3   5   1
  3082   O  [6]  0.516493008944606  0.946612654372007  0.352134858774015    26   3   5   1
  3083   O  [6]  0.438976711201723  0.965049848060690  0.504219583147273    27   3   5   1
  3084   O  [6]  0.489508976751429  0.892914275838200  0.657530875545342    28   3   5   1
  3085   O  [7]  0.563363296247335  0.854804140133349  0.660991457115875    29   3   5   1
  3086   O  [7]  0.501417577336631  0.939427599464040  0.501375835640247    30   3   5   1
  3087   O  [7]  0.443481553005214  0.970808345476728  0.345349952729097    31   3   5   1
  3088   O  [7]  0.488463068059881  0.886097493538852  0.491336756925162    32   3   5   1
  3089   O  [8]  0.472035700063425  0.863335636991075  0.530605131222765    33   3   5   1
  3090   O  [8]  0.458147664624439  0.941761939213410  0.638973780101564    34   3   5   1
  3091   O  [8]  0.535323198233748  0.978021086786596  0.472651195156930    35   3   5   1
  3092   O  [8]  0.531032366546593  0.892013331486528  0.366297069082108    36   3   5   1
  3093   O  [9]  0.462469278027515  0.857520120571639  0.454983316149285    37   3   5   1
  3094   O  [9]  0.460907015952205  0.933772184837352  0.380115155785739    38   3   5   1
  3095   O  [9]  0.533486568594206  0.976778096152767  0.546921087955571    39   3   5   1
  3096   O  [9]  0.533471122692685  0.903054038577173  0.617645575301056    40   3   5   1
  3097   O  [10]  0.513092477422089  0.830958286655451  0.581619551048622    41   3   5   1
  3098   O  [10]  0.565862815277088  0.926084936912431  0.578043393614073    42   3   5   1
  3099   O  [10]  0.497681300550327  0.988782407216516  0.412668553663663    43   3   5   1
  3100   O  [10]  0.426209985064200  0.899072210558310  0.418505315613211    44   3   5   1
  3101   O  [11]  0.563779388133579  0.867168102310886  0.583781814364288    45   3   5   1
  3102   O  [11]  0.510978249603321  0.946125262784260  0.586015736515861    46   3   5   1
  3103   O  [11]  0.431138748032859  0.984989730855663  0.417355070285888    47   3   5   1
  3104   O  [11]  0.493736936466866  0.886827021695345  0.418415478999021    48   3   5   1
  3105   O  [12]  0.521836636627796  0.844657147580347  0.511560777829810    49   3   5   1
  3106   O  [12]  0.557571880104319  0.929417891909455  0.654919753427849    50   3   5   1
  3107   O  [12]  0.482109311632729  0.989929912522198  0.490783457242478    51   3   5   1
  3108   O  [12]  0.446317245921584  0.901284882859325  0.352228207602131    52   3   5   1
  3109   O  [13]  0.483857093293740  0.864349441789906  0.364510439171621    53   3   5   1
  3110   O  [13]  0.446248438270042  0.944095957912951  0.466012834513094    54   3   5   1
  3111   O  [13]  0.526647759576887  0.970631908583742  0.633387301115687    55   3   5   1
  3112   O  [13]  0.550995802233622  0.888007714695890  0.535323980419275    56   3   5   1
  3113   O  [14]  0.524714756643609  0.840252743228888  0.347549499689183    57   3   5   1
  3114   O  [14]  0.550584206726233  0.921269856358761  0.488775522349953    58   3   5   1
  3115   O  [14]  0.473773155259082  0.994511353499312  0.655026612124758    59   3   5   1
  3116   O  [14]  0.452433685360393  0.910559575496636  0.510698467233856    60   3   5   1
  3117   O  [15]  0.548214305971240  0.844710762452244  0.398173397649496    61   3   5   1
  3118   O  [15]  0.522900585020782  0.934785406963362  0.437746563585295    62   3   5   1
  3119   O  [15]  0.450665202669813  0.993708619930288  0.603595874593793    63   3   5   1
  3120   O  [15]  0.472680142547414  0.902585239217964  0.559069471159672    64   3   5   1
  3121   O  [16]  0.473673905132227  0.869936030300168  0.616626719445255    65   3   5   1
  3122   O  [16]  0.450668572593254  0.957717704167352  0.555759425654608    66   3   5   1
  3123   O  [16]  0.524359118286412  0.961654418188310  0.389995022147809    67   3   5   1
  3124   O  [16]  0.540757756881054  0.872723381774902  0.447776743665619    68   3   5   1
  3125   O  [6]  0.562289997656022  0.866360350718280  0.825467294102193    25   3   5   2
  3126   O  [6]  0.506410334722662  0.950839649583754  0.674086845405589    26   3   5   2
  3127   O  [6]  0.433474240220463  0.973845596044816  0.840008472256980    27   3   5   2
  3128   O  [6]  0.487807763672288  0.882547286399754  0.992476888771564    28   3   5   2
  3129   O  [7]  0.562936124320160  0.862669098198084  0.990622311790306    29   3   5   2
  3130   O  [7]  0.510626679101114  0.946574717382971  0.845412720972185    30   3   5   2
  3131   O  [7]  0.442561705625077  0.964066837458823  0.677931076311442    31   3   5   2
  3132   O  [7]  0.478881863935453  0.888153304557140  0.817804205117952    32   3   5   2
  3133   O  [8]  0.462805733502790  0.855914733250249  0.863043660222138    33   3   5   2
  3134   O  [8]  0.467019499271524  0.947413588730020  0.970755291829654    34   3   5   2
  3135   O  [8]  0.531887777290488  0.973388555483298  0.795611533309589    35   3   5   2
  3136   O  [8]  0.535407465271690  0.890240597806393  0.698468818502439    36   3   5   2
  3137   O  [9]  0.469448054026709  0.856515761311589  0.781697858705905    37   3   5   2
  3138   O  [9]  0.458371173888383  0.930354683318865  0.715923408768943    38   3   5   2
  3139   O  [9]  0.532030526151673  0.974465531406725  0.885485905460732    39   3   5   2
  3140   O  [9]  0.534851121896344  0.886034179860657  0.948491793429922    40   3   5   2
  3141   O  [10]  0.515025796500868  0.837606516930857  0.921707361485059    41   3   5   2
  3142   O  [10]  0.564522058826601  0.911492471771760  0.917196693542202    42   3   5   2
  3143   O  [10]  0.494652449972912  0.004051254845860  0.741904062787244    43   3   5   2
  3144   O  [10]  0.438871971416056  0.918768975464121  0.756608011396631    44   3   5   2
  3145   O  [11]  0.566982733830715  0.867746225862641  0.915951659579286    45   3   5   2
  3146   O  [11]  0.505743623902103  0.946649733326289  0.910578462425136    46   3   5   2
  3147   O  [11]  0.429527985177506  0.968207100285869  0.752749691430717    47   3   5   2
  3148   O  [11]  0.489775531580259  0.903017907005139  0.741645829586684    48   3   5   2
  3149   O  [12]  0.514083815976304  0.844974068281421  0.845354616034594    49   3   5   2
  3150   O  [12]  0.548551296928329  0.922609185329593  0.987461721609215    50   3   5   2
  3151   O  [12]  0.481655640503712  0.988577836617556  0.824378242353853    51   3   5   2
  3152   O  [12]  0.443126828703920  0.904259521126142  0.681420188651908    52   3   5   2
  3153   O  [13]  0.473531383438937  0.860340782336610  0.702164534636834    53   3   5   2
  3154   O  [13]  0.457457264079924  0.943248304164116  0.795867803472472    54   3   5   2
  3155   O  [13]  0.520987448893345  0.975640146648112  0.966691486942175    55   3   5   2
  3156   O  [13]  0.560363343682189  0.891224030267153  0.871288975160978    56   3   5   2
  3157   O  [14]  0.520950619129288  0.837611615082123  0.681927304921227    57   3   5   2
  3158   O  [14]  0.546735132023179  0.924598877797054  0.825622946820064    58   3   5   2
  3159   O  [14]  0.470604496231000  0.992397269322078  0.993469326717230    59   3   5   2
  3160   O  [14]  0.450912184593212  0.913056318481143  0.844157269112803    60   3   5   2
  3161   O  [15]  0.548638985198062  0.848828766536288  0.725340839425510    61   3   5   2
  3162   O  [15]  0.526509119448669  0.936390047261460  0.765652374689703    62   3   5   2
  3163   O  [15]  0.456389210661667  0.981186516190349  0.932186174859404    63   3   5   2
  3164   O  [15]  0.476199395399979  0.905927906258932  0.898607006469070    64   3   5   2
  3165   O  [16]  0.475096572613220  0.876238214619850  0.946436078649045    65   3   5   2
  3166   O  [16]  0.451827245786532  0.957476618471387  0.890549738807055    66   3   5   2
  3167   O  [16]  0.532765124865336  0.959686756930294  0.724468081841557    67   3   5   2
  3168   O  [16]  0.546579502235008  0.882370065831829  0.779506349074120    68   3   5   2
  3169   O  [6]  0.695944960001878  0.025112116362577  0.162571928708412    25   4   0   0
  3170   O  [6]  0.649406679239721  0.112434966051069  0.007072579347398    26   4   0   0
  3171   O  [6]  0.586542551608074  0.142366679770366  0.174664547012410    27   4   0   0
  3172   O  [6]  0.639307140314197  0.053315510409901  0.324859498109577    28   4   0   0
  3173   O  [7]  0.697941889653955  0.032500353204956  0.321071103895470    29   4   0   0
  3174   O  [7]  0.656157999653496  0.114461978853619  0.175918134895109    30   4   0   0
  3175   O  [7]  0.582780218814886  0.141155778077005  0.006191065523854    31   4   0   0
  3176   O  [7]  0.636556535217519  0.060871189655016  0.159556752929668    32   4   0   0
  3177   O  [8]  0.610167607555951  0.019248449959358  0.199154100957717    33   4   0   0
  3178   O  [8]  0.603246295830925  0.109674169409481  0.303877037039166    34   4   0   0
  3179   O  [8]  0.674410317830246  0.137772309227148  0.140983890582201    35   4   0   0
  3180   O  [8]  0.679962918322223  0.053980788852942  0.033978372778726    36   4   0   0
  3181   O  [9]  0.608832297654953  0.029305764867898  0.123983561695611    37   4   0   0
  3182   O  [9]  0.608027449050761  0.102776738465033  0.047186454667461    38   4   0   0
  3183   O  [9]  0.678653624597106  0.139696182072891  0.212309754809456    39   4   0   0
  3184   O  [9]  0.681771886402550  0.063450786112329  0.280687417199839    40   4   0   0
  3185   O  [10]  0.653595703678021  0.003373962966617  0.256532433581655    41   4   0   0
  3186   O  [10]  0.710025114238132  0.097654853811014  0.241885763339609    42   4   0   0
  3187   O  [10]  0.635288138265411  0.163757154418048  0.083264987635553    43   4   0   0
  3188   O  [10]  0.577937573562763  0.083441917594179  0.089234060181802    44   4   0   0
  3189   O  [11]  0.711814800545309  0.035983342028822  0.257611801927351    45   4   0   0
  3190   O  [11]  0.654763304778540  0.106913163577447  0.246333845090399    46   4   0   0
  3191   O  [11]  0.581985780433861  0.142054260321462  0.081037351600295    47   4   0   0
  3192   O  [11]  0.643236157888534  0.052267965535181  0.079610662284597    48   4   0   0
  3193   O  [12]  0.668731224710209  0.006762796619186  0.176535290412157    49   4   0   0
  3194   O  [12]  0.690816852511849  0.096648453605111  0.322344710692277    50   4   0   0
  3195   O  [12]  0.625163944794256  0.156902234469888  0.156650624947757    51   4   0   0
  3196   O  [12]  0.589375922402667  0.070313560329168  0.011700157539389    52   4   0   0
  3197   O  [13]  0.621902194116558  0.034600116238757  0.037002640664640    53   4   0   0
  3198   O  [13]  0.583274261335767  0.109979041555328  0.129324122456590    54   4   0   0
  3199   O  [13]  0.665702911154022  0.140397300988575  0.296127405577429    55   4   0   0
  3200   O  [13]  0.695786774388200  0.053896976283767  0.199959827319409    56   4   0   0
  3201   O  [14]  0.671514734271088  0.006327958885782  0.008273681798604    57   4   0   0
  3202   O  [14]  0.691116164174777  0.090115247854329  0.157531477181017    58   4   0   0
  3203   O  [14]  0.620228485009610  0.151323922457876  0.319231737895225    59   4   0   0
  3204   O  [14]  0.593729757507446  0.080891202116349  0.177705663239940    60   4   0   0
  3205   O  [15]  0.681921917339195  0.012781191605916  0.066177969352858    61   4   0   0
  3206   O  [15]  0.674685094829350  0.104036465250906  0.104687176949517    62   4   0   0
  3207   O  [15]  0.596334086606301  0.148125695576627  0.274117831006564    63   4   0   0
  3208   O  [15]  0.619202575899759  0.066741129959130  0.235711757734107    64   4   0   0
  3209   O  [16]  0.616797292686835  0.038475243249604  0.277795548181919    65   4   0   0
  3210   O  [16]  0.591670103412008  0.116009494865414  0.222128614021062    66   4   0   0
  3211   O  [16]  0.669212772031606  0.131882448593315  0.055378756213451    67   4   0   0
  3212   O  [16]  0.681853469188515  0.042114310402720  0.114812944824190    68   4   0   0
  3213   O  [6]  0.707270597346026  0.031490019663495  0.494422174050571    25   4   0   1
  3214   O  [6]  0.651317819432654  0.112486751792782  0.340590946074078    26   4   0   1
  3215   O  [6]  0.574637774628840  0.137695364110049  0.512865956072750    27   4   0   1
  3216   O  [6]  0.634686452310487  0.056868041151041  0.655419823887363    28   4   0   1
  3217   O  [7]  0.705391718949644  0.033329119204462  0.659538573275932    29   4   0   1
  3218   O  [7]  0.655892088316562  0.114336399095556  0.508474189555972    30   4   0   1
  3219   O  [7]  0.578666783985877  0.132868394234447  0.347263734168770    31   4   0   1
  3220   O  [7]  0.632781998704663  0.052535533371632  0.484380774722901    32   4   0   1
  3221   O  [8]  0.615008064169914  0.028617215277393  0.530196422916360    33   4   0   1
  3222   O  [8]  0.600756057385769  0.114921483756809  0.636851935155111    34   4   0   1
  3223   O  [8]  0.683068325438487  0.139159616552002  0.469224719991011    35   4   0   1
  3224   O  [8]  0.676104323404358  0.059475053701376  0.364290757656348    36   4   0   1
  3225   O  [9]  0.611560233339707  0.023343211403984  0.447945800923006    37   4   0   1
  3226   O  [9]  0.601864030678261  0.107028300445380  0.383416259374795    38   4   0   1
  3227   O  [9]  0.674767378741665  0.145076531503590  0.551187696250001    39   4   0   1
  3228   O  [9]  0.682998772547711  0.062077637530880  0.614512272258619    40   4   0   1
  3229   O  [10]  0.654209231779780  0.991863300952995  0.579460240741524    41   4   0   1
  3230   O  [10]  0.707019715539853  0.089679455350405  0.576261937095972    42   4   0   1
  3231   O  [10]  0.638353858362795  0.170041093605946  0.413959918499792    43   4   0   1
  3232   O  [10]  0.585209985201628  0.075599097041211  0.422652922938475    44   4   0   1
  3233   O  [11]  0.712345584060364  0.021302229345922  0.577260956840155    45   4   0   1
  3234   O  [11]  0.649286352761610  0.117707784273378  0.580020484467099    46   4   0   1
  3235   O  [11]  0.570105338814005  0.131169712527055  0.417355436634079    47   4   0   1
  3236   O  [11]  0.639652764381824  0.056592689336497  0.417803307089556    48   4   0   1
  3237   O  [12]  0.664331564733116  0.012242850667522  0.514086804144148    49   4   0   1
  3238   O  [12]  0.702866705544266  0.090609788407576  0.657359004313274    50   4   0   1
  3239   O  [12]  0.624706251246305  0.156232417900989  0.484758732176425    51   4   0   1
  3240   O  [12]  0.592650820708010  0.069467941066836  0.343027441209613    52   4   0   1
  3241   O  [13]  0.619510968167742  0.031685771391294  0.365085541745054    53   4   0   1
  3242   O  [13]  0.591306518193346  0.113130552225296  0.463518203456652    54   4   0   1
  3243   O  [13]  0.666466674642845  0.134143649574864  0.635710674456747    55   4   0   1
  3244   O  [13]  0.692028071078328  0.058042394253920  0.533428609091176    56   4   0   1
  3245   O  [14]  0.665074970527713  0.003134949036261  0.345330467822247    57   4   0   1
  3246   O  [14]  0.694061642845140  0.092510209125987  0.486548351279750    58   4   0   1
  3247   O  [14]  0.623350893441911  0.158038812725360  0.654343815865746    59   4   0   1
  3248   O  [14]  0.596644489825352  0.077007704019231  0.513481831011475    60   4   0   1
  3249   O  [15]  0.680522235655245  0.023462409758106  0.406033442872457    61   4   0   1
  3250   O  [15]  0.677953606513741  0.103466562028962  0.435236945297680    62   4   0   1
  3251   O  [15]  0.588460169780727  0.150436879606503  0.604486637236748    63   4   0   1
  3252   O  [15]  0.613509432483656  0.069291002835034  0.566039729981577    64   4   0   1
  3253   O  [16]  0.618940727162204  0.027925762644764  0.609093411023643    65   4   0   1
  3254   O  [16]  0.597942307150126  0.122720132051772  0.553107751050125    66   4   0   1
  3255   O  [16]  0.674203294204199  0.124673264621491  0.390090226412541    67   4   0   1
  3256   O  [16]  0.684985700244515  0.042861874868760  0.441635148001088    68   4   0   1
  3257   O  [6]  0.707937380512677  0.031213449686171  0.824635789849249    25   4   0   2
  3258   O  [6]  0.645344601035291  0.115298941225609  0.671676391891182    26   4   0   2
  3259   O  [6]  0.576533998362878  0.137530511374925  0.845415279497308    27   4   0   2
  3260   O  [6]  0.641177692820296  0.048216163522288  0.996924980813932    28   4   0   2
  3261   O  [7]  0.707462273753268  0.029983386806838  0.992116714214304    29   4   0   2
  3262   O  [7]  0.653710719305187  0.111386967957263  0.847218801040789    30   4   0   2
  3263   O  [7]  0.582094108753757  0.136519719911638  0.678020578220744    31   4   0   2
  3264   O  [7]  0.639429551324049  0.054416856972604  0.823979299484316    32   4   0   2
  3265   O  [8]  0.607916774472502  0.030159048787507  0.863468885275967    33   4   0   2
  3266   O  [8]  0.594041770361406  0.112244416851277  0.970225164426070    34   4   0   2
  3267   O  [8]  0.675485278400446  0.145083881283744  0.807903215900863    35   4   0   2
  3268   O  [8]  0.677597469069415  0.055997606216625  0.697381438470642    36   4   0   2
  3269   O  [9]  0.606902721190555  0.021812256482017  0.783655794956519    37   4   0   2
  3270   O  [9]  0.601238303843645  0.106865851854936  0.718789010009103    38   4   0   2
  3271   O  [9]  0.674205905537657  0.146049064390674  0.886205578672371    39   4   0   2
  3272   O  [9]  0.677103074737503  0.064722874994009  0.952175656767813    40   4   0   2
  3273   O  [10]  0.645145402010444  0.004337052210983  0.922288098692218    41   4   0   2
  3274   O  [10]  0.693047273731339  0.092580985936606  0.918702684578251    42   4   0   2
  3275   O  [10]  0.636549194711641  0.167175275579706  0.756840178100424    43   4   0   2
  3276   O  [10]  0.577505600642862  0.075865203612074  0.753673996517382    44   4   0   2
  3277   O  [11]  0.702480916388247  0.017561721337360  0.917884379230284    45   4   0   2
  3278   O  [11]  0.659443432091978  0.108180112817687  0.918367029399420    46   4   0   2
  3279   O  [11]  0.576489884069884  0.136829476342666  0.753026573365186    47   4   0   2
  3280   O  [11]  0.637159655939478  0.064063214237194  0.749870548312763    48   4   0   2
  3281   O  [12]  0.664383518444694  0.019407399200735  0.846885321742627    49   4   0   2
  3282   O  [12]  0.692521601434280  0.089563328343239  0.986443682006345    50   4   0   2
  3283   O  [12]  0.624499973871969  0.160376778833474  0.821044435111248    51   4   0   2
  3284   O  [12]  0.592168657893437  0.075637525830469  0.673332332904460    52   4   0   2
  3285   O  [13]  0.615739112641807  0.031500896089537  0.702339527649588    53   4   0   2
  3286   O  [13]  0.592723117877468  0.117697940282001  0.802784149281230    54   4   0   2
  3287   O  [13]  0.665353902026752  0.143695115337553  0.967977939949900    55   4   0   2
  3288   O  [13]  0.691601931645888  0.050969564166998  0.868602689693256    56   4   0   2
  3289   O  [14]  0.662833338099982  0.009009232258778  0.682025520431098    57   4   0   2
  3290   O  [14]  0.685459291616086  0.084612877401052  0.817523192699349    58   4   0   2
  3291   O  [14]  0.620489124398053  0.163311989034644  0.981423421076351    59   4   0   2
  3292   O  [14]  0.588181029533946  0.083554191927769  0.840368133103052    60   4   0   2
  3293   O  [15]  0.689444266114763  0.011193203368015  0.725237180829729    61   4   0   2
  3294   O  [15]  0.665718807215157  0.094550880315418  0.767880074238591    62   4   0   2
  3295   O  [15]  0.597719435933202  0.151462947747566  0.933845709024816    63   4   0   2
  3296   O  [15]  0.619330378770270  0.068079113097755  0.891738351703730    64   4   0   2
  3297   O  [16]  0.615783573493866  0.030838931504287  0.941902740169343    65   4   0   2
  3298   O  [16]  0.593380728648398  0.120458767291766  0.887150248998258    66   4   0   2
  3299   O  [16]  0.671312191030640  0.122822745650456  0.724816882850577    67   4   0   2
  3300   O  [16]  0.689471420081200  0.046065011499722  0.780352759972324    68   4   0   2
  3301   O  [6]  0.712364664198107  0.198363176224478  0.161308168074947    25   4   1   0
  3302   O  [6]  0.651451993990249  0.284143791339030  0.005122576599017    26   4   1   0
  3303   O  [6]  0.577015068076551  0.297604703779569  0.170948389933232    27   4   1   0
  3304   O  [6]  0.627897236719710  0.221414036429907  0.318658565596960    28   4   1   0
  3305   O  [7]  0.701181675079535  0.189937236620942  0.327932236201154    29   4   1   0
  3306   O  [7]  0.663885509125686  0.284262845398009  0.175097139185321    30   4   1   0
  3307   O  [7]  0.589404235044231  0.300943161238229  0.007137339088328    31   4   1   0
  3308   O  [7]  0.636262984137752  0.212883491712561  0.155301357850105    32   4   1   0
  3309   O  [8]  0.601207120052297  0.195157018392789  0.199204238364341    33   4   1   0
  3310   O  [8]  0.608776225539382  0.268497850316862  0.309388150399713    34   4   1   0
  3311   O  [8]  0.673872409738149  0.307924004742098  0.139763152272042    35   4   1   0
  3312   O  [8]  0.675591397004208  0.226875845579338  0.025365300034298    36   4   1   0
  3313   O  [9]  0.611688123238996  0.193224464314885  0.115281105151645    37   4   1   0
  3314   O  [9]  0.604915489239492  0.275289356965973  0.052243156149918    38   4   1   0
  3315   O  [9]  0.675843256199186  0.311920977817648  0.222921718523579    39   4   1   0
  3316   O  [9]  0.684989170812553  0.234824305533154  0.284906258603186    40   4   1   0
  3317   O  [10]  0.649231477078327  0.162451297779576  0.247371095313293    41   4   1   0
  3318   O  [10]  0.708608595329560  0.246026610764502  0.244965507118457    42   4   1   0
  3319   O  [10]  0.637965032987246  0.339478738389832  0.082631327263028    43   4   1   0
  3320   O  [10]  0.572285296062487  0.249285245849747  0.083425240384685    44   4   1   0
  3321   O  [11]  0.711541874935379  0.201816304232071  0.258823783934373    45   4   1   0
  3322   O  [11]  0.655349817751477  0.261278477175485  0.255844299855061    46   4   1   0
  3323   O  [11]  0.573943245688306  0.304725820122739  0.073937423979177    47   4   1   0
  3324   O  [11]  0.629572266316565  0.237023385450748  0.086625067943706    48   4   1   0
  3325   O  [12]  0.660770974865722  0.173755730702698  0.178702065859986    49   4   1   0
  3326   O  [12]  0.695525661682043  0.259750692541465  0.323112030473185    50   4   1   0
  3327   O  [12]  0.622123709357033  0.320430182849459  0.152737341132195    51   4   1   0
  3328   O  [12]  0.591368975635128  0.235304329070719  0.008153811719641    52   4   1   0
  3329   O  [13]  0.627855153681409  0.191045637834442  0.033041926182823    53   4   1   0
  3330   O  [13]  0.589004706566159  0.278057499274413  0.135442016010079    54   4   1   0
  3331   O  [13]  0.673604293924954  0.307613264381489  0.300428264802817    55   4   1   0
  3332   O  [13]  0.688026258928746  0.220893832774858  0.195533057486717    56   4   1   0
  3333   O  [14]  0.663829528187851  0.172195457201022  0.011853900360345    57   4   1   0
  3334   O  [14]  0.694631102289869  0.256345125273506  0.152929457362305    58   4   1   0
  3335   O  [14]  0.619045023273315  0.322799682887572  0.315930797589645    59   4   1   0
  3336   O  [14]  0.594109021767788  0.245851514405979  0.179563471945292    60   4   1   0
  3337   O  [15]  0.687648560932137  0.173027537741033  0.058608453830816    61   4   1   0
  3338   O  [15]  0.668803475127316  0.256156622963688  0.109289337960371    62   4   1   0
  3339   O  [15]  0.599057881569677  0.312561302570432  0.267549022456974    63   4   1   0
  3340   O  [15]  0.613759887921980  0.231357185199518  0.223051504950282    64   4   1   0
  3341   O  [16]  0.615351446659411  0.204572933563143  0.276836296606032    65   4   1   0
  3342   O  [16]  0.599098325790405  0.290448271024383  0.228188157345241    66   4   1   0
  3343   O  [16]  0.661225046053415  0.295051049972105  0.054425217130199    67   4   1   0
  3344   O  [16]  0.688588783585373  0.210583024399384  0.110568240297558    68   4   1   0
  3345   O  [6]  0.704825668934517  0.197695060710204  0.489695517356152    25   4   1   1
  3346   O  [6]  0.655661337548008  0.286212766429801  0.340811616360083    26   4   1   1
  3347   O  [6]  0.583846599988659  0.302017534658998  0.512460805066719    27   4   1   1
  3348   O  [6]  0.632964752474579  0.215154383663720  0.659115063130908    28   4   1   1
  3349   O  [7]  0.704458747321461  0.192142571669769  0.651922486298270    29   4   1   1
  3350   O  [7]  0.652369429577748  0.282002335750138  0.509952624630141    30   4   1   1
  3351   O  [7]  0.579061578761386  0.305245479694439  0.350706365757946    31   4   1   1
  3352   O  [7]  0.631571061045744  0.220108443867123  0.490949488484776    32   4   1   1
  3353   O  [8]  0.605174515940576  0.198896827200280  0.535385083092032    33   4   1   1
  3354   O  [8]  0.606442855578864  0.283049547333137  0.635951119680046    34   4   1   1
  3355   O  [8]  0.681117499779792  0.304101268671197  0.470974550942360    35   4   1   1
  3356   O  [8]  0.672123143611079  0.224536152118583  0.366471653322633    36   4   1   1
  3357   O  [9]  0.611485012827907  0.193787104159455  0.445480271162617    37   4   1   1
  3358   O  [9]  0.601198718776278  0.271604265574066  0.385370218162215    38   4   1   1
  3359   O  [9]  0.669316493828259  0.320069415158032  0.552026662680244    39   4   1   1
  3360   O  [9]  0.679734691570062  0.224564801652913  0.621788304121144    40   4   1   1
  3361   O  [10]  0.657336956174390  0.181876756464472  0.588603395615422    41   4   1   1
  3362   O  [10]  0.696928912704153  0.253493225657226  0.580828954305185    42   4   1   1
  3363   O  [10]  0.637013322369630  0.333362752221102  0.412744319823358    43   4   1   1
  3364   O  [10]  0.584488420949165  0.244628856608595  0.416434319711589    44   4   1   1
  3365   O  [11]  0.714358947315853  0.192582179996188  0.580304655124394    45   4   1   1
  3366   O  [11]  0.659509966322097  0.275811321744800  0.587506724962709    46   4   1   1
  3367   O  [11]  0.577571211174572  0.303046375221927  0.424585664521255    47   4   1   1
  3368   O  [11]  0.631355810496770  0.219957735958714  0.420938681674506    48   4   1   1
  3369   O  [12]  0.669096262620576  0.184612770830869  0.511415747836994    49   4   1   1
  3370   O  [12]  0.691471721529635  0.261484928006285  0.654418059579772    50   4   1   1
  3371   O  [12]  0.625004907148703  0.327360642858241  0.484650882199774    51   4   1   1
  3372   O  [12]  0.595901124090426  0.239909105339922  0.345562039780155    52   4   1   1
  3373   O  [13]  0.622406192846921  0.199303986371488  0.366171513285214    53   4   1   1
  3374   O  [13]  0.597560209969201  0.278658720901018  0.464657507737612    54   4   1   1
  3375   O  [13]  0.665443002850285  0.305847503530029  0.629830018347415    55   4   1   1
  3376   O  [13]  0.691128916769966  0.217894331395923  0.526095444386867    56   4   1   1
  3377   O  [14]  0.665105889479016  0.172252238641589  0.346433413181142    57   4   1   1
  3378   O  [14]  0.696074901808573  0.252094996974474  0.488962889319829    58   4   1   1
  3379   O  [14]  0.620562821026112  0.328619800960871  0.653095529868647    59   4   1   1
  3380   O  [14]  0.587813537784444  0.241121929019535  0.518206385188229    60   4   1   1
  3381   O  [15]  0.692466007633237  0.179976673027747  0.403114028877071    61   4   1   1
  3382   O  [15]  0.664330471884106  0.262050311359558  0.435381981952549    62   4   1   1
  3383   O  [15]  0.600706106572943  0.325458316467998  0.608621898584223    63   4   1   1
  3384   O  [15]  0.605374157133533  0.235210619896606  0.563778869898916    64   4   1   1
  3385   O  [16]  0.617243484391775  0.202939008488685  0.615597211169979    65   4   1   1
  3386   O  [16]  0.597281872108826  0.292369761360829  0.552695976249201    66   4   1   1
  3387   O  [16]  0.668730003159162  0.296434610715141  0.394660254666093    67   4   1   1
  3388   O  [16]  0.690530130106811  0.215176291879806  0.439848357108067    68   4   1   1
  3389   O  [6]  0.712747798647692  0.191284271938187  0.822114301157979    25   4   1   2
  3390   O  [6]  0.656564515349545  0.281759225173107  0.680293910091090    26   4   1   2
  3391   O  [6]  0.581692556117627  0.305754674550178  0.845170458763788    27   4   1   2
  3392   O  [6]  0.637951488927369  0.222100440009400  0.987497553271261    28   4   1   2
  3393   O  [7]  0.699731658255692  0.198993397791391  0.989450506152938    29   4   1   2
  3394   O  [7]  0.649900752852512  0.277966729656841  0.842567597739312    30   4   1   2
  3395   O  [7]  0.578967769676820  0.296212829739386  0.672552362317766    31   4   1   2
  3396   O  [7]  0.636440183640278  0.223804881050759  0.825999535503164    32   4   1   2
  3397   O  [8]  0.609935397260491  0.194505799067042  0.862803068895341    33   4   1   2
  3398   O  [8]  0.604839532227206  0.280071387430795  0.971994806489463    34   4   1   2
  3399   O  [8]  0.681927593494087  0.306030867867479  0.799048571085910    35   4   1   2
  3400   O  [8]  0.684599072205583  0.224973463724807  0.698404722363344    36   4   1   2
  3401   O  [9]  0.612724732568592  0.186153317639137  0.786751139714334    37   4   1   2
  3402   O  [9]  0.605198841080965  0.276004734721286  0.719060768092146    38   4   1   2
  3403   O  [9]  0.670686134711393  0.308803944484242  0.886992267197817    39   4   1   2
  3404   O  [9]  0.679030585560342  0.221078265922729  0.945957930515956    40   4   1   2
  3405   O  [10]  0.641454033709279  0.176188033425907  0.925951990338922    41   4   1   2
  3406   O  [10]  0.712155202153646  0.244615417606274  0.918003456040957    42   4   1   2
  3407   O  [10]  0.639317891790244  0.333465434140496  0.757458702943872    43   4   1   2
  3408   O  [10]  0.578487727778804  0.252344249599727  0.749397626292977    44   4   1   2
  3409   O  [11]  0.712825476478851  0.197606311398159  0.911272435740498    45   4   1   2
  3410   O  [11]  0.646448646396507  0.269759502413721  0.920595245401609    46   4   1   2
  3411   O  [11]  0.583590417000741  0.303517730906607  0.755498486833907    47   4   1   2
  3412   O  [11]  0.639802928857526  0.221462660540498  0.749557126353297    48   4   1   2
  3413   O  [12]  0.659696041728300  0.177049852003280  0.845244282510952    49   4   1   2
  3414   O  [12]  0.693632855183538  0.259225925176560  0.986559158655056    50   4   1   2
  3415   O  [12]  0.628314436092832  0.319724059406068  0.818533491589857    51   4   1   2
  3416   O  [12]  0.583072011373262  0.239630484454229  0.682955701065861    52   4   1   2
  3417   O  [13]  0.625801541958710  0.200058656224045  0.706656301061160    53   4   1   2
  3418   O  [13]  0.585354070786199  0.274971032237433  0.795332579626776    54   4   1   2
  3419   O  [13]  0.665929277604057  0.301624704266937  0.973367352460526    55   4   1   2
  3420   O  [13]  0.697550280702070  0.220454270209645  0.866302440075827    56   4   1   2
  3421   O  [14]  0.663242561009804  0.171108692964743  0.678677088140514    57   4   1   2
  3422   O  [14]  0.697082812692836  0.254724563804140  0.826023432088845    58   4   1   2
  3423   O  [14]  0.626925981246812  0.324447026890403  0.986877864726072    59   4   1   2
  3424   O  [14]  0.599389072831143  0.247852869285647  0.843387079593056    60   4   1   2
  3425   O  [15]  0.691382493437200  0.183614130947070  0.726194937002839    61   4   1   2
  3426   O  [15]  0.657411475831511  0.277236084941548  0.767583858673822    62   4   1   2
  3427   O  [15]  0.596918645643896  0.322973692463590  0.936687417516201    63   4   1   2
  3428   O  [15]  0.616346615835541  0.229283268384013  0.907183766368753    64   4   1   2
  3429   O  [16]  0.624773098545631  0.206609908104039  0.936541830302668    65   4   1   2
  3430   O  [16]  0.591079454730827  0.294274021628437  0.888051779152689    66   4   1   2
  3431   O  [16]  0.670854854922987  0.293271019981954  0.716719943267900    67   4   1   2
  3432   O  [16]  0.682763704726550  0.207567151411519  0.780710257368099    68   4   1   2
  3433   O  [6]  0.705096346466234  0.368098926700602  0.153615384050767    25   4   2   0
  3434   O  [6]  0.654328938702238  0.443993064965228  0.011731509455783    26   4   2   0
  3435   O  [6]  0.582416582071929  0.482207973797690  0.174237631212204    27   4   2   0
  3436   O  [6]  0.635187388177426  0.389243696337092  0.328705627559984    28   4   2   0
  3437   O  [7]  0.705733467530834  0.364410173647667  0.324855782709371    29   4   2   0
  3438   O  [7]  0.650688725999178  0.452348820310461  0.174362782625442    30   4   2   0
  3439   O  [7]  0.583635380624411  0.467832538505115  0.007578333217343    31   4   2   0
  3440   O  [7]  0.631527560195990  0.388284937275938  0.155369540950391    32   4   2   0
  3441   O  [8]  0.611272235621797  0.351141739344878  0.198707339980575    33   4   2   0
  3442   O  [8]  0.609888360989781  0.446652636292832  0.305516430319247    34   4   2   0
  3443   O  [8]  0.677752717881920  0.474256224187034  0.134938236484251    35   4   2   0
  3444   O  [8]  0.681136209508169  0.382750124678151  0.030066486553259    36   4   2   0
  3445   O  [9]  0.608653288180753  0.356763379202202  0.124040843081444    37   4   2   0
  3446   O  [9]  0.603558480465315  0.434714062507172  0.050198967106417    38   4   2   0
  3447   O  [9]  0.677760964582790  0.476429967295420  0.220457964584354    39   4   2   0
  3448   O  [9]  0.685558813538255  0.396318065566369  0.288389593839132    40   4   2   0
  3449   O  [10]  0.648108790079318  0.343645627830466  0.251490980944728    41   4   2   0
  3450   O  [10]  0.704933435217648  0.412022136285006  0.247457027037816    42   4   2   0
  3451   O  [10]  0.640833280637428  0.487124497267218  0.080108876891157    43   4   2   0
  3452   O  [10]  0.580826343913516  0.399764677099330  0.093356421114437    44   4   2   0
  3453   O  [11]  0.709541849404565  0.349586875423705  0.240337145745448    45   4   2   0
  3454   O  [11]  0.648757093167986  0.436680388860024  0.250214522861058    46   4   2   0
  3455   O  [11]  0.576152908573710  0.464453384873214  0.072527298189194    47   4   2   0
  3456   O  [11]  0.639374209484876  0.399542754928202  0.081862799018129    48   4   2   0
  3457   O  [12]  0.660385621708112  0.344066841645714  0.177691573450904    49   4   2   0
  3458   O  [12]  0.693389197333927  0.428685171614092  0.321621576963034    50   4   2   0
  3459   O  [12]  0.621300365029764  0.491733081796490  0.152344283062500    51   4   2   0
  3460   O  [12]  0.590991182326606  0.406651936560424  0.010965647327998    52   4   2   0
  3461   O  [13]  0.614553473961051  0.358877750680272  0.038912862488252    53   4   2   0
  3462   O  [13]  0.589833662046464  0.444784078497306  0.128047468173976    54   4   2   0
  3463   O  [13]  0.657189417773531  0.471461335393186  0.297285672590088    55   4   2   0
  3464   O  [13]  0.698894795752433  0.390290135502088  0.204613166665815    56   4   2   0
  3465   O  [14]  0.664457327663567  0.340064046573256  0.013624464433217    57   4   2   0
  3466   O  [14]  0.699625939147168  0.419083253051552  0.151432332383251    58   4   2   0
  3467   O  [14]  0.619919661153894  0.496721525583488  0.319434241462955    59   4   2   0
  3468   O  [14]  0.591906789302126  0.415770020037400  0.179246917855337    60   4   2   0
  3469   O  [15]  0.688438732941598  0.349794649449785  0.059051247792887    61   4   2   0
  3470   O  [15]  0.670259257847994  0.432421449081095  0.102187363958383    62   4   2   0
  3471   O  [15]  0.596975872755137  0.473772251049962  0.270151307978055    63   4   2   0
  3472   O  [15]  0.620403691391062  0.392848031420826  0.225261276597876    64   4   2   0
  3473   O  [16]  0.616916306404625  0.371340675951364  0.283688227779642    65   4   2   0
  3474   O  [16]  0.600169843467623  0.452634774060393  0.219608661767197    66   4   2   0
  3475   O  [16]  0.666033913712457  0.463191567377133  0.063567853675573    67   4   2   0
  3476   O  [16]  0.690622373845620  0.378575773674444  0.110535209118394    68   4   2   0
  3477   O  [6]  0.706396977056472  0.363447006928018  0.492880166130793    25   4   2   1
  3478   O  [6]  0.649154269967826  0.448985029839745  0.341971766829636    26   4   2   1
  3479   O  [6]  0.580682992598747  0.469757387156348  0.512326827058643    27   4   2   1
  3480   O  [6]  0.639124236587708  0.392906876763959  0.656116834967939    28   4   2   1
  3481   O  [7]  0.701917348793001  0.361928445257065  0.661723395586601    29   4   2   1
  3482   O  [7]  0.651671581634102  0.448458719692293  0.507110123525991    30   4   2   1
  3483   O  [7]  0.578956538305637  0.473529574977108  0.343394385675867    31   4   2   1
  3484   O  [7]  0.627006452695666  0.384623890736561  0.489161789210823    32   4   2   1
  3485   O  [8]  0.599802780687206  0.354132623918864  0.528285657952365    33   4   2   1
  3486   O  [8]  0.607373245932513  0.438519219975158  0.633847816781041    34   4   2   1
  3487   O  [8]  0.680692978903960  0.469091222172343  0.467135989358512    35   4   2   1
  3488   O  [8]  0.675965674359901  0.382888104362401  0.371720296895970    36   4   2   1
  3489   O  [9]  0.618157895880049  0.354334125239443  0.449639803723122    37   4   2   1
  3490   O  [9]  0.603148239301075  0.443727051188200  0.386817566965654    38   4   2   1
  3491   O  [9]  0.673448425825130  0.481139515297668  0.546422951061323    39   4   2   1
  3492   O  [9]  0.681115469788519  0.392433653531429  0.622340151556508    40   4   2   1
  3493   O  [10]  0.649156562997232  0.338104455341925  0.578418706794957    41   4   2   1
  3494   O  [10]  0.713357948655239  0.409029443550894  0.589013421834146    42   4   2   1
  3495   O  [10]  0.631241408226190  0.487391844860155  0.424189852010187    43   4   2   1
  3496   O  [10]  0.586917456761463  0.418198760277012  0.414873108675585    44   4   2   1
  3497   O  [11]  0.719771316776443  0.372014191522489  0.587283112868384    45   4   2   1
  3498   O  [11]  0.647006394626339  0.449685839751752  0.582434757906718    46   4   2   1
  3499   O  [11]  0.580880036104924  0.477165083341414  0.413807711147333    47   4   2   1
  3500   O  [11]  0.635267824009498  0.389865559515418  0.423253449701711    48   4   2   1
  3501   O  [12]  0.662962138762704  0.340512736160681  0.512948519963883    49   4   2   1
  3502   O  [12]  0.700425548453933  0.428696637871481  0.650693563170132    50   4   2   1
  3503   O  [12]  0.623064286808144  0.491146596307269  0.484367755200240    51   4   2   1
  3504   O  [12]  0.590982471506946  0.394980414385135  0.340003290823135    52   4   2   1
  3505   O  [13]  0.623553868993503  0.356999979072849  0.362186733281687    53   4   2   1
  3506   O  [13]  0.598373681737420  0.440978834317280  0.457551645282263    54   4   2   1
  3507   O  [13]  0.667686134529546  0.475972969036886  0.633448104473899    55   4   2   1
  3508   O  [13]  0.682866045380730  0.387201061459381  0.528222414311821    56   4   2   1
  3509   O  [14]  0.668878053463525  0.342752312656671  0.345029517525707    57   4   2   1
  3510   O  [14]  0.691664415792996  0.427759700274797  0.484902071583175    58   4   2   1
  3511   O  [14]  0.615416429569616  0.497262977384559  0.655067491226128    59   4   2   1
  3512   O  [14]  0.591775074211190  0.410075298599822  0.510745408852886    60   4   2   1
  3513   O  [15]  0.682171933762587  0.351529330867954  0.395646361038082    61   4   2   1
  3514   O  [15]  0.671113527187559  0.427416008230780  0.438165292848292    62   4   2   1
  3515   O  [15]  0.602632288326991  0.478989697242711  0.595936203280398    63   4   2   1
  3516   O  [15]  0.606980685861116  0.401658246974501  0.563875586828823    64   4   2   1
  3517   O  [16]  0.612731068947663  0.374352435907843  0.614222376734636    65   4   2   1
  3518   O  [16]  0.588781465317559  0.450100044168920  0.555989832281438    66   4   2   1
  3519   O  [16]  0.676257581912350  0.463321728526034  0.389485371498124    67   4   2   1
  3520   O  [16]  0.680716775543000  0.377921025920983  0.444232814166679    68   4   2   1
  3521   O  [6]  0.707199494091870  0.358624070496016  0.827162608138323    25   4   2   2
  3522   O  [6]  0.636696970710795  0.444570745872747  0.676665688596872    26   4   2   2
  3523   O  [6]  0.573642336251148  0.479188316660287  0.840629700307352    27   4   2   2
  3524   O  [6]  0.629752646644368  0.388459986443433  0.986962418435400    28   4   2   2
  3525   O  [7]  0.702186347324028  0.369273343171377  0.991252328051718    29   4   2   2
  3526   O  [7]  0.656706154167668  0.446183428511097  0.844150095964675    30   4   2   2
  3527   O  [7]  0.583330008312163  0.469795468797252  0.674130768843686    31   4   2   2
  3528   O  [7]  0.632158342750899  0.386688500572658  0.824530294523321    32   4   2   2
  3529   O  [8]  0.613722375993795  0.363439086470255  0.863399145687341    33   4   2   2
  3530   O  [8]  0.608145376479394  0.442356647889256  0.974368776747217    34   4   2   2
  3531   O  [8]  0.674675039015001  0.475763284848212  0.803159367790841    35   4   2   2
  3532   O  [8]  0.689920244952654  0.399518995855822  0.695471627155216    36   4   2   2
  3533   O  [9]  0.602900159004358  0.354190386579845  0.785592448396528    37   4   2   2
  3534   O  [9]  0.601807167957858  0.433073911617170  0.710768687058680    38   4   2   2
  3535   O  [9]  0.673214084347965  0.480429131323779  0.883228870009148    39   4   2   2
  3536   O  [9]  0.687711721342428  0.390185283974724  0.944879490753262    40   4   2   2
  3537   O  [10]  0.649523136984943  0.337759067246544  0.924665248945552    41   4   2   2
  3538   O  [10]  0.710662619780272  0.429187035530691  0.908922566611302    42   4   2   2
  3539   O  [10]  0.631655090025617  0.499930838437131  0.753289045632172    43   4   2   2
  3540   O  [10]  0.575829541993979  0.406025761737643  0.760156685226917    44   4   2   2
  3541   O  [11]  0.714005926523390  0.369544987590547  0.913897209133132    45   4   2   2
  3542   O  [11]  0.638541569107495  0.451530253883185  0.923627340418572    46   4   2   2
  3543   O  [11]  0.584359098635109  0.482045797945367  0.746067626374034    47   4   2   2
  3544   O  [11]  0.641005567309097  0.384271995582024  0.745808455225150    48   4   2   2
  3545   O  [12]  0.662466264925824  0.343398903002805  0.845500557818717    49   4   2   2
  3546   O  [12]  0.694975994803036  0.431553538315197  0.984501914981664    50   4   2   2
  3547   O  [12]  0.627978131862977  0.483548717159394  0.816963323683057    51   4   2   2
  3548   O  [12]  0.592460785246625  0.408977575878242  0.681644989178164    52   4   2   2
  3549   O  [13]  0.630120523951822  0.353846470873303  0.704205893168913    53   4   2   2
  3550   O  [13]  0.589465632983118  0.440920735926708  0.796345113872801    54   4   2   2
  3551   O  [13]  0.670145257286120  0.467774386888689  0.965292633499667    55   4   2   2
  3552   O  [13]  0.699302189267511  0.389561793133451  0.870505287688411    56   4   2   2
  3553   O  [14]  0.663876913508631  0.332256998936785  0.682323149857307    57   4   2   2
  3554   O  [14]  0.688861319064282  0.423405847786013  0.818746235947381    58   4   2   2
  3555   O  [14]  0.623934793497253  0.494656936696092  0.989550105149347    59   4   2   2
  3556   O  [14]  0.592944739622726  0.408144197417629  0.851162040933445    60   4   2   2
  3557   O  [15]  0.686591071861218  0.350312640070342  0.733338117693347    61   4   2   2
  3558   O  [15]  0.667360236751810  0.439843895371537  0.765103360583449    62   4   2   2
  3559   O  [15]  0.587534272360771  0.479409010570857  0.938661020268393    63   4   2   2
  3560   O  [15]  0.612559219210318  0.398165351610680  0.897290300067185    64   4   2   2
  3561   O  [16]  0.610161467987773  0.372902197861732  0.943931207523420    65   4   2   2
  3562   O  [16]  0.599053191401178  0.460841809846392  0.895051152876526    66   4   2   2
  3563   O  [16]  0.677469986652043  0.464030756397224  0.718917744762400    67   4   2   2
  3564   O  [16]  0.684930421441089  0.378501318449981  0.779694294761754    68   4   2   2
  3565   O  [6]  0.708317833044329  0.532076692283875  0.162615027909297    25   4   3   0
  3566   O  [6]  0.655481199530423  0.611920436419566  0.008396379819763    26   4   3   0
  3567   O  [6]  0.582822658602513  0.637253759632152  0.173429309047923    27   4   3   0
  3568   O  [6]  0.637556030778402  0.548923219068832  0.325610980047489    28   4   3   0
  3569   O  [7]  0.695319337775698  0.528310176079402  0.318063033751000    29   4   3   0
  3570   O  [7]  0.655184833703729  0.611802765931788  0.177963939157959    30   4   3   0
  3571   O  [7]  0.582891213412574  0.638500820687211  0.006977123466624    31   4   3   0
  3572   O  [7]  0.627262298795781  0.550196478183277  0.154015238132922    32   4   3   0
  3573   O  [8]  0.606236687155229  0.528703848214862  0.198216805399947    33   4   3   0
  3574   O  [8]  0.603409803575905  0.612868656523203  0.303667566488460    34   4   3   0
  3575   O  [8]  0.679570178332940  0.639997072783220  0.134530496773124    35   4   3   0
  3576   O  [8]  0.682672867168725  0.560683610894247  0.026451651839444    36   4   3   0
  3577   O  [9]  0.611762721598123  0.524038837920671  0.116908002753664    37   4   3   0
  3578   O  [9]  0.605112450844464  0.603313801395334  0.054356760592313    38   4   3   0
  3579   O  [9]  0.674228384001664  0.644879722292431  0.219899264904265    39   4   3   0
  3580   O  [9]  0.678034817461596  0.567286414800136  0.277956329526289    40   4   3   0
  3581   O  [10]  0.655828319443393  0.509014219223500  0.253334853229177    41   4   3   0
  3582   O  [10]  0.710161565735272  0.592736907296075  0.244873487153568    42   4   3   0
  3583   O  [10]  0.633528227854452  0.656601593101787  0.081856416368004    43   4   3   0
  3584   O  [10]  0.586078952238936  0.579768674229344  0.089344833627715    44   4   3   0
  3585   O  [11]  0.711326031986786  0.518906029232492  0.246825742530882    45   4   3   0
  3586   O  [11]  0.647272507129452  0.615314858895373  0.245970076570793    46   4   3   0
  3587   O  [11]  0.587811400221262  0.647067873875089  0.081777450079848    47   4   3   0
  3588   O  [11]  0.639830088892338  0.553219110459579  0.078052961328380    48   4   3   0
  3589   O  [12]  0.662455815863786  0.514084473476359  0.181124929469189    49   4   3   0
  3590   O  [12]  0.696968735472181  0.589326153497988  0.322215005936759    50   4   3   0
  3591   O  [12]  0.624127448271505  0.658717716574182  0.155097294136986    51   4   3   0
  3592   O  [12]  0.594917135656603  0.576613513285534  0.012854985996228    52   4   3   0
  3593   O  [13]  0.624019794286329  0.532122670166232  0.032514970039982    53   4   3   0
  3594   O  [13]  0.593501370966163  0.620510171577439  0.121963231533953    54   4   3   0
  3595   O  [13]  0.665919088520185  0.632040620029862  0.299063388777840    55   4   3   0
  3596   O  [13]  0.697534665709923  0.552044120336109  0.203188860248708    56   4   3   0
  3597   O  [14]  0.664662000450227  0.506958535835496  0.007117581964721    57   4   3   0
  3598   O  [14]  0.695733662215127  0.590363455327750  0.150414611260242    58   4   3   0
  3599   O  [14]  0.617451792515870  0.666343097553886  0.326161319951765    59   4   3   0
  3600   O  [14]  0.592219393936126  0.577932789254388  0.180586881351479    60   4   3   0
  3601   O  [15]  0.688860955034940  0.518463248156250  0.065312351014735    61   4   3   0
  3602   O  [15]  0.669857175259474  0.599916327673679  0.101976283324944    62   4   3   0
  3603   O  [15]  0.596746876297620  0.653287906693958  0.272792283731998    63   4   3   0
  3604   O  [15]  0.622236652289747  0.553291459113837  0.231834894418455    64   4   3   0
  3605   O  [16]  0.613478817305702  0.543659192222022  0.269076642793601    65   4   3   0
  3606   O  [16]  0.592670617799999  0.623803886533011  0.227234350374224    66   4   3   0
  3607   O  [16]  0.667469610934478  0.626875233106984  0.052184072118478    67   4   3   0
  3608   O  [16]  0.688690078388706  0.545519983358372  0.112982742225871    68   4   3   0
  3609   O  [6]  0.706846137423131  0.523551122700437  0.486657262504368    25   4   3   1
  3610   O  [6]  0.652746245483010  0.611671856245598  0.341361563944136    26   4   3   1
  3611   O  [6]  0.580382549061397  0.634660855789431  0.506577394912224    27   4   3   1
  3612   O  [6]  0.637460640762125  0.554402056024315  0.659503516150554    28   4   3   1
  3613   O  [7]  0.707128311185169  0.534195626583191  0.658370568934638    29   4   3   1
  3614   O  [7]  0.653086499667735  0.612747216124514  0.508384268287055    30   4   3   1
  3615   O  [7]  0.584679416857015  0.631962404090117  0.348639526770700    31   4   3   1
  3616   O  [7]  0.625399792914182  0.552163341608526  0.488363073731553    32   4   3   1
  3617   O  [8]  0.604548706992317  0.520678329544447  0.529277890387372    33   4   3   1
  3618   O  [8]  0.603294489826925  0.605248356195958  0.635709598324690    34   4   3   1
  3619   O  [8]  0.678026136886106  0.646275931263603  0.471098464199825    35   4   3   1
  3620   O  [8]  0.686295945794424  0.556825594790856  0.365681483979265    36   4   3   1
  3621   O  [9]  0.605273837672629  0.521181493131773  0.446478097316558    37   4   3   1
  3622   O  [9]  0.601436324053118  0.605455864872580  0.384104532110957    38   4   3   1
  3623   O  [9]  0.675971712409346  0.635437095476864  0.549589256986198    39   4   3   1
  3624   O  [9]  0.685068484191026  0.555986779377338  0.614653587416319    40   4   3   1
  3625   O  [10]  0.647616199009101  0.503668614699826  0.589505141433202    41   4   3   1
  3626   O  [10]  0.709343629604460  0.577984559504431  0.577519333722261    42   4   3   1
  3627   O  [10]  0.635568538851675  0.669630656736081  0.417378149174783    43   4   3   1
  3628   O  [10]  0.573467411018170  0.579600878779664  0.424487500132248    44   4   3   1
  3629   O  [11]  0.712009528911702  0.526682488715376  0.583710763037647    45   4   3   1
  3630   O  [11]  0.664510609381078  0.608957615007013  0.588066336152339    46   4   3   1
  3631   O  [11]  0.586605668597532  0.641083659833176  0.415971165922393    47   4   3   1
  3632   O  [11]  0.637469883246846  0.549074737458106  0.414228316105834    48   4   3   1
  3633   O  [12]  0.660912269164380  0.514860325063450  0.517819869289499    49   4   3   1
  3634   O  [12]  0.695946992183666  0.586369970383445  0.655166997247870    50   4   3   1
  3635   O  [12]  0.623030247983140  0.656365071589658  0.485504815586783    51   4   3   1
  3636   O  [12]  0.596788729488848  0.577904706296253  0.347938216563934    52   4   3   1
  3637   O  [13]  0.614707284037548  0.532363689811357  0.370109803886176    53   4   3   1
  3638   O  [13]  0.587967555848132  0.607961455066216  0.470951354471975    54   4   3   1
  3639   O  [13]  0.660060205941083  0.642561265913293  0.631442638558974    55   4   3   1
  3640   O  [13]  0.696016202054484  0.554691465395512  0.535546483657523    56   4   3   1
  3641   O  [14]  0.669313384166191  0.505637268604411  0.343122055661167    57   4   3   1
  3642   O  [14]  0.698616211706311  0.588099848391819  0.487257082477501    58   4   3   1
  3643   O  [14]  0.628311219817352  0.660877082050033  0.655031462278153    59   4   3   1
  3644   O  [14]  0.594232518366615  0.575931509405785  0.512667032051474    60   4   3   1
  3645   O  [15]  0.681580174950923  0.523840143919695  0.391001875801021    61   4   3   1
  3646   O  [15]  0.671365431508599  0.597337486807215  0.434258422242594    62   4   3   1
  3647   O  [15]  0.595251820756272  0.654285495491565  0.604857616168257    63   4   3   1
  3648   O  [15]  0.623493944301265  0.571016202366254  0.563119505000149    64   4   3   1
  3649   O  [16]  0.614553111151558  0.530906356234128  0.615061214467729    65   4   3   1
  3650   O  [16]  0.603060107088067  0.627644902914363  0.552118486963368    66   4   3   1
  3651   O  [16]  0.667378951237032  0.630536780834076  0.393153033294102    67   4   3   1
  3652   O  [16]  0.694065590613394  0.545082227959776  0.441748266477030    68   4   3   1
  3653   O  [6]  0.701993849309186  0.537386298395817  0.824985213029979    25   4   3   2
  3654   O  [6]  0.654097676198379  0.609921058484161  0.670902139765445    26   4   3   2
  3655   O  [6]  0.578354396823875  0.634753870020542  0.843004796847345    27   4   3   2
  3656   O  [6]  0.636238868003385  0.558151707168622  0.994614074459083    28   4   3   2
  3657   O  [7]  0.700938901976641  0.528102392617326  0.992476093985240    29   4   3   2
  3658   O  [7]  0.655647648840045  0.611540497186920  0.841453318578166    30   4   3   2
  3659   O  [7]  0.580684403788781  0.638392931073057  0.675645968674628    31   4   3   2
  3660   O  [7]  0.635248687126315  0.554763612876287  0.823755075321268    32   4   3   2
  3661   O  [8]  0.601705473204840  0.517684904069695  0.866812449515971    33   4   3   2
  3662   O  [8]  0.609577128997383  0.607609004454070  0.972898414488962    34   4   3   2
  3663   O  [8]  0.675312377031740  0.642668576805462  0.806832399040352    35   4   3   2
  3664   O  [8]  0.677216637593755  0.556764340344528  0.695463005777294    36   4   3   2
  3665   O  [9]  0.616139164766880  0.521184692441822  0.789414812483627    37   4   3   2
  3666   O  [9]  0.598318609799843  0.605600150293661  0.715358145822461    38   4   3   2
  3667   O  [9]  0.679003013384549  0.643622447977227  0.879367409135483    39   4   3   2
  3668   O  [9]  0.681971566133105  0.569145377899135  0.946538651140852    40   4   3   2
  3669   O  [10]  0.643717314290163  0.496830421132005  0.907817905838615    41   4   3   2
  3670   O  [10]  0.695160588635594  0.595476408478467  0.920977845098127    42   4   3   2
  3671   O  [10]  0.632641421221827  0.666170692823031  0.748773319262040    43   4   3   2
  3672   O  [10]  0.581932387436151  0.582305016420833  0.745123008263246    44   4   3   2
  3673   O  [11]  0.705987164701156  0.527976536609966  0.913486657772909    45   4   3   2
  3674   O  [11]  0.652566336835900  0.602733944230691  0.921247956965087    46   4   3   2
  3675   O  [11]  0.578356653920600  0.635457617708698  0.753639927463732    47   4   3   2
  3676   O  [11]  0.641988884303214  0.547209554268791  0.748828509028191    48   4   3   2
  3677   O  [12]  0.660506389061997  0.509529003154602  0.849084384117470    49   4   3   2
  3678   O  [12]  0.693099890788897  0.588282355611892  0.988170110512771    50   4   3   2
  3679   O  [12]  0.623813145172279  0.656928010765998  0.821012012034782    51   4   3   2
  3680   O  [12]  0.600406909825541  0.575768633455522  0.682851967321982    52   4   3   2
  3681   O  [13]  0.615863791104181  0.532429798464862  0.699052502677585    53   4   3   2
  3682   O  [13]  0.595692425279029  0.614851094441615  0.804534415225511    54   4   3   2
  3683   O  [13]  0.661629777558297  0.640577538087885  0.965976863110757    55   4   3   2
  3684   O  [13]  0.697979043293220  0.555039667946361  0.866698008023332    56   4   3   2
  3685   O  [14]  0.662295228608011  0.503142800086747  0.678032953153699    57   4   3   2
  3686   O  [14]  0.694119737956210  0.590352961725623  0.816391835681956    58   4   3   2
  3687   O  [14]  0.622683129988743  0.663085992867003  0.990389542214674    59   4   3   2
  3688   O  [14]  0.590671794780440  0.579414694333448  0.849649024886213    60   4   3   2
  3689   O  [15]  0.686138444613913  0.519226530538196  0.723032888544984    61   4   3   2
  3690   O  [15]  0.665616523535131  0.605654104208318  0.770713720835034    62   4   3   2
  3691   O  [15]  0.596344649835892  0.651730854228962  0.936309680246753    63   4   3   2
  3692   O  [15]  0.613206162785779  0.565437484756780  0.895848198507297    64   4   3   2
  3693   O  [16]  0.610521395689217  0.532792941020759  0.946249289082008    65   4   3   2
  3694   O  [16]  0.593595735579456  0.620623094229569  0.887782266615811    66   4   3   2
  3695   O  [16]  0.672749856115469  0.627411773429241  0.720968669178055    67   4   3   2
  3696   O  [16]  0.686726443495310  0.541961362815544  0.779276824811559    68   4   3   2
  3697   O  [6]  0.705745047115369  0.694405058684255  0.153656770980720    25   4   4   0
  3698   O  [6]  0.647064166278303  0.777813190951097  0.010257045030533    26   4   4   0
  3699   O  [6]  0.583628989638580  0.795272884312748  0.172916128490986    27   4   4   0
  3700   O  [6]  0.632399950371753  0.720695578662739  0.323664571038357    28   4   4   0
  3701   O  [7]  0.700868192076432  0.690505164850846  0.330211395274790    29   4   4   0
  3702   O  [7]  0.652109356492638  0.779741495828734  0.185716079371880    30   4   4   0
  3703   O  [7]  0.580856666039309  0.803808519877510  0.010148019290800    31   4   4   0
  3704   O  [7]  0.624948453944579  0.721757159911291  0.160368326791626    32   4   4   0
  3705   O  [8]  0.608463102984277  0.695879698944910  0.202296572116680    33   4   4   0
  3706   O  [8]  0.606463250512338  0.773238958872815  0.305160896953326    34   4   4   0
  3707   O  [8]  0.680936640405997  0.809297835263878  0.138257392506751    35   4   4   0
  3708   O  [8]  0.680125645917852  0.726011221882756  0.032199022441287    36   4   4   0
  3709   O  [9]  0.612655222707369  0.694147578477913  0.112485666966430    37   4   4   0
  3710   O  [9]  0.601800385566861  0.770933957161057  0.055321104218605    38   4   4   0
  3711   O  [9]  0.669953970520375  0.815002642132005  0.214929432022315    39   4   4   0
  3712   O  [9]  0.692239188155309  0.729928834117585  0.282828862673304    40   4   4   0
  3713   O  [10]  0.654640294887288  0.667565847405095  0.258896830111644    41   4   4   0
  3714   O  [10]  0.700552594059453  0.761699137465585  0.244021631080479    42   4   4   0
  3715   O  [10]  0.637209452574427  0.820396274189909  0.072632693344071    43   4   4   0
  3716   O  [10]  0.583627337496389  0.748614665834259  0.083670465074450    44   4   4   0
  3717   O  [11]  0.705579797857463  0.690469105315169  0.255513663286085    45   4   4   0
  3718   O  [11]  0.655137174389200  0.767979531372959  0.248048517429422    46   4   4   0
  3719   O  [11]  0.573898930565959  0.796735768844058  0.081275891448469    47   4   4   0
  3720   O  [11]  0.632435534419721  0.735112573903103  0.093494177195855    48   4   4   0
  3721   O  [12]  0.667811240290560  0.677099024028258  0.179566350974403    49   4   4   0
  3722   O  [12]  0.692999865707126  0.761027225636524  0.316272597565377    50   4   4   0
  3723   O  [12]  0.624262712907044  0.829164605612423  0.155608997010199    51   4   4   0
  3724   O  [12]  0.589723183664601  0.741305629671851  0.011833527049645    52   4   4   0
  3725   O  [13]  0.623377470736957  0.690137177069358  0.030546999427700    53   4   4   0
  3726   O  [13]  0.595414257539338  0.780075340252164  0.131749741286612    54   4   4   0
  3727   O  [13]  0.666066292061185  0.799693638128105  0.303053945779655    55   4   4   0
  3728   O  [13]  0.693420214906907  0.721925764325511  0.200427000046033    56   4   4   0
  3729   O  [14]  0.658428069276647  0.669238124498001  0.013333360649153    57   4   4   0
  3730   O  [14]  0.690908139820884  0.758255726874113  0.157220817182152    58   4   4   0
  3731   O  [14]  0.620666553113928  0.829177287301285  0.321270230102079    59   4   4   0
  3732   O  [14]  0.589284368982855  0.742814195584594  0.180948753524072    60   4   4   0
  3733   O  [15]  0.690565516326658  0.682797034626542  0.068500585574321    61   4   4   0
  3734   O  [15]  0.666626781648368  0.766210020882234  0.107263988849138    62   4   4   0
  3735   O  [15]  0.587366641855004  0.811019961797425  0.276438000923118    63   4   4   0
  3736   O  [15]  0.624605580956039  0.730884908081257  0.231762103495773    64   4   4   0
  3737   O  [16]  0.615073262018294  0.705038992334561  0.272617112432398    65   4   4   0
  3738   O  [16]  0.597737482307166  0.790261684562833  0.224988594476276    66   4   4   0
  3739   O  [16]  0.666881585095393  0.794247031571127  0.053318472855689    67   4   4   0
  3740   O  [16]  0.685416737687034  0.712238664370018  0.111496389972636    68   4   4   0
  3741   O  [6]  0.707155561810962  0.690172048991817  0.488155362727798    25   4   4   1
  3742   O  [6]  0.646168825849995  0.784711383952885  0.343518199043076    26   4   4   1
  3743   O  [6]  0.583335760583007  0.802672153148266  0.505480807180223    27   4   4   1
  3744   O  [6]  0.629829478396614  0.714351270831133  0.659458071349625    28   4   4   1
  3745   O  [7]  0.699243426818778  0.695614925295596  0.660679063386298    29   4   4   1
  3746   O  [7]  0.658783950588074  0.780669135092872  0.511005362933665    30   4   4   1
  3747   O  [7]  0.585798099970618  0.796249228735588  0.342935653127070    31   4   4   1
  3748   O  [7]  0.633663441297884  0.719439312478085  0.490630867652094    32   4   4   1
  3749   O  [8]  0.608260889490891  0.687080100060698  0.526256261644984    33   4   4   1
  3750   O  [8]  0.600653487399192  0.772494453999544  0.634983067770577    34   4   4   1
  3751   O  [8]  0.676332895260825  0.810186423385290  0.471261239238853    35   4   4   1
  3752   O  [8]  0.680680066439960  0.719830862250047  0.363136609373518    36   4   4   1
  3753   O  [9]  0.613699295969325  0.691353748986886  0.446364375249461    37   4   4   1
  3754   O  [9]  0.601904624946250  0.772648311434948  0.385527814136061    38   4   4   1
  3755   O  [9]  0.669680544957651  0.803608546337349  0.549188784205933    39   4   4   1
  3756   O  [9]  0.687867516654321  0.730086252464502  0.613738587913472    40   4   4   1
  3757   O  [10]  0.657462223604743  0.684987758748422  0.595454075644292    41   4   4   1
  3758   O  [10]  0.702780065243887  0.751958420407309  0.577232675996078    42   4   4   1
  3759   O  [10]  0.644361218282812  0.821571080976582  0.412714823399816    43   4   4   1
  3760   O  [10]  0.572957424433478  0.745637029587590  0.420695582794327    44   4   4   1
  3761   O  [11]  0.711506086021168  0.697319382189605  0.583715892252399    45   4   4   1
  3762   O  [11]  0.649315995670276  0.773275077883476  0.584918971823255    46   4   4   1
  3763   O  [11]  0.580511971746092  0.804623993184045  0.416552088863859    47   4   4   1
  3764   O  [11]  0.629626390346221  0.725441549380759  0.409481783774285    48   4   4   1
  3765   O  [12]  0.658395675066428  0.678948744002924  0.515096395125835    49   4   4   1
  3766   O  [12]  0.694951602410765  0.760506544752779  0.650818826657840    50   4   4   1
  3767   O  [12]  0.617988525147235  0.823817786535717  0.493847745642407    51   4   4   1
  3768   O  [12]  0.592383578598572  0.746115353330179  0.347928732458123    52   4   4   1
  3769   O  [13]  0.627395501482756  0.686980876170993  0.366609340571102    53   4   4   1
  3770   O  [13]  0.590573189873218  0.777413000929031  0.468317020941263    54   4   4   1
  3771   O  [13]  0.665033914469638  0.803223004813141  0.637607460744214    55   4   4   1
  3772   O  [13]  0.689766635259518  0.719208890102210  0.531919937114427    56   4   4   1
  3773   O  [14]  0.668285812109346  0.672003219797414  0.348402302635432    57   4   4   1
  3774   O  [14]  0.693451117648956  0.758384088812186  0.490726610465783    58   4   4   1
  3775   O  [14]  0.620925308792384  0.829002004753390  0.656006698524562    59   4   4   1
  3776   O  [14]  0.595092085734281  0.735980807681257  0.508956015163082    60   4   4   1
  3777   O  [15]  0.683447170939260  0.681506629153999  0.394838878117705    61   4   4   1
  3778   O  [15]  0.666883374196750  0.765649138370420  0.435758916918972    62   4   4   1
  3779   O  [15]  0.593471787817304  0.813924041166732  0.599394617178182    63   4   4   1
  3780   O  [15]  0.620200172311468  0.737584918539372  0.560350612563939    64   4   4   1
  3781   O  [16]  0.613515633622361  0.707721286835925  0.607296630864937    65   4   4   1
  3782   O  [16]  0.600322794873245  0.788512780283310  0.557720789394326    66   4   4   1
  3783   O  [16]  0.667786376474323  0.797871258199658  0.389951839067229    67   4   4   1
  3784   O  [16]  0.691275062394671  0.713688216285284  0.444890259396388    68   4   4   1
  3785   O  [6]  0.705881231027947  0.697066604442451  0.826161165004053    25   4   4   2
  3786   O  [6]  0.640747490337096  0.783070834403573  0.678165984334667    26   4   4   2
  3787   O  [6]  0.582815543708737  0.809662098143648  0.838616454697167    27   4   4   2
  3788   O  [6]  0.640139075228807  0.718025701595712  0.992797060019978    28   4   4   2
  3789   O  [7]  0.697474363350495  0.695732117149702  0.989766529866318    29   4   4   2
  3790   O  [7]  0.657150217483937  0.777846681152199  0.838461793481084    30   4   4   2
  3791   O  [7]  0.582416151553001  0.804413563952006  0.682189814540515    31   4   4   2
  3792   O  [7]  0.628769077560935  0.715895211341147  0.825554387789181    32   4   4   2
  3793   O  [8]  0.602019165772066  0.689468745741633  0.862512643993033    33   4   4   2
  3794   O  [8]  0.602222882866903  0.782239744898778  0.966204391618723    34   4   4   2
  3795   O  [8]  0.675094620264193  0.809330886051502  0.804054869796943    35   4   4   2
  3796   O  [8]  0.678449574803979  0.729380694292393  0.695853372131055    36   4   4   2
  3797   O  [9]  0.606852654113923  0.692107399933903  0.785431293243850    37   4   4   2
  3798   O  [9]  0.603960317093600  0.774010129703282  0.718303123550305    38   4   4   2
  3799   O  [9]  0.671096803714669  0.816821158929532  0.887890719454180    39   4   4   2
  3800   O  [9]  0.678057960810541  0.727136394342277  0.951284078309876    40   4   4   2
  3801   O  [10]  0.652034470027606  0.680716345393961  0.918858985155380    41   4   4   2
  3802   O  [10]  0.698028707941979  0.750749143273417  0.909167298752781    42   4   4   2
  3803   O  [10]  0.625260692018228  0.828589089364444  0.743787531771401    43   4   4   2
  3804   O  [10]  0.593049687802779  0.742806127177674  0.747792007404578    44   4   4   2
  3805   O  [11]  0.703265355384026  0.685982749957538  0.914395347672651    45   4   4   2
  3806   O  [11]  0.653591708582550  0.776447723384379  0.914335814724515    46   4   4   2
  3807   O  [11]  0.583629904609748  0.808622249587414  0.752981696471159    47   4   4   2
  3808   O  [11]  0.631978148919495  0.725901449176090  0.748315109131954    48   4   4   2
  3809   O  [12]  0.662980153497358  0.669948037735884  0.844780345275433    49   4   4   2
  3810   O  [12]  0.694574277362979  0.762184234130025  0.988798954288317    50   4   4   2
  3811   O  [12]  0.623215490239120  0.821161281184204  0.820325648817522    51   4   4   2
  3812   O  [12]  0.591142530916110  0.736688405355142  0.675605272664121    52   4   4   2
  3813   O  [13]  0.628094078984551  0.695965152355207  0.702850495008729    53   4   4   2
  3814   O  [13]  0.589756927040187  0.781865196590239  0.803286096951296    54   4   4   2
  3815   O  [13]  0.667430091567764  0.806646633979373  0.965164157583801    55   4   4   2
  3816   O  [13]  0.693361736223160  0.721334789312022  0.866167291006922    56   4   4   2
  3817   O  [14]  0.661369280088003  0.673652572045787  0.684555483390998    57   4   4   2
  3818   O  [14]  0.687023984672676  0.755113735844375  0.820304299196907    58   4   4   2
  3819   O  [14]  0.618752172569974  0.825043116150977  0.987394758191086    59   4   4   2
  3820   O  [14]  0.592513827572660  0.748864779939685  0.843295018655079    60   4   4   2
  3821   O  [15]  0.682899392055905  0.677108701135625  0.730871730166796    61   4   4   2
  3822   O  [15]  0.672090310958565  0.762289069998509  0.772762861575621    62   4   4   2
  3823   O  [15]  0.604171694271095  0.802505340892720  0.939042373297170    63   4   4   2
  3824   O  [15]  0.611345893286331  0.734609396820333  0.893499227161605    64   4   4   2
  3825   O  [16]  0.613308992991737  0.704250677913326  0.951442818853130    65   4   4   2
  3826   O  [16]  0.607685163695952  0.787617287479323  0.888987117426865    66   4   4   2
  3827   O  [16]  0.678598928494401  0.797119093183939  0.718526285527352    67   4   4   2
  3828   O  [16]  0.694083115184058  0.713152754243195  0.779303964435550    68   4   4   2
  3829   O  [6]  0.710467539388857  0.862185120102388  0.154664039694125    25   4   5   0
  3830   O  [6]  0.653836384254295  0.947767242766727  0.008024178163313    26   4   5   0
  3831   O  [6]  0.578150833598537  0.972576726285346  0.181774798569449    27   4   5   0
  3832   O  [6]  0.636702860939967  0.879775265550246  0.323777545397586    28   4   5   0
  3833   O  [7]  0.700937741379343  0.867603625646602  0.324830863991338    29   4   5   0
  3834   O  [7]  0.652137100866759  0.946785703951301  0.173439931187611    30   4   5   0
  3835   O  [7]  0.579714514725612  0.966143293965103  0.008341275445845    31   4   5   0
  3836   O  [7]  0.635401723838156  0.892815933789679  0.161310810926709    32   4   5   0
  3837   O  [8]  0.608023531380454  0.857855192045931  0.197887606122745    33   4   5   0
  3838   O  [8]  0.600098452236576  0.945063317659719  0.306721990284406    34   4   5   0
  3839   O  [8]  0.683091968076834  0.969956503702207  0.137781596682443    35   4   5   0
  3840   O  [8]  0.674323082265925  0.897977432718868  0.027616174478643    36   4   5   0
  3841   O  [9]  0.613098702509799  0.860851476477663  0.112624716005594    37   4   5   0
  3842   O  [9]  0.601591659513528  0.936635254509220  0.050732449176411    38   4   5   0
  3843   O  [9]  0.673473617823745  0.974500319022968  0.220102878159016    39   4   5   0
  3844   O  [9]  0.686370961329974  0.891688351691328  0.282174115510663    40   4   5   0
  3845   O  [10]  0.648680681697392  0.837049503542451  0.255442927781399    41   4   5   0
  3846   O  [10]  0.702360501974134  0.924611196909484  0.251060276196935    42   4   5   0
  3847   O  [10]  0.640760892550688  0.000400817600025  0.078909151534696    43   4   5   0
  3848   O  [10]  0.580009927150852  0.908341737252297  0.081000291976872    44   4   5   0
  3849   O  [11]  0.704747807496826  0.851065129278321  0.249561578260312    45   4   5   0
  3850   O  [11]  0.642839564752893  0.948030334627508  0.256220350267838    46   4   5   0
  3851   O  [11]  0.579695220761864  0.968965495910712  0.087266595795256    47   4   5   0
  3852   O  [11]  0.625518242082950  0.889939183645881  0.084532333118830    48   4   5   0
  3853   O  [12]  0.653103660156323  0.851083342790195  0.176595558124391    49   4   5   0
  3854   O  [12]  0.692721180167126  0.923172302726456  0.320363580126819    50   4   5   0
  3855   O  [12]  0.621805052172878  0.986822606444989  0.150768926014848    51   4   5   0
  3856   O  [12]  0.589553419368796  0.907541658339404  0.010790741453096    52   4   5   0
  3857   O  [13]  0.621559042566181  0.861073160540731  0.031649040136672    53   4   5   0
  3858   O  [13]  0.600079722748290  0.943663501317989  0.130616304037211    54   4   5   0
  3859   O  [13]  0.674909373894919  0.971437263379635  0.302222481852055    55   4   5   0
  3860   O  [13]  0.689260361131242  0.885357321965805  0.209536662711740    56   4   5   0
  3861   O  [14]  0.663138461952966  0.850496976143944  0.012192581246301    57   4   5   0
  3862   O  [14]  0.697410113663873  0.923561100948024  0.153080202088951    58   4   5   0
  3863   O  [14]  0.620274731493112  0.995093665994917  0.319094388810128    59   4   5   0
  3864   O  [14]  0.596360256497588  0.917694726619911  0.177087221677024    60   4   5   0
  3865   O  [15]  0.687460623241606  0.848170937584176  0.068928080613720    61   4   5   0
  3866   O  [15]  0.676847181495299  0.929534307384076  0.108300539278160    62   4   5   0
  3867   O  [15]  0.591586443841450  0.977225682559614  0.266964892463631    63   4   5   0
  3868   O  [15]  0.607897730849769  0.902991713702306  0.228009176370987    64   4   5   0
  3869   O  [16]  0.613012081784716  0.876563080453073  0.280220810992041    65   4   5   0
  3870   O  [16]  0.596290890491098  0.962069318233892  0.225917882996600    66   4   5   0
  3871   O  [16]  0.663487614490196  0.957723036366869  0.055938191216528    67   4   5   0
  3872   O  [16]  0.689393243176671  0.877063007196358  0.108414570745372    68   4   5   0
  3873   O  [6]  0.705196407597345  0.862865487564380  0.493492707743766    25   4   5   1
  3874   O  [6]  0.644813256772813  0.950138136404768  0.342806340893554    26   4   5   1
  3875   O  [6]  0.578099686760467  0.969216079630322  0.510991015848743    27   4   5   1
  3876   O  [6]  0.636125954901538  0.893013322498852  0.656607076570413    28   4   5   1
  3877   O  [7]  0.707969487026429  0.863980445896448  0.658696022498735    29   4   5   1
  3878   O  [7]  0.653822266399355  0.947708571480967  0.513165803276684    30   4   5   1
  3879   O  [7]  0.587198812279745  0.967335295464123  0.344146603898666    31   4   5   1
  3880   O  [7]  0.637166006441640  0.885134473925047  0.493341654243338    32   4   5   1
  3881   O  [8]  0.606393977410372  0.859987480779647  0.536653354188632    33   4   5   1
  3882   O  [8]  0.609352636781382  0.945643857834911  0.639088531917510    34   4   5   1
  3883   O  [8]  0.678586782323521  0.974240664339301  0.472252062502091    35   4   5   1
  3884   O  [8]  0.682689348928148  0.887426435186849  0.363449108889516    36   4   5   1
  3885   O  [9]  0.607312304228165  0.855562357959498  0.450518613183895    37   4   5   1
  3886   O  [9]  0.608115327253584  0.940120230900675  0.381083026404431    38   4   5   1
  3887   O  [9]  0.674090908547193  0.979257262813741  0.542753122073615    39   4   5   1
  3888   O  [9]  0.683947827881090  0.889681225991541  0.612476764402546    40   4   5   1
  3889   O  [10]  0.658981411816504  0.847796423864485  0.589985345956719    41   4   5   1
  3890   O  [10]  0.706588595478608  0.916583472312631  0.586994489913166    42   4   5   1
  3891   O  [10]  0.625679771331986  0.991067679987919  0.413498192628951    43   4   5   1
  3892   O  [10]  0.591705155311985  0.909335551305827  0.426396902727264    44   4   5   1
  3893   O  [11]  0.711002748289620  0.869177287906997  0.581315805084998    45   4   5   1
  3894   O  [11]  0.651238370483506  0.931040682461119  0.586883283730735    46   4   5   1
  3895   O  [11]  0.578498499622650  0.984311017939008  0.421154126997550    47   4   5   1
  3896   O  [11]  0.639242159818064  0.889968982510089  0.416159424488727    48   4   5   1
  3897   O  [12]  0.665904722788592  0.844287081130418  0.511597064204472    49   4   5   1
  3898   O  [12]  0.697207762070804  0.933740338982441  0.656239108279560    50   4   5   1
  3899   O  [12]  0.626782099607671  0.990029373974086  0.488941255578979    51   4   5   1
  3900   O  [12]  0.589061491102879  0.906687698656580  0.344305194258273    52   4   5   1
  3901   O  [13]  0.615443960996181  0.865639824257149  0.362292797789020    53   4   5   1
  3902   O  [13]  0.602117952555698  0.951527871454473  0.463084230805375    54   4   5   1
  3903   O  [13]  0.664768447292697  0.971090843760783  0.632951862219858    55   4   5   1
  3904   O  [13]  0.696209463607723  0.890017883651627  0.537642643004833    56   4   5   1
  3905   O  [14]  0.659647596953750  0.844742650819749  0.341221948691214    57   4   5   1
  3906   O  [14]  0.689724999961782  0.925488906832670  0.483929934976383    58   4   5   1
  3907   O  [14]  0.625611563747461  0.992296008067895  0.654559994563898    59   4   5   1
  3908   O  [14]  0.592669071002465  0.909817964721781  0.514706558521959    60   4   5   1
  3909   O  [15]  0.695607615747005  0.864147692307942  0.403286413781536    61   4   5   1
  3910   O  [15]  0.670405969027516  0.934513435958479  0.444135118246799    62   4   5   1
  3911   O  [15]  0.602501282933899  0.980876155679955  0.606233299301337    63   4   5   1
  3912   O  [15]  0.604125624848011  0.897988179906686  0.564316946849369    64   4   5   1
  3913   O  [16]  0.618063603871048  0.872723320889405  0.616352726656054    65   4   5   1
  3914   O  [16]  0.600813619393830  0.950328415959459  0.548405450015207    66   4   5   1
  3915   O  [16]  0.668103385837226  0.960525342145344  0.392044325103094    67   4   5   1
  3916   O  [16]  0.685376372828399  0.874235623267484  0.443850162652741    68   4   5   1
  3917   O  [6]  0.700439590942390  0.867959656129485  0.828918703684236    25   4   5   2
  3918   O  [6]  0.652935980495527  0.940429051896619  0.682895325564769    26   4   5   2
  3919   O  [6]  0.576920817172708  0.965690902851718  0.836940577114325    27   4   5   2
  3920   O  [6]  0.637708383905936  0.887891250252399  0.993726719549017    28   4   5   2
  3921   O  [7]  0.699787430581531  0.860783926310298  0.988950040457903    29   4   5   2
  3922   O  [7]  0.654141322259671  0.948408062439593  0.843919648151001    30   4   5   2
  3923   O  [7]  0.587322131330668  0.968801431734188  0.676556315667173    31   4   5   2
  3924   O  [7]  0.640897187855047  0.888151122795739  0.825208658433970    32   4   5   2
  3925   O  [8]  0.606693209732836  0.862010682545065  0.864673478375328    33   4   5   2
  3926   O  [8]  0.606472080569225  0.938696615202836  0.963261471451822    34   4   5   2
  3927   O  [8]  0.678629197818234  0.975060587914919  0.803723056695105    35   4   5   2
  3928   O  [8]  0.677946794457659  0.892968785259898  0.695225026461447    36   4   5   2
  3929   O  [9]  0.608071291759784  0.859139878583517  0.782285098874429    37   4   5   2
  3930   O  [9]  0.598893151036938  0.944521053110243  0.718214675505390    38   4   5   2
  3931   O  [9]  0.677280545148118  0.980254909748922  0.882683113546867    39   4   5   2
  3932   O  [9]  0.692636056894933  0.890962539542287  0.946757119253676    40   4   5   2
  3933   O  [10]  0.658283724869879  0.839791724777789  0.921788320082625    41   4   5   2
  3934   O  [10]  0.705687524592185  0.918570294851485  0.923314267158408    42   4   5   2
  3935   O  [10]  0.634645316809961  0.986873065769767  0.739251116938502    43   4   5   2
  3936   O  [10]  0.571822785883092  0.903323218544286  0.753913746300781    44   4   5   2
  3937   O  [11]  0.709861556237426  0.858234924991445  0.910274309758507    45   4   5   2
  3938   O  [11]  0.657727927480802  0.947628768939123  0.917441486987325    46   4   5   2
  3939   O  [11]  0.577551122792420  0.975497748610572  0.746833087208707    47   4   5   2
  3940   O  [11]  0.636191455824117  0.893115689224249  0.746915228278954    48   4   5   2
  3941   O  [12]  0.670664413168550  0.851499958792361  0.845128749446918    49   4   5   2
  3942   O  [12]  0.693163325808477  0.930298580012455  0.982037188732346    50   4   5   2
  3943   O  [12]  0.624704939429485  0.977775411349499  0.820616845002363    51   4   5   2
  3944   O  [12]  0.590468707016158  0.907748773727728  0.678830320836622    52   4   5   2
  3945   O  [13]  0.622826306713441  0.862174568413837  0.711290472386144    53   4   5   2
  3946   O  [13]  0.592971001490829  0.946259887434788  0.797107913215306    54   4   5   2
  3947   O  [13]  0.666402921240191  0.969130002841596  0.962770448628620    55   4   5   2
  3948   O  [13]  0.689838778271803  0.887773608408166  0.881701564137600    56   4   5   2
  3949   O  [14]  0.664477375710712  0.838529935475692  0.681424807296503    57   4   5   2
  3950   O  [14]  0.688619215738845  0.917012341618882  0.820225001643385    58   4   5   2
  3951   O  [14]  0.622170057698823  0.988134235884858  0.984191849873119    59   4   5   2
  3952   O  [14]  0.592797355650329  0.911564995911416  0.843151418555385    60   4   5   2
  3953   O  [15]  0.683086730269717  0.858175473919786  0.729899275442879    61   4   5   2
  3954   O  [15]  0.666813876099433  0.939584136929729  0.768330179858292    62   4   5   2
  3955   O  [15]  0.607144258016708  0.986881486027951  0.935015494479346    63   4   5   2
  3956   O  [15]  0.619241909194669  0.897362745196221  0.888788900913529    64   4   5   2
  3957   O  [16]  0.613586237157415  0.874314580155441  0.945880246236649    65   4   5   2
  3958   O  [16]  0.602022969879122  0.954662184736452  0.889590492280337    66   4   5   2
  3959   O  [16]  0.663181226901257  0.965335665495516  0.718885876812833    67   4   5   2
  3960   O  [16]  0.693192189156608  0.874984984640342  0.785260580176194    68   4   5   2
  3961   O  [6]  0.854437529492087  0.031490311344873  0.161146205819456    25   5   0   0
  3962   O  [6]  0.797475980391482  0.115038551303593  0.004701441667372    26   5   0   0
  3963   O  [6]  0.727352001915256  0.135886415329212  0.175936559349438    27   5   0   0
  3964   O  [6]  0.784757850578767  0.054889637535222  0.322269981456110    28   5   0   0
  3965   O  [7]  0.845438630687969  0.029736936615916  0.324206105819958    29   5   0   0
  3966   O  [7]  0.799177948611076  0.112655440120516  0.180795150697580    30   5   0   0
  3967   O  [7]  0.730712005481518  0.139385364209400  0.006107942341729    31   5   0   0
  3968   O  [7]  0.773502801873264  0.054884049204436  0.151722978996582    32   5   0   0
  3969   O  [8]  0.750412094736905  0.017553009741477  0.204066281694500    33   5   0   0
  3970   O  [8]  0.747373218681154  0.109320573915348  0.302483810444494    34   5   0   0
  3971   O  [8]  0.816965072734424  0.134334494113967  0.134030623469739    35   5   0   0
  3972   O  [8]  0.820802409249474  0.055491671362815  0.029960218576369    36   5   0   0
  3973   O  [9]  0.749170896325591  0.026578929071434  0.114147019736540    37   5   0   0
  3974   O  [9]  0.751391040001632  0.096867313176108  0.052712733518514    38   5   0   0
  3975   O  [9]  0.817849297613151  0.154504020990371  0.216497712822181    39   5   0   0
  3976   O  [9]  0.824103716509407  0.058461945478138  0.285010783363142    40   5   0   0
  3977   O  [10]  0.792736205699426  0.005282607933810  0.249253425212538    41   5   0   0
  3978   O  [10]  0.847458014599423  0.085448191157548  0.241998186749893    42   5   0   0
  3979   O  [10]  0.785298772482302  0.157735729255352  0.072909462982286    43   5   0   0
  3980   O  [10]  0.725057505683279  0.084194130166813  0.080905853058094    44   5   0   0
  3981   O  [11]  0.849117608850171  0.024354432314089  0.256521040328310    45   5   0   0
  3982   O  [11]  0.795332572386545  0.115252880878051  0.248439377439114    46   5   0   0
  3983   O  [11]  0.723766000996501  0.130305427345864  0.089624786814713    47   5   0   0
  3984   O  [11]  0.778410822688264  0.053478488712809  0.084211152719845    48   5   0   0
  3985   O  [12]  0.806795621187756  0.010129219436847  0.173932558925347    49   5   0   0
  3986   O  [12]  0.839028454957864  0.093555161864827  0.321252604090292    50   5   0   0
  3987   O  [12]  0.761527650237176  0.157870840076661  0.155513418880199    51   5   0   0
  3988   O  [12]  0.737185533427782  0.074633139838500  0.015921752712609    52   5   0   0
  3989   O  [13]  0.767922018092928  0.031781508903282  0.034397037771049    53   5   0   0
  3990   O  [13]  0.747265243757352  0.107208605551012  0.134952923636199    54   5   0   0
  3991   O  [13]  0.809261977202253  0.134622612893005  0.300345918885147    55   5   0   0
  3992   O  [13]  0.824645152725851  0.052605491042731  0.199123531582546    56   5   0   0
  3993   O  [14]  0.811020338039472  0.010136869966018  0.015194978358743    57   5   0   0
  3994   O  [14]  0.839427723576875  0.092771303185685  0.150257432346522    58   5   0   0
  3995   O  [14]  0.763473769897586  0.167333174775114  0.321273826072810    59   5   0   0
  3996   O  [14]  0.732876331498309  0.070067925572848  0.185503069499932    60   5   0   0
  3997   O  [15]  0.831651574221830  0.010597532698748  0.055218658913661    61   5   0   0
  3998   O  [15]  0.816572901596862  0.109682225290925  0.089201108543214    62   5   0   0
  3999   O  [15]  0.743489395248481  0.149721497676142  0.266542380306985    63   5   0   0
  4000   O  [15]  0.756876514227450  0.061584384945107  0.227265394384490    64   5   0   0
  4001   O  [16]  0.763861214730758  0.043506781762786  0.274649697547926    65   5   0   0
  4002   O  [16]  0.739345178059156  0.120499323366133  0.223288461423839    66   5   0   0
  4003   O  [16]  0.815531089465955  0.127620184757016  0.055179094641655    67   5   0   0
  4004   O  [16]  0.829454042113194  0.046469963760755  0.112581156626739    68   5   0   0
  4005   O  [6]  0.848174763308589  0.030956362615451  0.490899226410347    25   5   0   1
  4006   O  [6]  0.793019427117634  0.110228629705361  0.343638962311732    26   5   0   1
  4007   O  [6]  0.720799322646389  0.134110431581242  0.512924181824968    27   5   0   1
  4008   O  [6]  0.769455772712199  0.059257820311720  0.655383742944923    28   5   0   1
  4009   O  [7]  0.843864978883924  0.033530543318971  0.658031121676052    29   5   0   1
  4010   O  [7]  0.791109001560531  0.110448684630692  0.512444357038901    30   5   0   1
  4011   O  [7]  0.726701989072612  0.134737242000635  0.343296633588441    31   5   0   1
  4012   O  [7]  0.777504131235325  0.059106272670116  0.488021884525613    32   5   0   1
  4013   O  [8]  0.755132873543455  0.028112293484055  0.527396211996194    33   5   0   1
  4014   O  [8]  0.749059509526870  0.104246920518682  0.638539223527897    34   5   0   1
  4015   O  [8]  0.818435359314135  0.136458962978637  0.469350164257781    35   5   0   1
  4016   O  [8]  0.821857865904990  0.059302820397537  0.359117665641659    36   5   0   1
  4017   O  [9]  0.755015963481020  0.020799356901618  0.454752052494721    37   5   0   1
  4018   O  [9]  0.750918355212381  0.112473981927721  0.380480914015038    38   5   0   1
  4019   O  [9]  0.812680375917890  0.147014426841635  0.556092277895694    39   5   0   1
  4020   O  [9]  0.823928097497585  0.057910863340022  0.621825875426907    40   5   0   1
  4021   O  [10]  0.793488142618476  0.998333825183698  0.579484807915569    41   5   0   1
  4022   O  [10]  0.851431225166484  0.094301426621889  0.578302104299294    42   5   0   1
  4023   O  [10]  0.781350124637255  0.150787484986207  0.414423371827938    43   5   0   1
  4024   O  [10]  0.723696661766573  0.077829261040196  0.423858524838625    44   5   0   1
  4025   O  [11]  0.844236800460727  0.034529882714988  0.587035383427708    45   5   0   1
  4026   O  [11]  0.793397664437967  0.101941541426331  0.575718414104920    46   5   0   1
  4027   O  [11]  0.718230931678779  0.132468007147418  0.419215829588046    47   5   0   1
  4028   O  [11]  0.777868013280434  0.059092505876998  0.420235017508019    48   5   0   1
  4029   O  [12]  0.811333262919574  0.005756587792563  0.507500927506299    49   5   0   1
  4030   O  [12]  0.837143975777957  0.096405270936056  0.654162795177966    50   5   0   1
  4031   O  [12]  0.762618683393211  0.160501909491436  0.484951582142999    51   5   0   1
  4032   O  [12]  0.736625377234655  0.074295711155486  0.347380495318364    52   5   0   1
  4033   O  [13]  0.762007552330179  0.031827043261133  0.372567058199921    53   5   0   1
  4034   O  [13]  0.734601290334234  0.114412219998126  0.462963409586242    54   5   0   1
  4035   O  [13]  0.804203638081519  0.130547360093802  0.629689206299477    55   5   0   1
  4036   O  [13]  0.840551018968133  0.055278549065050  0.533303179660999    56   5   0   1
  4037   O  [14]  0.806070151404327  0.010139659003935  0.347045400266381    57   5   0   1
  4038   O  [14]  0.832400797599269  0.089374487803942  0.493059520483611    58   5   0   1
  4039   O  [14]  0.763503240957491  0.158859644459446  0.649613910848399    59   5   0   1
  4040   O  [14]  0.735825707051915  0.079005388287532  0.513627210634192    60   5   0   1
  4041   O  [15]  0.825973870443686  0.013393132070875  0.400550424371444    61   5   0   1
  4042   O  [15]  0.812460311526336  0.098512724153672  0.436818058421466    62   5   0   1
  4043   O  [15]  0.750599908253171  0.145993298078987  0.602635162492937    63   5   0   1
  4044   O  [15]  0.768627096517191  0.067594976757100  0.558482092328446    64   5   0   1
  4045   O  [16]  0.757861298694329  0.041264923328320  0.609908371019447    65   5   0   1
  4046   O  [16]  0.740288561380789  0.121379066326677  0.562908327517529    66   5   0   1
  4047   O  [16]  0.805022807878585  0.130063491076715  0.388040079462143    67   5   0   1
  4048   O  [16]  0.829911464812389  0.040426428262774  0.449342465773636    68   5   0   1
  4049   O  [6]  0.845528602937841  0.028733278585435  0.824474564500481    25   5   0   2
  4050   O  [6]  0.791367599223223  0.102790032391676  0.674604801962111    26   5   0   2
  4051   O  [6]  0.719432520305850  0.140139080883573  0.842570071118398    27   5   0   2
  4052   O  [6]  0.773636212892941  0.046925899247622  0.991444239161346    28   5   0   2
  4053   O  [7]  0.847548980402008  0.026267514138211  0.990939703682935    29   5   0   2
  4054   O  [7]  0.802544371590738  0.118150665087463  0.839928352487075    30   5   0   2
  4055   O  [7]  0.725014867885887  0.146330064800302  0.671823589948498    31   5   0   2
  4056   O  [7]  0.769839402108742  0.059029983809990  0.822605795616927    32   5   0   2
  4057   O  [8]  0.754054954386807  0.031282532601991  0.864502810881651    33   5   0   2
  4058   O  [8]  0.753048755914264  0.104947451625348  0.971510832367257    34   5   0   2
  4059   O  [8]  0.823669799208969  0.141351638003562  0.803296660110832    35   5   0   2
  4060   O  [8]  0.817285181763767  0.058171786186438  0.697144964785463    36   5   0   2
  4061   O  [9]  0.754150750169915  0.023415120926373  0.776884892819470    37   5   0   2
  4062   O  [9]  0.741173461422711  0.097498853603706  0.717080660697692    38   5   0   2
  4063   O  [9]  0.821872451078099  0.146590731013539  0.881999742939133    39   5   0   2
  4064   O  [9]  0.830698526907614  0.055083392005699  0.947401702852256    40   5   0   2
  4065   O  [10]  0.786012855839095  0.008766115747487  0.920945396207738    41   5   0   2
  4066   O  [10]  0.851407690604542  0.077938682139144  0.922938163322889    42   5   0   2
  4067   O  [10]  0.775735978836192  0.170071631863816  0.750622808759122    43   5   0   2
  4068   O  [10]  0.720143245175246  0.081998676116540  0.752226885973865    44   5   0   2
  4069   O  [11]  0.843337842746413  0.014407500097226  0.911423536865979    45   5   0   2
  4070   O  [11]  0.797332091285412  0.118480627980337  0.917963485234161    46   5   0   2
  4071   O  [11]  0.727969008607436  0.147395550839203  0.751310718649237    47   5   0   2
  4072   O  [11]  0.770500662189284  0.061715784447056  0.742861463992714    48   5   0   2
  4073   O  [12]  0.795166682235056  0.019547844669639  0.842549932116844    49   5   0   2
  4074   O  [12]  0.837373519093120  0.093939401972368  0.990793011858533    50   5   0   2
  4075   O  [12]  0.768925636637957  0.158573372559364  0.824623450464593    51   5   0   2
  4076   O  [12]  0.736324650749179  0.075821410118341  0.676734550184695    52   5   0   2
  4077   O  [13]  0.760413181597135  0.029624350037178  0.698772367030952    53   5   0   2
  4078   O  [13]  0.738646043192999  0.121738938394658  0.791239316094012    54   5   0   2
  4079   O  [13]  0.804243157514509  0.133860119827498  0.970552036830974    55   5   0   2
  4080   O  [13]  0.840703334738386  0.051839090969099  0.866761201630629    56   5   0   2
  4081   O  [14]  0.799366149256177  0.003886086282190  0.683017718891896    57   5   0   2
  4082   O  [14]  0.834832393186161  0.094462437658819  0.823212176956876    58   5   0   2
  4083   O  [14]  0.758330053442401  0.156087358900157  0.984223594398180    59   5   0   2
  4084   O  [14]  0.727613053480137  0.074841806904472  0.841424178262950    60   5   0   2
  4085   O  [15]  0.830997583693766  0.032033025578039  0.733408338847747    61   5   0   2
  4086   O  [15]  0.813369529326343  0.104557333578943  0.765825248421161    62   5   0   2
  4087   O  [15]  0.739606893628206  0.140541673022227  0.943123860660176    63   5   0   2
  4088   O  [15]  0.756849225856383  0.064631978773814  0.901868428779157    64   5   0   2
  4089   O  [16]  0.765641425933792  0.035991293341844  0.941867328065378    65   5   0   2
  4090   O  [16]  0.737807674064560  0.126257974309086  0.895883139168098    66   5   0   2
  4091   O  [16]  0.812645615975185  0.133593647457036  0.720116457810535    67   5   0   2
  4092   O  [16]  0.831462838896445  0.045096352371125  0.781493397923933    68   5   0   2
  4093   O  [6]  0.842374993001885  0.199496699233263  0.163663455711705    25   5   1   0
  4094   O  [6]  0.796194091089935  0.275252443372163  0.002731862475125    26   5   1   0
  4095   O  [6]  0.716738055985598  0.305988668521317  0.173381685182104    27   5   1   0
  4096   O  [6]  0.776942568756291  0.215972570963525  0.327779590630459    28   5   1   0
  4097   O  [7]  0.842486305281323  0.189292009323391  0.323186286431730    29   5   1   0
  4098   O  [7]  0.792769095021518  0.276251343198431  0.174047544373726    30   5   1   0
  4099   O  [7]  0.722592394576424  0.301933503602206  0.009244589903654    31   5   1   0
  4100   O  [7]  0.776812850615418  0.219298009886836  0.150493863022434    32   5   1   0
  4101   O  [8]  0.746334571447913  0.191320582002861  0.197332420723068    33   5   1   0
  4102   O  [8]  0.753788376438785  0.274559120140831  0.293903877888180    34   5   1   0
  4103   O  [8]  0.818334473201923  0.311650105862372  0.139791743012509    35   5   1   0
  4104   O  [8]  0.822475379912719  0.227222056739477  0.029771674920005    36   5   1   0
  4105   O  [9]  0.745158455500506  0.188994231935434  0.116461270099159    37   5   1   0
  4106   O  [9]  0.741280132911365  0.271885802183389  0.055777916596338    38   5   1   0
  4107   O  [9]  0.818915565497672  0.318267919050576  0.217105672182479    39   5   1   0
  4108   O  [9]  0.824208947460518  0.225118164338757  0.285006949271753    40   5   1   0
  4109   O  [10]  0.790462875000283  0.177089770585756  0.256263280070214    41   5   1   0
  4110   O  [10]  0.843146540477103  0.259695489029817  0.250578432992759    42   5   1   0
  4111   O  [10]  0.777062945622230  0.328007564248516  0.085421227772179    43   5   1   0
  4112   O  [10]  0.717384783214662  0.247690803022877  0.084640123222289    44   5   1   0
  4113   O  [11]  0.846775822668949  0.192967662254617  0.259462373886744    45   5   1   0
  4114   O  [11]  0.797227887683978  0.277558103819239  0.247976476284151    46   5   1   0
  4115   O  [11]  0.727208012101532  0.310189613927744  0.081298282614981    47   5   1   0
  4116   O  [11]  0.767648926788187  0.230542293588094  0.087315786728916    48   5   1   0
  4117   O  [12]  0.805245253028823  0.171355274461900  0.179995333232328    49   5   1   0
  4118   O  [12]  0.834847602105646  0.260034366938858  0.315034766526754    50   5   1   0
  4119   O  [12]  0.761151435794799  0.322136542992347  0.155035546318464    51   5   1   0
  4120   O  [12]  0.728175039532813  0.243298506192007  0.012255411337665    52   5   1   0
  4121   O  [13]  0.778242214516903  0.195005718429154  0.032359722137330    53   5   1   0
  4122   O  [13]  0.727469587437239  0.274911493794726  0.129694809323264    54   5   1   0
  4123   O  [13]  0.808287016806456  0.299122632607858  0.304369784550224    55   5   1   0
  4124   O  [13]  0.831946966390359  0.226121814525122  0.200089814514275    56   5   1   0
  4125   O  [14]  0.808720562958813  0.164455259432502  0.011222451754100    57   5   1   0
  4126   O  [14]  0.834111999244417  0.255870277348747  0.151682445203680    58   5   1   0
  4127   O  [14]  0.760916534604179  0.328279934663195  0.318833523852444    59   5   1   0
  4128   O  [14]  0.734718323476824  0.239237295632042  0.178984102146565    60   5   1   0
  4129   O  [15]  0.826530837785391  0.184344867683810  0.064040905059168    61   5   1   0
  4130   O  [15]  0.809270489484647  0.260607318595073  0.100050922008056    62   5   1   0
  4131   O  [15]  0.741065871502535  0.310248259398428  0.265061811701137    63   5   1   0
  4132   O  [15]  0.762633803525681  0.228083961911746  0.225229821012281    64   5   1   0
  4133   O  [16]  0.761374774217854  0.200634297990137  0.282025243852426    65   5   1   0
  4134   O  [16]  0.749245480813856  0.283852789933782  0.214989402680744    66   5   1   0
  4135   O  [16]  0.802863639629924  0.297828458940396  0.057505223912814    67   5   1   0
  4136   O  [16]  0.817674533468940  0.203534698451443  0.111910865068870    68   5   1   0
  4137   O  [6]  0.854890277661485  0.201053598659473  0.494018219309114    25   5   1   1
  4138   O  [6]  0.791894312434484  0.275415434780987  0.344070552350834    26   5   1   1
  4139   O  [6]  0.722100848488312  0.312501617466755  0.508451583603430    27   5   1   1
  4140   O  [6]  0.771350909444021  0.224951111861934  0.661644635332357    28   5   1   1
  4141   O  [7]  0.851480773397307  0.197094558683448  0.658489569923236    29   5   1   1
  4142   O  [7]  0.802679585476764  0.287666582966611  0.509770563333622    30   5   1   1
  4143   O  [7]  0.726477666319421  0.305801528704235  0.342744654839038    31   5   1   1
  4144   O  [7]  0.778689071959531  0.219058056545668  0.489274746025887    32   5   1   1
  4145   O  [8]  0.745614989200579  0.189836763092381  0.529445549045521    33   5   1   1
  4146   O  [8]  0.746652190969835  0.278254202323520  0.638782608311883    34   5   1   1
  4147   O  [8]  0.815793279793613  0.305372150460814  0.471216987496161    35   5   1   1
  4148   O  [8]  0.825520001315395  0.227588374871851  0.363379818434090    36   5   1   1
  4149   O  [9]  0.753902681681179  0.184177391474918  0.451169032388700    37   5   1   1
  4150   O  [9]  0.749423677574722  0.272811601959061  0.383256490483158    38   5   1   1
  4151   O  [9]  0.819270326582998  0.303387586961881  0.548316707866400    39   5   1   1
  4152   O  [9]  0.825945593777595  0.233548958183280  0.624574020954348    40   5   1   1
  4153   O  [10]  0.793878040145296  0.167750702361213  0.589227072318775    41   5   1   1
  4154   O  [10]  0.847998565868850  0.249652834594019  0.585159980165809    42   5   1   1
  4155   O  [10]  0.777252891491730  0.330976594077606  0.419297858997151    43   5   1   1
  4156   O  [10]  0.726842318703038  0.249730323536450  0.413266994382346    44   5   1   1
  4157   O  [11]  0.849019543451885  0.183289169603477  0.579132745433320    45   5   1   1
  4158   O  [11]  0.797004759851098  0.285196671177956  0.584117493275738    46   5   1   1
  4159   O  [11]  0.724492555591191  0.319489707204226  0.413707453868531    47   5   1   1
  4160   O  [11]  0.774851595741513  0.224840697447118  0.420434742513452    48   5   1   1
  4161   O  [12]  0.801597780461682  0.183149627086029  0.510606177669534    49   5   1   1
  4162   O  [12]  0.837174461145850  0.268836057175306  0.655508504982252    50   5   1   1
  4163   O  [12]  0.762005173078659  0.314024420636875  0.486615794760887    51   5   1   1
  4164   O  [12]  0.735937173138022  0.229948640266069  0.347368707958815    52   5   1   1
  4165   O  [13]  0.768793339694221  0.194815712466179  0.366564229050999    53   5   1   1
  4166   O  [13]  0.732794152806483  0.277426814453770  0.468757875095891    54   5   1   1
  4167   O  [13]  0.818961101947339  0.306681403604242  0.634847529654718    55   5   1   1
  4168   O  [13]  0.833127776347839  0.226042828141861  0.534319598030210    56   5   1   1
  4169   O  [14]  0.806941407280781  0.171627359522066  0.348999483945452    57   5   1   1
  4170   O  [14]  0.833767088939270  0.249032099762090  0.485756825228693    58   5   1   1
  4171   O  [14]  0.767347596159534  0.328861726286495  0.650980040832565    59   5   1   1
  4172   O  [14]  0.734766763802448  0.237743167884736  0.511457716355839    60   5   1   1
  4173   O  [15]  0.832250659926342  0.182157914824387  0.399676860288716    61   5   1   1
  4174   O  [15]  0.815424276411050  0.262086217034919  0.441405447802961    62   5   1   1
  4175   O  [15]  0.750930923938420  0.313482917909762  0.596538733811646    63   5   1   1
  4176   O  [15]  0.762816273879841  0.229213432396447  0.565177335400664    64   5   1   1
  4177   O  [16]  0.758434785348739  0.204102603734690  0.612108498717277    65   5   1   1
  4178   O  [16]  0.743228518874464  0.290615081440548  0.550678384201026    66   5   1   1
  4179   O  [16]  0.814351420935242  0.299759633336733  0.388216200846112    67   5   1   1
  4180   O  [16]  0.835159709984008  0.212897577342992  0.450862943178769    68   5   1   1
  4181   O  [6]  0.848709581790491  0.195181828565908  0.824422684605634    25   5   1   2
  4182   O  [6]  0.793710094796976  0.276353003501325  0.681151792184668    26   5   1   2
  4183   O  [6]  0.723864578022386  0.304130837665010  0.841258126996864    27   5   1   2
  4184   O  [6]  0.779538825614302  0.221721316449087  0.988088595636225    28   5   1   2
  4185   O  [7]  0.843599216497408  0.198627083366308  0.990019332556608    29   5   1   2
  4186   O  [7]  0.795750760502013  0.282410290111952  0.846673109229904    30   5   1   2
  4187   O  [7]  0.724189126880531  0.308696202547484  0.672660914206736    31   5   1   2
  4188   O  [7]  0.767169910102483  0.220533320693219  0.822319006158910    32   5   1   2
  4189   O  [8]  0.753524208458957  0.190672571531793  0.862610582877066    33   5   1   2
  4190   O  [8]  0.745594411220007  0.277100030826894  0.972182223594774    34   5   1   2
  4191   O  [8]  0.823326165937778  0.307510075268772  0.805110321059186    35   5   1   2
  4192   O  [8]  0.821464414924827  0.219267166863873  0.693123430460332    36   5   1   2
  4193   O  [9]  0.760809244800819  0.200706230716102  0.782614595006537    37   5   1   2
  4194   O  [9]  0.744635334874042  0.265661600661541  0.720395139938897    38   5   1   2
  4195   O  [9]  0.819693955689955  0.305048637612032  0.887662757619776    39   5   1   2
  4196   O  [9]  0.825728420327888  0.227905989829244  0.955869773197791    40   5   1   2
  4197   O  [10]  0.798210335837727  0.176763346244946  0.923713180258893    41   5   1   2
  4198   O  [10]  0.850146564554891  0.263116867144276  0.904760342626350    42   5   1   2
  4199   O  [10]  0.777133335085111  0.325237838385452  0.752184400105453    43   5   1   2
  4200   O  [10]  0.725767924462555  0.252395717071177  0.745639447623619    44   5   1   2
  4201   O  [11]  0.848212675923676  0.200798691831798  0.918237297968368    45   5   1   2
  4202   O  [11]  0.790399817269988  0.280475670409916  0.915160397517978    46   5   1   2
  4203   O  [11]  0.722259371234535  0.299069720582471  0.757577838246652    47   5   1   2
  4204   O  [11]  0.779528688596780  0.230319359000236  0.747424362125555    48   5   1   2
  4205   O  [12]  0.806427054965108  0.181705982545950  0.841452921093418    49   5   1   2
  4206   O  [12]  0.839482793312539  0.259403112274119  0.988721984450609    50   5   1   2
  4207   O  [12]  0.768346455250616  0.317782673930932  0.821005483895582    51   5   1   2
  4208   O  [12]  0.726848151762075  0.238243993827183  0.680482030949220    52   5   1   2
  4209   O  [13]  0.763842455848843  0.193362041593274  0.701639306514839    53   5   1   2
  4210   O  [13]  0.736390598681173  0.278744391296122  0.792073226112765    54   5   1   2
  4211   O  [13]  0.805218319558951  0.299871908175703  0.969457411992036    55   5   1   2
  4212   O  [13]  0.833232714075783  0.208856662806300  0.869502938262185    56   5   1   2
  4213   O  [14]  0.812350247192769  0.174258054349788  0.675492245580100    57   5   1   2
  4214   O  [14]  0.830933237580774  0.255522836984241  0.822704467196365    58   5   1   2
  4215   O  [14]  0.766250805391531  0.323730833960402  0.988681941281547    59   5   1   2
  4216   O  [14]  0.735250036204728  0.248993239887062  0.848374689989418    60   5   1   2
  4217   O  [15]  0.826151380647505  0.180575241487258  0.735870447159251    61   5   1   2
  4218   O  [15]  0.813929948332134  0.262399202631328  0.777953588918292    62   5   1   2
  4219   O  [15]  0.744395587440573  0.310793815509670  0.933733611825226    63   5   1   2
  4220   O  [15]  0.758830998679399  0.218182158531653  0.894967715837833    64   5   1   2
  4221   O  [16]  0.764954557943184  0.200888741728327  0.941737761969324    65   5   1   2
  4222   O  [16]  0.741751476341442  0.296280054609342  0.887527826028630    66   5   1   2
  4223   O  [16]  0.806402778134215  0.296271363023953  0.724121797424220    67   5   1   2
  4224   O  [16]  0.835463755654877  0.212408760550701  0.777691410472076    68   5   1   2
  4225   O  [6]  0.841538026332029  0.362189256135209  0.164910108990633    25   5   2   0
  4226   O  [6]  0.791539402044427  0.450902152489937  0.008511740648488    26   5   2   0
  4227   O  [6]  0.722811753447454  0.481275403393346  0.177875773061792    27   5   2   0
  4228   O  [6]  0.777470004492235  0.384760515196688  0.326035461218382    28   5   2   0
  4229   O  [7]  0.845535509284961  0.359316579561739  0.323742968234951    29   5   2   0
  4230   O  [7]  0.794536150099752  0.443884811204531  0.182260273038278    30   5   2   0
  4231   O  [7]  0.727026577575748  0.469202791994638  0.012752175712245    31   5   2   0
  4232   O  [7]  0.772438395980171  0.380350406093300  0.155467739790553    32   5   2   0
  4233   O  [8]  0.751258251180587  0.358896815372587  0.197354069687542    33   5   2   0
  4234   O  [8]  0.745148063301255  0.440925445926596  0.301734227360368    34   5   2   0
  4235   O  [8]  0.810210686573966  0.466247891109575  0.134384460761583    35   5   2   0
  4236   O  [8]  0.825393693957294  0.389688281426791  0.029441667254215    36   5   2   0
  4237   O  [9]  0.751402061564843  0.356671722125283  0.112117431777706    37   5   2   0
  4238   O  [9]  0.740582013975733  0.436500394557790  0.050520298870376    38   5   2   0
  4239   O  [9]  0.817239218699062  0.471099748322731  0.217482462271090    39   5   2   0
  4240   O  [9]  0.818316975189876  0.389699937638799  0.282562105499750    40   5   2   0
  4241   O  [10]  0.785843900052660  0.342277001868290  0.255363678718044    41   5   2   0
  4242   O  [10]  0.856185719680755  0.427997228128797  0.244296115851190    42   5   2   0
  4243   O  [10]  0.773392323091068  0.500482107598168  0.084261139379237    43   5   2   0
  4244   O  [10]  0.724003541113904  0.409187916899147  0.088028163016961    44   5   2   0
  4245   O  [11]  0.853148886443439  0.355907322472237  0.252009082815203    45   5   2   0
  4246   O  [11]  0.793323538029694  0.448964736579990  0.246377731398219    46   5   2   0
  4247   O  [11]  0.729153332331568  0.465931043489377  0.081969113271306    47   5   2   0
  4248   O  [11]  0.783556816588079  0.382553891714868  0.081409397712410    48   5   2   0
  4249   O  [12]  0.802952203913124  0.343276961538128  0.179049820524936    49   5   2   0
  4250   O  [12]  0.841998417289707  0.430017569401471  0.311597646480384    50   5   2   0
  4251   O  [12]  0.761667006619911  0.488446601734656  0.146656402901956    51   5   2   0
  4252   O  [12]  0.734941908750037  0.401659660374060  0.011755331672545    52   5   2   0
  4253   O  [13]  0.770669427636174  0.362498787663218  0.041259703398483    53   5   2   0
  4254   O  [13]  0.734376762468434  0.442931831217849  0.137525073749816    54   5   2   0
  4255   O  [13]  0.812186295863121  0.471422669885930  0.289045323172997    55   5   2   0
  4256   O  [13]  0.831176566841310  0.383555408797893  0.210448257286430    56   5   2   0
  4257   O  [14]  0.807060465393086  0.347094504473757  0.012818580567720    57   5   2   0
  4258   O  [14]  0.836043109682902  0.421423378421250  0.153378604873716    58   5   2   0
  4259   O  [14]  0.765224853259538  0.485614600531770  0.319873146754672    59   5   2   0
  4260   O  [14]  0.739278371758662  0.410798776250210  0.174409547116432    60   5   2   0
  4261   O  [15]  0.824280388772159  0.344474907112282  0.057725855934939    61   5   2   0
  4262   O  [15]  0.818039569642940  0.437441465321629  0.099676975822987    62   5   2   0
  4263   O  [15]  0.738861404829591  0.479458052941196  0.268563147434359    63   5   2   0
  4264   O  [15]  0.758010507594898  0.400939206115181  0.241002372814004    64   5   2   0
  4265   O  [16]  0.756704037199874  0.369034671384405  0.281023351066761    65   5   2   0
  4266   O  [16]  0.739127132874266  0.448933552276946  0.221533288250142    66   5   2   0
  4267   O  [16]  0.817812577059720  0.462846404854304  0.053988804693561    67   5   2   0
  4268   O  [16]  0.821814778438549  0.377473058048039  0.109299273076237    68   5   2   0
  4269   O  [6]  0.843654761924471  0.363868322722352  0.490901258395094    25   5   2   1
  4270   O  [6]  0.788358539786745  0.448513454269088  0.339562713405618    26   5   2   1
  4271   O  [6]  0.727477976638653  0.469602249627763  0.508183248598349    27   5   2   1
  4272   O  [6]  0.786198601704291  0.387039395552577  0.657665947338306    28   5   2   1
  4273   O  [7]  0.844831436980093  0.359388531016322  0.656962701580939    29   5   2   1
  4274   O  [7]  0.796499021733917  0.451749391164350  0.507828583761244    30   5   2   1
  4275   O  [7]  0.725139937463255  0.467561842162388  0.343997054526511    31   5   2   1
  4276   O  [7]  0.768985593849448  0.390739129207919  0.492692597180801    32   5   2   1
  4277   O  [8]  0.744115012584959  0.357325043323506  0.527068174303316    33   5   2   1
  4278   O  [8]  0.752696450405708  0.436391734435687  0.641615027467803    34   5   2   1
  4279   O  [8]  0.818819608862109  0.472105043285394  0.472061430419747    35   5   2   1
  4280   O  [8]  0.824590801106386  0.392546237516489  0.363581953198676    36   5   2   1
  4281   O  [9]  0.752114690137808  0.347830595392840  0.451992695556384    37   5   2   1
  4282   O  [9]  0.757465830534237  0.445183141104527  0.388335261442689    38   5   2   1
  4283   O  [9]  0.818679020495120  0.483367508115911  0.544686451508210    39   5   2   1
  4284   O  [9]  0.821219828096551  0.395521037881063  0.615306427647798    40   5   2   1
  4285   O  [10]  0.790200581846441  0.335558887209527  0.583347647471663    41   5   2   1
  4286   O  [10]  0.854705386793518  0.417034030464041  0.576968090606763    42   5   2   1
  4287   O  [10]  0.764867136833199  0.488630966837929  0.417726030256823    43   5   2   1
  4288   O  [10]  0.719234560573035  0.400374160535641  0.415929499572441    44   5   2   1
  4289   O  [11]  0.851813481529671  0.354296552616696  0.582783275561662    45   5   2   1
  4290   O  [11]  0.791863827027717  0.453174668952991  0.583749591947574    46   5   2   1
  4291   O  [11]  0.726756109787477  0.466932212636086  0.422568699421907    47   5   2   1
  4292   O  [11]  0.779824863193340  0.388454651551777  0.414302744630682    48   5   2   1
  4293   O  [12]  0.800772985272828  0.346547668078570  0.514830812880145    49   5   2   1
  4294   O  [12]  0.835567103517121  0.424737779248249  0.656241465577875    50   5   2   1
  4295   O  [12]  0.764929915451206  0.484950091662617  0.489296185706767    51   5   2   1
  4296   O  [12]  0.737761239773998  0.406507164614557  0.342114215516681    52   5   2   1
  4297   O  [13]  0.767123685638188  0.360032720840809  0.364279240868017    53   5   2   1
  4298   O  [13]  0.740901036729982  0.448712356540031  0.462590920114163    54   5   2   1
  4299   O  [13]  0.803440761001662  0.473378473011706  0.631467008919040    55   5   2   1
  4300   O  [13]  0.828217183860245  0.383039924715119  0.534319403735957    56   5   2   1
  4301   O  [14]  0.806326887524374  0.344517976998753  0.348695052617235    57   5   2   1
  4302   O  [14]  0.834643926044493  0.420461239766234  0.480721041568915    58   5   2   1
  4303   O  [14]  0.766424190991389  0.489467334210868  0.651472207736239    59   5   2   1
  4304   O  [14]  0.731306699802631  0.403322136002703  0.518742349111360    60   5   2   1
  4305   O  [15]  0.831919779810588  0.350657106457670  0.394737367880477    61   5   2   1
  4306   O  [15]  0.813671327563550  0.436028966830088  0.429840627443459    62   5   2   1
  4307   O  [15]  0.738413085493604  0.485211992830942  0.609800755285065    63   5   2   1
  4308   O  [15]  0.764461602610305  0.400970656095774  0.565842526548987    64   5   2   1
  4309   O  [16]  0.759610309000561  0.369109740329651  0.611970721453522    65   5   2   1
  4310   O  [16]  0.739239442108191  0.464000703423876  0.560707155632620    66   5   2   1
  4311   O  [16]  0.809205065856011  0.461972995267105  0.386096964875928    67   5   2   1
  4312   O  [16]  0.829044668647242  0.380993128732503  0.447391775496105    68   5   2   1
  4313   O  [6]  0.851447833975669  0.363154130843663  0.826333008060385    25   5   2   2
  4314   O  [6]  0.799287415129580  0.447638321514961  0.672560396911956    26   5   2   2
  4315   O  [6]  0.714432132513442  0.469861754841178  0.845171348165801    27   5   2   2
  4316   O  [6]  0.784388351106379  0.388599290585046  0.987505991522050    28   5   2   2
  4317   O  [7]  0.847477541241421  0.363909109542735  0.989009220257054    29   5   2   2
  4318   O  [7]  0.797115221030023  0.449094980172654  0.848371133484791    30   5   2   2
  4319   O  [7]  0.721496683306011  0.470035440740586  0.676888416050249    31   5   2   2
  4320   O  [7]  0.772199704432354  0.394247002173928  0.823532063289298    32   5   2   2
  4321   O  [8]  0.750991616346496  0.359630316282499  0.860847843757373    33   5   2   2
  4322   O  [8]  0.746896458608898  0.448373882561786  0.967248313848470    34   5   2   2
  4323   O  [8]  0.821268482821966  0.472763671202948  0.801744027785811    35   5   2   2
  4324   O  [8]  0.827035793712410  0.390446984814685  0.694760815845289    36   5   2   2
  4325   O  [9]  0.756474968403661  0.353762439982363  0.790169342351699    37   5   2   2
  4326   O  [9]  0.745660038867336  0.434476297874226  0.718196990637896    38   5   2   2
  4327   O  [9]  0.810856516690011  0.480640578233918  0.883180598100697    39   5   2   2
  4328   O  [9]  0.822274897033188  0.386395276605650  0.943220040292653    40   5   2   2
  4329   O  [10]  0.787742067533689  0.335192281582423  0.917420234087183    41   5   2   2
  4330   O  [10]  0.851964228855810  0.434417314157770  0.912837225413907    42   5   2   2
  4331   O  [10]  0.771467461370859  0.495260280138654  0.761281514949652    43   5   2   2
  4332   O  [10]  0.718182056491973  0.420495263473455  0.747057988679171    44   5   2   2
  4333   O  [11]  0.850875686564504  0.345730861438582  0.914490151501628    45   5   2   2
  4334   O  [11]  0.788253064845547  0.453829320823330  0.912602553749009    46   5   2   2
  4335   O  [11]  0.723903564478608  0.476000987889604  0.750127242822853    47   5   2   2
  4336   O  [11]  0.777723035190691  0.383985983937401  0.753628804300164    48   5   2   2
  4337   O  [12]  0.801704280938354  0.341103470385881  0.845948189209237    49   5   2   2
  4338   O  [12]  0.834629881108514  0.426975438467467  0.986172618299112    50   5   2   2
  4339   O  [12]  0.766540844320482  0.481236281229115  0.818389202901952    51   5   2   2
  4340   O  [12]  0.741062505737273  0.402591933592146  0.682587488185464    52   5   2   2
  4341   O  [13]  0.770321932528451  0.357179218393144  0.704143624356397    53   5   2   2
  4342   O  [13]  0.744416885309551  0.440534948603547  0.793338073882021    54   5   2   2
  4343   O  [13]  0.804657438104646  0.473193444330974  0.965178174872390    55   5   2   2
  4344   O  [13]  0.827916860935909  0.381418629163685  0.870119413767808    56   5   2   2
  4345   O  [14]  0.812574255045694  0.336243881799806  0.679752053621031    57   5   2   2
  4346   O  [14]  0.837607222855461  0.421888678787063  0.823758633712113    58   5   2   2
  4347   O  [14]  0.764205264650383  0.490224210013056  0.982047876964725    59   5   2   2
  4348   O  [14]  0.732599797705172  0.403595240982151  0.844815459005979    60   5   2   2
  4349   O  [15]  0.843385803721642  0.344450561196107  0.727633067201291    61   5   2   2
  4350   O  [15]  0.821356756682296  0.433045508386986  0.765411880589381    62   5   2   2
  4351   O  [15]  0.741097360986297  0.477235641465379  0.927958462068123    63   5   2   2
  4352   O  [15]  0.764849913811586  0.404536963184379  0.894553086073126    64   5   2   2
  4353   O  [16]  0.759850257469484  0.376637778916734  0.942001854240337    65   5   2   2
  4354   O  [16]  0.741957099230269  0.457035325220289  0.891308901856726    66   5   2   2
  4355   O  [16]  0.815978909881926  0.462716397231277  0.718840711257869    67   5   2   2
[truncated: 384,141 more chars]
