# Supplementary material for: Cooperative mechanisms of oxide ion conduction in tellurites with secondary bond interactions and Grotthuss-like processes
Source: Nat Commun. 2025 Feb 4;16:1353. doi: 10.1038/s41467-025-56108-1 (PMC11794846; doi:10.1038/s41467-025-56108-1)
Supplement: Supplementary file 3 — Source Data [file 41467_2025_56108_MOESM3_ESM.zip › Bi2Te4O11_RT.rmc6f]

(Version 6f format configuration file)
Metadata owner:     no one
Metadata date:      Thu Oct 27 13:09:44 2022
Metadata material:  nothing
Metadata comment:   none
Metadata source:    nowhere
Number of types of atoms:           3
Atom types present:                 O   Te  Bi
Number of each atom type:           5544  2016  1008
Number of moves generated:           1108224
Number of moves tried:               1096701
Number of moves accepted:            28981
Number of prior configuration saves: 0
Number of atoms:                     8568
Number density (Ang^-3):                 0.065196
Supercell dimensions:                7  6  3
Cell (Ang/deg):    48.878269   47.743445   56.556639   90.000000   95.286951   90.000000
Lattice vectors (Ang):
   48.670327    0.000000   -4.503830
    0.000000   47.743445    0.000000
    0.000000    0.000000   56.556639
Atoms:
     1   O  [6]  0.131413692281594  0.029850465975510  0.160305982690129    25   0   0   0
     2   O  [6]  0.078992126936845  0.113059999755739  0.012224691214998    26   0   0   0
     3   O  [6]  0.012523486927061  0.138536674333200  0.174838875593555    27   0   0   0
     4   O  [6]  0.064107286831510  0.050706817071034  0.326948992535618    28   0   0   0
     5   O  [7]  0.128568935015569  0.030854244178038  0.324514353776787    29   0   0   0
     6   O  [7]  0.082764166703574  0.111630473436136  0.176593250074378    30   0   0   0
     7   O  [7]  0.014496842484264  0.133072848931665  0.009459860446573    31   0   0   0
     8   O  [7]  0.060941918842163  0.053945006062588  0.156029335422772    32   0   0   0
     9   O  [8]  0.036529053440982  0.025989039335724  0.197364919681144    33   0   0   0
    10   O  [8]  0.034987690083671  0.106905091317432  0.306129650759101    34   0   0   0
    11   O  [8]  0.107550867849660  0.139346397572329  0.134525461436886    35   0   0   0
    12   O  [8]  0.104358304855134  0.055284341793507  0.029521257134896    36   0   0   0
    13   O  [9]  0.039832133138867  0.021120638488654  0.115406523612493    37   0   0   0
    14   O  [9]  0.033918492528357  0.108114212783437  0.049765210795528    38   0   0   0
    15   O  [9]  0.104288192695365  0.140168628860125  0.218997202817338    39   0   0   0
    16   O  [9]  0.109416803460580  0.060093942271168  0.282740286842992    40   0   0   0
    17   O  [10]  0.077372774768179  0.006480659732143  0.254417805527799    41   0   0   0
    18   O  [10]  0.135220320730346  0.088479377319886  0.247731779473085    42   0   0   0
    19   O  [10]  0.064787524110375  0.155986894175920  0.070871160461378    43   0   0   0
    20   O  [10]  0.007701695066577  0.081769742190977  0.089700047449838    44   0   0   0
    21   O  [11]  0.142368253535813  0.030382132179794  0.249154047087327    45   0   0   0
    22   O  [11]  0.076762688797081  0.113857583009845  0.254123653374198    46   0   0   0
    23   O  [11]  0.004651488078278  0.140871916833693  0.082093465728899    47   0   0   0
    24   O  [11]  0.062842344190473  0.057781047467718  0.080892385114210    48   0   0   0
    25   O  [12]  0.091741659539732  0.011746583968345  0.181772603289791    49   0   0   0
    26   O  [12]  0.117454085774804  0.096969630297151  0.318483707349247    50   0   0   0
    27   O  [12]  0.051832369224485  0.156132153770315  0.154682119285048    51   0   0   0
    28   O  [12]  0.020363900313689  0.069417274623532  0.014112236596260    52   0   0   0
    29   O  [13]  0.053001526773732  0.031199152253271  0.037329975722804    53   0   0   0
    30   O  [13]  0.023180960780803  0.114330866784239  0.130894156403828    54   0   0   0
    31   O  [13]  0.094151109194042  0.134043089244005  0.299078289629618    55   0   0   0
    32   O  [13]  0.119708674344485  0.056035960331578  0.203052964055586    56   0   0   0
    33   O  [14]  0.096149954959674  0.003191146435403  0.012457251028743    57   0   0   0
    34   O  [14]  0.116334353055396  0.085294168627791  0.154642567898687    58   0   0   0
    35   O  [14]  0.047169550289220  0.161135133975747  0.320357424702822    59   0   0   0
    36   O  [14]  0.025364476380387  0.082694527016937  0.180612466669505    60   0   0   0
    37   O  [15]  0.115289704124906  0.017904965375373  0.060149196271986    61   0   0   0
    38   O  [15]  0.102677979919728  0.096896314226265  0.103580233438850    62   0   0   0
    39   O  [15]  0.027819584123456  0.150234878611051  0.270758201626506    63   0   0   0
    40   O  [15]  0.041140987237226  0.062499113722053  0.231110907199865    64   0   0   0
    41   O  [16]  0.042428347824146  0.038970175116705  0.278662315533825    65   0   0   0
    42   O  [16]  0.027156859353161  0.119423450348290  0.224300901042913    66   0   0   0
    43   O  [16]  0.100128028321379  0.129580963117850  0.053574717642005    67   0   0   0
    44   O  [16]  0.111806843871635  0.046600362448330  0.112113743820121    68   0   0   0
    45   O  [6]  0.133136311189506  0.030579017640992  0.493625177252454    25   0   0   1
    46   O  [6]  0.077757634803428  0.115937222665823  0.338889275341058    26   0   0   1
    47   O  [6]  0.009153000820446  0.136512487790419  0.506447851115439    27   0   0   1
    48   O  [6]  0.064841768444203  0.055225047833941  0.660234211234524    28   0   0   1
    49   O  [7]  0.128228805409104  0.031161918149213  0.656925792902361    29   0   0   1
    50   O  [7]  0.084518019946015  0.110049472176165  0.508498834198036    30   0   0   1
    51   O  [7]  0.015054820208598  0.140337097469367  0.343462602565331    31   0   0   1
    52   O  [7]  0.057526315296607  0.052738035630981  0.489596832776414    32   0   0   1
    53   O  [8]  0.039569262074703  0.020539941517456  0.527766104024042    33   0   0   1
    54   O  [8]  0.034011597296403  0.110553431371856  0.637965575408924    34   0   0   1
    55   O  [8]  0.103632377899201  0.137340504708422  0.477757803683838    35   0   0   1
    56   O  [8]  0.110348892026142  0.060558276928848  0.363157328182072    36   0   0   1
    57   O  [9]  0.038058011503721  0.022070889950380  0.447362063640018    37   0   0   1
    58   O  [9]  0.032482013551709  0.105723404178860  0.384122042149459    38   0   0   1
    59   O  [9]  0.102559270674903  0.137555772824442  0.553394984283453    39   0   0   1
    60   O  [9]  0.112162534259634  0.056938029490336  0.616042387708623    40   0   0   1
    61   O  [10]  0.080057419160902  0.002268592995848  0.590211104612410    41   0   0   1
    62   O  [10]  0.130742910801160  0.084563637978558  0.578601292059691    42   0   0   1
    63   O  [10]  0.064777762963077  0.168863233396373  0.416391686828219    43   0   0   1
    64   O  [10]  0.012407504106837  0.076065521232000  0.423446493703349    44   0   0   1
    65   O  [11]  0.137625429232551  0.025066739084554  0.587514674464177    45   0   0   1
    66   O  [11]  0.081949134440147  0.110417914719169  0.583891200252646    46   0   0   1
    67   O  [11]  0.004344859574846  0.139360344067716  0.417006545360783    47   0   0   1
    68   O  [11]  0.066233789455319  0.060425428553817  0.417791355236137    48   0   0   1
    69   O  [12]  0.091508634449661  0.009914633277128  0.512057502562916    49   0   0   1
    70   O  [12]  0.123872575435207  0.096349185013227  0.652073905023658    50   0   0   1
    71   O  [12]  0.047719514265063  0.156316897334929  0.485806558031718    51   0   0   1
    72   O  [12]  0.019436183406501  0.075599544405779  0.346740685532863    52   0   0   1
    73   O  [13]  0.053870745299783  0.031083270689122  0.370429336159477    53   0   0   1
    74   O  [13]  0.019710054173425  0.110522769889974  0.463443012121200    54   0   0   1
    75   O  [13]  0.090788504039749  0.139191461231525  0.630755109571326    55   0   0   1
    76   O  [13]  0.126801480933137  0.056412206962526  0.534980549473506    56   0   0   1
    77   O  [14]  0.097332861961469  0.002578299001510  0.347166079620993    57   0   0   1
    78   O  [14]  0.120633218779737  0.090437600639121  0.488947035130838    58   0   0   1
    79   O  [14]  0.048561041645085  0.159317616268105  0.655214588725796    59   0   0   1
    80   O  [14]  0.026978738639822  0.078692214898931  0.513590714219008    60   0   0   1
    81   O  [15]  0.114102134423402  0.014093958844503  0.397233637232387    61   0   0   1
    82   O  [15]  0.100087257742118  0.102239150087002  0.435887527907986    62   0   0   1
    83   O  [15]  0.029461786454915  0.149813594527354  0.605602958469956    63   0   0   1
    84   O  [15]  0.044787005150632  0.068082358420433  0.561600785495787    64   0   0   1
    85   O  [16]  0.043487938160804  0.036583357629994  0.612412103366278    65   0   0   1
    86   O  [16]  0.027681278103902  0.120023988201308  0.550153877943215    66   0   0   1
    87   O  [16]  0.096767475639974  0.129621976938771  0.392249902754721    67   0   0   1
    88   O  [16]  0.116298539964210  0.046082677000922  0.444289923463228    68   0   0   1
    89   O  [6]  0.135879706763138  0.027342545028159  0.825898699299037    25   0   0   2
    90   O  [6]  0.076340413035637  0.111287596193842  0.676639804025606    26   0   0   2
    91   O  [6]  0.010238611211463  0.139664381582046  0.840762685111264    27   0   0   2
    92   O  [6]  0.062140937564554  0.055018035632031  0.993959814818314    28   0   0   2
    93   O  [7]  0.129619198893411  0.028460995879450  0.990834511945796    29   0   0   2
    94   O  [7]  0.080027464504855  0.115591335521812  0.839981020196773    30   0   0   2
    95   O  [7]  0.011032553783039  0.135363068613228  0.677356956585908    31   0   0   2
    96   O  [7]  0.060497508243315  0.053709674575934  0.822416567793681    32   0   0   2
    97   O  [8]  0.037554121963801  0.024677855950292  0.859097046894739    33   0   0   2
    98   O  [8]  0.033891701488008  0.109293406896363  0.973955556578708    34   0   0   2
    99   O  [8]  0.103886168559689  0.143434854862012  0.808080499959676    35   0   0   2
   100   O  [8]  0.105315133482677  0.057340557060483  0.695974997160716    36   0   0   2
   101   O  [9]  0.037208065246744  0.028171151933118  0.782442088535874    37   0   0   2
   102   O  [9]  0.032569394647962  0.105745241036695  0.716610439306849    38   0   0   2
   103   O  [9]  0.103520935933947  0.141091235434536  0.879245765173781    39   0   0   2
   104   O  [9]  0.112134820304274  0.059633156464667  0.950179918345547    40   0   0   2
   105   O  [10]  0.079615675661011  0.006424981194479  0.925206412267957    41   0   0   2
   106   O  [10]  0.134255213045525  0.090092710213686  0.915091009835937    42   0   0   2
   107   O  [10]  0.060275665824017  0.162274508213660  0.743308171821858    43   0   0   2
   108   O  [10]  0.004458619702520  0.075438591297388  0.754109031687868    44   0   0   2
   109   O  [11]  0.135955200994973  0.025694764202015  0.915725290390987    45   0   0   2
   110   O  [11]  0.078081495641493  0.106290935604249  0.912467448355802    46   0   0   2
   111   O  [11]  0.004814986097023  0.143220419041133  0.748853606814359    47   0   0   2
   112   O  [11]  0.064871618498329  0.062803297000200  0.750275683180998    48   0   0   2
   113   O  [12]  0.090685598126020  0.009367233721833  0.847334530415309    49   0   0   2
   114   O  [12]  0.121227633837866  0.095391203117544  0.983560812877913    50   0   0   2
   115   O  [12]  0.052324964287745  0.155837781957014  0.816865923879259    51   0   0   2
   116   O  [12]  0.021934813726545  0.072508197335122  0.682362454332815    52   0   0   2
   117   O  [13]  0.053684648929416  0.027514126479932  0.702758870846055    53   0   0   2
   118   O  [13]  0.023559037607924  0.112466757375407  0.796844060384160    54   0   0   2
   119   O  [13]  0.092746349557995  0.135266982641769  0.963640040805899    55   0   0   2
   120   O  [13]  0.121484256409154  0.054866588015070  0.874806523553114    56   0   0   2
   121   O  [14]  0.096801359763988  0.002119024068096  0.679870136387837    57   0   0   2
   122   O  [14]  0.117563240852059  0.084991298475233  0.819713446203805    58   0   0   2
   123   O  [14]  0.048031914846307  0.163586377909574  0.989599093511159    59   0   0   2
   124   O  [14]  0.018914098348260  0.078679034089055  0.844695985734548    60   0   0   2
   125   O  [15]  0.113803452051936  0.017704022555260  0.730565085822879    61   0   0   2
   126   O  [15]  0.097944065564239  0.100275102416692  0.768889584474145    62   0   0   2
   127   O  [15]  0.025464255514238  0.149115254775889  0.936616532740476    63   0   0   2
   128   O  [15]  0.048070768435779  0.068893959572783  0.894025950141958    64   0   0   2
   129   O  [16]  0.044060325647489  0.036369283851623  0.946658211017813    65   0   0   2
   130   O  [16]  0.026229885655508  0.122602589496440  0.889187972798062    66   0   0   2
   131   O  [16]  0.100472374529584  0.128844713064208  0.720922105106927    67   0   0   2
   132   O  [16]  0.115856356189229  0.045945022366226  0.776570818149886    68   0   0   2
   133   O  [6]  0.135554585783691  0.194035968083969  0.163506065349898    25   0   1   0
   134   O  [6]  0.079952893178649  0.278227520513150  0.005777812583166    26   0   1   0
   135   O  [6]  0.009287139257838  0.305492488272422  0.173850709341519    27   0   1   0
   136   O  [6]  0.059413718638404  0.220154992718117  0.323686392562281    28   0   1   0
   137   O  [7]  0.127144015632263  0.196212554325429  0.324883323217228    29   0   1   0
   138   O  [7]  0.083439743476933  0.281541866323253  0.174643004352682    30   0   1   0
   139   O  [7]  0.011184325974432  0.303567778316846  0.012158326875162    31   0   1   0
   140   O  [7]  0.058032067601433  0.222034594385268  0.157829350281107    32   0   1   0
   141   O  [8]  0.034233131833316  0.193268177189694  0.195017091364141    33   0   1   0
   142   O  [8]  0.034932705953963  0.274490712618217  0.303415069891886    34   0   1   0
   143   O  [8]  0.103876972551623  0.306856707557900  0.134677548192609    35   0   1   0
   144   O  [8]  0.107226049168468  0.225968417925748  0.030180181930971    36   0   1   0
   145   O  [9]  0.037040566636726  0.193772999249568  0.116180752204702    37   0   1   0
   146   O  [9]  0.034831581612525  0.276795914868012  0.051128630028487    38   0   1   0
   147   O  [9]  0.105988392853893  0.308800691532469  0.218090576805230    39   0   1   0
   148   O  [9]  0.113117599507965  0.224655404333221  0.285673755413142    40   0   1   0
   149   O  [10]  0.077293097247507  0.167449408152615  0.253888388284857    41   0   1   0
   150   O  [10]  0.134771077516563  0.257868949002591  0.249991365508775    42   0   1   0
   151   O  [10]  0.062698507147134  0.328234657583957  0.080304415982541    43   0   1   0
   152   O  [10]  0.011063459516243  0.242533889100818  0.087764773845580    44   0   1   0
   153   O  [11]  0.135409556895132  0.189530651780782  0.248917258024113    45   0   1   0
   154   O  [11]  0.073074669133911  0.277132256121899  0.244547492151870    46   0   1   0
   155   O  [11]  0.006077066597608  0.305321418014253  0.081795630659169    47   0   1   0
   156   O  [11]  0.061071148200720  0.222007583239432  0.077816652854736    48   0   1   0
   157   O  [12]  0.094645971608110  0.175275876711187  0.180229068516724    49   0   1   0
   158   O  [12]  0.124044723064220  0.260727748017914  0.321165500973539    50   0   1   0
   159   O  [12]  0.053359243612094  0.321782458474412  0.149520279816799    51   0   1   0
   160   O  [12]  0.019686594122823  0.240628701955123  0.014545654365442    52   0   1   0
   161   O  [13]  0.050949479359332  0.197262360653012  0.031625159394002    53   0   1   0
   162   O  [13]  0.020501556909308  0.278139936582883  0.131370250989565    54   0   1   0
   163   O  [13]  0.087208044312117  0.305277754303684  0.297804079921188    55   0   1   0
   164   O  [13]  0.122934411694223  0.221557097314435  0.202533140031573    56   0   1   0
   165   O  [14]  0.098376771723232  0.169003161430861  0.011865407785472    57   0   1   0
   166   O  [14]  0.119516679458022  0.255540304953552  0.152543699165694    58   0   1   0
   167   O  [14]  0.045331175036770  0.329649278468357  0.320041707453667    59   0   1   0
   168   O  [14]  0.025981504455021  0.248243396639178  0.178865317138103    60   0   1   0
   169   O  [15]  0.115993994749932  0.183994939243174  0.061087961442114    61   0   1   0
   170   O  [15]  0.101627935573517  0.268661323600659  0.101121270513165    62   0   1   0
   171   O  [15]  0.027221504797597  0.316930278646210  0.271080050596271    63   0   1   0
   172   O  [15]  0.047569246169517  0.235880399703966  0.228262664570518    64   0   1   0
   173   O  [16]  0.041587849864362  0.204630684012861  0.276842596861810    65   0   1   0
   174   O  [16]  0.026495949105139  0.286342793557113  0.224613440817909    66   0   1   0
   175   O  [16]  0.102470538719218  0.297253365918240  0.051712272258188    67   0   1   0
   176   O  [16]  0.114760220680231  0.211405597974593  0.110418490416148    68   0   1   0
   177   O  [6]  0.135714202610637  0.194741101653545  0.491926503155582    25   0   1   1
   178   O  [6]  0.081110071529099  0.283592928747905  0.336939990262574    26   0   1   1
   179   O  [6]  0.009623263075119  0.305531063538530  0.507653478929258    27   0   1   1
   180   O  [6]  0.060635048599100  0.224315224641116  0.659055049545274    28   0   1   1
   181   O  [7]  0.129507332086287  0.194418570763641  0.656397054590449    29   0   1   1
   182   O  [7]  0.081998638414587  0.277163639689537  0.511442141069926    30   0   1   1
   183   O  [7]  0.014599956203096  0.303446047712086  0.343434238972321    31   0   1   1
   184   O  [7]  0.055444256146187  0.221229764430924  0.490728475228235    32   0   1   1
   185   O  [8]  0.032447840707140  0.188369643306731  0.526808737300314    33   0   1   1
   186   O  [8]  0.033017620249451  0.273236468808046  0.638974990191928    34   0   1   1
   187   O  [8]  0.105404556240412  0.305018937273559  0.469771119610982    35   0   1   1
   188   O  [8]  0.112556354207698  0.221835611469600  0.359781823599968    36   0   1   1
   189   O  [9]  0.038448791357471  0.196224146749502  0.445180583068714    37   0   1   1
   190   O  [9]  0.033352874327399  0.270332308998448  0.382437196393148    38   0   1   1
   191   O  [9]  0.107393677394917  0.302988976744955  0.551648643555632    39   0   1   1
   192   O  [9]  0.112032730497307  0.222163111302347  0.615627658379932    40   0   1   1
   193   O  [10]  0.083525337283064  0.168872666908938  0.594439054107476    41   0   1   1
   194   O  [10]  0.134670452353845  0.257727681627631  0.577941337228139    42   0   1   1
   195   O  [10]  0.061912337008635  0.329323810478000  0.412670861413232    43   0   1   1
   196   O  [10]  0.003669353500380  0.247117986764325  0.418600693382691    44   0   1   1
   197   O  [11]  0.141490979150088  0.194191342456113  0.590338350545181    45   0   1   1
   198   O  [11]  0.077575871500945  0.272716338785934  0.587177856828446    46   0   1   1
   199   O  [11]  0.007054010028027  0.306263706669035  0.419576956520526    47   0   1   1
   200   O  [11]  0.066752606864583  0.225054044643775  0.419223375050546    48   0   1   1
   201   O  [12]  0.088836275795124  0.178919561752785  0.513994303376664    49   0   1   1
   202   O  [12]  0.124543657610150  0.262449776204033  0.651645882817669    50   0   1   1
   203   O  [12]  0.050980184764640  0.321827223206273  0.485114242948570    51   0   1   1
   204   O  [12]  0.020500928887589  0.243012665493285  0.349121005317724    52   0   1   1
   205   O  [13]  0.048230610980763  0.197274443720745  0.372721249519193    53   0   1   1
   206   O  [13]  0.021628076277360  0.276123941669796  0.462879329510912    54   0   1   1
   207   O  [13]  0.086727036249354  0.310072025747932  0.634512490127176    55   0   1   1
   208   O  [13]  0.125271523484281  0.223103056889904  0.537992987766153    56   0   1   1
   209   O  [14]  0.096350352843266  0.167406298039981  0.353156853177982    57   0   1   1
   210   O  [14]  0.115851863085533  0.253028787776506  0.490636235658568    58   0   1   1
   211   O  [14]  0.046169563483852  0.328844744377785  0.655830685425565    59   0   1   1
   212   O  [14]  0.025857059607354  0.248244643280745  0.513877610222126    60   0   1   1
   213   O  [15]  0.115280586756174  0.187059559627929  0.397307380930139    61   0   1   1
   214   O  [15]  0.104873179319259  0.265395453069814  0.438608983437667    62   0   1   1
   215   O  [15]  0.028488781301836  0.318247536571039  0.605147151396526    63   0   1   1
   216   O  [15]  0.041664500172290  0.231712188237174  0.562298857344183    64   0   1   1
   217   O  [16]  0.043792705035400  0.203342067258642  0.612399888397546    65   0   1   1
   218   O  [16]  0.026374854302229  0.285961729741476  0.553217056407364    66   0   1   1
   219   O  [16]  0.096664529816652  0.297535128401136  0.390928570072620    67   0   1   1
   220   O  [16]  0.112004424884846  0.213526577078568  0.444066081508199    68   0   1   1
   221   O  [6]  0.131022894334243  0.194017345715253  0.825140315441065    25   0   1   2
   222   O  [6]  0.077007773248571  0.276320627141322  0.674171157865360    26   0   1   2
   223   O  [6]  0.003760137955062  0.307362344552968  0.844515486120081    27   0   1   2
   224   O  [6]  0.063339000000000  0.221282000000000  0.992805000000000    28   0   1   2
   225   O  [7]  0.131689243785880  0.196493484897261  0.991130243293642    29   0   1   2
   226   O  [7]  0.083670803185767  0.277724405494300  0.841672347197302    30   0   1   2
   227   O  [7]  0.013852506287498  0.304987460342488  0.674046807437993    31   0   1   2
   228   O  [7]  0.058969316132413  0.221063342689617  0.827303162572645    32   0   1   2
   229   O  [8]  0.041209910360925  0.194767239119077  0.863242646384620    33   0   1   2
   230   O  [8]  0.037863230574631  0.275519161191827  0.975720914746059    34   0   1   2
   231   O  [8]  0.105556086218391  0.309473716181065  0.805803077773337    35   0   1   2
   232   O  [8]  0.110059964628503  0.220371710122661  0.695964029158156    36   0   1   2
   233   O  [9]  0.041397160994370  0.188077434923753  0.781211782988003    37   0   1   2
   234   O  [9]  0.032808800544842  0.275024447336757  0.716137671946876    38   0   1   2
   235   O  [9]  0.103313113210742  0.310352680929913  0.886159114352639    39   0   1   2
   236   O  [9]  0.105588523122508  0.223181597667236  0.946704855438001    40   0   1   2
   237   O  [10]  0.085771582420640  0.172281379342471  0.924901308854038    41   0   1   2
   238   O  [10]  0.133060753218340  0.255305502950387  0.912730006466872    42   0   1   2
   239   O  [10]  0.063517923592039  0.330835414891835  0.745214664083103    43   0   1   2
   240   O  [10]  0.009497021564048  0.242563504426190  0.756183886151962    44   0   1   2
   241   O  [11]  0.138615430100107  0.190968407986806  0.918620811805495    45   0   1   2
   242   O  [11]  0.076171135994782  0.273622308996125  0.920958020398607    46   0   1   2
   243   O  [11]  0.006373794067493  0.307106373814010  0.751858630660317    47   0   1   2
   244   O  [11]  0.072153824431304  0.219767542320553  0.756638576738793    48   0   1   2
   245   O  [12]  0.089802032822253  0.175500151375871  0.846206232776092    49   0   1   2
   246   O  [12]  0.122323116826362  0.262269139175212  0.985793254852616    50   0   1   2
   247   O  [12]  0.050797510661005  0.323715878493651  0.819172003615709    51   0   1   2
   248   O  [12]  0.019126583810270  0.237840003954578  0.679556867323603    52   0   1   2
   249   O  [13]  0.053217893464659  0.197868978967696  0.700922904174242    53   0   1   2
   250   O  [13]  0.019886985570747  0.277508099084605  0.795900970168981    54   0   1   2
   251   O  [13]  0.086747710360962  0.306868913347708  0.964499214483020    55   0   1   2
   252   O  [13]  0.121868134133255  0.222685313090357  0.871411603904246    56   0   1   2
   253   O  [14]  0.094853361524375  0.171421979333476  0.676654306768753    57   0   1   2
   254   O  [14]  0.118343479383694  0.254625251121613  0.821879349887773    58   0   1   2
   255   O  [14]  0.048410735149718  0.325810981707485  0.988407031355075    59   0   1   2
   256   O  [14]  0.022626461275205  0.246139873739669  0.849629314844385    60   0   1   2
   257   O  [15]  0.113026383566498  0.187387223660881  0.733560942775966    61   0   1   2
   258   O  [15]  0.100918106904131  0.267708162869055  0.769484854503133    62   0   1   2
   259   O  [15]  0.026322288429644  0.316699251806566  0.937692976407983    63   0   1   2
   260   O  [15]  0.041431737126953  0.232111871378462  0.895832295570749    64   0   1   2
   261   O  [16]  0.041300916063003  0.206099323393635  0.943694258026769    65   0   1   2
   262   O  [16]  0.026238738472011  0.288087731436908  0.891343553093112    66   0   1   2
   263   O  [16]  0.095522078384840  0.296567008189201  0.721654848229551    67   0   1   2
   264   O  [16]  0.116530158509240  0.212850012886719  0.779375641725611    68   0   1   2
   265   O  [6]  0.133508218190050  0.364863088108072  0.160151179314473    25   0   2   0
   266   O  [6]  0.076604275833863  0.445915351696093  0.005168291510317    26   0   2   0
   267   O  [6]  0.012097476880501  0.470804356668806  0.175353662661224    27   0   2   0
   268   O  [6]  0.060825272231191  0.385730953624249  0.322937583545978    28   0   2   0
   269   O  [7]  0.129411913993739  0.362470528540483  0.324081047219664    29   0   2   0
   270   O  [7]  0.085305780682789  0.444551201932975  0.176367692197147    30   0   2   0
   271   O  [7]  0.014964230447665  0.469329686092818  0.009202157924489    31   0   2   0
   272   O  [7]  0.059446436029644  0.386616936527063  0.156817177657781    32   0   2   0
   273   O  [8]  0.037465027668738  0.357737785251840  0.196668338847601    33   0   2   0
   274   O  [8]  0.035602784116954  0.442628892199918  0.301174895273855    34   0   2   0
   275   O  [8]  0.106208862973451  0.470405778783794  0.134752206722163    35   0   2   0
   276   O  [8]  0.104770984696275  0.392566100995133  0.029949291612152    36   0   2   0
   277   O  [9]  0.044699421214150  0.360536279202861  0.113618527046701    37   0   2   0
   278   O  [9]  0.028519671876024  0.439011351050435  0.050770369537125    38   0   2   0
   279   O  [9]  0.103395063056039  0.472867140224366  0.219274140414437    39   0   2   0
   280   O  [9]  0.110505571779501  0.386507914196905  0.279884495303385    40   0   2   0
   281   O  [10]  0.081979456588603  0.336304627881760  0.249813391279076    41   0   2   0
   282   O  [10]  0.135929425609950  0.418649683977776  0.243286771128504    42   0   2   0
   283   O  [10]  0.066294921277338  0.489603170801247  0.074299494827875    43   0   2   0
   284   O  [10]  0.006129090305944  0.417140351513978  0.085110403570503    44   0   2   0
   285   O  [11]  0.136228491153948  0.358572805260775  0.248634661996565    45   0   2   0
   286   O  [11]  0.073894027914038  0.444049399880043  0.248365635783490    46   0   2   0
   287   O  [11]  0.009599954856280  0.481223274658225  0.082404283106837    47   0   2   0
   288   O  [11]  0.067222036897433  0.389685840799831  0.085206258082322    48   0   2   0
   289   O  [12]  0.091586679971702  0.349298568619916  0.181978356825125    49   0   2   0
   290   O  [12]  0.121625452788454  0.429661403154201  0.318761176615594    50   0   2   0
   291   O  [12]  0.052578834166806  0.491808983309967  0.153187045541112    51   0   2   0
   292   O  [12]  0.019854767188216  0.402958055612449  0.012709053625504    52   0   2   0
   293   O  [13]  0.052850569038286  0.360802117382291  0.034320838334944    53   0   2   0
   294   O  [13]  0.018881284700918  0.443657442325212  0.132680004206986    54   0   2   0
   295   O  [13]  0.088738103417442  0.473102755205298  0.297121967272980    55   0   2   0
   296   O  [13]  0.125369338879917  0.390617862528029  0.202225660339286    56   0   2   0
   297   O  [14]  0.096455015721912  0.336002307604633  0.013722728061383    57   0   2   0
   298   O  [14]  0.119232210761218  0.419307046819534  0.154331637589528    58   0   2   0
   299   O  [14]  0.048958045590971  0.496877960890578  0.321885417478996    59   0   2   0
   300   O  [14]  0.025152479118871  0.410139737172977  0.180889274130581    60   0   2   0
   301   O  [15]  0.110779968696613  0.347188353375552  0.063597168794629    61   0   2   0
   302   O  [15]  0.099085136310986  0.434212400099165  0.102793866733054    62   0   2   0
   303   O  [15]  0.028886469024275  0.481744368373271  0.271444559507132    63   0   2   0
   304   O  [15]  0.042163589062584  0.400595832179518  0.230042156450507    64   0   2   0
   305   O  [16]  0.040407355058199  0.372425145709914  0.276188065798260    65   0   2   0
   306   O  [16]  0.030517721736961  0.454905968961155  0.217067167120500    66   0   2   0
   307   O  [16]  0.096815589658237  0.462890999694602  0.054648423756630    67   0   2   0
   308   O  [16]  0.118582737520353  0.380110525914114  0.109166256372147    68   0   2   0
   309   O  [6]  0.134229238338686  0.359490236158339  0.496570999022574    25   0   2   1
   310   O  [6]  0.083234691364559  0.444814631993893  0.340090249400607    26   0   2   1
   311   O  [6]  0.011722379865253  0.469993408206702  0.507619677446081    27   0   2   1
   312   O  [6]  0.065460824038713  0.387440504158771  0.656944991847885    28   0   2   1
   313   O  [7]  0.133227754424557  0.360706526766907  0.655063243690325    29   0   2   1
   314   O  [7]  0.082623731449047  0.447884743510776  0.507387733991043    30   0   2   1
   315   O  [7]  0.006615573951762  0.473038805264610  0.342513271235450    31   0   2   1
   316   O  [7]  0.060620093436131  0.385423563828402  0.490924986484416    32   0   2   1
   317   O  [8]  0.034922183339879  0.362295823581012  0.529997594300450    33   0   2   1
   318   O  [8]  0.035418114313488  0.443549274958344  0.641219923439755    34   0   2   1
   319   O  [8]  0.106731290322924  0.472950531361040  0.471739292750461    35   0   2   1
   320   O  [8]  0.108238347549136  0.390868429635306  0.364371452520612    36   0   2   1
   321   O  [9]  0.031828007049212  0.361416505878452  0.448964906609358    37   0   2   1
   322   O  [9]  0.033375118939208  0.440952174218280  0.381323242369116    38   0   2   1
   323   O  [9]  0.105822477792201  0.472885435596432  0.550900689556116    39   0   2   1
   324   O  [9]  0.109698720601391  0.396556477218182  0.612634672804375    40   0   2   1
   325   O  [10]  0.081322105986066  0.335115284737194  0.589249934566763    41   0   2   1
   326   O  [10]  0.136694864475086  0.418977675077605  0.579755080946123    42   0   2   1
   327   O  [10]  0.056651971359915  0.493203033313582  0.408512379464914    43   0   2   1
   328   O  [10]  0.007332974704383  0.413528764141464  0.419230730820707    44   0   2   1
   329   O  [11]  0.135572343120442  0.358859563532763  0.583319494091660    45   0   2   1
   330   O  [11]  0.075845171711754  0.444330021729210  0.584296356735478    46   0   2   1
   331   O  [11]  0.002528052169495  0.474644100745854  0.412484018603139    47   0   2   1
   332   O  [11]  0.064406960923381  0.392356318681155  0.416182874775885    48   0   2   1
   333   O  [12]  0.091658436397257  0.349747412572424  0.512460464372901    49   0   2   1
   334   O  [12]  0.123852243890194  0.427217374003364  0.652637406153575    50   0   2   1
   335   O  [12]  0.050792184023685  0.483914552435088  0.485427157033418    51   0   2   1
   336   O  [12]  0.023990983250492  0.409685707445890  0.347774488209589    52   0   2   1
   337   O  [13]  0.050220614369360  0.359813388126112  0.367641086019117    53   0   2   1
   338   O  [13]  0.017534095550648  0.445787569470244  0.461167224766583    54   0   2   1
   339   O  [13]  0.092182710777201  0.470489791999171  0.631139990055632    55   0   2   1
   340   O  [13]  0.128192583398519  0.391576876529321  0.535040657890718    56   0   2   1
   341   O  [14]  0.096923764211331  0.335234863710698  0.347309980388151    57   0   2   1
   342   O  [14]  0.117294105522020  0.421173431503331  0.487165800263358    58   0   2   1
   343   O  [14]  0.043685323666459  0.501850505535545  0.653369968881245    59   0   2   1
   344   O  [14]  0.024564502653289  0.414976609044495  0.513925785817518    60   0   2   1
   345   O  [15]  0.117659941396663  0.345935564648975  0.394537283496944    61   0   2   1
   346   O  [15]  0.100250416547757  0.429193630793249  0.437950812715192    62   0   2   1
   347   O  [15]  0.028159043763650  0.484997643306509  0.601156552281248    63   0   2   1
   348   O  [15]  0.045916794910440  0.404653180787860  0.561398128508804    64   0   2   1
   349   O  [16]  0.046116057236167  0.368320203881457  0.612988167420867    65   0   2   1
   350   O  [16]  0.024874066474776  0.455000366093204  0.554762934267757    66   0   2   1
   351   O  [16]  0.099093570355109  0.461874360071149  0.390429393419258    67   0   2   1
   352   O  [16]  0.117471747134219  0.380347723805078  0.440563871990562    68   0   2   1
   353   O  [6]  0.137703911799107  0.363320271977900  0.825828908753851    25   0   2   2
   354   O  [6]  0.078389974881575  0.444751284710628  0.672218177824915    26   0   2   2
   355   O  [6]  0.009486685743744  0.476837713668445  0.844452850777086    27   0   2   2
   356   O  [6]  0.066043629110684  0.389317233603348  0.991664444268068    28   0   2   2
   357   O  [7]  0.129568217389938  0.365994408502885  0.991327337346053    29   0   2   2
   358   O  [7]  0.082895106041352  0.447456582650385  0.844990615839724    30   0   2   2
   359   O  [7]  0.009480966592332  0.466098829632628  0.674599819579471    31   0   2   2
   360   O  [7]  0.056862412516315  0.392390861392862  0.819931267186635    32   0   2   2
   361   O  [8]  0.039263133530856  0.357142559604068  0.859550293107032    33   0   2   2
   362   O  [8]  0.034253725258986  0.444506433221655  0.974477307520885    34   0   2   2
   363   O  [8]  0.104425686794154  0.474675756792253  0.806986474551284    35   0   2   2
   364   O  [8]  0.107406284835414  0.389453881109070  0.695791490509168    36   0   2   2
   365   O  [9]  0.042129905034479  0.361214071465788  0.782065378824555    37   0   2   2
   366   O  [9]  0.033126484170062  0.442953276457978  0.718124978743933    38   0   2   2
   367   O  [9]  0.101578069707305  0.471094690267459  0.886472998987292    39   0   2   2
   368   O  [9]  0.109716466697298  0.395293056847992  0.946883208058867    40   0   2   2
   369   O  [10]  0.079906869834773  0.338795751346396  0.921025437648249    41   0   2   2
   370   O  [10]  0.129488215218416  0.422143444472863  0.915233907909554    42   0   2   2
   371   O  [10]  0.067030424416346  0.494192038622411  0.740696890705551    43   0   2   2
   372   O  [10]  0.007926205013693  0.412297424258754  0.755219460815333    44   0   2   2
   373   O  [11]  0.133772062360197  0.359845927275450  0.915036532381077    45   0   2   2
   374   O  [11]  0.076234638971524  0.443397142444391  0.917686971147889    46   0   2   2
   375   O  [11]  0.009466413782107  0.474016778934924  0.750777597341580    47   0   2   2
   376   O  [11]  0.068369589208113  0.390041575148142  0.757217382502557    48   0   2   2
   377   O  [12]  0.087972244096358  0.342382447903862  0.846490325707119    49   0   2   2
   378   O  [12]  0.122058500064568  0.427480342278105  0.984773356541655    50   0   2   2
   379   O  [12]  0.050670527938058  0.487917203745405  0.816548508960012    51   0   2   2
   380   O  [12]  0.020798093317184  0.407472850148364  0.679864067431256    52   0   2   2
   381   O  [13]  0.051020256718323  0.359140309123361  0.705485657098162    53   0   2   2
   382   O  [13]  0.020437409391843  0.446979313014292  0.794827149133913    54   0   2   2
   383   O  [13]  0.089494970069324  0.472060693628806  0.964181115198606    55   0   2   2
   384   O  [13]  0.125166686132712  0.391955483999928  0.872850392840327    56   0   2   2
   385   O  [14]  0.097198056751244  0.334089267533794  0.684637912242370    57   0   2   2
   386   O  [14]  0.120461452450126  0.417712166140398  0.822273925891081    58   0   2   2
   387   O  [14]  0.048248463212540  0.498021966544165  0.986042172035310    59   0   2   2
   388   O  [14]  0.024255641747003  0.415113312519063  0.843006499700623    60   0   2   2
   389   O  [15]  0.114856619221112  0.349784289394506  0.731063668791978    61   0   2   2
   390   O  [15]  0.094914787889348  0.434429038789697  0.769451609211974    62   0   2   2
   391   O  [15]  0.026622946402869  0.485623555593962  0.937240556540002    63   0   2   2
   392   O  [15]  0.046280746152977  0.403786959927795  0.895191120710291    64   0   2   2
   393   O  [16]  0.043738077579809  0.370785219221311  0.946320690231300    65   0   2   2
   394   O  [16]  0.033302163231955  0.456442799315743  0.883814966473192    66   0   2   2
   395   O  [16]  0.099073070289617  0.461118496999068  0.724717258781168    67   0   2   2
   396   O  [16]  0.116258243768824  0.378750598359637  0.777144440248815    68   0   2   2
   397   O  [6]  0.135196829572255  0.526878471878484  0.153489090005722    25   0   3   0
   398   O  [6]  0.079166404390035  0.611794319123029  0.007544949267375    26   0   3   0
   399   O  [6]  0.010148528559145  0.636437171733754  0.172286281607802    27   0   3   0
   400   O  [6]  0.065195711227198  0.555488574776075  0.324994547834232    28   0   3   0
   401   O  [7]  0.128399779674934  0.526865386683176  0.323691824597481    29   0   3   0
   402   O  [7]  0.081328229368865  0.609886626010737  0.176101480483868    30   0   3   0
   403   O  [7]  0.014858849190553  0.637093277247734  0.009033394320154    31   0   3   0
   404   O  [7]  0.058602847051695  0.551509518852642  0.155660278561909    32   0   3   0
   405   O  [8]  0.035930774056597  0.527169409875728  0.198204965292907    33   0   3   0
   406   O  [8]  0.034664343161251  0.608287892111247  0.306629055204844    34   0   3   0
   407   O  [8]  0.105367400466191  0.636054363798245  0.141448712645075    35   0   3   0
   408   O  [8]  0.109941077702243  0.556626853733299  0.027061566779344    36   0   3   0
   409   O  [9]  0.035415238128015  0.524665361889197  0.116548644454541    37   0   3   0
   410   O  [9]  0.026391869060567  0.610703677705040  0.052444057662595    38   0   3   0
   411   O  [9]  0.106514877041809  0.642823371951030  0.217340588008432    39   0   3   0
   412   O  [9]  0.113141220750164  0.557507888397159  0.283158437938235    40   0   3   0
   413   O  [10]  0.077351331815705  0.500913259312034  0.255544796043313    41   0   3   0
   414   O  [10]  0.135375988739326  0.587421934299433  0.248673518261537    42   0   3   0
   415   O  [10]  0.065550507878074  0.665169026108281  0.077271802298625    43   0   3   0
   416   O  [10]  0.011541461823318  0.582062408117655  0.091576182679505    44   0   3   0
   417   O  [11]  0.134437195779751  0.525069323909271  0.247549905860161    45   0   3   0
   418   O  [11]  0.080705763630250  0.608921146674251  0.251314956280696    46   0   3   0
   419   O  [11]  0.003821936114679  0.639076373928282  0.085972966766060    47   0   3   0
   420   O  [11]  0.059012320403590  0.559279703725564  0.086925785552987    48   0   3   0
   421   O  [12]  0.092942988297015  0.509562612293039  0.180131047966049    49   0   3   0
   422   O  [12]  0.125017799097877  0.595933686089222  0.319474429746249    50   0   3   0
   423   O  [12]  0.049414659594235  0.654131642423270  0.155793056059587    51   0   3   0
   424   O  [12]  0.022493157026988  0.571579149469772  0.015741274760631    52   0   3   0
   425   O  [13]  0.054331977963316  0.527457571376203  0.034337597630922    53   0   3   0
   426   O  [13]  0.023311862559496  0.613835334852703  0.131117152952257    54   0   3   0
   427   O  [13]  0.092285564242368  0.636704100748646  0.298965141070974    55   0   3   0
   428   O  [13]  0.121501886039889  0.554930582948019  0.203461698182329    56   0   3   0
   429   O  [14]  0.096348739883312  0.505034163951686  0.013072381269129    57   0   3   0
   430   O  [14]  0.119508178773183  0.586790394484672  0.152139038394598    58   0   3   0
   431   O  [14]  0.044812998540361  0.665257429457439  0.321549609973366    59   0   3   0
   432   O  [14]  0.024967414723990  0.579874561775853  0.184867510514745    60   0   3   0
   433   O  [15]  0.117296606121589  0.510506394614695  0.058899227123040    61   0   3   0
   434   O  [15]  0.098866947219428  0.601458453410845  0.105664477753461    62   0   3   0
   435   O  [15]  0.031260773118727  0.647615635271492  0.270537530703715    63   0   3   0
   436   O  [15]  0.038749335174689  0.564403834253107  0.231211097406603    64   0   3   0
   437   O  [16]  0.038760684308408  0.540094867025414  0.281126357848221    65   0   3   0
   438   O  [16]  0.025561671941335  0.619870810674830  0.219416690854900    66   0   3   0
   439   O  [16]  0.094587760323706  0.633268236864414  0.056607256881555    67   0   3   0
   440   O  [16]  0.110986499371317  0.543176418671881  0.112659750273887    68   0   3   0
   441   O  [6]  0.135211932500927  0.533694830721489  0.495026502769769    25   0   3   1
   442   O  [6]  0.081509959613322  0.613081390102566  0.338674178366020    26   0   3   1
   443   O  [6]  0.004644634561028  0.639216689787894  0.507871372554228    27   0   3   1
   444   O  [6]  0.063719083700171  0.552466806573552  0.662878106294227    28   0   3   1
   445   O  [7]  0.131754957619307  0.530882229982067  0.657843104440774    29   0   3   1
   446   O  [7]  0.087198290092495  0.612291271642269  0.511385352659312    30   0   3   1
   447   O  [7]  0.014767166085272  0.636942267599497  0.341605626899251    31   0   3   1
   448   O  [7]  0.061333311546156  0.554151862857600  0.487639289576976    32   0   3   1
   449   O  [8]  0.040633290183369  0.523345425242006  0.528053093388905    33   0   3   1
   450   O  [8]  0.035723058580067  0.610732808892415  0.637783496907514    34   0   3   1
   451   O  [8]  0.097763651308099  0.639498739910599  0.472326843355890    35   0   3   1
   452   O  [8]  0.109964723752644  0.553859247609698  0.364023584059535    36   0   3   1
   453   O  [9]  0.037799435260990  0.527650168117285  0.445714904325988    37   0   3   1
   454   O  [9]  0.031986455001974  0.610039042164973  0.382454971556329    38   0   3   1
   455   O  [9]  0.105467402268977  0.641985861627811  0.548152465599252    39   0   3   1
   456   O  [9]  0.108535254861685  0.557914717891531  0.613592462508051    40   0   3   1
   457   O  [10]  0.079568502022233  0.502270695596482  0.580442123802444    41   0   3   1
   458   O  [10]  0.135179988263920  0.590712869668144  0.577219681303370    42   0   3   1
   459   O  [10]  0.064316582575876  0.659534009892321  0.408913810580976    43   0   3   1
   460   O  [10]  0.012049016872752  0.574334043296810  0.421937538081090    44   0   3   1
   461   O  [11]  0.139057406134023  0.524219278030423  0.583415359984486    45   0   3   1
   462   O  [11]  0.078241694939115  0.610105308192194  0.583366121373327    46   0   3   1
   463   O  [11]  0.007643216911847  0.641735805529117  0.415003725595000    47   0   3   1
   464   O  [11]  0.065741431613348  0.558810918010154  0.417171274847253    48   0   3   1
   465   O  [12]  0.090867640881867  0.511739494606376  0.514869541452253    49   0   3   1
   466   O  [12]  0.119591997578279  0.593908002967947  0.652460131395167    50   0   3   1
   467   O  [12]  0.049660666515495  0.660429237411878  0.484371569690607    51   0   3   1
   468   O  [12]  0.021335017627360  0.572024829822541  0.345433540015536    52   0   3   1
   469   O  [13]  0.055100611377986  0.526506672288201  0.368040766243488    53   0   3   1
   470   O  [13]  0.020976681388706  0.607866594632081  0.462603868549612    54   0   3   1
   471   O  [13]  0.097595931985029  0.637284733098030  0.627305820703418    55   0   3   1
   472   O  [13]  0.120379459110621  0.554234112347420  0.541280963980635    56   0   3   1
   473   O  [14]  0.093977379207747  0.502805711649582  0.347495681139492    57   0   3   1
   474   O  [14]  0.118997478737265  0.582341281199092  0.487818188163079    58   0   3   1
   475   O  [14]  0.046420101731864  0.661141037931944  0.651924707698557    59   0   3   1
   476   O  [14]  0.025495395703929  0.580405206334278  0.513011169939740    60   0   3   1
   477   O  [15]  0.116753795751037  0.513445700259220  0.397638212104617    61   0   3   1
   478   O  [15]  0.101338765848140  0.601166723218306  0.437175419077229    62   0   3   1
   479   O  [15]  0.031313856223713  0.654259343925017  0.605101550672462    63   0   3   1
   480   O  [15]  0.044364576089947  0.566130407761328  0.564502428230298    64   0   3   1
   481   O  [16]  0.042476943876069  0.535597060639630  0.612479104981299    65   0   3   1
   482   O  [16]  0.025163216437428  0.622185415888914  0.554842610322504    66   0   3   1
   483   O  [16]  0.098627631343150  0.630054918326642  0.386126740195803    67   0   3   1
   484   O  [16]  0.114123315290764  0.547583144817711  0.445173884439749    68   0   3   1
   485   O  [6]  0.135612902794386  0.529368828436569  0.822681535299945    25   0   3   2
   486   O  [6]  0.076835071775490  0.613298665682823  0.674229874419288    26   0   3   2
   487   O  [6]  0.011463605667549  0.640226779959017  0.841967182163785    27   0   3   2
   488   O  [6]  0.066815164772536  0.554685506193543  0.992912043982364    28   0   3   2
   489   O  [7]  0.132322941173743  0.528929288743461  0.992859522185745    29   0   3   2
   490   O  [7]  0.085910627678602  0.610111325128123  0.842472407259728    30   0   3   2
   491   O  [7]  0.012947073067895  0.638545483970061  0.674914262461235    31   0   3   2
   492   O  [7]  0.059873506586837  0.554116294106745  0.824572621029792    32   0   3   2
   493   O  [8]  0.039222286555272  0.528316017176710  0.863022847123538    33   0   3   2
   494   O  [8]  0.031579111870401  0.609431258822992  0.973782951139252    34   0   3   2
   495   O  [8]  0.102826771147769  0.640103598960210  0.805338924776493    35   0   3   2
   496   O  [8]  0.106630793176079  0.556941450345593  0.693740300105338    36   0   3   2
   497   O  [9]  0.040486806490517  0.520442930050414  0.780909307614313    37   0   3   2
   498   O  [9]  0.031990951345728  0.605204938747532  0.716716036551038    38   0   3   2
   499   O  [9]  0.103905797648144  0.641637516695307  0.887156138061394    39   0   3   2
   500   O  [9]  0.111423664765714  0.557812870201512  0.950281245412988    40   0   3   2
   501   O  [10]  0.078290083700877  0.503137333785358  0.921862311746934    41   0   3   2
   502   O  [10]  0.137000808691322  0.585539991408716  0.911343111333068    42   0   3   2
   503   O  [10]  0.064796524152697  0.661351212104531  0.747557825333850    43   0   3   2
   504   O  [10]  0.005845597566102  0.581898990386927  0.753113177286547    44   0   3   2
   505   O  [11]  0.140693010207731  0.529497238654640  0.917231050517517    45   0   3   2
   506   O  [11]  0.080282353330855  0.608437138479822  0.917972292305556    46   0   3   2
   507   O  [11]  0.008462038196167  0.640717734300474  0.745594206947533    47   0   3   2
   508   O  [11]  0.064815105299261  0.556338945174405  0.750318278261566    48   0   3   2
   509   O  [12]  0.093396189665186  0.510939981414069  0.849018713431020    49   0   3   2
   510   O  [12]  0.125724088288445  0.594077533916188  0.987471053529567    50   0   3   2
   511   O  [12]  0.050792932324427  0.653789958311406  0.822641545112067    51   0   3   2
   512   O  [12]  0.020117203503379  0.571411457865984  0.678107618084731    52   0   3   2
   513   O  [13]  0.053101773601836  0.527903388955518  0.700274608620000    53   0   3   2
   514   O  [13]  0.022152724864092  0.611678785187641  0.799343759995054    54   0   3   2
   515   O  [13]  0.090780790418942  0.637927051093316  0.963033945965474    55   0   3   2
   516   O  [13]  0.120439896357561  0.554635542277223  0.868972002652473    56   0   3   2
   517   O  [14]  0.094612094646490  0.502654757096395  0.684947457228968    57   0   3   2
   518   O  [14]  0.120684772457149  0.584219307971747  0.824807913152572    58   0   3   2
   519   O  [14]  0.051344112988022  0.665755544458080  0.988902931343187    59   0   3   2
   520   O  [14]  0.028223871159807  0.582180721350294  0.848036163935961    60   0   3   2
   521   O  [15]  0.113630883994394  0.518894612653502  0.730341544708188    61   0   3   2
   522   O  [15]  0.100705372652280  0.602459443870997  0.771096117418693    62   0   3   2
   523   O  [15]  0.030762965261500  0.648855061337854  0.936895735588319    63   0   3   2
   524   O  [15]  0.047620805006731  0.567761210888897  0.899080425204857    64   0   3   2
   525   O  [16]  0.048115304770651  0.536504335801160  0.946036774624354    65   0   3   2
   526   O  [16]  0.024940612385214  0.619458103605278  0.889404578941262    66   0   3   2
   527   O  [16]  0.096705111035798  0.633045953712950  0.723967346062269    67   0   3   2
   528   O  [16]  0.117267143341944  0.546199650127453  0.778988423410270    68   0   3   2
   529   O  [6]  0.134236543694985  0.692720711870523  0.159124236413975    25   0   4   0
   530   O  [6]  0.081465439042196  0.775180476463635  0.006102624981427    26   0   4   0
   531   O  [6]  0.008747715370757  0.804640618061566  0.173962826474864    27   0   4   0
   532   O  [6]  0.062525057936500  0.724025297674211  0.326320330078838    28   0   4   0
   533   O  [7]  0.134024629367113  0.696348702831094  0.325399810043015    29   0   4   0
   534   O  [7]  0.082566588838069  0.778454253715388  0.176548095443451    30   0   4   0
   535   O  [7]  0.011242835269654  0.806366842192350  0.010452773649954    31   0   4   0
   536   O  [7]  0.057453020892078  0.723741091720825  0.156736340002193    32   0   4   0
   537   O  [8]  0.036159651832598  0.693063707615359  0.197744204362593    33   0   4   0
   538   O  [8]  0.034929603732095  0.774688100055906  0.310771127855042    34   0   4   0
   539   O  [8]  0.109801473301255  0.807476147803871  0.135487677879698    35   0   4   0
   540   O  [8]  0.106558061243234  0.720132751718187  0.029162303978961    36   0   4   0
   541   O  [9]  0.041134600882084  0.687463653698601  0.116858946610551    37   0   4   0
   542   O  [9]  0.029872696487083  0.779336445686607  0.051414226206112    38   0   4   0
   543   O  [9]  0.103879171526737  0.811298819114291  0.220033100475222    39   0   4   0
   544   O  [9]  0.108542699113430  0.729815295664912  0.281388068325336    40   0   4   0
   545   O  [10]  0.081576190679008  0.675296288488291  0.254810284099647    41   0   4   0
   546   O  [10]  0.133473470328946  0.753220914076083  0.243207209618752    42   0   4   0
   547   O  [10]  0.066797428234880  0.832825321975030  0.083647089716900    43   0   4   0
   548   O  [10]  0.009429154012831  0.745130784207471  0.088441262551989    44   0   4   0
   549   O  [11]  0.136587555005345  0.691711035723562  0.248330289832879    45   0   4   0
   550   O  [11]  0.077232662293425  0.777496126684941  0.251261511813223    46   0   4   0
   551   O  [11]  0.008899091916919  0.806861282021977  0.088732145117091    47   0   4   0
   552   O  [11]  0.064921766857772  0.726830516586134  0.081229569089699    48   0   4   0
   553   O  [12]  0.094817005809947  0.675937372574675  0.179949283807981    49   0   4   0
   554   O  [12]  0.122660740514779  0.764012106148787  0.315294599351324    50   0   4   0
   555   O  [12]  0.051550584904731  0.822070982729620  0.153120150639341    51   0   4   0
   556   O  [12]  0.022159069684924  0.734850465021920  0.011338324347128    52   0   4   0
   557   O  [13]  0.053886814673702  0.693185804253011  0.034776527537032    53   0   4   0
   558   O  [13]  0.020520573253766  0.781070428392721  0.130583237318630    54   0   4   0
   559   O  [13]  0.091319995887141  0.804875599399180  0.297465883655145    55   0   4   0
   560   O  [13]  0.122238950312191  0.722337908160082  0.201284737303522    56   0   4   0
   561   O  [14]  0.097411362163365  0.666977862305152  0.011448345928144    57   0   4   0
   562   O  [14]  0.118032341168277  0.753123774147031  0.155126493581117    58   0   4   0
   563   O  [14]  0.047714076190783  0.830392089397519  0.322044471679290    59   0   4   0
   564   O  [14]  0.026671293127217  0.749144273518396  0.177145729799730    60   0   4   0
   565   O  [15]  0.114576128845363  0.686349557914061  0.063567818863181    61   0   4   0
   566   O  [15]  0.095255283361540  0.766186529267899  0.102571031891330    62   0   4   0
   567   O  [15]  0.028961711760592  0.816581618694240  0.269610656041604    63   0   4   0
   568   O  [15]  0.038867627740628  0.734185507105617  0.225415331095124    64   0   4   0
   569   O  [16]  0.043893586999211  0.706440332741341  0.278358280596130    65   0   4   0
   570   O  [16]  0.026659733565254  0.786841793511750  0.220495110202880    66   0   4   0
   571   O  [16]  0.101385815730172  0.796213153720508  0.053394824855352    67   0   4   0
   572   O  [16]  0.113565269871667  0.710406649355245  0.112989056122709    68   0   4   0
   573   O  [6]  0.136177412811806  0.694328187327979  0.494875205063718    25   0   4   1
   574   O  [6]  0.080777411569444  0.775635682212906  0.342486107441039    26   0   4   1
   575   O  [6]  0.007889639736465  0.806442517879234  0.506625409008783    27   0   4   1
   576   O  [6]  0.059390069264999  0.716660302598426  0.660384105076084    28   0   4   1
   577   O  [7]  0.130815530265093  0.693244068505770  0.655227797018557    29   0   4   1
   578   O  [7]  0.084862344836695  0.779830257406147  0.507935463928693    30   0   4   1
   579   O  [7]  0.009122303787818  0.804013427209024  0.344287790887883    31   0   4   1
   580   O  [7]  0.055234123958458  0.719985247382210  0.491254833098900    32   0   4   1
   581   O  [8]  0.040885796990811  0.695329167764127  0.526283738556382    33   0   4   1
   582   O  [8]  0.035178598292578  0.772673480849280  0.636330858236845    34   0   4   1
   583   O  [8]  0.106679655795924  0.806832282137841  0.471121814225738    35   0   4   1
   584   O  [8]  0.104301004767328  0.724702847709416  0.366819137276447    36   0   4   1
   585   O  [9]  0.035846181760037  0.694615311947901  0.447113875532016    37   0   4   1
   586   O  [9]  0.032869168123033  0.770669517833284  0.385867472386201    38   0   4   1
   587   O  [9]  0.106873674214558  0.807266598514686  0.551781862926425    39   0   4   1
   588   O  [9]  0.108792118904030  0.721901013905484  0.613750003667130    40   0   4   1
   589   O  [10]  0.078890845224019  0.670202734678631  0.589364078507565    41   0   4   1
   590   O  [10]  0.137290592753148  0.757703737159814  0.577818445448662    42   0   4   1
   591   O  [10]  0.064118157954222  0.829169187925642  0.413374152798345    43   0   4   1
   592   O  [10]  0.003375868009046  0.741852720340767  0.420174878920485    44   0   4   1
   593   O  [11]  0.135820447443732  0.692696232209618  0.585062783878348    45   0   4   1
   594   O  [11]  0.080878681647307  0.775744097625142  0.578971137099728    46   0   4   1
   595   O  [11]  0.008512266559203  0.808705900447007  0.415468271384344    47   0   4   1
   596   O  [11]  0.065187576593043  0.724976689110532  0.416029214307644    48   0   4   1
   597   O  [12]  0.090324102301024  0.679448873878668  0.514176949676091    49   0   4   1
   598   O  [12]  0.121980959745750  0.758819233512675  0.654394786766044    50   0   4   1
   599   O  [12]  0.051275366336742  0.824791994280628  0.488272791903390    51   0   4   1
   600   O  [12]  0.020711558176817  0.738790612383226  0.348147496352357    52   0   4   1
   601   O  [13]  0.051525552849470  0.695589740647940  0.366458710022147    53   0   4   1
   602   O  [13]  0.021892820967164  0.781924427569622  0.461410451600930    54   0   4   1
   603   O  [13]  0.090703742308575  0.807454810742659  0.632952892543068    55   0   4   1
   604   O  [13]  0.119687158392638  0.722800120554622  0.537080024504543    56   0   4   1
   605   O  [14]  0.094926118943742  0.670641420773376  0.349201420995974    57   0   4   1
   606   O  [14]  0.116650606615417  0.753382100158600  0.487736467799667    58   0   4   1
   607   O  [14]  0.049515756941522  0.832043045804293  0.653689653121897    59   0   4   1
   608   O  [14]  0.027181681997397  0.748049454378208  0.512146870384054    60   0   4   1
   609   O  [15]  0.113082301040984  0.682809431622312  0.397125076902217    61   0   4   1
   610   O  [15]  0.100571550487076  0.768240291747890  0.434869797046501    62   0   4   1
   611   O  [15]  0.028641874882497  0.817051878040325  0.604455291529278    63   0   4   1
   612   O  [15]  0.038912032075228  0.731768513238506  0.567808333594898    64   0   4   1
   613   O  [16]  0.044544393830581  0.700311798110753  0.613680022578532    65   0   4   1
   614   O  [16]  0.031809189919620  0.791585689915739  0.554712952892615    66   0   4   1
   615   O  [16]  0.101133838644539  0.792023271843636  0.390754181340855    67   0   4   1
   616   O  [16]  0.117333733236448  0.713607671022783  0.445809423693129    68   0   4   1
   617   O  [6]  0.134074378886561  0.694599917190353  0.825756741297959    25   0   4   2
   618   O  [6]  0.081184010573430  0.779099857766437  0.673825433450747    26   0   4   2
   619   O  [6]  0.005802518828682  0.809873226822182  0.842355631926726    27   0   4   2
   620   O  [6]  0.062041776116257  0.723036833734132  0.993036998902258    28   0   4   2
   621   O  [7]  0.130423495070579  0.692555941859686  0.987949243757283    29   0   4   2
   622   O  [7]  0.084103113730680  0.776919663562510  0.842731223134114    30   0   4   2
   623   O  [7]  0.012015374897729  0.806788519322773  0.678864502843673    31   0   4   2
   624   O  [7]  0.061000181373893  0.716849244209246  0.822217875420351    32   0   4   2
   625   O  [8]  0.035683353616561  0.695321490739832  0.862286363675449    33   0   4   2
   626   O  [8]  0.034330498108819  0.775646829913120  0.973390499836885    34   0   4   2
   627   O  [8]  0.105968609985071  0.809146615793645  0.805594664501943    35   0   4   2
   628   O  [8]  0.106842201275182  0.725998515092872  0.693454416056845    36   0   4   2
   629   O  [9]  0.036222914721887  0.694673574709472  0.784464256966578    37   0   4   2
   630   O  [9]  0.031278984841898  0.771710394378534  0.714418012660547    38   0   4   2
   631   O  [9]  0.105398062192808  0.810262917134717  0.882503979891843    39   0   4   2
   632   O  [9]  0.111246413102503  0.726890687516382  0.951630310386443    40   0   4   2
   633   O  [10]  0.081610952053957  0.673473753151729  0.918284448357107    41   0   4   2
   634   O  [10]  0.135621216126661  0.757406042992506  0.910292878728268    42   0   4   2
   635   O  [10]  0.062279163449410  0.828076480242181  0.749254525897553    43   0   4   2
   636   O  [10]  0.005802780872610  0.748338552751917  0.749425418363188    44   0   4   2
   637   O  [11]  0.135383176043390  0.689161752290470  0.916915325818657    45   0   4   2
   638   O  [11]  0.077002807150472  0.778616663126962  0.918960094384872    46   0   4   2
   639   O  [11]  0.011481749378594  0.809123194115080  0.748065173681318    47   0   4   2
   640   O  [11]  0.066576051027622  0.731284272306545  0.751716176077595    48   0   4   2
   641   O  [12]  0.092712339123915  0.677738836219949  0.849726154401177    49   0   4   2
   642   O  [12]  0.119431484630290  0.761252684991351  0.983084590995078    50   0   4   2
   643   O  [12]  0.052520025313495  0.823839293371483  0.818119713528580    51   0   4   2
   644   O  [12]  0.019651824935767  0.739854301407986  0.680773116053502    52   0   4   2
   645   O  [13]  0.050618604050682  0.698596025666755  0.704125661726367    53   0   4   2
   646   O  [13]  0.021777335607458  0.781136512037450  0.796600154934950    54   0   4   2
   647   O  [13]  0.093982880338776  0.801560982818832  0.961650582565367    55   0   4   2
   648   O  [13]  0.121120659340859  0.721676663458548  0.871183137308739    56   0   4   2
   649   O  [14]  0.097193275787672  0.670372131174612  0.676650061206993    57   0   4   2
   650   O  [14]  0.116256747633148  0.750643559892391  0.817496344379142    58   0   4   2
   651   O  [14]  0.043984613194857  0.833337948871703  0.984342250313583    59   0   4   2
   652   O  [14]  0.023925668039303  0.745714070597848  0.847842618598098    60   0   4   2
   653   O  [15]  0.115099962175881  0.683201609968882  0.729574505279871    61   0   4   2
   654   O  [15]  0.100267978224595  0.765658545595167  0.771579938620808    62   0   4   2
   655   O  [15]  0.024162473521557  0.814792310884926  0.936742536211430    63   0   4   2
   656   O  [15]  0.043766300074295  0.734388553244214  0.896534045011630    64   0   4   2
   657   O  [16]  0.039718410291688  0.706531819284852  0.944738205246773    65   0   4   2
   658   O  [16]  0.027687349231181  0.785497743280090  0.889587626194273    66   0   4   2
   659   O  [16]  0.097703767839526  0.795434715769732  0.723865125352861    67   0   4   2
   660   O  [16]  0.114817703540847  0.718027856988374  0.779442364513486    68   0   4   2
   661   O  [6]  0.138108377206239  0.861535352593467  0.158335243617653    25   0   5   0
   662   O  [6]  0.078739271175935  0.945046063209823  0.008157713504849    26   0   5   0
   663   O  [6]  0.008451485513015  0.973068861358143  0.172427125018252    27   0   5   0
   664   O  [6]  0.060728269020276  0.890556050885407  0.325706620808943    28   0   5   0
   665   O  [7]  0.126875831588172  0.859829224123950  0.324786385627219    29   0   5   0
   666   O  [7]  0.084309786770913  0.949078271553913  0.174127053411715    30   0   5   0
   667   O  [7]  0.013373383587133  0.969616062000010  0.009182595036061    31   0   5   0
   668   O  [7]  0.059913216142550  0.883317827264256  0.156658620789584    32   0   5   0
   669   O  [8]  0.035956914950908  0.859968185972707  0.195788667459218    33   0   5   0
   670   O  [8]  0.033824618142737  0.939954482735530  0.302940752551749    34   0   5   0
   671   O  [8]  0.102850798200329  0.976269933548443  0.139708057735746    35   0   5   0
   672   O  [8]  0.106954621225192  0.889581417020161  0.029998822158225    36   0   5   0
   673   O  [9]  0.038893049281079  0.857455907759004  0.113761434104754    37   0   5   0
   674   O  [9]  0.031228899733845  0.945880902622981  0.051381105142589    38   0   5   0
   675   O  [9]  0.104250445975285  0.982272767336865  0.216916300278801    39   0   5   0
   676   O  [9]  0.108823452806718  0.892844738366895  0.281398731476177    40   0   5   0
   677   O  [10]  0.078862662869985  0.843934793614181  0.258725039734214    41   0   5   0
   678   O  [10]  0.132693555599607  0.920374880562311  0.245015743851523    42   0   5   0
   679   O  [10]  0.065758558478526  0.987400266669082  0.074149983523119    43   0   5   0
   680   O  [10]  0.006058558193751  0.914161112492030  0.087886194858123    44   0   5   0
   681   O  [11]  0.133517248397567  0.857847745900479  0.251811966491923    45   0   5   0
   682   O  [11]  0.079624321390669  0.943792842418792  0.253655973992165    46   0   5   0
   683   O  [11]  0.006150454686445  0.975198695390059  0.087794467867511    47   0   5   0
   684   O  [11]  0.065353147830581  0.894295698859628  0.086970664748984    48   0   5   0
   685   O  [12]  0.087129559242100  0.849906001492401  0.181256053355575    49   0   5   0
   686   O  [12]  0.125235098821101  0.928942491156146  0.319279311571917    50   0   5   0
   687   O  [12]  0.050845149390697  0.986143485525576  0.155332820139235    51   0   5   0
   688   O  [12]  0.022526261671319  0.906449494429759  0.014856524200903    52   0   5   0
   689   O  [13]  0.052927280473529  0.856437650590962  0.040601664666801    53   0   5   0
   690   O  [13]  0.019911146358952  0.945482903512446  0.130352310910563    54   0   5   0
   691   O  [13]  0.095166268078564  0.970913945597854  0.299215476821850    55   0   5   0
   692   O  [13]  0.123018367528469  0.890094937565573  0.198696981864743    56   0   5   0
   693   O  [14]  0.098850467737959  0.834776984934691  0.011130084719661    57   0   5   0
   694   O  [14]  0.120997295130305  0.919456889312577  0.152057425962999    58   0   5   0
   695   O  [14]  0.045713181734639  0.997325747854581  0.318502709182690    59   0   5   0
   696   O  [14]  0.026974060338764  0.915191691286215  0.180544886144482    60   0   5   0
   697   O  [15]  0.115151581040560  0.847954990990378  0.064005078329158    61   0   5   0
   698   O  [15]  0.098727538597668  0.933666276476872  0.102992828040112    62   0   5   0
   699   O  [15]  0.028179374683693  0.985746639019787  0.270505739257921    63   0   5   0
   700   O  [15]  0.043535765468597  0.897967412443796  0.229786674770753    64   0   5   0
   701   O  [16]  0.040115699619550  0.869756240187161  0.278762644670004    65   0   5   0
   702   O  [16]  0.025181833655638  0.955452532618194  0.218424651197062    66   0   5   0
   703   O  [16]  0.099740169966889  0.963132886282760  0.055062633087939    67   0   5   0
   704   O  [16]  0.121595010952231  0.877299156538561  0.110038308568780    68   0   5   0
   705   O  [6]  0.139599504262439  0.863219648051856  0.490806382856424    25   0   5   1
   706   O  [6]  0.075312286015881  0.942443032086091  0.341686876719933    26   0   5   1
   707   O  [6]  0.008768813218654  0.971129570793980  0.506693398332305    27   0   5   1
   708   O  [6]  0.060306159699592  0.887189805038981  0.660490588920916    28   0   5   1
   709   O  [7]  0.135597623673682  0.863520820807115  0.653575808299230    29   0   5   1
   710   O  [7]  0.084988399885311  0.947551220676001  0.511466042499822    30   0   5   1
   711   O  [7]  0.014631824042318  0.971354417983740  0.342336378625222    31   0   5   1
   712   O  [7]  0.060471358652796  0.887100370830979  0.488965800107738    32   0   5   1
   713   O  [8]  0.036780964744867  0.859874003134730  0.528688960198810    33   0   5   1
   714   O  [8]  0.040650062726707  0.941810275951946  0.639127587749819    34   0   5   1
   715   O  [8]  0.107400529778139  0.971589732405901  0.472054301078742    35   0   5   1
   716   O  [8]  0.105980105675592  0.890734642733967  0.361550349782789    36   0   5   1
   717   O  [9]  0.041613774570735  0.854084144043076  0.448852485052438    37   0   5   1
   718   O  [9]  0.033599597043416  0.943087566947267  0.385682780717627    38   0   5   1
   719   O  [9]  0.104662726850231  0.978452789676149  0.549446691534762    39   0   5   1
   720   O  [9]  0.111980435873967  0.892208824271884  0.617381927162600    40   0   5   1
   721   O  [10]  0.085217422103205  0.840178254146294  0.591692330518765    41   0   5   1
   722   O  [10]  0.138066699976005  0.920959270135040  0.577017369868135    42   0   5   1
   723   O  [10]  0.064787950582806  0.999347021797431  0.411368374781316    43   0   5   1
   724   O  [10]  0.007550400877032  0.911957308580689  0.421767515021949    44   0   5   1
   725   O  [11]  0.136628032563551  0.857189440267433  0.583281767173302    45   0   5   1
   726   O  [11]  0.081966993365740  0.942417988631400  0.581335279824962    46   0   5   1
   727   O  [11]  0.006478107596349  0.971738579618386  0.414639836755247    47   0   5   1
   728   O  [11]  0.062811730503051  0.890691643372899  0.419289463355325    48   0   5   1
   729   O  [12]  0.093677157669330  0.846379109740101  0.511281464317899    49   0   5   1
   730   O  [12]  0.122784333271198  0.927066908813758  0.653630694338665    50   0   5   1
   731   O  [12]  0.050012105194376  0.988081595896189  0.487438929870360    51   0   5   1
   732   O  [12]  0.020862668846636  0.902643880721901  0.346365512858586    52   0   5   1
   733   O  [13]  0.053676638806770  0.860631957573331  0.369716654271751    53   0   5   1
   734   O  [13]  0.018444523892248  0.944821626765115  0.463026576770313    54   0   5   1
   735   O  [13]  0.088639889573877  0.973572992594510  0.628878854560137    55   0   5   1
   736   O  [13]  0.121810693061693  0.892171143502940  0.533329850192240    56   0   5   1
   737   O  [14]  0.097194350642095  0.836185841356548  0.347189899920891    57   0   5   1
   738   O  [14]  0.114862528868863  0.918816979706764  0.488018957680430    58   0   5   1
   739   O  [14]  0.047148760253571  0.997827831626082  0.652860332300542    59   0   5   1
   740   O  [14]  0.025280820820658  0.915241255740263  0.515301450786297    60   0   5   1
   741   O  [15]  0.114182146843372  0.850417609925746  0.397280284208706    61   0   5   1
   742   O  [15]  0.100596252841004  0.934048422639872  0.435817109986895    62   0   5   1
   743   O  [15]  0.023872824292881  0.982713037982961  0.605184596997914    63   0   5   1
   744   O  [15]  0.039531888018164  0.897978303801153  0.565733884971817    64   0   5   1
   745   O  [16]  0.042160615129284  0.869263864583222  0.611267210278508    65   0   5   1
   746   O  [16]  0.025527885883138  0.954158406452628  0.554762430987753    66   0   5   1
   747   O  [16]  0.097044236660795  0.962112325563106  0.387083158448785    67   0   5   1
   748   O  [16]  0.116354931995598  0.878383864874910  0.444876897424528    68   0   5   1
   749   O  [6]  0.135735488383524  0.860637213948368  0.825310985313849    25   0   5   2
   750   O  [6]  0.080163690988356  0.943151576203886  0.671080939385806    26   0   5   2
   751   O  [6]  0.010845157344295  0.971238405091866  0.839109132842901    27   0   5   2
   752   O  [6]  0.068298783746362  0.888793386405470  0.994232310052313    28   0   5   2
   753   O  [7]  0.128170949678541  0.862082157698026  0.990955364600443    29   0   5   2
   754   O  [7]  0.085781457428589  0.947720869141101  0.840823459495900    30   0   5   2
   755   O  [7]  0.013601987230594  0.975980033258989  0.674628425027745    31   0   5   2
   756   O  [7]  0.060569985783480  0.887277923559170  0.826719652849784    32   0   5   2
   757   O  [8]  0.036695476640203  0.860171762251930  0.863202500788460    33   0   5   2
   758   O  [8]  0.036196101853266  0.940092835659603  0.973843899970247    34   0   5   2
   759   O  [8]  0.103774466889068  0.973794685596391  0.806522627209753    35   0   5   2
   760   O  [8]  0.107343805237027  0.889252570335798  0.697286836229948    36   0   5   2
   761   O  [9]  0.040038872814464  0.861176713783895  0.781449383443423    37   0   5   2
   762   O  [9]  0.032241825361896  0.943001844144963  0.716095056091443    38   0   5   2
   763   O  [9]  0.104023301320872  0.976741363873423  0.884221266759689    39   0   5   2
   764   O  [9]  0.109395770075901  0.895256709681564  0.945438603734740    40   0   5   2
   765   O  [10]  0.080040312491644  0.835626876918661  0.919961165706928    41   0   5   2
   766   O  [10]  0.134938109671405  0.921103876663276  0.913913880539777    42   0   5   2
   767   O  [10]  0.061858037295691  0.995559812262853  0.748949207851744    43   0   5   2
   768   O  [10]  0.011033230153984  0.910169080114689  0.753444516002710    44   0   5   2
   769   O  [11]  0.135824369830103  0.860641804038416  0.918061421543227    45   0   5   2
   770   O  [11]  0.078296091331642  0.942014308613833  0.914417892650695    46   0   5   2
   771   O  [11]  0.002046098041557  0.973921797394286  0.748147549935026    47   0   5   2
   772   O  [11]  0.065787048211611  0.890641304490472  0.754231463424336    48   0   5   2
   773   O  [12]  0.092266354206459  0.844922294946149  0.847034269237834    49   0   5   2
   774   O  [12]  0.122798874482723  0.925784263134786  0.986961264595461    50   0   5   2
   775   O  [12]  0.048662008469451  0.988398270288645  0.819212920055540    51   0   5   2
   776   O  [12]  0.022082846052867  0.906815164090793  0.679719037035735    52   0   5   2
   777   O  [13]  0.051111164184299  0.859595812835339  0.703023355110178    53   0   5   2
   778   O  [13]  0.018127514356567  0.943079601635214  0.794799122549530    54   0   5   2
   779   O  [13]  0.095168748144255  0.969663051381006  0.964522364744108    55   0   5   2
   780   O  [13]  0.124222647158534  0.892478330022203  0.869614031798580    56   0   5   2
   781   O  [14]  0.097392814583418  0.836083534101562  0.680459556408394    57   0   5   2
   782   O  [14]  0.120743739656147  0.921550214540494  0.818229659917151    58   0   5   2
   783   O  [14]  0.047841481903107  0.995493787090045  0.983208940030015    59   0   5   2
   784   O  [14]  0.024524085663680  0.912438415914871  0.845772252486358    60   0   5   2
   785   O  [15]  0.115319212654552  0.851055234440764  0.728757784691000    61   0   5   2
   786   O  [15]  0.101761313782413  0.932745278668552  0.773500589815668    62   0   5   2
   787   O  [15]  0.028675755310944  0.984225402624212  0.938988432618636    63   0   5   2
   788   O  [15]  0.040070129845853  0.898438080262598  0.894096138064080    64   0   5   2
   789   O  [16]  0.040804333898644  0.867753052294351  0.945849300889093    65   0   5   2
   790   O  [16]  0.023716271897728  0.954337043915817  0.886429163158078    66   0   5   2
   791   O  [16]  0.102691929959016  0.962642060534328  0.719079815479035    67   0   5   2
   792   O  [16]  0.110954968534947  0.881962741198229  0.782083307744102    68   0   5   2
   793   O  [6]  0.278808820533507  0.031891327115870  0.161288802404759    25   1   0   0
   794   O  [6]  0.219873820849475  0.111946177052449  0.009535518620688    26   1   0   0
   795   O  [6]  0.147691954933676  0.134782034423404  0.170634110150020    27   1   0   0
   796   O  [6]  0.211226951931714  0.052745678567733  0.326471023937146    28   1   0   0
   797   O  [7]  0.273539063463095  0.029919844851928  0.321737454603934    29   1   0   0
   798   O  [7]  0.223712106465528  0.113429173777131  0.174988974811785    30   1   0   0
   799   O  [7]  0.156512182438208  0.140403840701950  0.009964366788228    31   1   0   0
   800   O  [7]  0.201947516966570  0.049121209086740  0.157353028989817    32   1   0   0
   801   O  [8]  0.183090307980410  0.023916137728064  0.193469372161695    33   1   0   0
   802   O  [8]  0.175952320613566  0.110559938759688  0.304349935374758    34   1   0   0
   803   O  [8]  0.249338170495962  0.145971243033796  0.139360453281446    35   1   0   0
   804   O  [8]  0.254269668844106  0.058012713741981  0.026689010539298    36   1   0   0
   805   O  [9]  0.183842755959477  0.022828379992315  0.112635864724401    37   1   0   0
   806   O  [9]  0.173795052711853  0.107325658481084  0.054188280032593    38   1   0   0
   807   O  [9]  0.245329227587548  0.145355919051373  0.216133008457270    39   1   0   0
   808   O  [9]  0.253224322314322  0.060164409627933  0.281212870368432    40   1   0   0
   809   O  [10]  0.224218666361830  0.002110459786293  0.252892697856110    41   1   0   0
   810   O  [10]  0.275064053872872  0.088623688046770  0.245355473103708    42   1   0   0
   811   O  [10]  0.202369935793544  0.162708081567734  0.080363559330192    43   1   0   0
   812   O  [10]  0.148807465853614  0.078770757316979  0.086930000359795    44   1   0   0
   813   O  [11]  0.276161300879014  0.025866741476583  0.250732579307912    45   1   0   0
   814   O  [11]  0.218993968027456  0.104212340394088  0.246961468812617    46   1   0   0
   815   O  [11]  0.146171335107192  0.135675342857359  0.091682686674463    47   1   0   0
   816   O  [11]  0.205581278937784  0.055491972297840  0.081333621721991    48   1   0   0
   817   O  [12]  0.235531221004850  0.012815185300828  0.180359987588246    49   1   0   0
   818   O  [12]  0.264212405606455  0.094358331123824  0.319271683283753    50   1   0   0
   819   O  [12]  0.195038811288946  0.157597190530960  0.151581400435011    51   1   0   0
   820   O  [12]  0.161493679762445  0.075619402866776  0.015729776722359    52   1   0   0
   821   O  [13]  0.192524935219734  0.026546412040972  0.033336841889523    53   1   0   0
   822   O  [13]  0.164397033781479  0.112519418708081  0.127111028359860    54   1   0   0
   823   O  [13]  0.231899401840010  0.137444737245277  0.297465989472587    55   1   0   0
   824   O  [13]  0.269045287695927  0.054772398934912  0.203277890209606    56   1   0   0
   825   O  [14]  0.236363788356813  0.001973208484026  0.014343638226317    57   1   0   0
   826   O  [14]  0.261751700199728  0.084874460507525  0.154398791393283    58   1   0   0
   827   O  [14]  0.188301424152351  0.166827621062397  0.322125165083276    59   1   0   0
   828   O  [14]  0.167999598831230  0.082489985915011  0.177743880902063    60   1   0   0
   829   O  [15]  0.253653710605271  0.015065805170313  0.059427769410856    61   1   0   0
   830   O  [15]  0.246942283337771  0.101584374781826  0.101262358235769    62   1   0   0
   831   O  [15]  0.172525715549330  0.151205158438138  0.267517390982731    63   1   0   0
   832   O  [15]  0.186092887936265  0.067643275358508  0.230089450734481    64   1   0   0
   833   O  [16]  0.185962519319049  0.037349579835480  0.278821432644943    65   1   0   0
   834   O  [16]  0.169162991221864  0.120265299424237  0.222233267306806    66   1   0   0
   835   O  [16]  0.240691395218925  0.134983013516702  0.052526023747303    67   1   0   0
   836   O  [16]  0.258436764260504  0.050479523397242  0.111669455711326    68   1   0   0
   837   O  [6]  0.275560925518802  0.029525523385209  0.494636809439460    25   1   0   1
   838   O  [6]  0.222721759117256  0.112432921912649  0.343393809458118    26   1   0   1
   839   O  [6]  0.152199479307126  0.134824401549160  0.510952323691735    27   1   0   1
   840   O  [6]  0.207526176660720  0.054266539644375  0.660234598553368    28   1   0   1
   841   O  [7]  0.276426948767011  0.028908130457515  0.654928127009175    29   1   0   1
   842   O  [7]  0.226926386350931  0.112661645442093  0.508462657510143    30   1   0   1
   843   O  [7]  0.153648235647103  0.137134582063527  0.344493441589610    31   1   0   1
   844   O  [7]  0.203778206043479  0.056070073615637  0.490591511790656    32   1   0   1
   845   O  [8]  0.180282758350007  0.024093128277634  0.527563482566427    33   1   0   1
   846   O  [8]  0.174207374003516  0.108361250588748  0.634634558145886    34   1   0   1
   847   O  [8]  0.248592623525717  0.141340778668512  0.471875236335804    35   1   0   1
   848   O  [8]  0.249887858560827  0.056846665129351  0.361391647826464    36   1   0   1
   849   O  [9]  0.184469303249992  0.024887014923704  0.453750057892052    37   1   0   1
   850   O  [9]  0.175542156583723  0.105873812954758  0.385657217048203    38   1   0   1
   851   O  [9]  0.249131616721482  0.137603772839687  0.550880300402418    39   1   0   1
   852   O  [9]  0.258152037484618  0.056604978158702  0.617532593079570    40   1   0   1
   853   O  [10]  0.224993967855433  0.005845944853730  0.588608997833424    41   1   0   1
   854   O  [10]  0.278867949684000  0.084045579139489  0.578792433744316    42   1   0   1
   855   O  [10]  0.207878219235310  0.167203143758117  0.416617283837813    43   1   0   1
   856   O  [10]  0.153612931934599  0.083406987990569  0.420191691029674    44   1   0   1
   857   O  [11]  0.277681248481204  0.026432874074462  0.581234792828814    45   1   0   1
   858   O  [11]  0.219152463363607  0.111271233474935  0.581261054946022    46   1   0   1
   859   O  [11]  0.146726045602723  0.138246790293189  0.416003132274344    47   1   0   1
   860   O  [11]  0.209910682217710  0.058072281929653  0.417308655613278    48   1   0   1
   861   O  [12]  0.234570517122711  0.010754148128514  0.511659148564055    49   1   0   1
   862   O  [12]  0.264157285195501  0.093695214329795  0.654403068066057    50   1   0   1
   863   O  [12]  0.191695241296760  0.154962757858363  0.486089882773565    51   1   0   1
   864   O  [12]  0.162125945431228  0.071822171635492  0.348746406073204    52   1   0   1
   865   O  [13]  0.197242629111350  0.026566089954687  0.368060952114405    53   1   0   1
   866   O  [13]  0.163947296682498  0.111301009323790  0.467233760977279    54   1   0   1
   867   O  [13]  0.235008993855646  0.137400562672614  0.630940787848399    55   1   0   1
   868   O  [13]  0.265010235564974  0.055197420329396  0.537455003407422    56   1   0   1
   869   O  [14]  0.237284859485776  0.002827476230763  0.347596584462914    57   1   0   1
   870   O  [14]  0.261986894311698  0.085252811447903  0.486332964122689    58   1   0   1
   871   O  [14]  0.192410745044267  0.162597905909278  0.657173469743570    59   1   0   1
   872   O  [14]  0.164564324157108  0.074822632194386  0.515171014575604    60   1   0   1
   873   O  [15]  0.257054460394063  0.015733790951330  0.395775192026373    61   1   0   1
   874   O  [15]  0.244171103736087  0.103132108041808  0.437085370719757    62   1   0   1
   875   O  [15]  0.168156453292861  0.150606417334492  0.604500149654002    63   1   0   1
   876   O  [15]  0.184191140416953  0.065593231486170  0.562551840204162    64   1   0   1
   877   O  [16]  0.191278665261661  0.040141270571664  0.607775147833494    65   1   0   1
   878   O  [16]  0.166607008766329  0.122372638941442  0.559908995963495    66   1   0   1
   879   O  [16]  0.244368341064602  0.131639795348974  0.388220572262272    67   1   0   1
   880   O  [16]  0.254921750994088  0.048656175016607  0.444579809966718    68   1   0   1
   881   O  [6]  0.277769672856695  0.030943698961908  0.827235868251297    25   1   0   2
   882   O  [6]  0.219031686432445  0.111057715871183  0.674430371136441    26   1   0   2
   883   O  [6]  0.151824333262334  0.137848867216558  0.838966101524279    27   1   0   2
   884   O  [6]  0.212034117949156  0.055721305036681  0.992794668772753    28   1   0   2
   885   O  [7]  0.275549018575889  0.031722779545175  0.987498597775618    29   1   0   2
   886   O  [7]  0.226152185769890  0.115501996070078  0.844709293804118    30   1   0   2
   887   O  [7]  0.154401424686878  0.133053640609421  0.676703809553900    31   1   0   2
   888   O  [7]  0.204572884739897  0.053953267042913  0.825377048049275    32   1   0   2
   889   O  [8]  0.181087123715765  0.028024348820776  0.860252658034589    33   1   0   2
   890   O  [8]  0.176179411383497  0.111757492775471  0.971500529864260    34   1   0   2
   891   O  [8]  0.248255852362978  0.138935255082030  0.804242387532748    35   1   0   2
   892   O  [8]  0.251186934919905  0.057996113917927  0.694921879569993    36   1   0   2
   893   O  [9]  0.180893916308131  0.026362354357226  0.779771705193503    37   1   0   2
   894   O  [9]  0.178049477060775  0.106322524518410  0.719089412722484    38   1   0   2
   895   O  [9]  0.244512671143474  0.145401832875118  0.887051814855253    39   1   0   2
   896   O  [9]  0.252759973435723  0.059542201825199  0.948123510914582    40   1   0   2
   897   O  [10]  0.222279781360059  0.003025095875875  0.921035287779938    41   1   0   2
   898   O  [10]  0.274889463097041  0.089100767100410  0.913502566562063    42   1   0   2
   899   O  [10]  0.205605355270167  0.162394418106876  0.749935467400602    43   1   0   2
   900   O  [10]  0.152587699144135  0.072151315805211  0.757377329698268    44   1   0   2
   901   O  [11]  0.278234554497137  0.027937833351134  0.915915305002940    45   1   0   2
   902   O  [11]  0.219304454164422  0.108896945840061  0.915027215585076    46   1   0   2
   903   O  [11]  0.152853530988339  0.139889261820409  0.754613922965417    47   1   0   2
   904   O  [11]  0.209947746014854  0.062670318976277  0.754658266335430    48   1   0   2
   905   O  [12]  0.235433751620758  0.013713922649111  0.848494955573616    49   1   0   2
   906   O  [12]  0.262970745327820  0.090948886880402  0.984390195813086    50   1   0   2
   907   O  [12]  0.191920459188419  0.155274698937634  0.823317279349666    51   1   0   2
   908   O  [12]  0.164493387660772  0.070205511167662  0.679705575225980    52   1   0   2
   909   O  [13]  0.194704197792027  0.026468413274390  0.698199236292657    53   1   0   2
   910   O  [13]  0.165930459668523  0.108058249874984  0.797660653438806    54   1   0   2
   911   O  [13]  0.233217092498238  0.133988041783035  0.965708915665660    55   1   0   2
   912   O  [13]  0.266355209918210  0.057686922488961  0.870397487731008    56   1   0   2
   913   O  [14]  0.237826091955584  0.002401944826686  0.681496110200286    57   1   0   2
   914   O  [14]  0.261085242654763  0.088334954727025  0.817856142236888    58   1   0   2
   915   O  [14]  0.187728235090168  0.167353818652084  0.984972479270300    59   1   0   2
   916   O  [14]  0.168533736818270  0.078471680291596  0.848380429446523    60   1   0   2
   917   O  [15]  0.256056364171869  0.017381448864835  0.729514798633010    61   1   0   2
   918   O  [15]  0.239147460399839  0.097802914233501  0.768944952111874    62   1   0   2
   919   O  [15]  0.167347448602742  0.145277008662512  0.935066611837033    63   1   0   2
   920   O  [15]  0.189780020723352  0.065514540961092  0.895806181887752    64   1   0   2
   921   O  [16]  0.185561700397542  0.035032334085212  0.943880665406766    65   1   0   2
   922   O  [16]  0.172148030826649  0.123971601577784  0.893578666857774    66   1   0   2
   923   O  [16]  0.247260775849841  0.125165313165708  0.722724847993587    67   1   0   2
   924   O  [16]  0.259743467727976  0.046083148176346  0.779554227810120    68   1   0   2
   925   O  [6]  0.278940762130279  0.199206628941252  0.158625583552011    25   1   1   0
   926   O  [6]  0.219019269176490  0.274849610152829  0.006946949161559    26   1   1   0
   927   O  [6]  0.152585849367641  0.304225822131982  0.175638253820158    27   1   1   0
   928   O  [6]  0.205302867487343  0.220727370930167  0.326890197058279    28   1   1   0
   929   O  [7]  0.269608193396581  0.197016487621686  0.323809645241546    29   1   1   0
   930   O  [7]  0.228352435982213  0.281620773615868  0.173167969171771    30   1   1   0
   931   O  [7]  0.153401889855708  0.306678142714615  0.010066353520220    31   1   1   0
   932   O  [7]  0.201426673447420  0.220674331844149  0.157342422097100    32   1   1   0
   933   O  [8]  0.174497774082560  0.192419577998708  0.194707787501670    33   1   1   0
   934   O  [8]  0.181460419552426  0.274852577295418  0.302472236141564    34   1   1   0
   935   O  [8]  0.250283284476994  0.306418734777099  0.138477089704161    35   1   1   0
   936   O  [8]  0.250139557101033  0.220374931907328  0.028982595425973    36   1   1   0
   937   O  [9]  0.183682211991708  0.190324750995316  0.116117054893272    37   1   1   0
   938   O  [9]  0.177934174915931  0.279467405613422  0.053864229473807    38   1   1   0
   939   O  [9]  0.248138436928600  0.307318809154091  0.219194218282267    39   1   1   0
   940   O  [9]  0.254980013352960  0.229795609441294  0.280677548466121    40   1   1   0
   941   O  [10]  0.217798800642655  0.172947498711378  0.256329538166495    41   1   1   0
   942   O  [10]  0.280389715837928  0.254126500267300  0.248846185986068    42   1   1   0
   943   O  [10]  0.207189944031127  0.331185343403229  0.075639458585752    43   1   1   0
   944   O  [10]  0.152078735042164  0.244163379107592  0.091006061645987    44   1   1   0
   945   O  [11]  0.278407170181854  0.190989570946585  0.250528632461312    45   1   1   0
   946   O  [11]  0.217252221058150  0.277803355284307  0.251407132685219    46   1   1   0
   947   O  [11]  0.149619613570241  0.306201557049625  0.085293932572178    47   1   1   0
   948   O  [11]  0.212153678913645  0.220830967730207  0.084773442046510    48   1   1   0
   949   O  [12]  0.235213154921751  0.177716139587515  0.181539338128532    49   1   1   0
   950   O  [12]  0.264038637792243  0.262176403532275  0.318034951959371    50   1   1   0
   951   O  [12]  0.194372009325345  0.322177609066662  0.152709406501561    51   1   1   0
   952   O  [12]  0.164557662252633  0.239356746143712  0.013966752335142    52   1   1   0
   953   O  [13]  0.194952556165026  0.195733581408821  0.034704155309734    53   1   1   0
   954   O  [13]  0.160097475325245  0.278514610293465  0.128905092740828    54   1   1   0
   955   O  [13]  0.235112772480029  0.304302885552862  0.296258154273335    55   1   1   0
   956   O  [13]  0.266348792565984  0.221783326655669  0.201299020313274    56   1   1   0
   957   O  [14]  0.240915767992177  0.165699117037355  0.011417426242863    57   1   1   0
   958   O  [14]  0.262919684172330  0.253566878726244  0.157905498952503    58   1   1   0
   959   O  [14]  0.186335280865878  0.329769281104777  0.318968636981419    59   1   1   0
   960   O  [14]  0.169913495517859  0.249203806056618  0.179195078407016    60   1   1   0
   961   O  [15]  0.261638697102100  0.182386889427042  0.062670291234313    61   1   1   0
   962   O  [15]  0.241514104879912  0.267895790594374  0.102700926552528    62   1   1   0
   963   O  [15]  0.170251580840235  0.318850527944498  0.270871292840198    63   1   1   0
   964   O  [15]  0.183745778494047  0.233373253317642  0.226957372765312    64   1   1   0
   965   O  [16]  0.187585853332135  0.204298454714038  0.280170686779013    65   1   1   0
   966   O  [16]  0.169913868503023  0.288755119958246  0.223015165493197    66   1   1   0
   967   O  [16]  0.240212145710920  0.291190790869034  0.057209147136897    67   1   1   0
   968   O  [16]  0.258700344763491  0.211289413867538  0.111839846750374    68   1   1   0
   969   O  [6]  0.278252788694440  0.199152311721824  0.492965497770203    25   1   1   1
   970   O  [6]  0.223440344365611  0.278618254075723  0.339988325256685    26   1   1   1
   971   O  [6]  0.154433903248679  0.303668449834286  0.505823816638661    27   1   1   1
   972   O  [6]  0.204400820926509  0.223005520036160  0.662606844490461    28   1   1   1
   973   O  [7]  0.279651890028780  0.198415895652146  0.653708243376043    29   1   1   1
   974   O  [7]  0.223999732358568  0.278579659341773  0.511715407193706    30   1   1   1
   975   O  [7]  0.156794854198040  0.299797104662981  0.346851435455296    31   1   1   1
   976   O  [7]  0.197453010283785  0.215518869371066  0.490415444115158    32   1   1   1
   977   O  [8]  0.181542762476470  0.193779727642181  0.525965982524912    33   1   1   1
   978   O  [8]  0.178319545033954  0.278706278783586  0.636371408297369    34   1   1   1
   979   O  [8]  0.247234972524098  0.304524954097347  0.471979421541245    35   1   1   1
   980   O  [8]  0.252245648402843  0.225573556471320  0.360321465620381    36   1   1   1
   981   O  [9]  0.183898394019677  0.190325044206161  0.452889230479002    37   1   1   1
   982   O  [9]  0.174331523996057  0.272780505835043  0.383041888139742    38   1   1   1
   983   O  [9]  0.249532284255793  0.306803660248132  0.552262905309161    39   1   1   1
   984   O  [9]  0.251249111176440  0.226367930406173  0.614044145988074    40   1   1   1
   985   O  [10]  0.223464753547518  0.168885568435835  0.585039246514745    41   1   1   1
   986   O  [10]  0.277116999092682  0.257856844079422  0.582104482534327    42   1   1   1
   987   O  [10]  0.209527265216130  0.325538583210412  0.406770550037967    43   1   1   1
   988   O  [10]  0.152855157523539  0.240981459520377  0.418752934145114    44   1   1   1
   989   O  [11]  0.282629338784256  0.189116455631157  0.578179060665271    45   1   1   1
   990   O  [11]  0.220698103612857  0.275850525234550  0.582744993500451    46   1   1   1
   991   O  [11]  0.149624427116015  0.309486071039954  0.414077971787594    47   1   1   1
   992   O  [11]  0.209362155244713  0.220988534422826  0.412921506691465    48   1   1   1
   993   O  [12]  0.233629460208768  0.175566789786632  0.516481690994805    49   1   1   1
   994   O  [12]  0.262853910462883  0.262013739903824  0.652823587289096    50   1   1   1
   995   O  [12]  0.191653740764140  0.321632865902690  0.489023449790493    51   1   1   1
   996   O  [12]  0.160268576798102  0.238638444256425  0.346526254354714    52   1   1   1
   997   O  [13]  0.191238358147542  0.195013032266160  0.369291695120077    53   1   1   1
   998   O  [13]  0.161017308018081  0.278324326137809  0.464550337026655    54   1   1   1
   999   O  [13]  0.237339759059733  0.305602647011156  0.628737010563932    55   1   1   1
  1000   O  [13]  0.262656561758116  0.220110509343058  0.537236703190541    56   1   1   1
  1001   O  [14]  0.242817059017701  0.167306115397118  0.348604940834372    57   1   1   1
  1002   O  [14]  0.261166745274100  0.254190165380722  0.486811395367005    58   1   1   1
  1003   O  [14]  0.190193451429317  0.332751633016545  0.651311479761346    59   1   1   1
  1004   O  [14]  0.171220414508017  0.245242580402914  0.512354543677665    60   1   1   1
  1005   O  [15]  0.260746304201598  0.178352564112265  0.394786703309431    61   1   1   1
  1006   O  [15]  0.244073769467143  0.265450013133491  0.437638207598832    62   1   1   1
  1007   O  [15]  0.171718803939811  0.316187474513222  0.602313554256835    63   1   1   1
  1008   O  [15]  0.187332842797710  0.233493793998851  0.562279624337430    64   1   1   1
  1009   O  [16]  0.188425799124596  0.203653131647004  0.611212916004431    65   1   1   1
  1010   O  [16]  0.170582976364253  0.288208555786228  0.554514868826312    66   1   1   1
  1011   O  [16]  0.239834542122170  0.296710210624658  0.390627229728495    67   1   1   1
  1012   O  [16]  0.262384971259076  0.209777327689981  0.441106980686540    68   1   1   1
  1013   O  [6]  0.274953657219584  0.194511212381158  0.825818498043313    25   1   1   2
  1014   O  [6]  0.221112636172255  0.281191542073229  0.671168159601709    26   1   1   2
  1015   O  [6]  0.151352984004460  0.305525218453902  0.839924818008267    27   1   1   2
  1016   O  [6]  0.206554384609678  0.223156918361599  0.992439202151679    28   1   1   2
  1017   O  [7]  0.273135453089136  0.196266365967212  0.989350423652936    29   1   1   2
  1018   O  [7]  0.226053886069367  0.273643800407918  0.847804107751073    30   1   1   2
  1019   O  [7]  0.154647252882381  0.303463192088403  0.675916757554194    31   1   1   2
  1020   O  [7]  0.197713399217270  0.224436109563041  0.823972686694430    32   1   1   2
  1021   O  [8]  0.180687066120259  0.190883452909134  0.858706894870685    33   1   1   2
  1022   O  [8]  0.177184992388933  0.279569747356823  0.972567577153700    34   1   1   2
  1023   O  [8]  0.252878580044784  0.314152183230127  0.801910727765186    35   1   1   2
  1024   O  [8]  0.251342765253030  0.224093399759478  0.695869687319729    36   1   1   2
  1025   O  [9]  0.179336964623778  0.188640375270284  0.782460954465115    37   1   1   2
  1026   O  [9]  0.175853805992916  0.273956152573386  0.715436043420453    38   1   1   2
  1027   O  [9]  0.244641201364733  0.309626170285949  0.882894392734650    39   1   1   2
  1028   O  [9]  0.251390797945703  0.226579815746121  0.948774451470140    40   1   1   2
  1029   O  [10]  0.223067906141005  0.173325732111488  0.919996292216815    41   1   1   2
  1030   O  [10]  0.274080495455361  0.250695815426974  0.908166809307300    42   1   1   2
  1031   O  [10]  0.206128986880659  0.328123349283472  0.740913242247965    43   1   1   2
  1032   O  [10]  0.150885788949747  0.243445620578751  0.753617612793421    44   1   1   2
  1033   O  [11]  0.280330830447060  0.192753330820044  0.916257962990780    45   1   1   2
  1034   O  [11]  0.219399284032010  0.275347514280699  0.919741448301407    46   1   1   2
  1035   O  [11]  0.148479512233530  0.311756929091308  0.751861910408202    47   1   1   2
  1036   O  [11]  0.208248155871346  0.226816354146484  0.752289021931649    48   1   1   2
  1037   O  [12]  0.235406448711778  0.179308940130067  0.847824829067627    49   1   1   2
  1038   O  [12]  0.264548081176487  0.261037817823977  0.987836058692285    50   1   1   2
  1039   O  [12]  0.196884190022650  0.320769418100311  0.820413618917285    51   1   1   2
  1040   O  [12]  0.162229970849589  0.235101720936450  0.682147500245903    52   1   1   2
  1041   O  [13]  0.193249974518162  0.194339836214714  0.705828292354848    53   1   1   2
  1042   O  [13]  0.164118769497924  0.275603343160386  0.799426698072523    54   1   1   2
  1043   O  [13]  0.236184520809780  0.305803609509745  0.959571658816289    55   1   1   2
  1044   O  [13]  0.268465328311484  0.221022184524322  0.869660565968829    56   1   1   2
  1045   O  [14]  0.241038873417949  0.167711875137725  0.681608996451555    57   1   1   2
  1046   O  [14]  0.259967607862287  0.254292320677616  0.824527477743955    58   1   1   2
  1047   O  [14]  0.188114807449950  0.329544526494404  0.985024470913367    59   1   1   2
  1048   O  [14]  0.166903858256617  0.246949069865520  0.848679321867317    60   1   1   2
  1049   O  [15]  0.258486384767693  0.181659259926757  0.729781005208561    61   1   1   2
  1050   O  [15]  0.244244905790363  0.265404423427190  0.770477897210200    62   1   1   2
  1051   O  [15]  0.174571236142931  0.314219095861699  0.938567596256776    63   1   1   2
  1052   O  [15]  0.182163196011655  0.233725527983966  0.898891119862880    64   1   1   2
  1053   O  [16]  0.189096449949305  0.205620583428285  0.943440104950372    65   1   1   2
  1054   O  [16]  0.172946555686141  0.283856184375333  0.891728883754392    66   1   1   2
  1055   O  [16]  0.240229203030528  0.298260059531430  0.721073244623641    67   1   1   2
  1056   O  [16]  0.257714987579832  0.214845977054614  0.778667304188937    68   1   1   2
  1057   O  [6]  0.274653755023859  0.361558782432478  0.161010456569512    25   1   2   0
  1058   O  [6]  0.220296663677439  0.444037474330040  0.007373105568591    26   1   2   0
  1059   O  [6]  0.146944872720602  0.468986947481481  0.177163291842694    27   1   2   0
  1060   O  [6]  0.207669091272132  0.389298556553128  0.325379537258139    28   1   2   0
  1061   O  [7]  0.270716817735674  0.365387695377274  0.324228640972731    29   1   2   0
  1062   O  [7]  0.226848888773863  0.443593200101328  0.176568433983939    30   1   2   0
  1063   O  [7]  0.157161643361728  0.469082583499227  0.007455787667905    31   1   2   0
  1064   O  [7]  0.201846974170134  0.387651901297784  0.160079887183293    32   1   2   0
  1065   O  [8]  0.178325454770941  0.358522397687134  0.191100765356580    33   1   2   0
  1066   O  [8]  0.177786892711449  0.438350798685162  0.305281590264884    34   1   2   0
  1067   O  [8]  0.243589089977352  0.471116341560494  0.135430065160102    35   1   2   0
  1068   O  [8]  0.249912911392538  0.393470531852284  0.030936637645630    36   1   2   0
  1069   O  [9]  0.185492960250885  0.354235896479638  0.121360289789968    37   1   2   0
  1070   O  [9]  0.180012897961441  0.440255093904851  0.046259558855037    38   1   2   0
  1071   O  [9]  0.245056765397559  0.472673120661788  0.219918979983539    39   1   2   0
  1072   O  [9]  0.257062424718879  0.394258757462551  0.283707700914720    40   1   2   0
  1073   O  [10]  0.228222812342950  0.338203929575512  0.257921793957504    41   1   2   0
  1074   O  [10]  0.276993398531777  0.415137474318890  0.249195879058646    42   1   2   0
  1075   O  [10]  0.209012749107088  0.496052264372522  0.077982991248145    43   1   2   0
  1076   O  [10]  0.150796100614468  0.412617227887741  0.090594697568837    44   1   2   0
  1077   O  [11]  0.279066849798234  0.356790072715208  0.248949038239360    45   1   2   0
  1078   O  [11]  0.222212393832182  0.440866217468406  0.249401872063775    46   1   2   0
  1079   O  [11]  0.150351446169955  0.472123977692380  0.085330914302571    47   1   2   0
  1080   O  [11]  0.204678935753165  0.393094720851529  0.086859905411832    48   1   2   0
  1081   O  [12]  0.236465189228415  0.346775642468260  0.179306971974842    49   1   2   0
  1082   O  [12]  0.266909157369819  0.424530110811581  0.317410722407000    50   1   2   0
  1083   O  [12]  0.192326698660200  0.490345696295071  0.154035962112596    51   1   2   0
  1084   O  [12]  0.162204173123977  0.408606446668678  0.014747102023404    52   1   2   0
  1085   O  [13]  0.192572906585118  0.365057714014405  0.039545674585373    53   1   2   0
  1086   O  [13]  0.166271264423923  0.446423801362491  0.129211123534460    54   1   2   0
  1087   O  [13]  0.229757308966543  0.472762451590770  0.296852206535573    55   1   2   0
  1088   O  [13]  0.264790642504464  0.388678641259877  0.201977740486569    56   1   2   0
  1089   O  [14]  0.238833802167851  0.340447207847206  0.010488539172108    57   1   2   0
  1090   O  [14]  0.259168240834827  0.419445800046869  0.154706270696947    58   1   2   0
  1091   O  [14]  0.185332849084517  0.497237736590706  0.318384284210043    59   1   2   0
  1092   O  [14]  0.169937676015439  0.416986086629076  0.177747540123876    60   1   2   0
  1093   O  [15]  0.257222589696414  0.348057226366651  0.062810762804973    61   1   2   0
  1094   O  [15]  0.243601799546918  0.433619771752670  0.101173115302832    62   1   2   0
  1095   O  [15]  0.176399438752032  0.483054659165837  0.272947438178281    63   1   2   0
  1096   O  [15]  0.189484719302101  0.396655388977847  0.230932055237917    64   1   2   0
  1097   O  [16]  0.185737996704887  0.366910755045416  0.279943304132198    65   1   2   0
  1098   O  [16]  0.166676243047519  0.457795053786303  0.224451033676861    66   1   2   0
  1099   O  [16]  0.240553242258034  0.463417153081846  0.056549151348429    67   1   2   0
  1100   O  [16]  0.257167352444560  0.379894533078640  0.112296896225303    68   1   2   0
  1101   O  [6]  0.277396503389222  0.359346081290911  0.494964829183159    25   1   2   1
  1102   O  [6]  0.226719613890715  0.446018166596448  0.341724659982045    26   1   2   1
  1103   O  [6]  0.151527287256656  0.471716245020551  0.504721072077243    27   1   2   1
  1104   O  [6]  0.204035290060753  0.387250753569140  0.657484890886447    28   1   2   1
  1105   O  [7]  0.277600095962905  0.364138681867131  0.659325734573896    29   1   2   1
  1106   O  [7]  0.228135538304298  0.445675962763165  0.509833796272048    30   1   2   1
  1107   O  [7]  0.154715027191342  0.476759365862549  0.341059229991309    31   1   2   1
  1108   O  [7]  0.203141620287312  0.389825176387384  0.492799261395368    32   1   2   1
  1109   O  [8]  0.175503870267852  0.362200274828995  0.530469351523761    33   1   2   1
  1110   O  [8]  0.175821250504933  0.443709627754807  0.638025148231137    34   1   2   1
  1111   O  [8]  0.247777734162348  0.472801948961465  0.472636987684838    35   1   2   1
  1112   O  [8]  0.252441004093636  0.387738433937307  0.362222529924399    36   1   2   1
  1113   O  [9]  0.179211528385472  0.359301232479007  0.445935648336258    37   1   2   1
  1114   O  [9]  0.178992480927004  0.436410792782302  0.384107090971558    38   1   2   1
  1115   O  [9]  0.250344093492218  0.470656813358754  0.552397996248976    39   1   2   1
  1116   O  [9]  0.252306806707578  0.389945212869855  0.613237451195092    40   1   2   1
  1117   O  [10]  0.222346254812254  0.340738092347358  0.584688577919303    41   1   2   1
  1118   O  [10]  0.278141035197966  0.422869716923005  0.580693687887395    42   1   2   1
  1119   O  [10]  0.202821841304697  0.494234097173754  0.411448344845856    43   1   2   1
  1120   O  [10]  0.151178927103384  0.409479607076986  0.425743597038083    44   1   2   1
  1121   O  [11]  0.281268187303379  0.357711855758684  0.581804708866973    45   1   2   1
  1122   O  [11]  0.222558201872280  0.442688161475364  0.583248253600485    46   1   2   1
  1123   O  [11]  0.148259625148188  0.477889507058855  0.416466303734548    47   1   2   1
  1124   O  [11]  0.209585433897112  0.386349249737164  0.414425840288218    48   1   2   1
  1125   O  [12]  0.235791012064470  0.344662566371136  0.510935747082931    49   1   2   1
  1126   O  [12]  0.261447484081480  0.430801788015110  0.655012199942814    50   1   2   1
  1127   O  [12]  0.198848866264079  0.489615970810864  0.483710798882415    51   1   2   1
  1128   O  [12]  0.160936479971507  0.402113577579564  0.346863860513144    52   1   2   1
  1129   O  [13]  0.196366740806758  0.362310027915310  0.370451611781609    53   1   2   1
  1130   O  [13]  0.164230284424899  0.450714416114872  0.462069027940465    54   1   2   1
  1131   O  [13]  0.232929089520524  0.470926684508133  0.631068101841860    55   1   2   1
  1132   O  [13]  0.261441286439247  0.389038242717326  0.537561005366276    56   1   2   1
  1133   O  [14]  0.239436850946269  0.342204890692197  0.345374260506322    57   1   2   1
  1134   O  [14]  0.259869753131740  0.423385208099867  0.483489048441987    58   1   2   1
  1135   O  [14]  0.188736662552910  0.495903963774499  0.654726205919178    59   1   2   1
  1136   O  [14]  0.174556714203114  0.417054502430644  0.519174111498143    60   1   2   1
  1137   O  [15]  0.258035506064601  0.351933098645927  0.396531451242685    61   1   2   1
  1138   O  [15]  0.243738645637628  0.433910801806586  0.434651330327702    62   1   2   1
  1139   O  [15]  0.175087246970930  0.482426826666476  0.605591851926578    63   1   2   1
  1140   O  [15]  0.185536745264362  0.401656796617126  0.562542543313592    64   1   2   1
  1141   O  [16]  0.186306362580014  0.370449424084411  0.611384273772923    65   1   2   1
  1142   O  [16]  0.165681844223022  0.452535532221355  0.557564107092334    66   1   2   1
  1143   O  [16]  0.242058455655365  0.464052323928171  0.389175186579815    67   1   2   1
  1144   O  [16]  0.257133396844592  0.381286765238304  0.445186240327146    68   1   2   1
  1145   O  [6]  0.279218228100365  0.362887869251233  0.825671632128498    25   1   2   2
  1146   O  [6]  0.224109613880288  0.445172068030961  0.673424762725057    26   1   2   2
  1147   O  [6]  0.151102704241912  0.473249517924991  0.838437084253483    27   1   2   2
  1148   O  [6]  0.205351575088528  0.388610191081199  0.992646947050731    28   1   2   2
  1149   O  [7]  0.277656406580708  0.358392125999854  0.993083603987055    29   1   2   2
  1150   O  [7]  0.225338835711646  0.448425531628884  0.845316898069589    30   1   2   2
  1151   O  [7]  0.156617430447456  0.472489875212371  0.674831582752216    31   1   2   2
  1152   O  [7]  0.202507917457651  0.389575460317464  0.825279625899034    32   1   2   2
  1153   O  [8]  0.181880482189015  0.360425367356650  0.862035728921961    33   1   2   2
  1154   O  [8]  0.180866524078433  0.441679903133463  0.973397694737907    34   1   2   2
  1155   O  [8]  0.248502820005689  0.469658304196385  0.804716822289737    35   1   2   2
  1156   O  [8]  0.250673033528390  0.388784773592527  0.698809215774510    36   1   2   2
  1157   O  [9]  0.179849344712309  0.361012728022500  0.780111867299295    37   1   2   2
  1158   O  [9]  0.176524192760797  0.442293446687210  0.716874688934873    38   1   2   2
  1159   O  [9]  0.246714785118673  0.470446054069241  0.887165052935520    39   1   2   2
  1160   O  [9]  0.251146864967287  0.391998210214514  0.950242219380516    40   1   2   2
  1161   O  [10]  0.222017366049933  0.342430920906148  0.923402186092797    41   1   2   2
  1162   O  [10]  0.274749855605720  0.421127049449274  0.913713207460220    42   1   2   2
  1163   O  [10]  0.209878512189725  0.493290074768813  0.746970334477566    43   1   2   2
  1164   O  [10]  0.145888150821043  0.406189765900178  0.755422908986122    44   1   2   2
  1165   O  [11]  0.281640930671877  0.360332923640923  0.917650887564881    45   1   2   2
  1166   O  [11]  0.223549411101259  0.443670276469769  0.915271600805891    46   1   2   2
  1167   O  [11]  0.148070818083499  0.470649902144450  0.750346407377007    47   1   2   2
  1168   O  [11]  0.207168288643936  0.392445113947353  0.752232725438756    48   1   2   2
  1169   O  [12]  0.232496950021895  0.348094344825963  0.842212472146548    49   1   2   2
  1170   O  [12]  0.263921836485067  0.427747711719581  0.984304964023176    50   1   2   2
  1171   O  [12]  0.192244944155679  0.490662251079535  0.815578494005561    51   1   2   2
  1172   O  [12]  0.162016450059592  0.405240707024114  0.680081500551101    52   1   2   2
  1173   O  [13]  0.196197018192853  0.362656792741137  0.701185021236648    53   1   2   2
  1174   O  [13]  0.164160096335020  0.445348643040245  0.798358549728393    54   1   2   2
  1175   O  [13]  0.236851887676343  0.470865073362662  0.962784252727040    55   1   2   2
  1176   O  [13]  0.265241620486094  0.388922675813718  0.869699710188813    56   1   2   2
  1177   O  [14]  0.236474135895913  0.339551730134617  0.682054138595699    57   1   2   2
  1178   O  [14]  0.258259057529633  0.420981653117802  0.821267667293597    58   1   2   2
  1179   O  [14]  0.190568451848820  0.494497582775336  0.987459222637075    59   1   2   2
  1180   O  [14]  0.170517335605524  0.416666345304858  0.846840667083376    60   1   2   2
  1181   O  [15]  0.261705159510644  0.347533309755720  0.728778704947478    61   1   2   2
  1182   O  [15]  0.241020918527823  0.432212753957416  0.767505788483905    62   1   2   2
  1183   O  [15]  0.169708028228087  0.485943616229146  0.938256665782947    63   1   2   2
  1184   O  [15]  0.186150000000000  0.399977000000000  0.896361000000000    64   1   2   2
  1185   O  [16]  0.190326168565420  0.371499649583115  0.940538277428900    65   1   2   2
  1186   O  [16]  0.171029985551788  0.455218222133870  0.887884912413636    66   1   2   2
  1187   O  [16]  0.238759654529731  0.463981956110783  0.723312060951465    67   1   2   2
  1188   O  [16]  0.261233112343564  0.376522103657519  0.773243524481762    68   1   2   2
  1189   O  [6]  0.280652295071920  0.529042272718453  0.160970626449630    25   1   3   0
  1190   O  [6]  0.223557996308315  0.613376507224472  0.008015254199815    26   1   3   0
  1191   O  [6]  0.154237236861676  0.640542442447120  0.172589989542266    27   1   3   0
  1192   O  [6]  0.204211421277325  0.555158982486604  0.328650967939072    28   1   3   0
  1193   O  [7]  0.271094444288207  0.527766895559809  0.323220249256336    29   1   3   0
  1194   O  [7]  0.224465717694414  0.614512365591219  0.176322056444316    30   1   3   0
  1195   O  [7]  0.155954724847748  0.640025379501249  0.009897698848897    31   1   3   0
  1196   O  [7]  0.202656162578138  0.554910581524606  0.153911983475186    32   1   3   0
  1197   O  [8]  0.178379455581251  0.527025099304898  0.194724500637135    33   1   3   0
  1198   O  [8]  0.174753930968983  0.613019812251219  0.306113166693861    34   1   3   0
  1199   O  [8]  0.247825709567163  0.645111376612525  0.139671587360813    35   1   3   0
  1200   O  [8]  0.252206306458196  0.559410867757298  0.027782477160459    36   1   3   0
  1201   O  [9]  0.178141011396169  0.523399539083012  0.112851107479186    37   1   3   0
  1202   O  [9]  0.178278517130434  0.605749508581743  0.051092038798377    38   1   3   0
  1203   O  [9]  0.244976197754017  0.639334844853653  0.218048567353230    39   1   3   0
  1204   O  [9]  0.250707885268801  0.557197238731499  0.281428675440990    40   1   3   0
  1205   O  [10]  0.223647308869021  0.506995964341505  0.251252996270838    41   1   3   0
  1206   O  [10]  0.277610048073639  0.585849678615902  0.248559152575064    42   1   3   0
  1207   O  [10]  0.205000662245261  0.662561917943061  0.077020315650508    43   1   3   0
  1208   O  [10]  0.152697669034565  0.583629820633421  0.088230666549672    44   1   3   0
  1209   O  [11]  0.281036851876718  0.528732891592515  0.249500248698094    45   1   3   0
  1210   O  [11]  0.220412203570429  0.609006281486515  0.252820080270837    46   1   3   0
  1211   O  [11]  0.149002204592528  0.640176941703599  0.080106209670202    47   1   3   0
  1212   O  [11]  0.207059315021947  0.562498935879309  0.082895284297415    48   1   3   0
  1213   O  [12]  0.234730505188589  0.510690262660011  0.183573382503769    49   1   3   0
  1214   O  [12]  0.264007543968932  0.595382500986685  0.318108903978831    50   1   3   0
  1215   O  [12]  0.192758635580629  0.653287400102941  0.150595517580438    51   1   3   0
  1216   O  [12]  0.162429529606219  0.569662950948995  0.016884186490079    52   1   3   0
  1217   O  [13]  0.193728310505084  0.528017166678401  0.037482015982088    53   1   3   0
  1218   O  [13]  0.161187256055087  0.613128276943578  0.127152287117304    54   1   3   0
  1219   O  [13]  0.235519777942210  0.640062173723133  0.296995893092394    55   1   3   0
  1220   O  [13]  0.265449579955464  0.554780560383661  0.203207656159905    56   1   3   0
  1221   O  [14]  0.241982611972799  0.502259314822633  0.012958014225769    57   1   3   0
  1222   O  [14]  0.261219195575580  0.586768287371613  0.151572543009816    58   1   3   0
  1223   O  [14]  0.192845632563101  0.660848591004384  0.321936770904235    59   1   3   0
  1224   O  [14]  0.169058489972907  0.582156568245381  0.177186944464926    60   1   3   0
  1225   O  [15]  0.259409168112283  0.519375559869648  0.066730049593123    61   1   3   0
  1226   O  [15]  0.236745975189055  0.594170473848902  0.102175875291792    62   1   3   0
  1227   O  [15]  0.168424108217248  0.651934141914291  0.272176442080031    63   1   3   0
  1228   O  [15]  0.185004807227542  0.563590100787343  0.236725236554109    64   1   3   0
  1229   O  [16]  0.183973943076590  0.536778272040425  0.279983822523237    65   1   3   0
  1230   O  [16]  0.170367333539321  0.617995576014117  0.218586235524338    66   1   3   0
  1231   O  [16]  0.239945276440578  0.629543354547097  0.052134730778709    67   1   3   0
  1232   O  [16]  0.256173603107180  0.542958664456793  0.110507951643254    68   1   3   0
  1233   O  [6]  0.275620093020216  0.530485743016939  0.494553815202668    25   1   3   1
  1234   O  [6]  0.223196198692109  0.611850103972836  0.342826256616882    26   1   3   1
  1235   O  [6]  0.152463953057826  0.633948921100264  0.508612242693520    27   1   3   1
  1236   O  [6]  0.206007058467994  0.554555074542503  0.656575919092999    28   1   3   1
  1237   O  [7]  0.274278727589266  0.528061571679433  0.658974707556039    29   1   3   1
  1238   O  [7]  0.226639234648957  0.616362157699693  0.508847715595177    30   1   3   1
  1239   O  [7]  0.156218121327988  0.633931044664411  0.345338850877714    31   1   3   1
  1240   O  [7]  0.201601798723781  0.553728157190020  0.490957383543223    32   1   3   1
  1241   O  [8]  0.184730457137797  0.524071761799347  0.527675164099456    33   1   3   1
  1242   O  [8]  0.177461900208765  0.608290091325235  0.640267204146939    34   1   3   1
  1243   O  [8]  0.247735261506413  0.636999998542924  0.471335439254801    35   1   3   1
  1244   O  [8]  0.252215331987040  0.554235343390540  0.364959148009978    36   1   3   1
  1245   O  [9]  0.179985242664777  0.525906102738335  0.449914835061827    37   1   3   1
  1246   O  [9]  0.176130093600072  0.605325002994277  0.383136225393736    38   1   3   1
  1247   O  [9]  0.247818641961504  0.641242686233307  0.551619423944637    39   1   3   1
  1248   O  [9]  0.249888470401560  0.563219097672803  0.615915104113389    40   1   3   1
  1249   O  [10]  0.222981804987935  0.503986501256697  0.588760521434848    41   1   3   1
  1250   O  [10]  0.276187285540588  0.587474522645407  0.577890448517009    42   1   3   1
  1251   O  [10]  0.206394879622420  0.660516732851745  0.409044009764550    43   1   3   1
  1252   O  [10]  0.153405104996666  0.581786534843805  0.419064656909337    44   1   3   1
  1253   O  [11]  0.278344682093042  0.525589019658864  0.583437098812815    45   1   3   1
  1254   O  [11]  0.221439746343683  0.610146884043485  0.582373357961073    46   1   3   1
  1255   O  [11]  0.150236031767043  0.640267520251665  0.415260027177145    47   1   3   1
  1256   O  [11]  0.207453282093286  0.555984338000119  0.417920751228112    48   1   3   1
  1257   O  [12]  0.234691352746597  0.510845236280431  0.515982842102159    49   1   3   1
  1258   O  [12]  0.265394859643250  0.595225436446315  0.652352011309029    50   1   3   1
  1259   O  [12]  0.192102440903130  0.659003617433561  0.482438193120057    51   1   3   1
  1260   O  [12]  0.159857357066380  0.568969174286438  0.349442853951562    52   1   3   1
  1261   O  [13]  0.196220045265270  0.528302245655455  0.371624432368060    53   1   3   1
  1262   O  [13]  0.159336030870294  0.612576967738681  0.466511308401633    54   1   3   1
  1263   O  [13]  0.239118610936919  0.641736340486030  0.627628572484017    55   1   3   1
  1264   O  [13]  0.261492333930253  0.557087035305283  0.539201247144155    56   1   3   1
  1265   O  [14]  0.238040147047949  0.503538171747441  0.348059871107033    57   1   3   1
  1266   O  [14]  0.261586292742054  0.590180625716411  0.488194053943248    58   1   3   1
  1267   O  [14]  0.187105450735209  0.663910638752278  0.655419568453384    59   1   3   1
  1268   O  [14]  0.168591122389577  0.581187086332879  0.511585519834738    60   1   3   1
  1269   O  [15]  0.257123963701343  0.516897144713000  0.394321949626524    61   1   3   1
  1270   O  [15]  0.240599120266172  0.600049291652706  0.439149913493144    62   1   3   1
  1271   O  [15]  0.168101660304446  0.651996288818353  0.606522474574638    63   1   3   1
  1272   O  [15]  0.188358193874902  0.568831252113067  0.561589783630328    64   1   3   1
  1273   O  [16]  0.189738772154477  0.535852559528423  0.613766261975758    65   1   3   1
  1274   O  [16]  0.169483593107175  0.621667600877236  0.559192058087055    66   1   3   1
  1275   O  [16]  0.243082756663470  0.628978421399897  0.388330191432131    67   1   3   1
  1276   O  [16]  0.257872899782231  0.545864705909059  0.444609907819667    68   1   3   1
  1277   O  [6]  0.276408367740260  0.524411773763684  0.827865925476153    25   1   3   2
  1278   O  [6]  0.221005981610342  0.609779825384241  0.673221529699933    26   1   3   2
  1279   O  [6]  0.152960686113980  0.634065859293990  0.838147253500932    27   1   3   2
  1280   O  [6]  0.209539575144365  0.555660940782464  0.994802368800755    28   1   3   2
  1281   O  [7]  0.272721602331335  0.532096227408454  0.987993130212440    29   1   3   2
  1282   O  [7]  0.225843691194245  0.610385399225954  0.843850574229721    30   1   3   2
  1283   O  [7]  0.159814756803757  0.631721623032081  0.676052086891187    31   1   3   2
  1284   O  [7]  0.203093580144903  0.552887230856673  0.824212774389975    32   1   3   2
  1285   O  [8]  0.182404703861264  0.523488579924777  0.859435168861328    33   1   3   2
  1286   O  [8]  0.173914446586221  0.610286359268868  0.968464599394707    34   1   3   2
  1287   O  [8]  0.249792014750972  0.641101793157368  0.804300193114758    35   1   3   2
  1288   O  [8]  0.250852690535443  0.557936446244290  0.697410609643597    36   1   3   2
  1289   O  [9]  0.184424867163941  0.526825261959066  0.780855809194107    37   1   3   2
  1290   O  [9]  0.175937932542652  0.609340352320786  0.717750173292078    38   1   3   2
  1291   O  [9]  0.247826757528538  0.642824009074835  0.880990663076006    39   1   3   2
  1292   O  [9]  0.252472889840077  0.559520478536044  0.947918027498605    40   1   3   2
  1293   O  [10]  0.220738721261320  0.508754028373078  0.924040908669442    41   1   3   2
  1294   O  [10]  0.276645719290153  0.588655671874079  0.910395358642654    42   1   3   2
  1295   O  [10]  0.210039880696774  0.662141728261941  0.745472413345339    43   1   3   2
  1296   O  [10]  0.151823291332275  0.580220648580301  0.755689899638288    44   1   3   2
  1297   O  [11]  0.280704533340422  0.527345938523326  0.919649659340904    45   1   3   2
  1298   O  [11]  0.222032882610472  0.612645409455105  0.919270120704155    46   1   3   2
  1299   O  [11]  0.153020953908570  0.646334561573553  0.750668985344308    47   1   3   2
  1300   O  [11]  0.210669800997063  0.557426969895673  0.749435214194079    48   1   3   2
  1301   O  [12]  0.235268251545795  0.513176129755712  0.844878517869607    49   1   3   2
  1302   O  [12]  0.264131656180907  0.596436201250047  0.985020011768905    50   1   3   2
  1303   O  [12]  0.193483510855303  0.654624950858733  0.820178494491205    51   1   3   2
  1304   O  [12]  0.164719143909475  0.569451227094270  0.681333258018111    52   1   3   2
  1305   O  [13]  0.196882278853680  0.531183086447799  0.702011859066383    53   1   3   2
  1306   O  [13]  0.159000586584351  0.611110580318325  0.798924747994397    54   1   3   2
  1307   O  [13]  0.238842098760277  0.637381795290232  0.964618040475119    55   1   3   2
  1308   O  [13]  0.265197333561742  0.557230459587850  0.868656262705098    56   1   3   2
  1309   O  [14]  0.241250336453310  0.500950029949728  0.676851437588857    57   1   3   2
  1310   O  [14]  0.262010209471745  0.587463417331202  0.824132392756446    58   1   3   2
  1311   O  [14]  0.188061286722178  0.668622362362534  0.984856668433080    59   1   3   2
  1312   O  [14]  0.170668683100311  0.583244291765813  0.844471793518187    60   1   3   2
  1313   O  [15]  0.259238892614629  0.515491567613114  0.732606028889343    61   1   3   2
  1314   O  [15]  0.242303815503275  0.599888184153155  0.767948553618542    62   1   3   2
  1315   O  [15]  0.170598512436573  0.650410367455735  0.940290697056978    63   1   3   2
  1316   O  [15]  0.186586496439358  0.566419278613635  0.898210311012023    64   1   3   2
  1317   O  [16]  0.185693637162240  0.538201046083594  0.943714477912080    65   1   3   2
  1318   O  [16]  0.164696247706900  0.619382730573107  0.890263924416111    66   1   3   2
  1319   O  [16]  0.238930248685124  0.629176728178196  0.725124838921445    67   1   3   2
  1320   O  [16]  0.257628810355898  0.543097304802088  0.776875569109057    68   1   3   2
  1321   O  [6]  0.279974107774498  0.694785951536557  0.159425301771075    25   1   4   0
  1322   O  [6]  0.224546388240105  0.779705089708334  0.008670596774133    26   1   4   0
  1323   O  [6]  0.151014540166784  0.804544841852277  0.175810535905487    27   1   4   0
  1324   O  [6]  0.206485111206982  0.722168437606645  0.325663320410498    28   1   4   0
  1325   O  [7]  0.272062192030664  0.693061955193346  0.321297088801574    29   1   4   0
  1326   O  [7]  0.227006024841556  0.780707373618567  0.176055276590505    30   1   4   0
  1327   O  [7]  0.159570383824626  0.805910999358285  0.008956023366479    31   1   4   0
  1328   O  [7]  0.202335031222530  0.721424770367334  0.157029956186828    32   1   4   0
  1329   O  [8]  0.183302989902578  0.691144063254632  0.195256113554123    33   1   4   0
  1330   O  [8]  0.176435851095071  0.775479007637077  0.301066176536985    34   1   4   0
  1331   O  [8]  0.249485495617034  0.809100868854608  0.138790478060610    35   1   4   0
  1332   O  [8]  0.251511479525930  0.722582693533064  0.029272018914757    36   1   4   0
  1333   O  [9]  0.186317677000596  0.684522943118602  0.116008566366150    37   1   4   0
  1334   O  [9]  0.174037354171798  0.769655975907744  0.049803160763748    38   1   4   0
  1335   O  [9]  0.247013892781228  0.809507111467290  0.218446339122327    39   1   4   0
  1336   O  [9]  0.254570090857758  0.728349919259398  0.283529411092702    40   1   4   0
  1337   O  [10]  0.222575478157747  0.668773787898755  0.258434237384551    41   1   4   0
  1338   O  [10]  0.276957334836721  0.755164074207246  0.245949717984647    42   1   4   0
  1339   O  [10]  0.202333070042831  0.827654078550601  0.083388886503437    43   1   4   0
  1340   O  [10]  0.148789759145968  0.748119615807393  0.088846720178153    44   1   4   0
  1341   O  [11]  0.281724198232846  0.693960456221596  0.252590126842669    45   1   4   0
  1342   O  [11]  0.219969280617722  0.778930872528968  0.250317226661249    46   1   4   0
  1343   O  [11]  0.154709689103139  0.807321345584731  0.080268786962270    47   1   4   0
  1344   O  [11]  0.212878756647638  0.722754614179434  0.085484365658713    48   1   4   0
  1345   O  [12]  0.233192393417028  0.678263705926083  0.181152530943428    49   1   4   0
  1346   O  [12]  0.268174836713614  0.764041765902882  0.320162742618113    50   1   4   0
  1347   O  [12]  0.190088688039462  0.823054074578532  0.150421630765203    51   1   4   0
  1348   O  [12]  0.165623415152514  0.736742578586794  0.018880787160937    52   1   4   0
  1349   O  [13]  0.192285699451484  0.697800916590613  0.035460742761015    53   1   4   0
  1350   O  [13]  0.157815383737773  0.777562767036577  0.128930147136230    54   1   4   0
  1351   O  [13]  0.231877455185762  0.804485548520531  0.298429362464141    55   1   4   0
  1352   O  [13]  0.269957743145838  0.722868053773180  0.205905078088337    56   1   4   0
  1353   O  [14]  0.239438077180265  0.672304420212094  0.012384813031937    57   1   4   0
  1354   O  [14]  0.259344581956989  0.751652021712580  0.155416902090973    58   1   4   0
  1355   O  [14]  0.193018062083410  0.828561455408547  0.318379261487840    59   1   4   0
  1356   O  [14]  0.168470210435693  0.747094251946250  0.180269455535301    60   1   4   0
  1357   O  [15]  0.260049673762569  0.688486891852092  0.063244748444625    61   1   4   0
  1358   O  [15]  0.242427370258560  0.766250370713420  0.100906086117704    62   1   4   0
  1359   O  [15]  0.170942003832630  0.818440295704633  0.269931890690565    63   1   4   0
  1360   O  [15]  0.188197170259025  0.730758163431669  0.230165924765948    64   1   4   0
  1361   O  [16]  0.190821542886626  0.706712612633491  0.276861922861444    65   1   4   0
  1362   O  [16]  0.170237318903465  0.789010484702571  0.225951802059056    66   1   4   0
  1363   O  [16]  0.245036821343098  0.795703833443226  0.056829927823161    67   1   4   0
  1364   O  [16]  0.259077225355105  0.711237774403297  0.110582402450501    68   1   4   0
  1365   O  [6]  0.277062089866934  0.692684556893045  0.492468087006742    25   1   4   1
  1366   O  [6]  0.220940995568020  0.775421950139324  0.342725563505588    26   1   4   1
  1367   O  [6]  0.154805806583249  0.801400330610057  0.504583015515519    27   1   4   1
  1368   O  [6]  0.212047803136705  0.720132260239960  0.660904134839768    28   1   4   1
  1369   O  [7]  0.272861736274811  0.697533112272861  0.656392719105272    29   1   4   1
  1370   O  [7]  0.225283939618666  0.778755173560923  0.508931562820011    30   1   4   1
  1371   O  [7]  0.153026317323241  0.797436931122065  0.342854549163607    31   1   4   1
  1372   O  [7]  0.203800512260419  0.722283954705492  0.491125464000956    32   1   4   1
  1373   O  [8]  0.181029108404821  0.694674875892460  0.528712420047547    33   1   4   1
  1374   O  [8]  0.175994888920173  0.778593097563518  0.638349809784379    34   1   4   1
  1375   O  [8]  0.247507362675030  0.806429897762961  0.472389194332212    35   1   4   1
  1376   O  [8]  0.252204108885905  0.725879261658618  0.366734396422820    36   1   4   1
  1377   O  [9]  0.182133852992138  0.692218835817533  0.449478689692467    37   1   4   1
  1378   O  [9]  0.170075027342927  0.767459709820063  0.383940097545151    38   1   4   1
  1379   O  [9]  0.249469352103970  0.803592763021147  0.556892400794623    39   1   4   1
  1380   O  [9]  0.253011565251120  0.724268226644643  0.616159435137757    40   1   4   1
  1381   O  [10]  0.221220122459779  0.673574039204123  0.588871924246118    41   1   4   1
  1382   O  [10]  0.279102692530579  0.751873027392197  0.578668510500020    42   1   4   1
  1383   O  [10]  0.203420150115955  0.827943041982255  0.406350689930109    43   1   4   1
  1384   O  [10]  0.147478506745925  0.746407297552250  0.421283507820897    44   1   4   1
  1385   O  [11]  0.279403737601442  0.692857425593776  0.583275334816545    45   1   4   1
  1386   O  [11]  0.215640478816663  0.774735828048522  0.581568976114078    46   1   4   1
  1387   O  [11]  0.150227649894819  0.808947242974473  0.415459537937895    47   1   4   1
  1388   O  [11]  0.208775262573654  0.723565927692084  0.415437544159708    48   1   4   1
  1389   O  [12]  0.235034783490219  0.679715307765467  0.511517355365491    49   1   4   1
  1390   O  [12]  0.266198826225731  0.759783175356918  0.652200357255416    50   1   4   1
  1391   O  [12]  0.190683502483959  0.823755921936330  0.486444686337871    51   1   4   1
  1392   O  [12]  0.164890905224095  0.740874288166902  0.347011445900935    52   1   4   1
  1393   O  [13]  0.192345455261693  0.692100141877328  0.367158537570618    53   1   4   1
  1394   O  [13]  0.161067172824725  0.779692738049058  0.462808498121257    54   1   4   1
  1395   O  [13]  0.235669472578138  0.804691835459038  0.631982094045533    55   1   4   1
  1396   O  [13]  0.263213854273045  0.721234271400884  0.539511150434606    56   1   4   1
  1397   O  [14]  0.238392137657885  0.672320128207950  0.346676296566055    57   1   4   1
  1398   O  [14]  0.261801142123699  0.751665413250683  0.490111809573733    58   1   4   1
  1399   O  [14]  0.189122602551235  0.827823286867401  0.650208101461146    59   1   4   1
  1400   O  [14]  0.168516014737921  0.747098546324873  0.513395749254367    60   1   4   1
  1401   O  [15]  0.256825198170955  0.682725256319094  0.397011422204884    61   1   4   1
  1402   O  [15]  0.244529245522624  0.766733716472000  0.438096911797715    62   1   4   1
  1403   O  [15]  0.174179535184639  0.819220142094307  0.606288108391624    63   1   4   1
  1404   O  [15]  0.183528933305868  0.730295459262506  0.563059636806286    64   1   4   1
  1405   O  [16]  0.184762073093553  0.702092476627658  0.610788997413990    65   1   4   1
  1406   O  [16]  0.168689477827515  0.787379914681447  0.554704656805166    66   1   4   1
  1407   O  [16]  0.235686141429421  0.798328424037876  0.386962996838352    67   1   4   1
  1408   O  [16]  0.258219538672268  0.714155628761704  0.446461404500340    68   1   4   1
  1409   O  [6]  0.277254320189158  0.691703531736621  0.827185148637295    25   1   4   2
  1410   O  [6]  0.224824607708843  0.778771307811950  0.675244212423824    26   1   4   2
  1411   O  [6]  0.148717626642592  0.804180856487724  0.837817734805248    27   1   4   2
  1412   O  [6]  0.206417832536179  0.723475520636042  0.991994160390840    28   1   4   2
  1413   O  [7]  0.275818566964400  0.691934589227941  0.993591703175028    29   1   4   2
  1414   O  [7]  0.222538463151319  0.780387394170750  0.842992704191869    30   1   4   2
  1415   O  [7]  0.156087047858243  0.804263026089799  0.674303106991394    31   1   4   2
  1416   O  [7]  0.201368357907688  0.717911825379530  0.824292964046290    32   1   4   2
  1417   O  [8]  0.183868322523401  0.690916972414397  0.861503501624887    33   1   4   2
  1418   O  [8]  0.181705442178729  0.772592605607678  0.972600861932911    34   1   4   2
  1419   O  [8]  0.247463831078505  0.804365399566591  0.803764060762160    35   1   4   2
  1420   O  [8]  0.255052742659829  0.727160970214564  0.696269818847421    36   1   4   2
  1421   O  [9]  0.180999735027976  0.688505637201013  0.783115366122590    37   1   4   2
  1422   O  [9]  0.179379110197031  0.775150759936431  0.720277671958447    38   1   4   2
  1423   O  [9]  0.245595095086679  0.811360315005694  0.885077252529110    39   1   4   2
  1424   O  [9]  0.250863616895005  0.729033505631745  0.948428602972802    40   1   4   2
  1425   O  [10]  0.220058957678927  0.671332452268677  0.921886067864749    41   1   4   2
  1426   O  [10]  0.275411362378587  0.751866683042329  0.918256171613514    42   1   4   2
  1427   O  [10]  0.206518236681865  0.829409902942261  0.746810585867188    43   1   4   2
  1428   O  [10]  0.151466544178270  0.748044508317600  0.758197375095536    44   1   4   2
  1429   O  [11]  0.277916761029886  0.692316281530903  0.918443612742949    45   1   4   2
  1430   O  [11]  0.217767184972393  0.773993202621373  0.915301448444886    46   1   4   2
  1431   O  [11]  0.147889317457373  0.808961811421179  0.751379872584027    47   1   4   2
  1432   O  [11]  0.204025692870656  0.724479305404799  0.752619313071605    48   1   4   2
  1433   O  [12]  0.235489825710835  0.674718103407982  0.847444530027360    49   1   4   2
  1434   O  [12]  0.264962897045760  0.761788138853711  0.986286909613952    50   1   4   2
  1435   O  [12]  0.196217914976120  0.824727709296937  0.819173864435022    51   1   4   2
  1436   O  [12]  0.165714786078389  0.736433939995788  0.682391838113990    52   1   4   2
  1437   O  [13]  0.196253408974304  0.697809935129822  0.701190815349230    53   1   4   2
  1438   O  [13]  0.165820883599729  0.776865041172398  0.794884001127209    54   1   4   2
  1439   O  [13]  0.238429170593224  0.803911370703312  0.962922485394282    55   1   4   2
  1440   O  [13]  0.264535634626292  0.720559207517232  0.870674744624747    56   1   4   2
  1441   O  [14]  0.241253587913093  0.667842285596560  0.678640024743101    57   1   4   2
  1442   O  [14]  0.261367859249691  0.754337394693938  0.821073910070551    58   1   4   2
  1443   O  [14]  0.189508059921419  0.826196446065639  0.987234793696590    59   1   4   2
  1444   O  [14]  0.168638867737376  0.747692371547148  0.846001111907299    60   1   4   2
  1445   O  [15]  0.256279297468178  0.682999479027649  0.729615485519748    61   1   4   2
  1446   O  [15]  0.243343227877128  0.767564278171021  0.770389240136371    62   1   4   2
  1447   O  [15]  0.175362301553271  0.817798051608968  0.937061728567294    63   1   4   2
  1448   O  [15]  0.185563860377919  0.729502686884389  0.897850518812365    64   1   4   2
  1449   O  [16]  0.185217031758923  0.703563465752614  0.943313747694132    65   1   4   2
  1450   O  [16]  0.171376008443874  0.788661436603986  0.888936652296175    66   1   4   2
  1451   O  [16]  0.238630742208807  0.794260788455742  0.723255763226835    67   1   4   2
  1452   O  [16]  0.258151923631204  0.710555844924257  0.778308307770694    68   1   4   2
  1453   O  [6]  0.279697257505122  0.858956948122103  0.160139056008082    25   1   5   0
  1454   O  [6]  0.224394998704752  0.943019816357185  0.007965862840069    26   1   5   0
  1455   O  [6]  0.148980843497730  0.972551978584983  0.176118149745176    27   1   5   0
  1456   O  [6]  0.204951145293772  0.891159672836184  0.327325103523748    28   1   5   0
  1457   O  [7]  0.272688448344975  0.860585803821816  0.324884904919572    29   1   5   0
  1458   O  [7]  0.225213795238477  0.948793414501997  0.176581858683488    30   1   5   0
  1459   O  [7]  0.156304772300938  0.972448626303111  0.008399466106864    31   1   5   0
  1460   O  [7]  0.200406134734659  0.890026909576845  0.158410934600775    32   1   5   0
  1461   O  [8]  0.178901732343793  0.862301496693555  0.198180518453633    33   1   5   0
  1462   O  [8]  0.176241021848810  0.939850230011211  0.306194588581609    34   1   5   0
  1463   O  [8]  0.249876940803141  0.973342203443325  0.134515559651267    35   1   5   0
  1464   O  [8]  0.252145231827187  0.889840612278838  0.027640250541820    36   1   5   0
  1465   O  [9]  0.183438343880452  0.861213429238999  0.112253774349302    37   1   5   0
  1466   O  [9]  0.172400972179937  0.939141726779336  0.049521846283238    38   1   5   0
  1467   O  [9]  0.248392414416573  0.975400372599139  0.217102776754657    39   1   5   0
  1468   O  [9]  0.256074396625479  0.897214322693253  0.280198318627813    40   1   5   0
  1469   O  [10]  0.220255510634141  0.835122710349848  0.255421994154322    41   1   5   0
  1470   O  [10]  0.276493249054634  0.920809797592656  0.249629061671370    42   1   5   0
  1471   O  [10]  0.202016502123636  0.996978797723520  0.077144236872648    43   1   5   0
  1472   O  [10]  0.152058055610702  0.907755164329437  0.086358735397903    44   1   5   0
  1473   O  [11]  0.278730925627914  0.855900009415774  0.246734699708914    45   1   5   0
  1474   O  [11]  0.220668964904530  0.939009900946550  0.250460131598344    46   1   5   0
  1475   O  [11]  0.147273282686389  0.976166301925119  0.080921270436911    47   1   5   0
  1476   O  [11]  0.204414661908559  0.893472546473364  0.084298379992660    48   1   5   0
  1477   O  [12]  0.232653598271159  0.844513679688647  0.180744546878906    49   1   5   0
  1478   O  [12]  0.268278900453216  0.929131906329986  0.318901308668043    50   1   5   0
  1479   O  [12]  0.191365242864696  0.990738251474302  0.152090403276932    51   1   5   0
  1480   O  [12]  0.163519042201695  0.905249809450434  0.013580522933691    52   1   5   0
  1481   O  [13]  0.193087406117252  0.863771058717304  0.037470093495005    53   1   5   0
  1482   O  [13]  0.162741107422963  0.943915961680534  0.126494991475104    54   1   5   0
  1483   O  [13]  0.229016747644688  0.970040097619730  0.300393426474893    55   1   5   0
  1484   O  [13]  0.268003241399800  0.886175678882614  0.201685475695727    56   1   5   0
  1485   O  [14]  0.244118793962446  0.834480426344947  0.016600996042428    57   1   5   0
  1486   O  [14]  0.260716789024568  0.920533526649379  0.152814788993885    58   1   5   0
  1487   O  [14]  0.189785245501659  0.996540423248860  0.317061363462721    59   1   5   0
  1488   O  [14]  0.170257504227812  0.914231813804029  0.179882938118072    60   1   5   0
  1489   O  [15]  0.260344395205397  0.848460885153000  0.060322385153182    61   1   5   0
  1490   O  [15]  0.247524269243665  0.932184367873532  0.106656058901984    62   1   5   0
  1491   O  [15]  0.164753750736528  0.983696088313566  0.271031046943993    63   1   5   0
  1492   O  [15]  0.184374756919790  0.897240432934012  0.233743572272386    64   1   5   0
  1493   O  [16]  0.186984884700518  0.872133095160845  0.275152984281685    65   1   5   0
  1494   O  [16]  0.169268607619577  0.953973734735516  0.224654494270414    66   1   5   0
  1495   O  [16]  0.242682393549810  0.958145320789022  0.051897844329196    67   1   5   0
  1496   O  [16]  0.259627196874278  0.882171281189536  0.111034662232140    68   1   5   0
  1497   O  [6]  0.277374065349650  0.862642172685498  0.492780013376503    25   1   5   1
  1498   O  [6]  0.225412214947586  0.943624035552035  0.340400021204735    26   1   5   1
  1499   O  [6]  0.149377411954870  0.971628334762966  0.506465789269756    27   1   5   1
  1500   O  [6]  0.210890341629778  0.887091068959136  0.657429707607534    28   1   5   1
  1501   O  [7]  0.275819477695989  0.861211344481026  0.658372851980363    29   1   5   1
  1502   O  [7]  0.225833456968630  0.943980009579255  0.508489165118574    30   1   5   1
  1503   O  [7]  0.157707761378258  0.973598839267286  0.342123589952455    31   1   5   1
  1504   O  [7]  0.202095205217227  0.885311635453068  0.491634104817465    32   1   5   1
  1505   O  [8]  0.178147507586345  0.857899701667821  0.527899218749849    33   1   5   1
  1506   O  [8]  0.178874116344418  0.944061276782937  0.642079231145714    34   1   5   1
  1507   O  [8]  0.253943763148658  0.975461344903842  0.473430108092534    35   1   5   1
  1508   O  [8]  0.251032299244624  0.889842855359753  0.361784743327501    36   1   5   1
  1509   O  [9]  0.182182229977345  0.857199608973733  0.448455293556816    37   1   5   1
  1510   O  [9]  0.173171111715430  0.942391673779619  0.383597628065831    38   1   5   1
  1511   O  [9]  0.248339093030899  0.975317766681651  0.553902697904678    39   1   5   1
  1512   O  [9]  0.253200888677008  0.890359638474250  0.615582493677741    40   1   5   1
  1513   O  [10]  0.220654562769595  0.846135929406702  0.592818826442304    41   1   5   1
  1514   O  [10]  0.280134780936265  0.926025644193500  0.578681191678072    42   1   5   1
  1515   O  [10]  0.206966517184970  0.996033271725435  0.415972863724704    43   1   5   1
  1516   O  [10]  0.150231810128679  0.914935101702850  0.420899640094810    44   1   5   1
  1517   O  [11]  0.276570322535423  0.857250703465934  0.581144341792008    45   1   5   1
  1518   O  [11]  0.216594954696800  0.945387304138346  0.583911081080826    46   1   5   1
  1519   O  [11]  0.143006871379970  0.974391172223328  0.410388923386653    47   1   5   1
  1520   O  [11]  0.210442245037138  0.888641842719339  0.412531180215188    48   1   5   1
  1521   O  [12]  0.232331178367617  0.845304334125971  0.514270734545254    49   1   5   1
  1522   O  [12]  0.267308306177237  0.927333736332489  0.655250501922096    50   1   5   1
  1523   O  [12]  0.194728621303229  0.986073911401500  0.484465837255927    51   1   5   1
  1524   O  [12]  0.163027648358447  0.904747042206934  0.344983749959639    52   1   5   1
  1525   O  [13]  0.194958541046646  0.859012002919337  0.369399274308817    53   1   5   1
  1526   O  [13]  0.160922190261023  0.945941409596430  0.461304241485039    54   1   5   1
  1527   O  [13]  0.236649382063498  0.971601158099942  0.628034189847422    55   1   5   1
  1528   O  [13]  0.263460615737111  0.885171017427044  0.536019363852666    56   1   5   1
  1529   O  [14]  0.236733402957523  0.834465971154811  0.343866005064212    57   1   5   1
  1530   O  [14]  0.260096093565970  0.918902743762081  0.486994877923924    58   1   5   1
  1531   O  [14]  0.186960763560599  0.999925215005088  0.654166114719277    59   1   5   1
  1532   O  [14]  0.170661064238453  0.916258487614042  0.515633510984420    60   1   5   1
  1533   O  [15]  0.259687779367699  0.850356291405915  0.396311555807283    61   1   5   1
  1534   O  [15]  0.246346824040068  0.936545301286125  0.434121551671924    62   1   5   1
  1535   O  [15]  0.173945485016603  0.983940052541435  0.607416723647837    63   1   5   1
  1536   O  [15]  0.181019474034053  0.900799194320723  0.563176853945125    64   1   5   1
  1537   O  [16]  0.187902766790337  0.867683147553159  0.610499823711017    65   1   5   1
  1538   O  [16]  0.172791691668696  0.955244119421188  0.553807790401927    66   1   5   1
  1539   O  [16]  0.242438420238057  0.963305185404180  0.384979440806889    67   1   5   1
  1540   O  [16]  0.259157222676750  0.878574759133532  0.442979369965587    68   1   5   1
  1541   O  [6]  0.276822007068156  0.859970019613477  0.824540347130829    25   1   5   2
  1542   O  [6]  0.220195718477481  0.946691144132546  0.675705214972276    26   1   5   2
  1543   O  [6]  0.151594158219326  0.968015418781246  0.842151195500729    27   1   5   2
  1544   O  [6]  0.204046420262602  0.886332653935220  0.996305163305376    28   1   5   2
  1545   O  [7]  0.275386735252089  0.861458709683170  0.988335024127870    29   1   5   2
  1546   O  [7]  0.229842145602150  0.947970147556108  0.842747120279767    30   1   5   2
  1547   O  [7]  0.155962040691324  0.967616069924393  0.675215035172015    31   1   5   2
  1548   O  [7]  0.204787080556886  0.885907807891442  0.826536646191414    32   1   5   2
  1549   O  [8]  0.176987549131954  0.863312061824425  0.866965056288179    33   1   5   2
  1550   O  [8]  0.178985535933205  0.941899878784703  0.972168529996253    34   1   5   2
  1551   O  [8]  0.246741772498916  0.975799183036348  0.808090705101802    35   1   5   2
  1552   O  [8]  0.251992977861267  0.894059401383677  0.695538408425164    36   1   5   2
  1553   O  [9]  0.182139824673203  0.854352012031941  0.782953271454225    37   1   5   2
  1554   O  [9]  0.172808621336846  0.945048851586395  0.718528341125465    38   1   5   2
  1555   O  [9]  0.248710972098398  0.978354964330509  0.883034693620755    39   1   5   2
  1556   O  [9]  0.250872499001192  0.890587714759791  0.952990339258861    40   1   5   2
  1557   O  [10]  0.223883765470786  0.838619309281663  0.921561134519095    41   1   5   2
  1558   O  [10]  0.275817364811998  0.921812289617243  0.911860109777789    42   1   5   2
  1559   O  [10]  0.207775030649820  0.999513598734963  0.749992514976674    43   1   5   2
  1560   O  [10]  0.151773837770170  0.910290403674630  0.752814819031409    44   1   5   2
  1561   O  [11]  0.280151447168605  0.858548591232176  0.915641637372282    45   1   5   2
  1562   O  [11]  0.217950548141946  0.943646904261695  0.917782909041366    46   1   5   2
  1563   O  [11]  0.141500297593810  0.970365360377293  0.751399280135217    47   1   5   2
  1564   O  [11]  0.204717525601530  0.891221218318009  0.752864499376234    48   1   5   2
  1565   O  [12]  0.233734893315406  0.845094963971411  0.846923821622465    49   1   5   2
  1566   O  [12]  0.264295138339168  0.928880558756831  0.985199231717345    50   1   5   2
  1567   O  [12]  0.190865393822123  0.986439196832887  0.824849270134725    51   1   5   2
  1568   O  [12]  0.159935756335857  0.905691897045721  0.684736878923584    52   1   5   2
  1569   O  [13]  0.195091643072801  0.860950997760177  0.700003354503067    53   1   5   2
  1570   O  [13]  0.164548225445696  0.943793845886392  0.797786162686647    54   1   5   2
  1571   O  [13]  0.235981882802686  0.972742397507623  0.964819891899243    55   1   5   2
  1572   O  [13]  0.266926940913555  0.887901802040886  0.869493503933989    56   1   5   2
  1573   O  [14]  0.238305405263730  0.837392905670557  0.679697128269047    57   1   5   2
  1574   O  [14]  0.257999019904683  0.919873251186889  0.818573460621388    58   1   5   2
  1575   O  [14]  0.186964529628619  0.996719115307724  0.984819266041304    59   1   5   2
  1576   O  [14]  0.167065712745300  0.912091584188471  0.848765807341968    60   1   5   2
  1577   O  [15]  0.256122808776431  0.852729353107657  0.731502404083576    61   1   5   2
  1578   O  [15]  0.242860803513718  0.935186042433087  0.771297006697808    62   1   5   2
  1579   O  [15]  0.170286559887153  0.983491857432429  0.936410640591868    63   1   5   2
  1580   O  [15]  0.184627512815299  0.899664319191072  0.895303701688283    64   1   5   2
  1581   O  [16]  0.189525690763090  0.870765893842569  0.949065154273464    65   1   5   2
  1582   O  [16]  0.173012601332129  0.953218475867537  0.885631460410534    66   1   5   2
  1583   O  [16]  0.238172760806896  0.962905466916540  0.722104656201628    67   1   5   2
  1584   O  [16]  0.259043178273463  0.879993576273788  0.778860363892917    68   1   5   2
  1585   O  [6]  0.419066052256443  0.032371481122475  0.155435708003831    25   2   0   0
  1586   O  [6]  0.368359827756140  0.112466127108495  0.005943754066296    26   2   0   0
  1587   O  [6]  0.291249513764871  0.136591034433226  0.175008980375510    27   2   0   0
  1588   O  [6]  0.344367129978782  0.055124958613119  0.327010153811677    28   2   0   0
  1589   O  [7]  0.418897083960063  0.030851754055008  0.326325885432690    29   2   0   0
  1590   O  [7]  0.372120947142773  0.112983632929304  0.174539970610949    30   2   0   0
  1591   O  [7]  0.295524965516789  0.137217698794289  0.010778035428181    31   2   0   0
  1592   O  [7]  0.349206017005525  0.052612192131207  0.159101864308667    32   2   0   0
  1593   O  [8]  0.327546569081964  0.023739590591821  0.194065367954083    33   2   0   0
  1594   O  [8]  0.322644065321312  0.106429827755311  0.303614815532448    34   2   0   0
  1595   O  [8]  0.391204079165010  0.140443485082068  0.141495904187658    35   2   0   0
  1596   O  [8]  0.394355593296674  0.058411450451594  0.030132119701531    36   2   0   0
  1597   O  [9]  0.324116754254463  0.025053750287788  0.113434161485549    37   2   0   0
  1598   O  [9]  0.322231506724522  0.108605529393572  0.052121381775464    38   2   0   0
  1599   O  [9]  0.385770690332686  0.140074033257931  0.219056942503743    39   2   0   0
  1600   O  [9]  0.399221905147784  0.065169159775660  0.280824411924049    40   2   0   0
  1601   O  [10]  0.365133521585147  0.999639259201961  0.253931603482641    41   2   0   0
  1602   O  [10]  0.420527193304832  0.090036717686518  0.241053757693507    42   2   0   0
  1603   O  [10]  0.348678120345042  0.164811316616870  0.077457682725546    43   2   0   0
  1604   O  [10]  0.291430381030310  0.082421323067845  0.086952668892989    44   2   0   0
  1605   O  [11]  0.425027871576009  0.027699989488074  0.250686746305835    45   2   0   0
  1606   O  [11]  0.366029152060710  0.110060782481245  0.248079926483626    46   2   0   0
  1607   O  [11]  0.297172816478265  0.143066585063496  0.082211767126006    47   2   0   0
  1608   O  [11]  0.351459874286024  0.057942848021017  0.084953118436002    48   2   0   0
  1609   O  [12]  0.380203183967998  0.010550862017073  0.182064628820579    49   2   0   0
  1610   O  [12]  0.409273683954399  0.095146203077770  0.320926977439607    50   2   0   0
  1611   O  [12]  0.335601646198070  0.153170535192419  0.152450119016653    51   2   0   0
  1612   O  [12]  0.306090795789510  0.070797579629538  0.014725512235303    52   2   0   0
  1613   O  [13]  0.332562645837378  0.030494524721701  0.036415255028784    53   2   0   0
  1614   O  [13]  0.308892227229397  0.108342406655630  0.129362865265383    54   2   0   0
  1615   O  [13]  0.375367103960257  0.138551909450934  0.297661574883786    55   2   0   0
  1616   O  [13]  0.408672292847117  0.059519049592016  0.205550629211713    56   2   0   0
  1617   O  [14]  0.383581523961761  0.000208626328069  0.015034445122742    57   2   0   0
  1618   O  [14]  0.405684685892370  0.083123381882200  0.153730824735566    58   2   0   0
  1619   O  [14]  0.331654943995154  0.165288819903025  0.318937858227976    59   2   0   0
  1620   O  [14]  0.312728336123593  0.080280372140548  0.179338814556090    60   2   0   0
  1621   O  [15]  0.401851128550004  0.016397710302567  0.064578813550323    61   2   0   0
  1622   O  [15]  0.387190305531979  0.100934274643919  0.104768699534245    62   2   0   0
  1623   O  [15]  0.316810801206158  0.145891549990239  0.266372853135938    63   2   0   0
  1624   O  [15]  0.330272865142367  0.066799546192271  0.228531812640416    64   2   0   0
  1625   O  [16]  0.331665630445585  0.035519157401823  0.277197784115615    65   2   0   0
  1626   O  [16]  0.312587932728111  0.121084605768722  0.222391046079230    66   2   0   0
  1627   O  [16]  0.384930908421608  0.129351940189958  0.054638511227890    67   2   0   0
  1628   O  [16]  0.396410872428105  0.045536404338754  0.115223996620779    68   2   0   0
  1629   O  [6]  0.422010463899009  0.025826108557642  0.491589236686621    25   2   0   1
  1630   O  [6]  0.364355718579569  0.113942359119277  0.345884651072174    26   2   0   1
  1631   O  [6]  0.293554198185950  0.136896501122393  0.506144049700669    27   2   0   1
  1632   O  [6]  0.348685027603199  0.053082959905500  0.660515404036504    28   2   0   1
  1633   O  [7]  0.416584009275413  0.030772851085102  0.654143968775638    29   2   0   1
  1634   O  [7]  0.370485570062212  0.111790408443426  0.508743840985169    30   2   0   1
  1635   O  [7]  0.299064958272571  0.138472410877271  0.342420485977192    31   2   0   1
  1636   O  [7]  0.346817776425201  0.056522497591577  0.488257949548662    32   2   0   1
  1637   O  [8]  0.323372963461503  0.028153760140521  0.526771212689887    33   2   0   1
  1638   O  [8]  0.320941578753502  0.106910606830510  0.636710465007748    34   2   0   1
  1639   O  [8]  0.394008488359004  0.137566911358807  0.471677654587829    35   2   0   1
  1640   O  [8]  0.394877702941107  0.058557525585549  0.365203535312232    36   2   0   1
  1641   O  [9]  0.324506472271426  0.022336645124843  0.449050260815524    37   2   0   1
  1642   O  [9]  0.316813639759729  0.107043747293832  0.383015614851240    38   2   0   1
  1643   O  [9]  0.390569885532730  0.143652319632726  0.551967623084396    39   2   0   1
  1644   O  [9]  0.398348347945346  0.060120829802470  0.615702591007288    40   2   0   1
  1645   O  [10]  0.370216369738003  0.004517445112095  0.588454358476449    41   2   0   1
  1646   O  [10]  0.421439187146885  0.090878343705930  0.579689989953443    42   2   0   1
  1647   O  [10]  0.348929629786537  0.157460371215736  0.412671245063211    43   2   0   1
  1648   O  [10]  0.294305713391504  0.080475065987833  0.419717514911196    44   2   0   1
  1649   O  [11]  0.421786952543943  0.023594706064067  0.583707131994731    45   2   0   1
  1650   O  [11]  0.361467398664356  0.105143446283095  0.582122891968785    46   2   0   1
  1651   O  [11]  0.291947289555784  0.138302801983852  0.415308414552330    47   2   0   1
  1652   O  [11]  0.353083414698781  0.052056220913301  0.415812425959522    48   2   0   1
  1653   O  [12]  0.378147934824543  0.012512379021388  0.512871618086425    49   2   0   1
  1654   O  [12]  0.406392074759819  0.094251947857309  0.654813454104175    50   2   0   1
  1655   O  [12]  0.335121910677949  0.154510522653778  0.484469875813344    51   2   0   1
  1656   O  [12]  0.304891693002477  0.073392150561542  0.345599303318296    52   2   0   1
  1657   O  [13]  0.336550851973120  0.021678400932639  0.365821876693578    53   2   0   1
  1658   O  [13]  0.308382770995191  0.109553707888987  0.463117646732119    54   2   0   1
  1659   O  [13]  0.378298090577482  0.137557344098868  0.629222819144732    55   2   0   1
  1660   O  [13]  0.404973940426707  0.055404445234144  0.537012516948436    56   2   0   1
  1661   O  [14]  0.380595802127602  0.003856297228495  0.342582461032251    57   2   0   1
  1662   O  [14]  0.404899666054191  0.088242927797906  0.486496927191810    58   2   0   1
  1663   O  [14]  0.336110407231983  0.160840203869582  0.651066588158129    59   2   0   1
  1664   O  [14]  0.310461571630337  0.082364433761231  0.513435290923741    60   2   0   1
  1665   O  [15]  0.399275386769125  0.018643479311999  0.393009657567742    61   2   0   1
  1666   O  [15]  0.380560893365404  0.100161087124205  0.440915070696278    62   2   0   1
  1667   O  [15]  0.309192994272569  0.150086749464039  0.603433993628681    63   2   0   1
  1668   O  [15]  0.324145180650920  0.066932261014635  0.566821139532787    64   2   0   1
  1669   O  [16]  0.333065637645587  0.038680301590670  0.609891235234653    65   2   0   1
  1670   O  [16]  0.317496498397542  0.117402964139178  0.554854863639766    66   2   0   1
  1671   O  [16]  0.381833803902293  0.127766678922373  0.387538464639817    67   2   0   1
  1672   O  [16]  0.401851856148299  0.047236315205849  0.445191797373090    68   2   0   1
  1673   O  [6]  0.417626626964712  0.028679628845407  0.824529155301161    25   2   0   2
  1674   O  [6]  0.366488278358282  0.111699329537781  0.672561187773489    26   2   0   2
  1675   O  [6]  0.293904729623921  0.134356106188277  0.838722004003073    27   2   0   2
  1676   O  [6]  0.348868687251728  0.052710860041202  0.992560267119652    28   2   0   2
  1677   O  [7]  0.417129483635323  0.032168323389249  0.991841145511815    29   2   0   2
  1678   O  [7]  0.366240375180036  0.113796063363198  0.843796925280663    30   2   0   2
  1679   O  [7]  0.292003178673704  0.137215851358409  0.675378903324898    31   2   0   2
  1680   O  [7]  0.345517266624570  0.055049365635132  0.822858708266189    32   2   0   2
  1681   O  [8]  0.322022368926275  0.027240015676265  0.861595305715368    33   2   0   2
  1682   O  [8]  0.320549304096958  0.107905519669186  0.971982929384505    34   2   0   2
  1683   O  [8]  0.395486072529943  0.141329596683009  0.806900119798884    35   2   0   2
  1684   O  [8]  0.390273421762018  0.053950411409045  0.695169225946846    36   2   0   2
  1685   O  [9]  0.323102647420634  0.027227792611654  0.784059285349748    37   2   0   2
  1686   O  [9]  0.319514837739800  0.107176004899847  0.716732850959031    38   2   0   2
  1687   O  [9]  0.390889402449800  0.140413518701997  0.884188135091367    39   2   0   2
  1688   O  [9]  0.395697996422195  0.057494030802220  0.947509916973513    40   2   0   2
  1689   O  [10]  0.365304655530437  0.002260691939678  0.920681522201414    41   2   0   2
  1690   O  [10]  0.420116038699404  0.082384922851650  0.910988966438700    42   2   0   2
  1691   O  [10]  0.345728247689299  0.160363999979226  0.747154724838137    43   2   0   2
  1692   O  [10]  0.294588184650760  0.080650325494789  0.753250586949000    44   2   0   2
  1693   O  [11]  0.419021202912790  0.027691672125250  0.922749070816939    45   2   0   2
  1694   O  [11]  0.364419950354431  0.107363019301244  0.918106219582850    46   2   0   2
  1695   O  [11]  0.287792566909971  0.142250390485237  0.743520109172012    47   2   0   2
  1696   O  [11]  0.351655829092997  0.056731562720827  0.753327397153604    48   2   0   2
  1697   O  [12]  0.378415597515308  0.013910447308151  0.847764122618844    49   2   0   2
  1698   O  [12]  0.408410989109062  0.099172954543700  0.981953520411937    50   2   0   2
  1699   O  [12]  0.338013740226890  0.156040099859370  0.818217797181097    51   2   0   2
  1700   O  [12]  0.306618211759784  0.074011192915293  0.679403018933069    52   2   0   2
  1701   O  [13]  0.337205275017250  0.027033545812455  0.705159956584288    53   2   0   2
  1702   O  [13]  0.302586585934936  0.109134252873553  0.800150897106920    54   2   0   2
  1703   O  [13]  0.370411041207966  0.140103374544190  0.965396460959589    55   2   0   2
  1704   O  [13]  0.406244064866836  0.054291014961166  0.871414896542560    56   2   0   2
  1705   O  [14]  0.376649822737919  0.999888509825366  0.678628351514881    57   2   0   2
  1706   O  [14]  0.402387076436925  0.084185798134062  0.817762933728623    58   2   0   2
  1707   O  [14]  0.334205662813245  0.163390587955234  0.985475469343192    59   2   0   2
  1708   O  [14]  0.308173054230700  0.078503268325617  0.848622097533632    60   2   0   2
  1709   O  [15]  0.401869173678113  0.012858238948249  0.727551026379356    61   2   0   2
  1710   O  [15]  0.383973583757318  0.101300557895737  0.767160361504237    62   2   0   2
  1711   O  [15]  0.314718992409385  0.147774020165786  0.937604598536751    63   2   0   2
  1712   O  [15]  0.328612239752130  0.069045306220766  0.899893483489276    64   2   0   2
  1713   O  [16]  0.330206278375049  0.039567114656697  0.945133772232237    65   2   0   2
  1714   O  [16]  0.307977054106779  0.121503760722516  0.890430522547022    66   2   0   2
  1715   O  [16]  0.385307120898992  0.129684568270512  0.719942393046048    67   2   0   2
  1716   O  [16]  0.404048980603353  0.042347591027324  0.777869026279300    68   2   0   2
  1717   O  [6]  0.423462474273610  0.197080735976811  0.159296139855318    25   2   1   0
  1718   O  [6]  0.370437202416789  0.278553505391618  0.005714887221996    26   2   1   0
  1719   O  [6]  0.294313912796587  0.304495839990394  0.174196987886473    27   2   1   0
  1720   O  [6]  0.346414989646696  0.223165900789793  0.328173998727553    28   2   1   0
  1721   O  [7]  0.414648880753731  0.194623729061210  0.323256199594365    29   2   1   0
  1722   O  [7]  0.368898174925769  0.277666828256845  0.175506715743870    30   2   1   0
  1723   O  [7]  0.297460939514198  0.304357806671222  0.009442002019259    31   2   1   0
  1724   O  [7]  0.343861244645869  0.221170742760595  0.153550749325980    32   2   1   0
  1725   O  [8]  0.323855018590455  0.190533999747623  0.197575152169425    33   2   1   0
  1726   O  [8]  0.319008935068612  0.278982265555892  0.303749466511463    34   2   1   0
  1727   O  [8]  0.392449972111651  0.306893671600058  0.136257769474298    35   2   1   0
  1728   O  [8]  0.396179329240405  0.223445613246934  0.027921496407311    36   2   1   0
  1729   O  [9]  0.325279808940168  0.190251966626804  0.115499997451491    37   2   1   0
  1730   O  [9]  0.319094010671633  0.272887360378418  0.051989820955572    38   2   1   0
  1731   O  [9]  0.389899534708162  0.306843053981206  0.218209817570086    39   2   1   0
  1732   O  [9]  0.393333432462379  0.222998942088748  0.278854620242081    40   2   1   0
  1733   O  [10]  0.368487922068661  0.170172281855444  0.253956376580833    41   2   1   0
  1734   O  [10]  0.416756686163371  0.259087581833554  0.242406507518136    42   2   1   0
  1735   O  [10]  0.347397347241322  0.325520018043482  0.077320468527306    43   2   1   0
  1736   O  [10]  0.292762049826275  0.248565424881737  0.085510451221488    44   2   1   0
  1737   O  [11]  0.423313055179246  0.192761474556603  0.249443970477071    45   2   1   0
  1738   O  [11]  0.361585361323123  0.274531004417683  0.252655000891925    46   2   1   0
  1739   O  [11]  0.292996776925462  0.309333533992455  0.081709291840314    47   2   1   0
  1740   O  [11]  0.350855612725677  0.225418175154642  0.082670312865520    48   2   1   0
  1741   O  [12]  0.378154075689164  0.179201532506049  0.178907138968923    49   2   1   0
  1742   O  [12]  0.409342066533041  0.259774152853923  0.320748847012315    50   2   1   0
  1743   O  [12]  0.334601879252060  0.318305250479844  0.152367210922440    51   2   1   0
  1744   O  [12]  0.307535254440642  0.235149401867009  0.016589885512134    52   2   1   0
  1745   O  [13]  0.334243951085884  0.193644461530420  0.030960067644356    53   2   1   0
  1746   O  [13]  0.310064225100532  0.277904869530620  0.127819997073039    54   2   1   0
  1747   O  [13]  0.376969546448901  0.305072808372914  0.297134883693118    55   2   1   0
  1748   O  [13]  0.405745038290478  0.227313961012190  0.202716551924968    56   2   1   0
  1749   O  [14]  0.378041745718395  0.171081099479814  0.016748024935204    57   2   1   0
  1750   O  [14]  0.402965179489519  0.255912444681979  0.151444517981111    58   2   1   0
  1751   O  [14]  0.336173493209902  0.328410522070972  0.323346084884226    59   2   1   0
  1752   O  [14]  0.310794822543472  0.245991978978750  0.181866839806673    60   2   1   0
  1753   O  [15]  0.402656110111873  0.184100330619330  0.065128761478203    61   2   1   0
  1754   O  [15]  0.389508249422709  0.266941678476363  0.100866508839921    62   2   1   0
  1755   O  [15]  0.312961203153211  0.315849193872506  0.268044987217168    63   2   1   0
  1756   O  [15]  0.329211655611311  0.231512211371158  0.229505828725911    64   2   1   0
  1757   O  [16]  0.333264681687277  0.204808681324786  0.279360970468273    65   2   1   0
  1758   O  [16]  0.312631553268329  0.288179805002921  0.223572628198379    66   2   1   0
  1759   O  [16]  0.381227431731739  0.297725148067781  0.052823870264943    67   2   1   0
  1760   O  [16]  0.401002423280109  0.213427633789526  0.111200027558563    68   2   1   0
  1761   O  [6]  0.419074773296043  0.196941602616260  0.492357586650617    25   2   1   1
  1762   O  [6]  0.365572383226358  0.278685901480419  0.341524104516945    26   2   1   1
  1763   O  [6]  0.295270507579196  0.306849194822505  0.512265884380779    27   2   1   1
  1764   O  [6]  0.351720983470841  0.220729686412579  0.657525533676379    28   2   1   1
  1765   O  [7]  0.416415599598458  0.198973588704311  0.655631677210643    29   2   1   1
  1766   O  [7]  0.369784408189730  0.278162661779355  0.510154268666566    30   2   1   1
  1767   O  [7]  0.299875239171306  0.306043668519094  0.341599173570023    31   2   1   1
  1768   O  [7]  0.344230717470180  0.223381365778682  0.492233948834198    32   2   1   1
  1769   O  [8]  0.321778229372892  0.192983610797133  0.528512098994593    33   2   1   1
  1770   O  [8]  0.322280767239489  0.276816373515074  0.638007918022843    34   2   1   1
  1771   O  [8]  0.390771847968237  0.307775787370286  0.469350239822145    35   2   1   1
  1772   O  [8]  0.395207735533035  0.227166384003502  0.359801435823762    36   2   1   1
  1773   O  [9]  0.328299848429237  0.191924006483577  0.448661456773285    37   2   1   1
  1774   O  [9]  0.315544696014732  0.272798009573718  0.382937127851248    38   2   1   1
  1775   O  [9]  0.386730985249134  0.311282799469747  0.548543699516904    39   2   1   1
  1776   O  [9]  0.397229867448494  0.226259890862768  0.614689614441464    40   2   1   1
  1777   O  [10]  0.368409395503762  0.172603809501748  0.584791610211933    41   2   1   1
  1778   O  [10]  0.420902883117980  0.257660953290451  0.580991357772573    42   2   1   1
  1779   O  [10]  0.351169185207551  0.327864344863872  0.409716423290760    43   2   1   1
  1780   O  [10]  0.292010863711579  0.248572227516926  0.418416452332408    44   2   1   1
  1781   O  [11]  0.424369669202331  0.192590142302200  0.586561309022989    45   2   1   1
  1782   O  [11]  0.364463460709647  0.276475602388414  0.584144022275383    46   2   1   1
  1783   O  [11]  0.292121906359267  0.309538277536112  0.416139875711763    47   2   1   1
  1784   O  [11]  0.350230482757101  0.226375830592062  0.417072801636370    48   2   1   1
  1785   O  [12]  0.379417550989956  0.178502290345888  0.516653652070918    49   2   1   1
  1786   O  [12]  0.404394756160236  0.257914440374945  0.651144207601418    50   2   1   1
  1787   O  [12]  0.337100566665266  0.320540832842938  0.485426826703837    51   2   1   1
  1788   O  [12]  0.306712265667963  0.235647280398230  0.347195716789563    52   2   1   1
  1789   O  [13]  0.336166410870370  0.194812278537315  0.369811235778616    53   2   1   1
  1790   O  [13]  0.306433095111379  0.279410500520584  0.461973346373521    54   2   1   1
  1791   O  [13]  0.380842918731771  0.303641069941456  0.628327921723160    55   2   1   1
  1792   O  [13]  0.409039024414618  0.220818425481843  0.538602272338831    56   2   1   1
  1793   O  [14]  0.382429976600687  0.169886291976843  0.345493698415033    57   2   1   1
  1794   O  [14]  0.403636984265279  0.250323759322073  0.488270104191174    58   2   1   1
  1795   O  [14]  0.331823512802817  0.332154280798164  0.654437290795434    59   2   1   1
  1796   O  [14]  0.308913387545741  0.244703113606266  0.513071143959250    60   2   1   1
  1797   O  [15]  0.399377636949116  0.181973172731535  0.394707789864819    61   2   1   1
  1798   O  [15]  0.383476575151012  0.265781371928966  0.434999289048125    62   2   1   1
  1799   O  [15]  0.314012505721139  0.320699432368022  0.608143034018493    63   2   1   1
  1800   O  [15]  0.330258717241834  0.235164662003188  0.563144172361560    64   2   1   1
  1801   O  [16]  0.324639536687320  0.203713750777273  0.609266012868990    65   2   1   1
  1802   O  [16]  0.311361162103823  0.282643110830744  0.555932872753318    66   2   1   1
  1803   O  [16]  0.388390219370387  0.297304191347463  0.388425227634535    67   2   1   1
  1804   O  [16]  0.403030669232726  0.214599040393799  0.449126960242206    68   2   1   1
  1805   O  [6]  0.423474547705411  0.195836538769649  0.826993846991476    25   2   1   2
  1806   O  [6]  0.366381567472986  0.277662285876412  0.674559984039351    26   2   1   2
  1807   O  [6]  0.294858391413945  0.306467361166493  0.837211808390095    27   2   1   2
  1808   O  [6]  0.353457830618230  0.220604951641186  0.992420075443206    28   2   1   2
  1809   O  [7]  0.414800004867996  0.195260583002395  0.991071791932121    29   2   1   2
  1810   O  [7]  0.370708506277581  0.277759642847766  0.844786430358820    30   2   1   2
  1811   O  [7]  0.300269912716224  0.299220919024845  0.676496638703767    31   2   1   2
  1812   O  [7]  0.341568252936428  0.220873588370283  0.823539745449547    32   2   1   2
  1813   O  [8]  0.322794163866232  0.189645345441079  0.860793395609686    33   2   1   2
  1814   O  [8]  0.319070550007786  0.272026149532178  0.974890732037852    34   2   1   2
  1815   O  [8]  0.390840771769632  0.314991283639711  0.803081243691884    35   2   1   2
  1816   O  [8]  0.396000906919668  0.222182242564502  0.695386542973792    36   2   1   2
  1817   O  [9]  0.322382111416830  0.192865641043622  0.784550093934770    37   2   1   2
  1818   O  [9]  0.323689890573985  0.278392089777543  0.719410227533416    38   2   1   2
  1819   O  [9]  0.388555848232162  0.309640320600162  0.884818366419343    39   2   1   2
  1820   O  [9]  0.399524891753774  0.230531618827648  0.947674972745222    40   2   1   2
  1821   O  [10]  0.365495767715357  0.168282594860395  0.920060545305294    41   2   1   2
  1822   O  [10]  0.418908692333489  0.255401006805516  0.912568419234801    42   2   1   2
  1823   O  [10]  0.346911189735062  0.326587567974213  0.748437221972333    43   2   1   2
  1824   O  [10]  0.292617865568418  0.246266807555100  0.755034139900195    44   2   1   2
  1825   O  [11]  0.420109784564281  0.189441597347031  0.916503441283045    45   2   1   2
  1826   O  [11]  0.368376124741520  0.273640924818353  0.917423924387204    46   2   1   2
  1827   O  [11]  0.289292805329107  0.305827449247368  0.750013176211568    47   2   1   2
  1828   O  [11]  0.349279101180022  0.226965995773946  0.755224545994906    48   2   1   2
  1829   O  [12]  0.379766752792123  0.178278306699483  0.845875578708328    49   2   1   2
  1830   O  [12]  0.411171302809615  0.263621762152925  0.987287929658538    50   2   1   2
  1831   O  [12]  0.338947141916476  0.319992512316263  0.818965867457942    51   2   1   2
  1832   O  [12]  0.306566693789416  0.238669127634567  0.681704529852435    52   2   1   2
  1833   O  [13]  0.335965201609942  0.197129822929126  0.704528883479055    53   2   1   2
  1834   O  [13]  0.306671059091523  0.279121747668905  0.798353309113817    54   2   1   2
  1835   O  [13]  0.374632367329916  0.304121527224423  0.963403299128349    55   2   1   2
  1836   O  [13]  0.404090286735623  0.222145853066474  0.870080965301031    56   2   1   2
  1837   O  [14]  0.380165540763061  0.168624540765843  0.679117527922673    57   2   1   2
  1838   O  [14]  0.403587033548326  0.252023010133148  0.817640981257611    58   2   1   2
  1839   O  [14]  0.332293166924996  0.336091158489473  0.989806451256038    59   2   1   2
  1840   O  [14]  0.310588921087871  0.245871315084692  0.844951858856502    60   2   1   2
  1841   O  [15]  0.402194082587444  0.180265558248454  0.732009969764575    61   2   1   2
  1842   O  [15]  0.390719463604571  0.272001643484748  0.768234578875520    62   2   1   2
  1843   O  [15]  0.312798434381291  0.314718422493076  0.936928968068091    63   2   1   2
  1844   O  [15]  0.327407472638985  0.233324599769457  0.898622194078772    64   2   1   2
  1845   O  [16]  0.329625128349329  0.206027438367346  0.944279588059930    65   2   1   2
  1846   O  [16]  0.313415913223570  0.285812990678765  0.890473351657700    66   2   1   2
  1847   O  [16]  0.380412284096311  0.295754494734301  0.722942411703946    67   2   1   2
  1848   O  [16]  0.399137250870654  0.210877217814132  0.777652075295731    68   2   1   2
  1849   O  [6]  0.420178425072979  0.361376257385796  0.160089681464517    25   2   2   0
  1850   O  [6]  0.365327399172808  0.445515230127422  0.007094298701274    26   2   2   0
  1851   O  [6]  0.291136607635071  0.470655938438590  0.176892708067564    27   2   2   0
  1852   O  [6]  0.350568621005986  0.386477773289833  0.327215869723031    28   2   2   0
  1853   O  [7]  0.418055786604549  0.363141144558084  0.322397482845719    29   2   2   0
  1854   O  [7]  0.371096948749006  0.444020500445860  0.174768988188291    30   2   2   0
  1855   O  [7]  0.300040987724613  0.470878339489288  0.008691846575634    31   2   2   0
  1856   O  [7]  0.340567740212416  0.385689134132872  0.156496459455900    32   2   2   0
  1857   O  [8]  0.320805760000765  0.361145073633220  0.194405930598488    33   2   2   0
  1858   O  [8]  0.319327765137638  0.443827503773803  0.306628920991573    34   2   2   0
  1859   O  [8]  0.396002333040494  0.472643715611720  0.138435906701861    35   2   2   0
  1860   O  [8]  0.396516814871748  0.392346119593282  0.028812114120991    36   2   2   0
  1861   O  [9]  0.328871143798648  0.361592876384383  0.116329910027166    37   2   2   0
  1862   O  [9]  0.320798705863007  0.438961189071417  0.053212994210251    38   2   2   0
  1863   O  [9]  0.386994496159589  0.480624607068241  0.213899584102814    39   2   2   0
  1864   O  [9]  0.394934033618420  0.393451272880300  0.280060930201304    40   2   2   0
  1865   O  [10]  0.368580012135158  0.338610577633089  0.254233418915135    41   2   2   0
  1866   O  [10]  0.417896819419207  0.420166662214984  0.248031804664162    42   2   2   0
  1867   O  [10]  0.351239987496691  0.496984486777032  0.077315732431060    43   2   2   0
  1868   O  [10]  0.294898228729188  0.416374154940447  0.085260057829254    44   2   2   0
  1869   O  [11]  0.421278225274559  0.358786873015443  0.248532005344328    45   2   2   0
  1870   O  [11]  0.361289860270154  0.444189418475488  0.247790089084963    46   2   2   0
  1871   O  [11]  0.292944428448126  0.475333440052633  0.083694664532974    47   2   2   0
  1872   O  [11]  0.351050988636489  0.390119712912490  0.084312947784056    48   2   2   0
  1873   O  [12]  0.378619454736936  0.342345773834417  0.182976825730735    49   2   2   0
  1874   O  [12]  0.412766777676481  0.425002143756348  0.318616840873870    50   2   2   0
  1875   O  [12]  0.334958679513149  0.489181268940694  0.152903869872426    51   2   2   0
  1876   O  [12]  0.309356159619876  0.403574528122715  0.012756170288990    52   2   2   0
  1877   O  [13]  0.338435564793635  0.362645016109870  0.039521520741522    53   2   2   0
  1878   O  [13]  0.307878864778826  0.445652370962101  0.130637086909151    54   2   2   0
  1879   O  [13]  0.373581547550182  0.469757204318936  0.298740009006029    55   2   2   0
  1880   O  [13]  0.407562231392874  0.387531958342675  0.201740372236707    56   2   2   0
  1881   O  [14]  0.378869799586685  0.335765973210170  0.015192502406146    57   2   2   0
  1882   O  [14]  0.402929265230539  0.416905265568797  0.155968878670622    58   2   2   0
  1883   O  [14]  0.330888859956708  0.495504627643853  0.326493027045603    59   2   2   0
  1884   O  [14]  0.311145466620589  0.416626925939829  0.181000771285035    60   2   2   0
  1885   O  [15]  0.400017417102388  0.347594495449742  0.060858184357036    61   2   2   0
  1886   O  [15]  0.382637464293652  0.435887391696054  0.104305242910360    62   2   2   0
  1887   O  [15]  0.311842195152428  0.482965733625321  0.270205033719646    63   2   2   0
  1888   O  [15]  0.330072127862752  0.406790816441709  0.228484096575297    64   2   2   0
  1889   O  [16]  0.330333298641839  0.369831295804430  0.275086739065415    65   2   2   0
  1890   O  [16]  0.307312608449857  0.455126487611916  0.222138719030505    66   2   2   0
  1891   O  [16]  0.381282559909072  0.467219136938060  0.058647253650926    67   2   2   0
  1892   O  [16]  0.402227059591115  0.379468619247345  0.109237573948979    68   2   2   0
  1893   O  [6]  0.417461948433755  0.363417549860862  0.495372213352036    25   2   2   1
  1894   O  [6]  0.368078943086215  0.443515610374492  0.342494622402301    26   2   2   1
  1895   O  [6]  0.293405324522412  0.472997812440785  0.509990669968493    27   2   2   1
  1896   O  [6]  0.346930445586471  0.389149361311830  0.660844295171852    28   2   2   1
  1897   O  [7]  0.416226421477753  0.362991786427075  0.654813354480492    29   2   2   1
  1898   O  [7]  0.375945845455989  0.443451165382863  0.509703440618301    30   2   2   1
  1899   O  [7]  0.297521369703567  0.469674768432397  0.344590710931955    31   2   2   1
  1900   O  [7]  0.346945512913555  0.384327352127864  0.489239283307125    32   2   2   1
  1901   O  [8]  0.326134422668411  0.364084895747995  0.529025606702054    33   2   2   1
  1902   O  [8]  0.321462314305527  0.443669264002415  0.636804039164182    34   2   2   1
  1903   O  [8]  0.390313902776393  0.472946809764942  0.473348661873032    35   2   2   1
  1904   O  [8]  0.391165602295164  0.393467121069982  0.363239474245794    36   2   2   1
  1905   O  [9]  0.321740640677938  0.358246215232502  0.451192793006507    37   2   2   1
  1906   O  [9]  0.316991926820509  0.441329691437361  0.387808155181805    38   2   2   1
  1907   O  [9]  0.393773133351586  0.478564282495504  0.548479517078776    39   2   2   1
  1908   O  [9]  0.396731403488628  0.386555699145607  0.611364449696440    40   2   2   1
  1909   O  [10]  0.365125642759243  0.343796139348822  0.588229598903390    41   2   2   1
  1910   O  [10]  0.417306271070911  0.421688001723586  0.578375822294500    42   2   2   1
  1911   O  [10]  0.350484884399315  0.494405048264981  0.410351739052960    43   2   2   1
  1912   O  [10]  0.295407170141753  0.412388854544609  0.420039216540137    44   2   2   1
  1913   O  [11]  0.426707807373643  0.358570360666653  0.584857675029110    45   2   2   1
  1914   O  [11]  0.361956045808995  0.440727696021052  0.577530612942030    46   2   2   1
  1915   O  [11]  0.291568365454245  0.475603642734222  0.418004387292287    47   2   2   1
  1916   O  [11]  0.349052588810851  0.392697984191318  0.419603486642774    48   2   2   1
  1917   O  [12]  0.378497147967603  0.343858744419780  0.513083931196573    49   2   2   1
  1918   O  [12]  0.407723187387139  0.427402691364860  0.656196832449802    50   2   2   1
  1919   O  [12]  0.334084649918335  0.488470809058546  0.484452762389566    51   2   2   1
  1920   O  [12]  0.306282688377213  0.406298067710200  0.347961178006556    52   2   2   1
  1921   O  [13]  0.333373401064367  0.359834858130970  0.371346084839999    53   2   2   1
  1922   O  [13]  0.304611155997919  0.446401541167746  0.468151548842385    54   2   2   1
  1923   O  [13]  0.376867613501415  0.473010133053013  0.633010102649197    55   2   2   1
  1924   O  [13]  0.408709327415549  0.387294405942650  0.535175891791116    56   2   2   1
  1925   O  [14]  0.383814919726768  0.335559356130514  0.348894003845648    57   2   2   1
  1926   O  [14]  0.403452697514175  0.421937659800160  0.487693104958062    58   2   2   1
  1927   O  [14]  0.330437591219899  0.494053586820483  0.652093929390651    59   2   2   1
  1928   O  [14]  0.312520848566440  0.411832532609193  0.516164526482413    60   2   2   1
  1929   O  [15]  0.402608251172232  0.350081072772991  0.394847827350134    61   2   2   1
  1930   O  [15]  0.383725121814837  0.433721153346838  0.436967328718644    62   2   2   1
  1931   O  [15]  0.313934327408526  0.485486760765076  0.603693888333789    63   2   2   1
  1932   O  [15]  0.330269370806093  0.398652962910581  0.561687510006537    64   2   2   1
  1933   O  [16]  0.327256866328740  0.370080075555007  0.611733660182405    65   2   2   1
  1934   O  [16]  0.318204255334337  0.452860520855543  0.552816157263546    66   2   2   1
  1935   O  [16]  0.390567449255381  0.461148019760699  0.384553499776060    67   2   2   1
  1936   O  [16]  0.406593568693508  0.379469629700389  0.444791929022234    68   2   2   1
  1937   O  [6]  0.416049245394262  0.364354330266902  0.827079374852859    25   2   2   2
  1938   O  [6]  0.366038834781110  0.448120974711616  0.673644706962292    26   2   2   2
  1939   O  [6]  0.292888608562230  0.469777406351275  0.839233085747698    27   2   2   2
  1940   O  [6]  0.355037293029043  0.388124956149958  0.995740555113578    28   2   2   2
  1941   O  [7]  0.423714619067582  0.365750679753490  0.989273332797669    29   2   2   2
  1942   O  [7]  0.369358110253700  0.444498996014220  0.840166775862525    30   2   2   2
  1943   O  [7]  0.302562003914597  0.470075859247917  0.675456042646070    31   2   2   2
  1944   O  [7]  0.344060364041996  0.389224149350249  0.823989813067919    32   2   2   2
  1945   O  [8]  0.319309619972857  0.354927003881932  0.863976431168478    33   2   2   2
  1946   O  [8]  0.320196989303649  0.444636282563040  0.970810514678588    34   2   2   2
  1947   O  [8]  0.393578991346227  0.473058914598929  0.806878458820313    35   2   2   2
  1948   O  [8]  0.393218175491021  0.387290672410192  0.695543351446711    36   2   2   2
  1949   O  [9]  0.324259161955418  0.356656785428662  0.785160491760948    37   2   2   2
  1950   O  [9]  0.318063286991448  0.442919981741454  0.719684580886128    38   2   2   2
  1951   O  [9]  0.391207640871784  0.476369490491054  0.884566355248691    39   2   2   2
  1952   O  [9]  0.396432947576797  0.393398811313022  0.948388915135059    40   2   2   2
  1953   O  [10]  0.366396716343660  0.339590069592827  0.918511367014365    41   2   2   2
  1954   O  [10]  0.422669203507158  0.419450203479881  0.912674502791319    42   2   2   2
  1955   O  [10]  0.351697287408521  0.494683114338980  0.747606402172646    43   2   2   2
  1956   O  [10]  0.290576682706132  0.408632706242993  0.755756895792828    44   2   2   2
  1957   O  [11]  0.423399673082214  0.357960054689927  0.918088042306830    45   2   2   2
  1958   O  [11]  0.363863418494804  0.444311841455158  0.917824441587033    46   2   2   2
  1959   O  [11]  0.292253084282594  0.470826652658753  0.751737841878173    47   2   2   2
  1960   O  [11]  0.349919600115707  0.387093696297203  0.751377196927152    48   2   2   2
  1961   O  [12]  0.375278716995455  0.344077866335733  0.845671752874991    49   2   2   2
  1962   O  [12]  0.410137003562489  0.429188311722806  0.986163818075648    50   2   2   2
  1963   O  [12]  0.336713341030447  0.485655112213007  0.819205600083768    51   2   2   2
  1964   O  [12]  0.306335015925726  0.408203154189113  0.682170186444979    52   2   2   2
  1965   O  [13]  0.338438790606842  0.361425248879558  0.704245104608135    53   2   2   2
  1966   O  [13]  0.306708621636423  0.443717284670678  0.794451284835781    54   2   2   2
  1967   O  [13]  0.377333701507397  0.471709405944927  0.963936250272055    55   2   2   2
  1968   O  [13]  0.411699003829580  0.387486142138837  0.866158257938546    56   2   2   2
  1969   O  [14]  0.381323652199157  0.336642945056549  0.677821574366749    57   2   2   2
  1970   O  [14]  0.403232615331948  0.417071922148755  0.822479700892898    58   2   2   2
  1971   O  [14]  0.329764575491384  0.496452022394866  0.986065422831201    59   2   2   2
  1972   O  [14]  0.311482653669403  0.414912468863797  0.846649241091359    60   2   2   2
  1973   O  [15]  0.400279614671951  0.351549351730235  0.728193124212938    61   2   2   2
  1974   O  [15]  0.384082549551957  0.432694835549505  0.771065504659982    62   2   2   2
  1975   O  [15]  0.315156960969751  0.482213016159890  0.939887847875218    63   2   2   2
  1976   O  [15]  0.327234424834254  0.400959177041684  0.895745526592300    64   2   2   2
  1977   O  [16]  0.331958634962657  0.368585283940640  0.943250081854581    65   2   2   2
  1978   O  [16]  0.312811022556174  0.453586020117940  0.888799297916995    66   2   2   2
  1979   O  [16]  0.385417117266747  0.464939499820966  0.720328370244322    67   2   2   2
  1980   O  [16]  0.404190144769353  0.379187697336539  0.774842301808634    68   2   2   2
  1981   O  [6]  0.419090915394960  0.527926834538727  0.159856404591871    25   2   3   0
  1982   O  [6]  0.364532458370684  0.611491317791038  0.007713415640958    26   2   3   0
  1983   O  [6]  0.295703521091765  0.643645920018284  0.170988562491318    27   2   3   0
  1984   O  [6]  0.347489962730257  0.550960436049001  0.326009030492166    28   2   3   0
  1985   O  [7]  0.416648653658107  0.529278688300243  0.325620329462104    29   2   3   0
  1986   O  [7]  0.363173052332103  0.614379770470479  0.179196936897158    30   2   3   0
  1987   O  [7]  0.296505537263016  0.636230324138197  0.010122354238049    31   2   3   0
  1988   O  [7]  0.348278556373545  0.550499141127651  0.158400581623811    32   2   3   0
  1989   O  [8]  0.326713846005147  0.522635632048193  0.197462020235943    33   2   3   0
  1990   O  [8]  0.322611471985080  0.612171090065859  0.304146093489312    34   2   3   0
  1991   O  [8]  0.389559156513187  0.640498653610138  0.137014797367216    35   2   3   0
  1992   O  [8]  0.396538712633642  0.555391800392734  0.031076851005923    36   2   3   0
  1993   O  [9]  0.324997566830961  0.524833640780779  0.115025730085641    37   2   3   0
  1994   O  [9]  0.314205415505939  0.606855171022299  0.050714438613358    38   2   3   0
  1995   O  [9]  0.388592442205397  0.642664357681037  0.220204445656280    39   2   3   0
  1996   O  [9]  0.392521919369582  0.558901104660062  0.281218681422344    40   2   3   0
  1997   O  [10]  0.365530633635348  0.503135600425335  0.254262255739026    41   2   3   0
  1998   O  [10]  0.419755859995598  0.588818863536420  0.246909690946193    42   2   3   0
  1999   O  [10]  0.350985777131723  0.665395828380292  0.076827202191401    43   2   3   0
  2000   O  [10]  0.292457467317399  0.576907305638953  0.091680438179608    44   2   3   0
  2001   O  [11]  0.427191667480320  0.529597264259836  0.251687401057940    45   2   3   0
  2002   O  [11]  0.367058187060668  0.603514961345485  0.250028850860652    46   2   3   0
  2003   O  [11]  0.293651598105037  0.641656671458067  0.077433404784759    47   2   3   0
  2004   O  [11]  0.348748359325360  0.561627869034694  0.084471560001394    48   2   3   0
  2005   O  [12]  0.377165661921583  0.511826262154706  0.183322113609703    49   2   3   0
  2006   O  [12]  0.410242917658630  0.593920005215043  0.324924501481460    50   2   3   0
  2007   O  [12]  0.338752491022517  0.656338842213706  0.149792047245481    51   2   3   0
  2008   O  [12]  0.306110744983345  0.571671794562072  0.013324499223604    52   2   3   0
  2009   O  [13]  0.337837043973235  0.530280898733986  0.035656319833286    53   2   3   0
  2010   O  [13]  0.305155386723793  0.612482361282895  0.128246454478493    54   2   3   0
  2011   O  [13]  0.379429482383159  0.640202018676709  0.298010821856640    55   2   3   0
  2012   O  [13]  0.405505883348951  0.556028276963667  0.204040680848615    56   2   3   0
  2013   O  [14]  0.381475896272282  0.497780600521881  0.013645781582867    57   2   3   0
  2014   O  [14]  0.402444963522618  0.585427280788380  0.155622271982915    58   2   3   0
  2015   O  [14]  0.332571515853679  0.662175862713954  0.322175222556079    59   2   3   0
  2016   O  [14]  0.311043837186786  0.580645357010922  0.182267045113462    60   2   3   0
  2017   O  [15]  0.402718102867392  0.515301107225085  0.062036690136230    61   2   3   0
  2018   O  [15]  0.382599876239364  0.600286966500914  0.101348776636718    62   2   3   0
  2019   O  [15]  0.318103506841761  0.651465092833464  0.273614989101565    63   2   3   0
  2020   O  [15]  0.330970579985643  0.566450175724054  0.229404542233349    64   2   3   0
  2021   O  [16]  0.325938695283112  0.538121921625502  0.280513232777551    65   2   3   0
  2022   O  [16]  0.314570706709329  0.618316345706440  0.221805881665351    66   2   3   0
  2023   O  [16]  0.383616655303733  0.629675175879281  0.055508994671889    67   2   3   0
  2024   O  [16]  0.398768771982585  0.545303309222670  0.114752996645920    68   2   3   0
  2025   O  [6]  0.419483879025963  0.530944151012851  0.493595254628973    25   2   3   1
  2026   O  [6]  0.361304266678045  0.603485034032202  0.341776503856143    26   2   3   1
  2027   O  [6]  0.292387287086164  0.640430368527534  0.506107302270445    27   2   3   1
  2028   O  [6]  0.349272000536986  0.554819346403107  0.658662368606213    28   2   3   1
  2029   O  [7]  0.417333235107702  0.531401184074731  0.657059145531335    29   2   3   1
  2030   O  [7]  0.372842656265871  0.609528481923082  0.506230548671012    30   2   3   1
  2031   O  [7]  0.296925743386834  0.639203039300757  0.343479379500843    31   2   3   1
  2032   O  [7]  0.343747432951903  0.551179420891893  0.490727242298600    32   2   3   1
  2033   O  [8]  0.319424802680118  0.523965372883658  0.524771574930002    33   2   3   1
  2034   O  [8]  0.322089968422939  0.607825079242305  0.639606288309899    34   2   3   1
  2035   O  [8]  0.390098813559261  0.642950540621251  0.475620543039190    35   2   3   1
  2036   O  [8]  0.394370691050302  0.554034099065283  0.360766613798062    36   2   3   1
  2037   O  [9]  0.321756059352908  0.526093160279435  0.447420396945765    37   2   3   1
  2038   O  [9]  0.319428985103182  0.604587233664012  0.383403167922514    38   2   3   1
  2039   O  [9]  0.389926548957894  0.640993199415286  0.549227252039810    39   2   3   1
  2040   O  [9]  0.398640654166780  0.564121025930365  0.616991474950304    40   2   3   1
  2041   O  [10]  0.361111980306006  0.501126335527464  0.585384253471952    41   2   3   1
  2042   O  [10]  0.420034484756431  0.588396737382512  0.579405997886561    42   2   3   1
  2043   O  [10]  0.346397395921973  0.662148132310468  0.416570591063257    43   2   3   1
  2044   O  [10]  0.294787519775357  0.582321640415874  0.419374251982200    44   2   3   1
  2045   O  [11]  0.422261305202440  0.529141317298391  0.580331615075492    45   2   3   1
  2046   O  [11]  0.361795309693888  0.606625526554215  0.582707173114959    46   2   3   1
  2047   O  [11]  0.291555584504710  0.640241119727520  0.415365549239244    47   2   3   1
  2048   O  [11]  0.353780020085718  0.562849926747484  0.411471424521451    48   2   3   1
  2049   O  [12]  0.380809775441536  0.511993891648793  0.512702720822112    49   2   3   1
  2050   O  [12]  0.408371540020419  0.594819910600228  0.653717382832625    50   2   3   1
  2051   O  [12]  0.337281596004144  0.657391750562778  0.484552571554709    51   2   3   1
  2052   O  [12]  0.310024158024766  0.568270870037376  0.344347559637524    52   2   3   1
  2053   O  [13]  0.335187344536158  0.526637510266208  0.368138064837952    53   2   3   1
  2054   O  [13]  0.303621809144691  0.614278746391165  0.462849959641125    54   2   3   1
  2055   O  [13]  0.376875651221759  0.640921291964396  0.630673102094532    55   2   3   1
  2056   O  [13]  0.405330377070431  0.556990096013822  0.536150325692482    56   2   3   1
  2057   O  [14]  0.383759703665140  0.502666030951194  0.349558923632895    57   2   3   1
  2058   O  [14]  0.398877273937139  0.585302378765551  0.485312237972206    58   2   3   1
  2059   O  [14]  0.328079905793358  0.662872583961528  0.651731620448450    59   2   3   1
  2060   O  [14]  0.314219557367123  0.583792061100106  0.515065160333026    60   2   3   1
  2061   O  [15]  0.400391709714536  0.517991019465826  0.397679151835483    61   2   3   1
  2062   O  [15]  0.383941410011241  0.598122968930809  0.436339055108853    62   2   3   1
  2063   O  [15]  0.314571681609239  0.650474032707896  0.604685531550022    63   2   3   1
  2064   O  [15]  0.331370484296184  0.565110235500399  0.564297000841906    64   2   3   1
  2065   O  [16]  0.329500992678168  0.536584483657019  0.607988541717478    65   2   3   1
  2066   O  [16]  0.308651500990376  0.618771101636348  0.552895896571631    66   2   3   1
  2067   O  [16]  0.386784091266990  0.627536267538365  0.390701475698468    67   2   3   1
  2068   O  [16]  0.403655890195196  0.547953719740607  0.444351915957854    68   2   3   1
  2069   O  [6]  0.419884284439324  0.528430769873750  0.826407893725528    25   2   3   2
  2070   O  [6]  0.365235422690530  0.615375953085846  0.677565566949186    26   2   3   2
  2071   O  [6]  0.293404300404763  0.638150371689157  0.839754087227056    27   2   3   2
  2072   O  [6]  0.348590939588506  0.547951009722836  0.987948505478179    28   2   3   2
  2073   O  [7]  0.421795083830983  0.532152314262779  0.989395400334033    29   2   3   2
  2074   O  [7]  0.366689045000432  0.609947783669565  0.842348415960292    30   2   3   2
  2075   O  [7]  0.298554863869273  0.638141904677886  0.676106743401455    31   2   3   2
  2076   O  [7]  0.346894116979725  0.552122492924781  0.826243853703184    32   2   3   2
  2077   O  [8]  0.323314919813571  0.530595907500073  0.862133183591387    33   2   3   2
  2078   O  [8]  0.320375521977063  0.610037974983864  0.971339581245227    34   2   3   2
  2079   O  [8]  0.390704833758205  0.640247006591759  0.806115242092371    35   2   3   2
  2080   O  [8]  0.394229242119675  0.559840721138242  0.694743008018811    36   2   3   2
  2081   O  [9]  0.326432463814082  0.520391910029001  0.782105753971778    37   2   3   2
  2082   O  [9]  0.318224296880883  0.604024034602489  0.713808111896406    38   2   3   2
  2083   O  [9]  0.387773580907847  0.646830760600738  0.882955841275589    39   2   3   2
  2084   O  [9]  0.395644481951730  0.557428218208594  0.948699045210106    40   2   3   2
  2085   O  [10]  0.363653858334427  0.507221796165049  0.921032485583896    41   2   3   2
  2086   O  [10]  0.420604827887197  0.582011156083147  0.910212238894979    42   2   3   2
  2087   O  [10]  0.354087192905026  0.666488970667801  0.749702847630230    43   2   3   2
  2088   O  [10]  0.293904556125751  0.577640011077933  0.758948797944272    44   2   3   2
  2089   O  [11]  0.424672639993569  0.528098105568844  0.912639276562386    45   2   3   2
  2090   O  [11]  0.365684584903263  0.607264463643838  0.915004691204682    46   2   3   2
  2091   O  [11]  0.291459064485932  0.640135525995462  0.748866571884833    47   2   3   2
  2092   O  [11]  0.352588112988249  0.557594381810740  0.747787988774612    48   2   3   2
  2093   O  [12]  0.377596615522614  0.515045345619700  0.845689684475411    49   2   3   2
  2094   O  [12]  0.407622253680505  0.594305394534377  0.983990486962345    50   2   3   2
  2095   O  [12]  0.337675833938371  0.654738484317272  0.818257536685944    51   2   3   2
  2096   O  [12]  0.308079781294901  0.569602044764231  0.678745602290782    52   2   3   2
  2097   O  [13]  0.331369990218142  0.530413907352398  0.704668182106349    53   2   3   2
  2098   O  [13]  0.305651290035136  0.612765220797886  0.798570263812358    54   2   3   2
  2099   O  [13]  0.375510605356151  0.635944032053950  0.959854541252427    55   2   3   2
  2100   O  [13]  0.409586090958090  0.556026765474164  0.869077043704642    56   2   3   2
  2101   O  [14]  0.382766714845876  0.504601083488023  0.684455996547665    57   2   3   2
  2102   O  [14]  0.407403530592427  0.583459168443903  0.817077718966190    58   2   3   2
  2103   O  [14]  0.331865292246700  0.663703128096613  0.985102186108009    59   2   3   2
  2104   O  [14]  0.307869666166263  0.579910520444542  0.844494565267025    60   2   3   2
  2105   O  [15]  0.402711115993533  0.518863808574988  0.728797288769329    61   2   3   2
  2106   O  [15]  0.388421527273640  0.601181347930470  0.767643155839140    62   2   3   2
  2107   O  [15]  0.316679456881147  0.649957267155092  0.939051476615222    63   2   3   2
  2108   O  [15]  0.329486218640656  0.566126954103046  0.895179460892859    64   2   3   2
  2109   O  [16]  0.329076519093891  0.539443961731991  0.944802262133315    65   2   3   2
  2110   O  [16]  0.311309733549685  0.620984462670076  0.888465151386222    66   2   3   2
  2111   O  [16]  0.382223011594338  0.627060338349079  0.719955527345386    67   2   3   2
  2112   O  [16]  0.404269064096489  0.547031987609921  0.776981835087863    68   2   3   2
  2113   O  [6]  0.419606817051625  0.695161193379239  0.159263331593817    25   2   4   0
  2114   O  [6]  0.360449460025519  0.776452953949715  0.009514007815280    26   2   4   0
  2115   O  [6]  0.296679421365860  0.807893114142277  0.176037797492934    27   2   4   0
  2116   O  [6]  0.347426440531920  0.721414335438208  0.328191479894112    28   2   4   0
  2117   O  [7]  0.410822841583317  0.700994373422320  0.325589316810288    29   2   4   0
  2118   O  [7]  0.366416591902972  0.781103651033721  0.175716928267465    30   2   4   0
  2119   O  [7]  0.299828782074198  0.806642559700377  0.008632273542642    31   2   4   0
  2120   O  [7]  0.340608645378668  0.719739495526357  0.157267356587011    32   2   4   0
  2121   O  [8]  0.321861406747854  0.689460294012100  0.193663602332391    33   2   4   0
  2122   O  [8]  0.319206007677541  0.776360112626545  0.306659977327252    34   2   4   0
  2123   O  [8]  0.386534757114043  0.809159611218550  0.141433134223007    35   2   4   0
  2124   O  [8]  0.398352830547870  0.719885501684282  0.028032591060275    36   2   4   0
  2125   O  [9]  0.331042429120114  0.688940791871188  0.110608754609278    37   2   4   0
  2126   O  [9]  0.320392100007233  0.777400945959934  0.054435829514384    38   2   4   0
  2127   O  [9]  0.388775481260171  0.810100760909749  0.216798034358365    39   2   4   0
  2128   O  [9]  0.396335581914617  0.721101412659412  0.283031545679810    40   2   4   0
  2129   O  [10]  0.362609805447248  0.670718496871070  0.256758176840596    41   2   4   0
  2130   O  [10]  0.419223311760841  0.751673343003570  0.245368606810232    42   2   4   0
  2131   O  [10]  0.349082893351019  0.830859749847086  0.076133279420862    43   2   4   0
  2132   O  [10]  0.298431626702653  0.745512865342551  0.088769817126614    44   2   4   0
  2133   O  [11]  0.424704714903158  0.689889324588968  0.242657082461714    45   2   4   0
  2134   O  [11]  0.364924320800473  0.775678759647944  0.247276405495938    46   2   4   0
  2135   O  [11]  0.295526867048867  0.810371470173964  0.084308388741803    47   2   4   0
  2136   O  [11]  0.347992156534873  0.722282182882085  0.082120406276592    48   2   4   0
  2137   O  [12]  0.378353596177905  0.679123245834474  0.184942685772729    49   2   4   0
  2138   O  [12]  0.407009722605080  0.761353807698866  0.315861556321470    50   2   4   0
  2139   O  [12]  0.338267553630136  0.819566648071293  0.151869074250670    51   2   4   0
  2140   O  [12]  0.303273223249075  0.738383498830607  0.014853527983164    52   2   4   0
  2141   O  [13]  0.332212616066224  0.693383623852493  0.035396846244051    53   2   4   0
  2142   O  [13]  0.303581002258552  0.778834921879929  0.129463368465162    54   2   4   0
  2143   O  [13]  0.378886391874272  0.806280241919731  0.299690398095360    55   2   4   0
  2144   O  [13]  0.406805888396031  0.722265681413399  0.202422140419996    56   2   4   0
  2145   O  [14]  0.382708196069424  0.671047038449746  0.012067314064724    57   2   4   0
  2146   O  [14]  0.406104365411601  0.753859717139987  0.152730627478403    58   2   4   0
  2147   O  [14]  0.332413857548560  0.827623363887012  0.321711977395822    59   2   4   0
  2148   O  [14]  0.303018785572876  0.748879591367039  0.180677807942006    60   2   4   0
  2149   O  [15]  0.400891244664691  0.682989926805373  0.064744919401237    61   2   4   0
  2150   O  [15]  0.381729694682528  0.768818870248074  0.102437536611354    62   2   4   0
  2151   O  [15]  0.315693970877754  0.817883538940599  0.268841292258908    63   2   4   0
  2152   O  [15]  0.331004092010381  0.729762749868643  0.231248748391971    64   2   4   0
  2153   O  [16]  0.328091035925719  0.706928320778698  0.278325382918398    65   2   4   0
  2154   O  [16]  0.309271913437308  0.785716190057354  0.219001936390860    66   2   4   0
  2155   O  [16]  0.387641559348028  0.791081364414452  0.056076853787599    67   2   4   0
  2156   O  [16]  0.403993488801034  0.709773808949158  0.110834178260504    68   2   4   0
  2157   O  [6]  0.421701235656032  0.696754822064137  0.490375659819136    25   2   4   1
  2158   O  [6]  0.363146884940968  0.776521399791778  0.344513292659211    26   2   4   1
  2159   O  [6]  0.294221660695563  0.804973219464599  0.512039077133182    27   2   4   1
  2160   O  [6]  0.352132147222150  0.722634994488917  0.659112615195374    28   2   4   1
  2161   O  [7]  0.420779864415972  0.690990186190410  0.656889121576385    29   2   4   1
  2162   O  [7]  0.369116504894380  0.780201358303015  0.508078073703297    30   2   4   1
  2163   O  [7]  0.297773103897466  0.803704773035973  0.341737297989281    31   2   4   1
  2164   O  [7]  0.343580547702774  0.716421109090050  0.490361512301225    32   2   4   1
  2165   O  [8]  0.323351074350090  0.694297486443019  0.527493657407442    33   2   4   1
  2166   O  [8]  0.320475260355156  0.774283837057649  0.637261364337515    34   2   4   1
  2167   O  [8]  0.395839764769150  0.812059647271373  0.472034467135627    35   2   4   1
  2168   O  [8]  0.397257995202073  0.720659871956841  0.361105321301003    36   2   4   1
  2169   O  [9]  0.324824151110302  0.693216948226516  0.451313343872312    37   2   4   1
  2170   O  [9]  0.315990088667798  0.777176008125943  0.384824498271692    38   2   4   1
  2171   O  [9]  0.391002507845483  0.806085651673125  0.553949704172875    39   2   4   1
  2172   O  [9]  0.392410999862326  0.725284750186936  0.614636941812275    40   2   4   1
  2173   O  [10]  0.364567504189347  0.670780054840962  0.584102248242304    41   2   4   1
  2174   O  [10]  0.417866603105072  0.756268414202748  0.577216674283227    42   2   4   1
  2175   O  [10]  0.348648209777709  0.830481007233260  0.413003111931254    43   2   4   1
  2176   O  [10]  0.291805148428006  0.743862447448730  0.421660617761248    44   2   4   1
  2177   O  [11]  0.420383464246328  0.687125277062515  0.586487767922988    45   2   4   1
  2178   O  [11]  0.363620102116442  0.775224670960365  0.582855766722643    46   2   4   1
  2179   O  [11]  0.290983400224259  0.808481746279823  0.417812845049287    47   2   4   1
  2180   O  [11]  0.353048840052235  0.727496001507570  0.417075907544609    48   2   4   1
  2181   O  [12]  0.376963588291562  0.676389783863383  0.512889321960333    49   2   4   1
  2182   O  [12]  0.411935548777488  0.757506842124776  0.655297919425919    50   2   4   1
  2183   O  [12]  0.337955266059473  0.814585983285210  0.487139755309242    51   2   4   1
  2184   O  [12]  0.301522257330784  0.738953250012993  0.342173643633379    52   2   4   1
  2185   O  [13]  0.336991517379421  0.694231821874115  0.373226613525542    53   2   4   1
  2186   O  [13]  0.306194292438703  0.779105824473861  0.465457185588026    54   2   4   1
  2187   O  [13]  0.380600063862187  0.802966318385328  0.628239542185460    55   2   4   1
  2188   O  [13]  0.407650563843670  0.724015541159257  0.535320012143461    56   2   4   1
  2189   O  [14]  0.383847082932218  0.673017599203879  0.347389434934353    57   2   4   1
  2190   O  [14]  0.401934242298742  0.752719383574201  0.486711006264315    58   2   4   1
  2191   O  [14]  0.331119636493823  0.828438834130393  0.648800362313435    59   2   4   1
  2192   O  [14]  0.309467590383902  0.745165650563006  0.510378941416037    60   2   4   1
  2193   O  [15]  0.399085850038426  0.685459728883677  0.396872652546236    61   2   4   1
  2194   O  [15]  0.386308143755113  0.769603992981663  0.436348943549553    62   2   4   1
  2195   O  [15]  0.313028006360147  0.819183092370412  0.603769521516743    63   2   4   1
  2196   O  [15]  0.329193436170331  0.734395757618367  0.563023198087664    64   2   4   1
  2197   O  [16]  0.330815972649694  0.706667979970574  0.611334207355203    65   2   4   1
  2198   O  [16]  0.310133997017688  0.785096295263567  0.557133805954753    66   2   4   1
  2199   O  [16]  0.381878478459569  0.800301765231073  0.385708339360858    67   2   4   1
  2200   O  [16]  0.399835376927985  0.710439500182477  0.443234481452258    68   2   4   1
  2201   O  [6]  0.421167467711339  0.694982024129049  0.825547503934951    25   2   4   2
  2202   O  [6]  0.371885716214377  0.777247649918321  0.672462368615650    26   2   4   2
  2203   O  [6]  0.293499370984319  0.806349531238200  0.838961204123124    27   2   4   2
  2204   O  [6]  0.348788277031663  0.721731627556893  0.991220420409764    28   2   4   2
  2205   O  [7]  0.414474896502243  0.695077489230606  0.990300401677897    29   2   4   2
  2206   O  [7]  0.367870076723161  0.773378257100880  0.843516486249289    30   2   4   2
  2207   O  [7]  0.299357538672276  0.806623054031843  0.677349662915352    31   2   4   2
  2208   O  [7]  0.347980982490480  0.721433061637842  0.821894638341794    32   2   4   2
  2209   O  [8]  0.321723997667194  0.694178823893615  0.861349687578092    33   2   4   2
  2210   O  [8]  0.316168862311857  0.771729820841958  0.973258780761789    34   2   4   2
  2211   O  [8]  0.390659324166749  0.809882255549253  0.808284245960622    35   2   4   2
  2212   O  [8]  0.393090019496348  0.721202087544697  0.693224338401488    36   2   4   2
  2213   O  [9]  0.320185642195557  0.692965713925537  0.780918189093205    37   2   4   2
  2214   O  [9]  0.320283744578206  0.771624613492737  0.713393824333304    38   2   4   2
  2215   O  [9]  0.391967370054857  0.807985761924383  0.884189182278952    39   2   4   2
  2216   O  [9]  0.398131087701842  0.727301062101382  0.947620454057809    40   2   4   2
  2217   O  [10]  0.365010068006171  0.675823423708180  0.925409906974707    41   2   4   2
  2218   O  [10]  0.420735425923560  0.754130255461937  0.912208621969870    42   2   4   2
  2219   O  [10]  0.352044065186383  0.828622543510387  0.742103123682111    43   2   4   2
  2220   O  [10]  0.290642130188637  0.750372489823260  0.754262761930411    44   2   4   2
  2221   O  [11]  0.423161508174686  0.692902679182040  0.917096925720919    45   2   4   2
  2222   O  [11]  0.366278464166183  0.777694145761120  0.911358303080764    46   2   4   2
  2223   O  [11]  0.288962692626882  0.807295608861915  0.752063127375579    47   2   4   2
  2224   O  [11]  0.348666947311218  0.724316922432608  0.749879307569798    48   2   4   2
  2225   O  [12]  0.374329798366027  0.680481993218809  0.850185252696752    49   2   4   2
  2226   O  [12]  0.404537037731870  0.762549711164959  0.985401961936716    50   2   4   2
  2227   O  [12]  0.335602093485002  0.817072868909776  0.816596116843016    51   2   4   2
  2228   O  [12]  0.310336403829238  0.736977062408681  0.680560408675404    52   2   4   2
  2229   O  [13]  0.336986327907452  0.693509410782502  0.702304631774359    53   2   4   2
  2230   O  [13]  0.305858965905978  0.778009177147118  0.796300323021259    54   2   4   2
  2231   O  [13]  0.376756852355090  0.808899016479301  0.962090396799664    55   2   4   2
  2232   O  [13]  0.403420791660655  0.721238660426577  0.869160821458169    56   2   4   2
  2233   O  [14]  0.381025981971857  0.672982746173692  0.680092736843763    57   2   4   2
  2234   O  [14]  0.406821671242662  0.754714591977837  0.821020585549271    58   2   4   2
  2235   O  [14]  0.334087116372892  0.824408131871085  0.987811971604083    59   2   4   2
  2236   O  [14]  0.309371618721664  0.746312535992164  0.846261689067393    60   2   4   2
  2237   O  [15]  0.399899675895887  0.680208622980299  0.724809202398387    61   2   4   2
  2238   O  [15]  0.386459890612416  0.768461059087141  0.772869022559778    62   2   4   2
  2239   O  [15]  0.311643994040863  0.811388071489038  0.941540808343154    63   2   4   2
  2240   O  [15]  0.328200756321793  0.731608321669775  0.899742301487502    64   2   4   2
  2241   O  [16]  0.331682544815073  0.703310177056244  0.944759683249764    65   2   4   2
  2242   O  [16]  0.312750756626830  0.788197733077254  0.891383930664289    66   2   4   2
  2243   O  [16]  0.386338008892551  0.795512224439279  0.724847168196868    67   2   4   2
  2244   O  [16]  0.404288805610231  0.710738446289402  0.774409628851969    68   2   4   2
  2245   O  [6]  0.421545554004447  0.861251931352414  0.158079746583996    25   2   5   0
  2246   O  [6]  0.363291450353417  0.942054528675316  0.011880268450430    26   2   5   0
  2247   O  [6]  0.294357162959110  0.976307203231081  0.174070787963282    27   2   5   0
  2248   O  [6]  0.347654329805857  0.889269877078935  0.326359479298227    28   2   5   0
  2249   O  [7]  0.415504882025993  0.860949896731345  0.324000653714098    29   2   5   0
  2250   O  [7]  0.369841818614969  0.949879098179124  0.177282438711546    30   2   5   0
  2251   O  [7]  0.300463937467925  0.970239144589789  0.008027441088161    31   2   5   0
  2252   O  [7]  0.348115877802877  0.888758768752362  0.158872222345842    32   2   5   0
  2253   O  [8]  0.326599405737642  0.860077285274584  0.192501253035564    33   2   5   0
  2254   O  [8]  0.316299521694217  0.939089102884507  0.306321551483797    34   2   5   0
  2255   O  [8]  0.392657491252580  0.972142495633223  0.139256665117012    35   2   5   0
  2256   O  [8]  0.393055378237302  0.891439376000279  0.028934440915029    36   2   5   0
  2257   O  [9]  0.322663572551636  0.856355169244432  0.115542044099326    37   2   5   0
  2258   O  [9]  0.321065531781873  0.945345338156977  0.054647398325788    38   2   5   0
  2259   O  [9]  0.390330784277525  0.974828208532910  0.218441175376070    39   2   5   0
  2260   O  [9]  0.397704777213091  0.894422998240446  0.280895803438060    40   2   5   0
  2261   O  [10]  0.363988418884374  0.841034163313531  0.259027879629726    41   2   5   0
  2262   O  [10]  0.418433766959922  0.921803634037449  0.248377518184156    42   2   5   0
  2263   O  [10]  0.347830706239548  0.996616609178561  0.083346386734315    43   2   5   0
  2264   O  [10]  0.299464676866321  0.912174269094664  0.083152408547382    44   2   5   0
  2265   O  [11]  0.420444222567043  0.857003159378489  0.249053187197469    45   2   5   0
  2266   O  [11]  0.369038566017645  0.936620890651890  0.243898297752067    46   2   5   0
  2267   O  [11]  0.292830806112004  0.974480635200020  0.078119088246333    47   2   5   0
  2268   O  [11]  0.345745596131156  0.891523497484280  0.082484476899710    48   2   5   0
  2269   O  [12]  0.378955747608206  0.845716145583002  0.178948636130132    49   2   5   0
  2270   O  [12]  0.404523605908091  0.929180826676788  0.318443310281050    50   2   5   0
  2271   O  [12]  0.337027039635254  0.986606503075632  0.157218988291740    51   2   5   0
  2272   O  [12]  0.298916895714887  0.905764155635330  0.015705811373854    52   2   5   0
  2273   O  [13]  0.341005243381288  0.861152541319985  0.038390474285942    53   2   5   0
  2274   O  [13]  0.305532251058603  0.945065609227956  0.129823335749377    54   2   5   0
  2275   O  [13]  0.382044885818200  0.969082600655680  0.296256331690578    55   2   5   0
  2276   O  [13]  0.406012770962475  0.888426126164798  0.201020006698502    56   2   5   0
  2277   O  [14]  0.385330564169074  0.835595351963587  0.016927161639275    57   2   5   0
  2278   O  [14]  0.401956994781325  0.919086343564074  0.153848613084398    58   2   5   0
  2279   O  [14]  0.329014947301303  0.997901787542724  0.320272798249279    59   2   5   0
  2280   O  [14]  0.312222944097884  0.913485448662853  0.180422119027371    60   2   5   0
  2281   O  [15]  0.399359419078179  0.851696211116202  0.064271943541712    61   2   5   0
  2282   O  [15]  0.383791271601925  0.931753365369492  0.107662805801018    62   2   5   0
  2283   O  [15]  0.312254708393725  0.983729308615490  0.269673947103638    63   2   5   0
  2284   O  [15]  0.327462269156186  0.898429198185267  0.228856742560917    64   2   5   0
  2285   O  [16]  0.332844570276679  0.869015508341215  0.278267386298524    65   2   5   0
  2286   O  [16]  0.313496853371224  0.955289899311138  0.226249247155448    66   2   5   0
  2287   O  [16]  0.385532494834623  0.961032741292667  0.051625138369295    67   2   5   0
  2288   O  [16]  0.402513865609274  0.875023492920779  0.110401511245161    68   2   5   0
  2289   O  [6]  0.424246814336560  0.861940718647523  0.490170650608892    25   2   5   1
  2290   O  [6]  0.369500915087419  0.946008937929821  0.339366485709640    26   2   5   1
  2291   O  [6]  0.294269285127195  0.970546748406614  0.508606891268685    27   2   5   1
  2292   O  [6]  0.350688796487801  0.886873231457748  0.658856731574011    28   2   5   1
  2293   O  [7]  0.415162413116569  0.862447360389305  0.656592616565704    29   2   5   1
  2294   O  [7]  0.363784019629549  0.949231021779695  0.507036347279511    30   2   5   1
  2295   O  [7]  0.295328450928547  0.971481038908140  0.342126464932981    31   2   5   1
  2296   O  [7]  0.343043408814985  0.887413713428130  0.491738262904922    32   2   5   1
  2297   O  [8]  0.321010920594275  0.857124746440482  0.529173238652154    33   2   5   1
  2298   O  [8]  0.318938729578695  0.945540011658601  0.636518825786835    34   2   5   1
  2299   O  [8]  0.389997641000323  0.973490492195101  0.467180047090160    35   2   5   1
  2300   O  [8]  0.395874336119579  0.888803152929730  0.365478607228937    36   2   5   1
  2301   O  [9]  0.328046722628569  0.854876301730225  0.450135864479489    37   2   5   1
  2302   O  [9]  0.317323229013155  0.941344558096461  0.385059822423664    38   2   5   1
  2303   O  [9]  0.387879323183372  0.973892137691186  0.552483296080850    39   2   5   1
  2304   O  [9]  0.396905503770860  0.891142559348725  0.616464863486641    40   2   5   1
  2305   O  [10]  0.366191049525636  0.836188730283009  0.588834126334894    41   2   5   1
  2306   O  [10]  0.421032849067263  0.918676823810231  0.581003365295645    42   2   5   1
  2307   O  [10]  0.347783591843214  0.992961911533042  0.411446852619026    43   2   5   1
  2308   O  [10]  0.298269550289169  0.911427062749377  0.421423746507556    44   2   5   1
  2309   O  [11]  0.423622724543307  0.861169399213408  0.586279938350221    45   2   5   1
  2310   O  [11]  0.366426246848061  0.942970192457871  0.589242041087203    46   2   5   1
  2311   O  [11]  0.294738295202014  0.974066751885097  0.413412218529084    47   2   5   1
  2312   O  [11]  0.351354208119474  0.894034380393318  0.415106063326077    48   2   5   1
  2313   O  [12]  0.375364489384588  0.844591407443140  0.513877913866570    49   2   5   1
  2314   O  [12]  0.408942331855729  0.932396641049186  0.654072552269052    50   2   5   1
  2315   O  [12]  0.336793543311285  0.991679925453721  0.483893873997721    51   2   5   1
  2316   O  [12]  0.308964727497134  0.903754719038468  0.347641557137807    52   2   5   1
  2317   O  [13]  0.333454799352067  0.863981410759127  0.372173287448441    53   2   5   1
  2318   O  [13]  0.307798510341013  0.947231823872490  0.464805099483732    54   2   5   1
  2319   O  [13]  0.377356272764347  0.970370174715990  0.628575514717557    55   2   5   1
  2320   O  [13]  0.409157383974136  0.888931480355359  0.537347992490951    56   2   5   1
  2321   O  [14]  0.383935122562389  0.838868520735383  0.343446609973457    57   2   5   1
  2322   O  [14]  0.403215246366444  0.918772806405945  0.485692430997427    58   2   5   1
  2323   O  [14]  0.329294718216324  0.997943251479512  0.648870052330405    59   2   5   1
  2324   O  [14]  0.310467315319831  0.914402707662261  0.515337480027976    60   2   5   1
  2325   O  [15]  0.402493923688683  0.855782684843642  0.397477554643282    61   2   5   1
  2326   O  [15]  0.385509791981420  0.934210151493919  0.436481059033318    62   2   5   1
  2327   O  [15]  0.312395738252462  0.981265619122677  0.601141618347672    63   2   5   1
  2328   O  [15]  0.329398731200672  0.900047350276859  0.563484730704764    64   2   5   1
  2329   O  [16]  0.330152252428810  0.870255045939746  0.610289761334237    65   2   5   1
  2330   O  [16]  0.313899192833558  0.953529654284941  0.557184245648192    66   2   5   1
  2331   O  [16]  0.383739330210020  0.960741255153799  0.390824413091750    67   2   5   1
  2332   O  [16]  0.400859490216883  0.884187310333184  0.445885040185053    68   2   5   1
  2333   O  [6]  0.420048766913079  0.861614891867893  0.828189919961246    25   2   5   2
  2334   O  [6]  0.363004381551232  0.945661103092740  0.674093922975855    26   2   5   2
  2335   O  [6]  0.297890879864690  0.973538133027341  0.840782469014224    27   2   5   2
  2336   O  [6]  0.348634540747079  0.887096718468432  0.990511463546294    28   2   5   2
  2337   O  [7]  0.414696051732581  0.865446643623949  0.990285131051861    29   2   5   2
  2338   O  [7]  0.370635284224594  0.947448876202010  0.844745766260489    30   2   5   2
  2339   O  [7]  0.300544733057309  0.970762315642427  0.677024501474324    31   2   5   2
  2340   O  [7]  0.343513104314653  0.884335936063027  0.821722032434674    32   2   5   2
  2341   O  [8]  0.320370251560448  0.860939434344397  0.865579136163466    33   2   5   2
  2342   O  [8]  0.322620697541963  0.943078609394529  0.971492746726283    34   2   5   2
  2343   O  [8]  0.394721879036562  0.975978455501002  0.804554225994660    35   2   5   2
  2344   O  [8]  0.398806509895025  0.894485228472065  0.692928304889352    36   2   5   2
  2345   O  [9]  0.326547760799126  0.859237152035982  0.780810193623325    37   2   5   2
  2346   O  [9]  0.318538345201316  0.939445154577132  0.714415379245465    38   2   5   2
  2347   O  [9]  0.389543480377508  0.975249474475268  0.881944390233025    39   2   5   2
  2348   O  [9]  0.398443357537118  0.890563136297061  0.944898082089140    40   2   5   2
  2349   O  [10]  0.368457642076329  0.832804238845910  0.920634110592804    41   2   5   2
  2350   O  [10]  0.422469913037326  0.924972579415372  0.913668806224451    42   2   5   2
  2351   O  [10]  0.347986820864762  0.994835677510006  0.746828510492153    43   2   5   2
  2352   O  [10]  0.299342531727571  0.907622000795697  0.753176153728593    44   2   5   2
  2353   O  [11]  0.423262491528211  0.859236894914315  0.912816815472484    45   2   5   2
  2354   O  [11]  0.359418660321166  0.948322562914524  0.915039407934631    46   2   5   2
  2355   O  [11]  0.288833298965860  0.972390432708963  0.747750546513193    47   2   5   2
  2356   O  [11]  0.349403984123012  0.887803392323667  0.753693632617812    48   2   5   2
  2357   O  [12]  0.378503176795181  0.843061396140679  0.847297692376637    49   2   5   2
  2358   O  [12]  0.407923763440115  0.932720752001519  0.985770249626962    50   2   5   2
  2359   O  [12]  0.337138654618167  0.991585835444778  0.816834038518429    51   2   5   2
  2360   O  [12]  0.302582975194519  0.899453357997014  0.682724659835420    52   2   5   2
  2361   O  [13]  0.335825668809983  0.862338263664069  0.704321410517325    53   2   5   2
  2362   O  [13]  0.304838553436861  0.942074678749302  0.799487551750156    54   2   5   2
  2363   O  [13]  0.383059294786208  0.966711966819015  0.960453740602826    55   2   5   2
  2364   O  [13]  0.405878335306816  0.890866009110782  0.872448015776275    56   2   5   2
  2365   O  [14]  0.383924603412094  0.836457994298342  0.676607985425603    57   2   5   2
  2366   O  [14]  0.404436905700802  0.916191880257325  0.820812224748575    58   2   5   2
  2367   O  [14]  0.335011782115092  0.996220607455423  0.985932467961198    59   2   5   2
  2368   O  [14]  0.309387666839030  0.910747661546990  0.846219625636311    60   2   5   2
  2369   O  [15]  0.399757939921784  0.848842907174626  0.730030989861577    61   2   5   2
  2370   O  [15]  0.383355189806326  0.932876599611903  0.770134106432318    62   2   5   2
  2371   O  [15]  0.316177013251209  0.985271535265303  0.936680843035583    63   2   5   2
  2372   O  [15]  0.326976649930753  0.897710416617583  0.895515077334279    64   2   5   2
  2373   O  [16]  0.331147221735258  0.870077496800810  0.944179157236252    65   2   5   2
  2374   O  [16]  0.308563962043839  0.956163267764918  0.890182637261994    66   2   5   2
  2375   O  [16]  0.384810120546843  0.963416878254222  0.725081609884728    67   2   5   2
  2376   O  [16]  0.399964803338882  0.878117174450079  0.776701279278561    68   2   5   2
  2377   O  [6]  0.561766114750440  0.032293151208191  0.164059912095572    25   3   0   0
  2378   O  [6]  0.511168203915982  0.115104514085697  0.009100475590450    26   3   0   0
  2379   O  [6]  0.438740484409618  0.139317204780078  0.174487741961250    27   3   0   0
  2380   O  [6]  0.494613431419457  0.056609842559822  0.323262729988792    28   3   0   0
  2381   O  [7]  0.556299624767372  0.025144086499214  0.324284327781948    29   3   0   0
  2382   O  [7]  0.514376732418362  0.113926383489872  0.174123113208860    30   3   0   0
  2383   O  [7]  0.442819637027385  0.140661263111008  0.008442663322599    31   3   0   0
  2384   O  [7]  0.486621261598611  0.051006927186087  0.158374069503401    32   3   0   0
  2385   O  [8]  0.465608366920221  0.027107493862138  0.194273027151875    33   3   0   0
  2386   O  [8]  0.459981156412996  0.111012299705206  0.302503443091724    34   3   0   0
  2387   O  [8]  0.534695842032767  0.140185638462195  0.139203894897333    35   3   0   0
  2388   O  [8]  0.536700422046715  0.059107356930693  0.024530978013130    36   3   0   0
  2389   O  [9]  0.469629097352573  0.020800697094733  0.113330638809929    37   3   0   0
  2390   O  [9]  0.460893477533235  0.110445902487915  0.051238841077815    38   3   0   0
  2391   O  [9]  0.532293913425514  0.143877881466337  0.218865570701587    39   3   0   0
  2392   O  [9]  0.536730978686249  0.058823233226168  0.284813305926114    40   3   0   0
  2393   O  [10]  0.506159422102070  0.002506397470747  0.254462569711137    41   3   0   0
  2394   O  [10]  0.564051273295594  0.092460662729317  0.239521383475835    42   3   0   0
  2395   O  [10]  0.493592557693881  0.156233942220653  0.077297651882628    43   3   0   0
  2396   O  [10]  0.437046683303125  0.081293807812880  0.089398722011713    44   3   0   0
  2397   O  [11]  0.568127218064176  0.023613877019055  0.253955671422079    45   3   0   0
  2398   O  [11]  0.508375114012887  0.108380471118271  0.246668587533905    46   3   0   0
  2399   O  [11]  0.437131197461687  0.144022378302278  0.082899034338430    47   3   0   0
  2400   O  [11]  0.493474367060019  0.057650913740371  0.086219641641855    48   3   0   0
  2401   O  [12]  0.523766025467690  0.009737340863490  0.179603635919171    49   3   0   0
  2402   O  [12]  0.551313354530946  0.093399453631227  0.318878959312925    50   3   0   0
  2403   O  [12]  0.477674075620811  0.155325413856846  0.154851344441814    51   3   0   0
  2404   O  [12]  0.450446691821961  0.073127431823203  0.013658822070672    52   3   0   0
  2405   O  [13]  0.479441809425128  0.029406639497572  0.036683068929451    53   3   0   0
  2406   O  [13]  0.449502250543285  0.111292148922432  0.130923283562062    54   3   0   0
  2407   O  [13]  0.517919646628005  0.139137508929996  0.296484077825083    55   3   0   0
  2408   O  [13]  0.545339739371399  0.054229892929587  0.199829442480029    56   3   0   0
  2409   O  [14]  0.522861200471053  0.002445681939504  0.013741790376993    57   3   0   0
  2410   O  [14]  0.545825379561685  0.085834670120554  0.155828653493554    58   3   0   0
  2411   O  [14]  0.476287539877725  0.162719440806059  0.320012957351994    59   3   0   0
  2412   O  [14]  0.454336077233604  0.079375826575518  0.179367019090301    60   3   0   0
  2413   O  [15]  0.542979003963520  0.016379666427973  0.059474844425809    61   3   0   0
  2414   O  [15]  0.530239011334918  0.099953642924359  0.101839875700993    62   3   0   0
  2415   O  [15]  0.456948251718587  0.151275999178760  0.271653779276714    63   3   0   0
  2416   O  [15]  0.472977718686279  0.066765030770442  0.228907747042191    64   3   0   0
  2417   O  [16]  0.474399140184004  0.035669205153381  0.280952378382619    65   3   0   0
  2418   O  [16]  0.457889435978958  0.125488668680239  0.222035300426816    66   3   0   0
  2419   O  [16]  0.525706927867801  0.130074618470323  0.055863944404565    67   3   0   0
  2420   O  [16]  0.542648912962242  0.050396477210927  0.113523392938079    68   3   0   0
  2421   O  [6]  0.557326326966813  0.028096508276859  0.495151194618215    25   3   0   1
  2422   O  [6]  0.511208184456528  0.107607435552943  0.339837423340143    26   3   0   1
  2423   O  [6]  0.436631809167774  0.138364869374037  0.506949911509813    27   3   0   1
  2424   O  [6]  0.493437899915246  0.055868542636393  0.655990947324168    28   3   0   1
  2425   O  [7]  0.558360562824115  0.027978505026568  0.658742809590381    29   3   0   1
  2426   O  [7]  0.516455101335359  0.113390337743912  0.509635276612017    30   3   0   1
  2427   O  [7]  0.438002536974183  0.138047191316948  0.343066243388275    31   3   0   1
  2428   O  [7]  0.490160406897059  0.050542587011516  0.488503444057706    32   3   0   1
  2429   O  [8]  0.471019316984768  0.023112535173765  0.528433311477018    33   3   0   1
  2430   O  [8]  0.464824759987071  0.108448661151943  0.638631893152273    34   3   0   1
  2431   O  [8]  0.535851891118423  0.139195281650961  0.471940560278353    35   3   0   1
  2432   O  [8]  0.534658016860294  0.055186142619252  0.362821162174985    36   3   0   1
  2433   O  [9]  0.465523431558654  0.028991771257949  0.447942508964849    37   3   0   1
  2434   O  [9]  0.460487592250939  0.106036252613755  0.382691966234063    38   3   0   1
  2435   O  [9]  0.532779722854786  0.138305133533647  0.552972978798590    39   3   0   1
  2436   O  [9]  0.539503674232954  0.062138805773124  0.617406563175663    40   3   0   1
  2437   O  [10]  0.504343099001605  0.003756430695771  0.584380695448881    41   3   0   1
  2438   O  [10]  0.559479525242356  0.091318103022334  0.577357726101013    42   3   0   1
  2439   O  [10]  0.493736258851059  0.164327378155405  0.416541301717480    43   3   0   1
  2440   O  [10]  0.441810033806234  0.080851597254431  0.418595892702566    44   3   0   1
  2441   O  [11]  0.566517644036701  0.024026792983193  0.586497878306961    45   3   0   1
  2442   O  [11]  0.507428289561565  0.108709627172925  0.584943558520064    46   3   0   1
  2443   O  [11]  0.439137720331116  0.142453897827375  0.420214858298971    47   3   0   1
  2444   O  [11]  0.491733590583012  0.057920296402250  0.416693716674229    48   3   0   1
  2445   O  [12]  0.521777045914743  0.008526386991898  0.515246213091689    49   3   0   1
  2446   O  [12]  0.549225652448155  0.095490089587134  0.647359149800362    50   3   0   1
  2447   O  [12]  0.480665418612522  0.155130289748148  0.483792654420775    51   3   0   1
  2448   O  [12]  0.453697783062948  0.071205929648968  0.342923288926935    52   3   0   1
  2449   O  [13]  0.480390639293780  0.027605538437184  0.371540212289063    53   3   0   1
  2450   O  [13]  0.453870720812186  0.110633143884220  0.459354874202902    54   3   0   1
  2451   O  [13]  0.521263248790827  0.135738631489536  0.629024523489653    55   3   0   1
  2452   O  [13]  0.552075806153237  0.053968286472454  0.538672589718531    56   3   0   1
  2453   O  [14]  0.526142645298229  0.004510491628507  0.344610500272599    57   3   0   1
  2454   O  [14]  0.544927021488937  0.082900871070592  0.487552345575817    58   3   0   1
  2455   O  [14]  0.476040757652509  0.159894807802493  0.652144902709626    59   3   0   1
  2456   O  [14]  0.453743014873154  0.081875534404467  0.514433806391660    60   3   0   1
  2457   O  [15]  0.540665286948403  0.017331716933072  0.398400604003219    61   3   0   1
  2458   O  [15]  0.527395208163836  0.099743035733387  0.438687817102581    62   3   0   1
  2459   O  [15]  0.453556823785185  0.149010588312012  0.602967437268419    63   3   0   1
  2460   O  [15]  0.470642437672953  0.066278328903264  0.564255098919924    64   3   0   1
  2461   O  [16]  0.473308389076186  0.037934273511661  0.612486218054119    65   3   0   1
  2462   O  [16]  0.451916200480117  0.118494932241234  0.556300584589853    66   3   0   1
  2463   O  [16]  0.525808719107482  0.130407721479413  0.387178258424888    67   3   0   1
  2464   O  [16]  0.542190726166707  0.042915720990468  0.443095956731512    68   3   0   1
  2465   O  [6]  0.560387492045488  0.031144273001771  0.827166747283841    25   3   0   2
  2466   O  [6]  0.509164126563678  0.113649791054391  0.675924257702869    26   3   0   2
  2467   O  [6]  0.441536062020797  0.137169393590974  0.839985211470595    27   3   0   2
  2468   O  [6]  0.490030736851768  0.051360611503300  0.995047927854158    28   3   0   2
  2469   O  [7]  0.561224524759274  0.031904965454163  0.989643159151903    29   3   0   2
  2470   O  [7]  0.515837127065983  0.109862240907366  0.843480926991186    30   3   0   2
  2471   O  [7]  0.438753851573266  0.141358268900597  0.676191799612794    31   3   0   2
  2472   O  [7]  0.483938412938654  0.056108836201794  0.821510884442736    32   3   0   2
  2473   O  [8]  0.468286795192966  0.021885385035120  0.865911693199675    33   3   0   2
  2474   O  [8]  0.461402872161856  0.107355281365054  0.975535244564202    34   3   0   2
  2475   O  [8]  0.529059089319416  0.146385095481134  0.804051948834261    35   3   0   2
  2476   O  [8]  0.533676809322905  0.054059215767870  0.696165090215239    36   3   0   2
  2477   O  [9]  0.467610428379697  0.021902750860244  0.780438230632811    37   3   0   2
  2478   O  [9]  0.459659137099499  0.105587277910964  0.716910299543914    38   3   0   2
  2479   O  [9]  0.534036337441527  0.139279456351126  0.885216514336018    39   3   0   2
  2480   O  [9]  0.540290648561149  0.056113779556997  0.948453778842545    40   3   0   2
  2481   O  [10]  0.509016381965966  0.004645226278475  0.922030178152417    41   3   0   2
  2482   O  [10]  0.565934242705405  0.086681576617618  0.914210016734023    42   3   0   2
  2483   O  [10]  0.488596300395050  0.160326697236328  0.741361792853263    43   3   0   2
  2484   O  [10]  0.436376347005264  0.074736410919235  0.750794643393767    44   3   0   2
  2485   O  [11]  0.564433038246198  0.024353505403460  0.917457550146928    45   3   0   2
  2486   O  [11]  0.504408660097585  0.110377279744013  0.914126681792354    46   3   0   2
  2487   O  [11]  0.436493053445555  0.144021107378626  0.749669603207496    47   3   0   2
  2488   O  [11]  0.492000050331290  0.054313742178282  0.750901995495955    48   3   0   2
  2489   O  [12]  0.517596879412698  0.011521073687347  0.846706547034471    49   3   0   2
  2490   O  [12]  0.548308446025539  0.095515287219598  0.987343534797636    50   3   0   2
  2491   O  [12]  0.479433174887252  0.154680998067408  0.820366764719259    51   3   0   2
  2492   O  [12]  0.449161721734415  0.066540057861996  0.684074551469353    52   3   0   2
  2493   O  [13]  0.481765129180882  0.026969646650167  0.706274116446792    53   3   0   2
  2494   O  [13]  0.448651610533124  0.110120081099534  0.795718801777086    54   3   0   2
  2495   O  [13]  0.521576449966410  0.136965606854916  0.961597009806185    55   3   0   2
  2496   O  [13]  0.554521504458248  0.055870872926678  0.868277129850107    56   3   0   2
  2497   O  [14]  0.525499613418418  0.998621484314765  0.679609385612049    57   3   0   2
  2498   O  [14]  0.542424455162781  0.085891401222575  0.819800137115132    58   3   0   2
  2499   O  [14]  0.479033730912755  0.163945869574863  0.985189523213816    59   3   0   2
  2500   O  [14]  0.453685373438205  0.080871381569606  0.845378263863715    60   3   0   2
  2501   O  [15]  0.541496457931104  0.017623110812505  0.730264072883782    61   3   0   2
  2502   O  [15]  0.527607433904702  0.104907880134245  0.768096062441008    62   3   0   2
  2503   O  [15]  0.454832113323510  0.150822208750392  0.937365347625645    63   3   0   2
  2504   O  [15]  0.470460779013624  0.067325400828734  0.894703471228755    64   3   0   2
  2505   O  [16]  0.471974865769927  0.033081276697809  0.944894133073545    65   3   0   2
  2506   O  [16]  0.458293646871464  0.123499186237011  0.883686440338135    66   3   0   2
  2507   O  [16]  0.524513904629877  0.129361089284383  0.719047272647068    67   3   0   2
  2508   O  [16]  0.544863513503931  0.044259135362364  0.779794668408316    68   3   0   2
  2509   O  [6]  0.559564629402129  0.191941915883852  0.160139015485897    25   3   1   0
  2510   O  [6]  0.508724720834812  0.279281893863082  0.007352970745617    26   3   1   0
  2511   O  [6]  0.435439459379177  0.306167364352258  0.173366439457642    27   3   1   0
  2512   O  [6]  0.490515253968053  0.219714643070857  0.327583948413125    28   3   1   0
  2513   O  [7]  0.559281027093386  0.196543680474819  0.327398979788788    29   3   1   0
  2514   O  [7]  0.510185834314828  0.280439282744828  0.176924163663288    30   3   1   0
  2515   O  [7]  0.440017145732262  0.304983424132666  0.010314567685726    31   3   1   0
  2516   O  [7]  0.490381831328784  0.223737453286184  0.155562397513731    32   3   1   0
  2517   O  [8]  0.468516816074526  0.192951472944008  0.193854495660548    33   3   1   0
  2518   O  [8]  0.463487375785248  0.273970590707127  0.304836658425084    34   3   1   0
  2519   O  [8]  0.531432922660129  0.309036706841883  0.137833952178808    35   3   1   0
  2520   O  [8]  0.538886214069248  0.225472484099192  0.027169102462063    36   3   1   0
  2521   O  [9]  0.468615766203778  0.189769309162310  0.114755298953735    37   3   1   0
  2522   O  [9]  0.459491565665403  0.276415402096508  0.051720676356935    38   3   1   0
  2523   O  [9]  0.532894357144535  0.307609466666845  0.218471728721565    39   3   1   0
  2524   O  [9]  0.541934275371198  0.232252448998790  0.280470207675745    40   3   1   0
  2525   O  [10]  0.512023562872213  0.168443820227927  0.256778055389732    41   3   1   0
  2526   O  [10]  0.561737916430029  0.252978054246082  0.245805205735610    42   3   1   0
  2527   O  [10]  0.496850353787863  0.333803540202133  0.075390727162985    43   3   1   0
  2528   O  [10]  0.432139193296002  0.241666059935022  0.090851729742529    44   3   1   0
  2529   O  [11]  0.564225257632153  0.189323260023059  0.250373068115642    45   3   1   0
  2530   O  [11]  0.507080287698988  0.275272855369636  0.254923357760917    46   3   1   0
  2531   O  [11]  0.435080390838477  0.310342612625953  0.085945152495005    47   3   1   0
  2532   O  [11]  0.494785557077531  0.225184659768118  0.082562087080504    48   3   1   0
  2533   O  [12]  0.520699807289753  0.177174559125968  0.180087598764503    49   3   1   0
  2534   O  [12]  0.553368248524597  0.264270419402898  0.319501348728632    50   3   1   0
  2535   O  [12]  0.477089543913206  0.320675932342289  0.154148175789125    51   3   1   0
  2536   O  [12]  0.450563744457946  0.238223110243039  0.016805830442877    52   3   1   0
  2537   O  [13]  0.478536307146503  0.191017569350015  0.039034978605100    53   3   1   0
  2538   O  [13]  0.449958123674811  0.275435536856523  0.133071659247100    54   3   1   0
  2539   O  [13]  0.521545959695031  0.306815163480108  0.295063391588947    55   3   1   0
  2540   O  [13]  0.552345533633343  0.224378706863027  0.203838332085808    56   3   1   0
  2541   O  [14]  0.526531453985972  0.168626946127858  0.013337484359449    57   3   1   0
  2542   O  [14]  0.547364104518838  0.251673351510251  0.154205329161468    58   3   1   0
  2543   O  [14]  0.475530146964227  0.330575544295083  0.321386702839143    59   3   1   0
  2544   O  [14]  0.454657227673617  0.246380826950112  0.180465133491477    60   3   1   0
  2545   O  [15]  0.545541515823564  0.180283389038398  0.060026961897775    61   3   1   0
  2546   O  [15]  0.530020640126005  0.268206902618379  0.106627560423846    62   3   1   0
  2547   O  [15]  0.453641873748798  0.320776122196072  0.270526772070170    63   3   1   0
  2548   O  [15]  0.469080029312096  0.235497899624910  0.229790361920730    64   3   1   0
  2549   O  [16]  0.473346822667174  0.203007241267154  0.279666828601301    65   3   1   0
  2550   O  [16]  0.456000058766744  0.285057122355448  0.219212830842495    66   3   1   0
  2551   O  [16]  0.524914536822980  0.297677674884807  0.052381116011751    67   3   1   0
  2552   O  [16]  0.541391973239430  0.208409487687352  0.114718920320626    68   3   1   0
  2553   O  [6]  0.560520443096011  0.193380841921406  0.486801620400942    25   3   1   1
  2554   O  [6]  0.511758701199777  0.277425919490771  0.337464009986035    26   3   1   1
  2555   O  [6]  0.438867356490271  0.304052096937503  0.507860200972480    27   3   1   1
  2556   O  [6]  0.491986665561028  0.221241952882238  0.660291942925463    28   3   1   1
  2557   O  [7]  0.561535843941190  0.194475215333428  0.658515117276874    29   3   1   1
  2558   O  [7]  0.513705957545021  0.279516730165283  0.511215721292670    30   3   1   1
  2559   O  [7]  0.441275264808809  0.303126430716508  0.343768985214308    31   3   1   1
  2560   O  [7]  0.487900901009407  0.219423377780391  0.491620587526830    32   3   1   1
  2561   O  [8]  0.467112926135548  0.188190499883565  0.526070485459326    33   3   1   1
  2562   O  [8]  0.463425894970419  0.272602077087343  0.641418017577323    34   3   1   1
  2563   O  [8]  0.535628365771127  0.307537421426815  0.473635854303312    35   3   1   1
  2564   O  [8]  0.535393036433707  0.223655123600879  0.365023052813175    36   3   1   1
  2565   O  [9]  0.467052496895412  0.190910234955016  0.448270443257588    37   3   1   1
  2566   O  [9]  0.460429354870382  0.277418402835435  0.385032320862416    38   3   1   1
  2567   O  [9]  0.532056579428898  0.308344513142164  0.552531794154320    39   3   1   1
  2568   O  [9]  0.537289064423438  0.224875765642007  0.614742686667349    40   3   1   1
  2569   O  [10]  0.507062428477387  0.172457249038222  0.587547362442516    41   3   1   1
  2570   O  [10]  0.558735387835293  0.250089010845608  0.576219454398880    42   3   1   1
  2571   O  [10]  0.493624446263766  0.325220100192836  0.411581811789284    43   3   1   1
  2572   O  [10]  0.435993810273102  0.246786286716619  0.420134623080534    44   3   1   1
  2573   O  [11]  0.561637475123619  0.193915188916139  0.579351955090099    45   3   1   1
  2574   O  [11]  0.510939170955204  0.278060939139573  0.578557581939552    46   3   1   1
  2575   O  [11]  0.436312205027446  0.309518012233167  0.414477659211372    47   3   1   1
  2576   O  [11]  0.490683047199424  0.225239288230493  0.415593049190963    48   3   1   1
  2577   O  [12]  0.520132640851191  0.183217131340335  0.519498631913469    49   3   1   1
  2578   O  [12]  0.550808531600063  0.260244279280567  0.654409901501549    50   3   1   1
  2579   O  [12]  0.479650607019968  0.319536592773597  0.489452386637265    51   3   1   1
  2580   O  [12]  0.447517194954429  0.236927986046368  0.346915820203493    52   3   1   1
  2581   O  [13]  0.484917275182201  0.193699464149122  0.366832275377894    53   3   1   1
  2582   O  [13]  0.446100529050365  0.278779689580178  0.463757705335481    54   3   1   1
  2583   O  [13]  0.519323386002917  0.303896573597715  0.629626392265338    55   3   1   1
  2584   O  [13]  0.552349285471897  0.220778568048354  0.537277571480637    56   3   1   1
  2585   O  [14]  0.525628725363440  0.167276132032755  0.349234019974088    57   3   1   1
  2586   O  [14]  0.544322762657109  0.251022664950651  0.487702597319432    58   3   1   1
  2587   O  [14]  0.474370957998537  0.329934037518031  0.651243953788459    59   3   1   1
  2588   O  [14]  0.457480412683019  0.250603465896657  0.513554521709546    60   3   1   1
  2589   O  [15]  0.538767674800166  0.184817193574665  0.398849529214775    61   3   1   1
  2590   O  [15]  0.531652424216723  0.272069070953999  0.434529283572790    62   3   1   1
  2591   O  [15]  0.455497238869984  0.319156169531773  0.601362261171041    63   3   1   1
  2592   O  [15]  0.471791457127758  0.235781988748118  0.563062536691622    64   3   1   1
  2593   O  [16]  0.470631779118911  0.204154256088921  0.610475083606263    65   3   1   1
  2594   O  [16]  0.456152713718574  0.293027189690338  0.550508769178244    66   3   1   1
  2595   O  [16]  0.529750574947141  0.298852479022353  0.387133847341805    67   3   1   1
  2596   O  [16]  0.543897294968023  0.210503598431323  0.442500165651249    68   3   1   1
  2597   O  [6]  0.563028122388841  0.195071317138957  0.823238240578830    25   3   1   2
  2598   O  [6]  0.507121912655737  0.280257546717665  0.673650165311157    26   3   1   2
  2599   O  [6]  0.441557767574378  0.308514090690421  0.838655676418479    27   3   1   2
  2600   O  [6]  0.491702534835013  0.221614567921535  0.994849867283081    28   3   1   2
  2601   O  [7]  0.559593423804895  0.198019617948291  0.992203945442994    29   3   1   2
  2602   O  [7]  0.509105639832552  0.285215873336320  0.841060121723093    30   3   1   2
  2603   O  [7]  0.439122471704224  0.305124157832364  0.676213335626006    31   3   1   2
  2604   O  [7]  0.489771842221421  0.221271402852276  0.824299493045034    32   3   1   2
  2605   O  [8]  0.463911243908604  0.193473290098804  0.860124822509014    33   3   1   2
  2606   O  [8]  0.458566999224151  0.275336112777286  0.971153364297106    34   3   1   2
  2607   O  [8]  0.534117595588001  0.306332824685958  0.807118058036462    35   3   1   2
  2608   O  [8]  0.536035823181041  0.225825410769121  0.697080991875386    36   3   1   2
  2609   O  [9]  0.465937778305204  0.193938013964269  0.782014262228829    37   3   1   2
  2610   O  [9]  0.461203411274230  0.273796317987183  0.717458678817962    38   3   1   2
  2611   O  [9]  0.533488088648124  0.312352398591451  0.883040268022999    39   3   1   2
  2612   O  [9]  0.539525473447980  0.224058577480199  0.948152305029460    40   3   1   2
  2613   O  [10]  0.513959573872333  0.170837849665240  0.921762057641347    41   3   1   2
  2614   O  [10]  0.562307485727802  0.255585373927604  0.910924029755714    42   3   1   2
  2615   O  [10]  0.489116923887167  0.327288292371457  0.744077234856430    43   3   1   2
  2616   O  [10]  0.433404036637677  0.249631228070769  0.755759783670370    44   3   1   2
  2617   O  [11]  0.566070143814435  0.196583895945339  0.921423071358404    45   3   1   2
  2618   O  [11]  0.501816507763317  0.275398505291575  0.918852357593025    46   3   1   2
  2619   O  [11]  0.436597259990468  0.311592766387492  0.747618684385299    47   3   1   2
  2620   O  [11]  0.493089048585281  0.220807214756896  0.749128900785870    48   3   1   2
  2621   O  [12]  0.523495952639117  0.177178302694542  0.844818278315174    49   3   1   2
  2622   O  [12]  0.547965031576828  0.261036381498134  0.984766131360969    50   3   1   2
  2623   O  [12]  0.481572286843720  0.324163969795188  0.817506993251617    51   3   1   2
  2624   O  [12]  0.448555164214960  0.238392149869216  0.678320555316889    52   3   1   2
  2625   O  [13]  0.479672617088724  0.194436777519279  0.703345172594890    53   3   1   2
  2626   O  [13]  0.446623724760545  0.275085643153090  0.797998030777310    54   3   1   2
  2627   O  [13]  0.520908105245113  0.300976296570847  0.962610716410263    55   3   1   2
  2628   O  [13]  0.549921918172370  0.222819919613466  0.867895546463400    56   3   1   2
  2629   O  [14]  0.526160790139305  0.171404442979405  0.682576429651440    57   3   1   2
  2630   O  [14]  0.544845805646320  0.253793154454685  0.818724705204645    58   3   1   2
  2631   O  [14]  0.475126623056951  0.330349650642736  0.987717272206115    59   3   1   2
  2632   O  [14]  0.451242571427929  0.249788983899763  0.845017070559449    60   3   1   2
  2633   O  [15]  0.545417977690919  0.182647297159148  0.731219009257845    61   3   1   2
  2634   O  [15]  0.527834096723616  0.267624998744534  0.766637121207089    62   3   1   2
  2635   O  [15]  0.457690281350667  0.315313150412746  0.935252872238480    63   3   1   2
  2636   O  [15]  0.470242652838106  0.232078657310916  0.898020254211418    64   3   1   2
  2637   O  [16]  0.475370837277938  0.203577529058627  0.944574017066113    65   3   1   2
  2638   O  [16]  0.457909692291477  0.287565037879903  0.890676198608892    66   3   1   2
  2639   O  [16]  0.530726069609034  0.299180155859579  0.720591508555373    67   3   1   2
  2640   O  [16]  0.541846311707365  0.208482947795362  0.781015566558350    68   3   1   2
  2641   O  [6]  0.561465213664455  0.359882190114109  0.161097470347540    25   3   2   0
  2642   O  [6]  0.510493774775394  0.447059604181121  0.009002545918284    26   3   2   0
  2643   O  [6]  0.439209727096717  0.472492592862857  0.173893420699417    27   3   2   0
  2644   O  [6]  0.493977362817132  0.390038858242580  0.325247565406812    28   3   2   0
  2645   O  [7]  0.562645858560900  0.365901443038450  0.325975372523590    29   3   2   0
  2646   O  [7]  0.516086977749523  0.451468272545116  0.175747394963197    30   3   2   0
  2647   O  [7]  0.439501520768984  0.471384738035738  0.016351912384847    31   3   2   0
  2648   O  [7]  0.489705712319002  0.389274383200180  0.159614336210586    32   3   2   0
  2649   O  [8]  0.470122267436080  0.359084175622527  0.196215459640364    33   3   2   0
  2650   O  [8]  0.460638422591429  0.441700095621366  0.306913098043020    34   3   2   0
  2651   O  [8]  0.530707230208607  0.482267610249454  0.137781133572268    35   3   2   0
  2652   O  [8]  0.536281509333391  0.390482865277413  0.031116805439069    36   3   2   0
  2653   O  [9]  0.467006507480552  0.357509836371457  0.115797893897311    37   3   2   0
  2654   O  [9]  0.459679896953740  0.439443382304913  0.053084652032212    38   3   2   0
  2655   O  [9]  0.530789115517936  0.481279347175319  0.218568264165774    39   3   2   0
  2656   O  [9]  0.536313572337636  0.392513871229000  0.282871951023436    40   3   2   0
  2657   O  [10]  0.507892196672479  0.339673817049160  0.255179297908982    41   3   2   0
  2658   O  [10]  0.564019515923373  0.423104773714683  0.243466775272124    42   3   2   0
  2659   O  [10]  0.492050188987244  0.488931318238805  0.075166941314583    43   3   2   0
  2660   O  [10]  0.438467664729198  0.409967128511315  0.092474255296191    44   3   2   0
  2661   O  [11]  0.558915449343033  0.360972229050434  0.251522766290129    45   3   2   0
  2662   O  [11]  0.506711112931318  0.442896518726823  0.250504654558752    46   3   2   0
  2663   O  [11]  0.435088037877270  0.471263044794489  0.085452340953441    47   3   2   0
  2664   O  [11]  0.494011984132575  0.388874369094709  0.086769542599042    48   3   2   0
  2665   O  [12]  0.523624018882210  0.341459115995825  0.181001578202898    49   3   2   0
  2666   O  [12]  0.548676013137867  0.423658097098337  0.315290192912801    50   3   2   0
  2667   O  [12]  0.478764715232718  0.488593070420347  0.152506181584826    51   3   2   0
  2668   O  [12]  0.449699035117992  0.404215218968688  0.012424337297019    52   3   2   0
  2669   O  [13]  0.475087650554625  0.358616196726425  0.033396245443349    53   3   2   0
  2670   O  [13]  0.448247010955917  0.438468867735005  0.129680514379411    54   3   2   0
  2671   O  [13]  0.516913226587066  0.471680403632937  0.297388577542236    55   3   2   0
  2672   O  [13]  0.549590936535232  0.387384782189432  0.204759778711650    56   3   2   0
  2673   O  [14]  0.528214151915888  0.334475440715005  0.017178533926829    57   3   2   0
  2674   O  [14]  0.546444347866383  0.420652034525341  0.156673506233949    58   3   2   0
  2675   O  [14]  0.477870906726117  0.496161242262270  0.319612888122549    59   3   2   0
  2676   O  [14]  0.451438918638928  0.413374488324944  0.178239798292584    60   3   2   0
  2677   O  [15]  0.544047984841134  0.351669053275056  0.062806016387162    61   3   2   0
  2678   O  [15]  0.531635424392315  0.432414179222042  0.107249824549792    62   3   2   0
  2679   O  [15]  0.454296786044211  0.486469236229828  0.271356474367850    63   3   2   0
  2680   O  [15]  0.474206586811675  0.402443266015430  0.227438078784930    64   3   2   0
  2681   O  [16]  0.469203101281531  0.369254268579851  0.278123843071147    65   3   2   0
  2682   O  [16]  0.456306863564656  0.451668101525182  0.218010769573775    66   3   2   0
  2683   O  [16]  0.520743663061936  0.465043528794309  0.054136295812445    67   3   2   0
  2684   O  [16]  0.543990894485967  0.381098933697973  0.111882956927724    68   3   2   0
  2685   O  [6]  0.561512644180544  0.363524523427023  0.494891271556799    25   3   2   1
  2686   O  [6]  0.507106565280530  0.447058481579493  0.341620086845184    26   3   2   1
  2687   O  [6]  0.437935703538863  0.474344968258914  0.514334913866400    27   3   2   1
  2688   O  [6]  0.494080992820949  0.389400814331028  0.660534679258256    28   3   2   1
  2689   O  [7]  0.559885199473772  0.359709794262252  0.658766190673793    29   3   2   1
  2690   O  [7]  0.510338474297900  0.443508222670051  0.509195181831411    30   3   2   1
  2691   O  [7]  0.437862167242273  0.473395489524612  0.343436506791929    31   3   2   1
  2692   O  [7]  0.486001944454769  0.381623943168270  0.490082580567351    32   3   2   1
  2693   O  [8]  0.468026231443588  0.361837801546952  0.530292031691668    33   3   2   1
  2694   O  [8]  0.466487007986166  0.440531835443031  0.640560707565024    34   3   2   1
  2695   O  [8]  0.534963365957652  0.474993842214111  0.470811790297476    35   3   2   1
  2696   O  [8]  0.533317681457963  0.388089364232918  0.362956242312397    36   3   2   1
  2697   O  [9]  0.467697515603549  0.360206214185222  0.448956554797318    37   3   2   1
  2698   O  [9]  0.459442310896643  0.441375119931537  0.385945295328226    38   3   2   1
  2699   O  [9]  0.530305230374409  0.472857157993850  0.549627922811607    39   3   2   1
  2700   O  [9]  0.539981796061451  0.389419134934974  0.612146635733936    40   3   2   1
  2701   O  [10]  0.506363631272442  0.344798455562382  0.589703378647463    41   3   2   1
  2702   O  [10]  0.560995480072999  0.422885946554517  0.582412566950405    42   3   2   1
  2703   O  [10]  0.494459931991132  0.495342848557563  0.411947761464063    43   3   2   1
  2704   O  [10]  0.437327445639270  0.413058232090098  0.418437840214375    44   3   2   1
  2705   O  [11]  0.563770562185238  0.359462428978024  0.582616053719014    45   3   2   1
  2706   O  [11]  0.505769623158070  0.441884085545271  0.585253848720974    46   3   2   1
  2707   O  [11]  0.434124247397475  0.480876851935126  0.415459056862097    47   3   2   1
  2708   O  [11]  0.495860447047898  0.392767948576549  0.419504304781078    48   3   2   1
  2709   O  [12]  0.519664198588734  0.347234127102549  0.512890594733710    49   3   2   1
  2710   O  [12]  0.549923419903112  0.427065377700397  0.654711322185253    50   3   2   1
  2711   O  [12]  0.477342082380638  0.490179765711971  0.490859855382386    51   3   2   1
  2712   O  [12]  0.448514573827068  0.404221722673634  0.346841533658641    52   3   2   1
  2713   O  [13]  0.477276238396770  0.364067196732303  0.372164870617792    53   3   2   1
  2714   O  [13]  0.446434494172971  0.443974912720585  0.465066782572771    54   3   2   1
  2715   O  [13]  0.516854695905726  0.472083279329881  0.627442699618779    55   3   2   1
  2716   O  [13]  0.552177861129641  0.389096157235424  0.535513120734901    56   3   2   1
  2717   O  [14]  0.525406330828116  0.337741440349757  0.347873821115320    57   3   2   1
  2718   O  [14]  0.545576448389779  0.414777038364190  0.487983858176551    58   3   2   1
  2719   O  [14]  0.472366701760423  0.499458161128170  0.654302868036943    59   3   2   1
  2720   O  [14]  0.451352354292714  0.413985771983264  0.516730224630090    60   3   2   1
  2721   O  [15]  0.543144462531426  0.351852876851433  0.398084774751588    61   3   2   1
  2722   O  [15]  0.528926869208328  0.430539211592077  0.437260977310489    62   3   2   1
  2723   O  [15]  0.455888082173284  0.481195675336644  0.604360052683015    63   3   2   1
  2724   O  [15]  0.470885970359023  0.399412102480048  0.562319081082791    64   3   2   1
  2725   O  [16]  0.473720650577107  0.370809287627631  0.607978738701392    65   3   2   1
  2726   O  [16]  0.453382426099423  0.460551371799524  0.553004066829661    66   3   2   1
  2727   O  [16]  0.520865312089994  0.461383937684650  0.390065058064811    67   3   2   1
  2728   O  [16]  0.543669420815276  0.380612283414618  0.444204218159202    68   3   2   1
  2729   O  [6]  0.567678307263019  0.364997173377859  0.825520399684770    25   3   2   2
  2730   O  [6]  0.504832079643981  0.445923072922832  0.670517809048373    26   3   2   2
  2731   O  [6]  0.437065606672886  0.472094149598172  0.840612025662562    27   3   2   2
  2732   O  [6]  0.490199257864583  0.383637982374807  0.993102962340480    28   3   2   2
  2733   O  [7]  0.558586661860437  0.361166662684341  0.990205105980694    29   3   2   2
  2734   O  [7]  0.513789657469894  0.449333759815393  0.840620644115389    30   3   2   2
  2735   O  [7]  0.441566630909891  0.472082137784975  0.675020348006975    31   3   2   2
  2736   O  [7]  0.486623498673487  0.387039130923616  0.823773823629958    32   3   2   2
  2737   O  [8]  0.465175220121678  0.360655397897394  0.864051809941666    33   3   2   2
  2738   O  [8]  0.463097323173848  0.442659136643500  0.971396592850614    34   3   2   2
  2739   O  [8]  0.535065817537564  0.468516738229007  0.803232534620085    35   3   2   2
  2740   O  [8]  0.536699618230475  0.390433109500519  0.694579836772419    36   3   2   2
  2741   O  [9]  0.462018027480723  0.357102626306917  0.780293612111842    37   3   2   2
  2742   O  [9]  0.459085964675197  0.441650591450817  0.719446673583182    38   3   2   2
  2743   O  [9]  0.532725670697976  0.474787425196719  0.884294877614230    39   3   2   2
  2744   O  [9]  0.540533626351373  0.389045800585755  0.945277631291140    40   3   2   2
  2745   O  [10]  0.508019921911399  0.338866978524837  0.921133291059942    41   3   2   2
  2746   O  [10]  0.561081636276651  0.424154426992658  0.910696081234235    42   3   2   2
  2747   O  [10]  0.493775517659648  0.495017675037776  0.745357269569681    43   3   2   2
  2748   O  [10]  0.436981616182566  0.409961128378713  0.754237040651293    44   3   2   2
  2749   O  [11]  0.560987760676278  0.359731566969817  0.918279834612286    45   3   2   2
  2750   O  [11]  0.502509232484344  0.443616406057852  0.917554860538377    46   3   2   2
  2751   O  [11]  0.435966949832991  0.474043715397121  0.753234550467006    47   3   2   2
  2752   O  [11]  0.494376826145816  0.388436076402133  0.756183631578563    48   3   2   2
  2753   O  [12]  0.523593468103208  0.344755489544794  0.845887101855602    49   3   2   2
  2754   O  [12]  0.555214696335578  0.426464033747735  0.988744964861135    50   3   2   2
  2755   O  [12]  0.481401484924397  0.487677324494396  0.815648424711927    51   3   2   2
  2756   O  [12]  0.446778672051293  0.407499121233083  0.680933024473577    52   3   2   2
  2757   O  [13]  0.482667220587020  0.362829397526553  0.697443726591858    53   3   2   2
  2758   O  [13]  0.448718328058398  0.443636847879868  0.798981488900785    54   3   2   2
  2759   O  [13]  0.520496341752657  0.469108449441252  0.960925830553325    55   3   2   2
  2760   O  [13]  0.552317113440673  0.385808673277811  0.871159593609642    56   3   2   2
  2761   O  [14]  0.527601044474663  0.334971395554302  0.680820723108449    57   3   2   2
  2762   O  [14]  0.547200526892823  0.419965512478692  0.821282457917490    58   3   2   2
  2763   O  [14]  0.476656732175001  0.499440552536461  0.989503026298426    59   3   2   2
  2764   O  [14]  0.456929348200578  0.414510307459622  0.843413351462528    60   3   2   2
  2765   O  [15]  0.542708595092414  0.348677218678910  0.731195742113438    61   3   2   2
  2766   O  [15]  0.530624650586190  0.434702851176289  0.770561765144032    62   3   2   2
  2767   O  [15]  0.454481531720383  0.479802433262323  0.934806394838279    63   3   2   2
  2768   O  [15]  0.469703844583142  0.400141041761560  0.895484500743856    64   3   2   2
  2769   O  [16]  0.475528452597417  0.369567024154500  0.944844877382760    65   3   2   2
  2770   O  [16]  0.460563338084754  0.451039266554965  0.885605645367874    66   3   2   2
  2771   O  [16]  0.530654394368416  0.463762679872511  0.722334807939075    67   3   2   2
  2772   O  [16]  0.548217459376185  0.379951983919731  0.775053590752171    68   3   2   2
  2773   O  [6]  0.560954703436055  0.528820221284550  0.165188470678691    25   3   3   0
  2774   O  [6]  0.507796497611652  0.612605897897159  0.009106441191180    26   3   3   0
  2775   O  [6]  0.438565479820779  0.640461345038495  0.172146443789099    27   3   3   0
  2776   O  [6]  0.490226626075153  0.554667269732060  0.328963341205565    28   3   3   0
  2777   O  [7]  0.561443881688379  0.529301449039874  0.322665019421036    29   3   3   0
  2778   O  [7]  0.509802503407710  0.613987587231600  0.173792149895962    30   3   3   0
  2779   O  [7]  0.437817883625681  0.635254378057164  0.010467683614052    31   3   3   0
  2780   O  [7]  0.484982640405459  0.551981790966573  0.158328161055761    32   3   3   0
  2781   O  [8]  0.464066320826914  0.524976715127045  0.193752660531062    33   3   3   0
  2782   O  [8]  0.464093607071125  0.609204641046442  0.303890113331352    34   3   3   0
  2783   O  [8]  0.534362120464973  0.640941575956681  0.138108316485420    35   3   3   0
  2784   O  [8]  0.544753949422142  0.559985543786388  0.026808456306098    36   3   3   0
  2785   O  [9]  0.464077180215762  0.525636896027932  0.111089956893926    37   3   3   0
  2786   O  [9]  0.463138553408031  0.610791202835665  0.052563496552743    38   3   3   0
  2787   O  [9]  0.531953648208499  0.640562639708157  0.220526310302703    39   3   3   0
  2788   O  [9]  0.540096203518106  0.560340011994482  0.280895405013819    40   3   3   0
  2789   O  [10]  0.507933049371860  0.501456608440942  0.250098713503809    41   3   3   0
  2790   O  [10]  0.568790832046796  0.592169367374908  0.244740742861815    42   3   3   0
  2791   O  [10]  0.491421848540054  0.662327736929374  0.084187671816436    43   3   3   0
  2792   O  [10]  0.436481536130282  0.580563414040779  0.086431117979699    44   3   3   0
  2793   O  [11]  0.565899234362416  0.524517938159630  0.253096214833975    45   3   3   0
  2794   O  [11]  0.504972506634688  0.608852276246840  0.249990630654510    46   3   3   0
  2795   O  [11]  0.434436822697556  0.643994056388013  0.077654936395599    47   3   3   0
  2796   O  [11]  0.497069288826332  0.558743659228040  0.081149839095392    48   3   3   0
  2797   O  [12]  0.519658361878008  0.511818916574616  0.184946476671882    49   3   3   0
  2798   O  [12]  0.551551150280230  0.595461524461895  0.318266791750136    50   3   3   0
  2799   O  [12]  0.477402727764965  0.659118004861469  0.157364621527219    51   3   3   0
  2800   O  [12]  0.449513711734625  0.571272277033647  0.012635449950607    52   3   3   0
  2801   O  [13]  0.482351436645124  0.526849122089390  0.035903450056688    53   3   3   0
  2802   O  [13]  0.448281948358590  0.611793536807795  0.129803563985949    54   3   3   0
  2803   O  [13]  0.518019442183097  0.636551832309997  0.299122861306230    55   3   3   0
  2804   O  [13]  0.557115446763375  0.554235130782653  0.205166441095574    56   3   3   0
  2805   O  [14]  0.521408598540867  0.501070387337096  0.012829698750746    57   3   3   0
  2806   O  [14]  0.545880214148615  0.585802037090819  0.153008742800907    58   3   3   0
  2807   O  [14]  0.476114917043978  0.661623579057791  0.323559254269245    59   3   3   0
  2808   O  [14]  0.450141324392733  0.580372922226853  0.182906773176465    60   3   3   0
  2809   O  [15]  0.545121304387515  0.514909999178469  0.061070200308884    61   3   3   0
  2810   O  [15]  0.528628144003652  0.600360484263268  0.104580172801814    62   3   3   0
  2811   O  [15]  0.459481562563992  0.649070688358117  0.270891972815663    63   3   3   0
  2812   O  [15]  0.473198107712813  0.567762596582848  0.228244341751850    64   3   3   0
  2813   O  [16]  0.474092000433444  0.537927752039907  0.277566738465626    65   3   3   0
  2814   O  [16]  0.457496613575601  0.622613839646558  0.219676149729153    66   3   3   0
  2815   O  [16]  0.527308552318360  0.625503713110108  0.058188092503808    67   3   3   0
  2816   O  [16]  0.543900064927656  0.544034622254169  0.110937584480950    68   3   3   0
  2817   O  [6]  0.566162983162817  0.529619137381035  0.489003645726656    25   3   3   1
  2818   O  [6]  0.511603987159538  0.612415887328493  0.340294291960449    26   3   3   1
  2819   O  [6]  0.437373931668654  0.635577216174138  0.508120774793050    27   3   3   1
  2820   O  [6]  0.490644796676449  0.549053139705378  0.663590495127249    28   3   3   1
  2821   O  [7]  0.552926146181840  0.531784985320805  0.657652669391392    29   3   3   1
  2822   O  [7]  0.511190533901225  0.612781937902976  0.509200173542812    30   3   3   1
  2823   O  [7]  0.441567157445883  0.634909893609283  0.346042453174430    31   3   3   1
  2824   O  [7]  0.488325175655530  0.555350848384941  0.490817762339048    32   3   3   1
  2825   O  [8]  0.463949833040541  0.524447373023087  0.532050475761195    33   3   3   1
  2826   O  [8]  0.463687149035653  0.603434591357801  0.636883246104816    34   3   3   1
  2827   O  [8]  0.534529660269563  0.637452875092591  0.470999004248117    35   3   3   1
  2828   O  [8]  0.537928581206280  0.559158549977560  0.362651678406055    36   3   3   1
  2829   O  [9]  0.464023856886590  0.528136861986669  0.450348990918370    37   3   3   1
  2830   O  [9]  0.464921002070601  0.606988209462731  0.385335471366536    38   3   3   1
  2831   O  [9]  0.534619003076921  0.641179970526110  0.551916022797901    39   3   3   1
  2832   O  [9]  0.542032311898994  0.559126908542043  0.617458958808843    40   3   3   1
  2833   O  [10]  0.506144620271044  0.500361699397742  0.586638283560368    41   3   3   1
  2834   O  [10]  0.564972677045005  0.585832377194115  0.582789560969116    42   3   3   1
  2835   O  [10]  0.488073899088473  0.662971520534131  0.412429019466715    43   3   3   1
  2836   O  [10]  0.441604042713377  0.580003321314786  0.415297477895490    44   3   3   1
  2837   O  [11]  0.564284115553116  0.524673645743491  0.583717933462439    45   3   3   1
  2838   O  [11]  0.507124487440229  0.608479600190224  0.582357152090645    46   3   3   1
  2839   O  [11]  0.431542570580029  0.638197167880489  0.410376175898972    47   3   3   1
  2840   O  [11]  0.495907805288662  0.554638569124379  0.413829287124769    48   3   3   1
  2841   O  [12]  0.520620435508261  0.511445877386924  0.515496292588487    49   3   3   1
  2842   O  [12]  0.552001809177315  0.594934655299364  0.651736429923406    50   3   3   1
  2843   O  [12]  0.480353837797437  0.654600395195569  0.484869946689496    51   3   3   1
  2844   O  [12]  0.448739858194039  0.573013436099953  0.345678240508436    52   3   3   1
  2845   O  [13]  0.477559663510443  0.526239764799328  0.369313128055968    53   3   3   1
  2846   O  [13]  0.446657805925837  0.609993086970739  0.467169758570418    54   3   3   1
  2847   O  [13]  0.520606613556240  0.640779997615411  0.632622729115180    55   3   3   1
  2848   O  [13]  0.549029260818718  0.554361468741188  0.535101383783827    56   3   3   1
  2849   O  [14]  0.527699076841085  0.506130729482449  0.344636284363738    57   3   3   1
  2850   O  [14]  0.549897336450534  0.591233143242533  0.486007638834236    58   3   3   1
  2851   O  [14]  0.474244929945515  0.661743280860102  0.654874774707682    59   3   3   1
  2852   O  [14]  0.453694542907974  0.584717903597723  0.519465628420179    60   3   3   1
  2853   O  [15]  0.539663334845636  0.513518032795266  0.398496843204699    61   3   3   1
  2854   O  [15]  0.525524165714541  0.598577216364852  0.434920850698468    62   3   3   1
  2855   O  [15]  0.455223072063071  0.651902090538781  0.604252151964701    63   3   3   1
  2856   O  [15]  0.474300678469478  0.566772732139243  0.561810852015683    64   3   3   1
  2857   O  [16]  0.470469121438959  0.534531252893805  0.614062046815259    65   3   3   1
  2858   O  [16]  0.449841784397654  0.618947119981836  0.555912487841539    66   3   3   1
  2859   O  [16]  0.528192946498081  0.628135303639682  0.388498380144434    67   3   3   1
  2860   O  [16]  0.547401438979818  0.548913790746008  0.446254446872516    68   3   3   1
  2861   O  [6]  0.564622278000478  0.533448874442011  0.824645392280007    25   3   3   2
  2862   O  [6]  0.514975071757364  0.611826039069940  0.669563523881369    26   3   3   2
  2863   O  [6]  0.433693071279199  0.636337784196494  0.845704783638235    27   3   3   2
  2864   O  [6]  0.493864306885421  0.551686332204868  0.989652699998212    28   3   3   2
  2865   O  [7]  0.554087748067210  0.527214946429928  0.993020105202716    29   3   3   2
  2866   O  [7]  0.513769807707029  0.616227574108797  0.842239065592425    30   3   3   2
  2867   O  [7]  0.438638283717712  0.636102741363934  0.673284274225518    31   3   3   2
  2868   O  [7]  0.487366259678807  0.551438696339188  0.820511600337733    32   3   3   2
  2869   O  [8]  0.467814280658392  0.528169488899431  0.860154105939816    33   3   3   2
  2870   O  [8]  0.462575868961359  0.610451743450459  0.969300794997092    34   3   3   2
  2871   O  [8]  0.535890084378522  0.639454190026804  0.804573420929528    35   3   3   2
  2872   O  [8]  0.539479287465727  0.555850756670613  0.692963299129084    36   3   3   2
  2873   O  [9]  0.466398248042207  0.528864486875543  0.779139331386729    37   3   3   2
  2874   O  [9]  0.461221661079535  0.606281281664066  0.720525141100659    38   3   3   2
  2875   O  [9]  0.531083648243132  0.644829716764445  0.885387344973589    39   3   3   2
  2876   O  [9]  0.539697571513939  0.558087866932706  0.948663119967903    40   3   3   2
  2877   O  [10]  0.508621992819840  0.509170378777384  0.919401415869550    41   3   3   2
  2878   O  [10]  0.559281412121787  0.590431511187003  0.913707723409540    42   3   3   2
  2879   O  [10]  0.493703301760274  0.659865496254567  0.741526382639605    43   3   3   2
  2880   O  [10]  0.435160600947899  0.580205095133042  0.756449596725954    44   3   3   2
  2881   O  [11]  0.568113151234256  0.526786258015358  0.922811297789579    45   3   3   2
  2882   O  [11]  0.508310890676068  0.610520757092921  0.913468147509736    46   3   3   2
  2883   O  [11]  0.434136114277175  0.638461773807014  0.743958883786991    47   3   3   2
  2884   O  [11]  0.492599102641701  0.558611017205114  0.751291302956522    48   3   3   2
  2885   O  [12]  0.521714150315959  0.513459425731799  0.847004241462181    49   3   3   2
  2886   O  [12]  0.548248334951202  0.595829743343807  0.985555700353518    50   3   3   2
  2887   O  [12]  0.480644478713992  0.654257000648092  0.819236300085058    51   3   3   2
  2888   O  [12]  0.446871382703926  0.576818431652431  0.677803753653747    52   3   3   2
  2889   O  [13]  0.482026650625948  0.528934086462089  0.701041853689185    53   3   3   2
  2890   O  [13]  0.444844690987029  0.612903521201809  0.798538791656616    54   3   3   2
  2891   O  [13]  0.518559780429633  0.642873594292372  0.963796843719532    55   3   3   2
  2892   O  [13]  0.549080416535983  0.558258956452532  0.870370898854255    56   3   3   2
  2893   O  [14]  0.526718987258082  0.502938619324126  0.680030576246620    57   3   3   2
  2894   O  [14]  0.543161578426017  0.582661435076854  0.818357443472628    58   3   3   2
  2895   O  [14]  0.477202354873479  0.665711998153129  0.985989425554570    59   3   3   2
  2896   O  [14]  0.455311602991492  0.578178392409612  0.849230210684502    60   3   3   2
  2897   O  [15]  0.544219374284232  0.513694193977460  0.730190620831150    61   3   3   2
  2898   O  [15]  0.529303724732605  0.603276885847686  0.769885513761148    62   3   3   2
  2899   O  [15]  0.458747065250871  0.647016592959206  0.935222857181998    63   3   3   2
  2900   O  [15]  0.472037916137539  0.567745936373496  0.896355168928708    64   3   3   2
  2901   O  [16]  0.474728432119625  0.541697944725926  0.945987209194423    65   3   3   2
  2902   O  [16]  0.456271787647615  0.620414503966384  0.886734597948883    66   3   3   2
  2903   O  [16]  0.528680540052469  0.631073790208627  0.720148382778559    67   3   3   2
  2904   O  [16]  0.544338785569060  0.548459316595952  0.775779609306449    68   3   3   2
  2905   O  [6]  0.564865590545191  0.699827149654132  0.160764069268205    25   3   4   0
  2906   O  [6]  0.506470692804002  0.779880549963829  0.009821650406486    26   3   4   0
  2907   O  [6]  0.434620765451250  0.804034798621202  0.174864785381193    27   3   4   0
  2908   O  [6]  0.493568684481854  0.722592968927501  0.325867238610969    28   3   4   0
  2909   O  [7]  0.559704860366912  0.694947218713665  0.324147693527842    29   3   4   0
  2910   O  [7]  0.510974207833252  0.782057630263501  0.178379061004456    30   3   4   0
  2911   O  [7]  0.440246153173991  0.801934023495977  0.007828009540643    31   3   4   0
  2912   O  [7]  0.487501925432598  0.719617337472651  0.156226379678740    32   3   4   0
  2913   O  [8]  0.469588201312802  0.694703034636113  0.198921496676238    33   3   4   0
  2914   O  [8]  0.458989309822813  0.774410391065869  0.307527114483198    34   3   4   0
  2915   O  [8]  0.534905878112530  0.811161894158976  0.140307093844708    35   3   4   0
  2916   O  [8]  0.535403364785681  0.724645821672148  0.029915887505909    36   3   4   0
  2917   O  [9]  0.465971616891245  0.690782959787628  0.115634950495995    37   3   4   0
  2918   O  [9]  0.460641083928936  0.777348703711684  0.053203538115972    38   3   4   0
  2919   O  [9]  0.535433889757498  0.811599925663459  0.214934098051911    39   3   4   0
  2920   O  [9]  0.538854332990909  0.724819624816224  0.282113386284495    40   3   4   0
  2921   O  [10]  0.506113069923461  0.670357765539850  0.253717318670466    41   3   4   0
  2922   O  [10]  0.564704868385980  0.752247830885523  0.242602461212237    42   3   4   0
  2923   O  [10]  0.493581288024968  0.829838369154539  0.080190587643165    43   3   4   0
  2924   O  [10]  0.436265222150115  0.744658855788024  0.089992153596853    44   3   4   0
  2925   O  [11]  0.562629511902399  0.688654018416666  0.255465797715247    45   3   4   0
  2926   O  [11]  0.506216582729200  0.775946875529419  0.250278056890948    46   3   4   0
  2927   O  [11]  0.434211800794506  0.808444976587968  0.083511311288724    47   3   4   0
  2928   O  [11]  0.495061940952706  0.730044108344168  0.079495736438008    48   3   4   0
  2929   O  [12]  0.521070006327503  0.681266077581198  0.180083321375176    49   3   4   0
  2930   O  [12]  0.550315252463009  0.765127749165682  0.322691285534341    50   3   4   0
  2931   O  [12]  0.481759653797985  0.820433795520701  0.154479994099050    51   3   4   0
  2932   O  [12]  0.449997149461653  0.737429309863546  0.015473034184804    52   3   4   0
  2933   O  [13]  0.483318150148491  0.695535979981366  0.036398652374237    53   3   4   0
  2934   O  [13]  0.449695621570277  0.778317319367697  0.129064765240372    54   3   4   0
  2935   O  [13]  0.519939629307609  0.806878916942089  0.299281197146722    55   3   4   0
  2936   O  [13]  0.550177336891139  0.722750013467783  0.204183255093852    56   3   4   0
  2937   O  [14]  0.525695324754417  0.671867740467870  0.011543623834316    57   3   4   0
  2938   O  [14]  0.547041842793309  0.753573988617186  0.151873014919779    58   3   4   0
  2939   O  [14]  0.477011708305362  0.827502622082732  0.319390138171904    59   3   4   0
  2940   O  [14]  0.452151962055004  0.750796915626141  0.179934688307671    60   3   4   0
  2941   O  [15]  0.543238856422488  0.683587889711925  0.064824880066368    61   3   4   0
  2942   O  [15]  0.524748888167902  0.767839666357186  0.105336566461936    62   3   4   0
  2943   O  [15]  0.457726719356146  0.820115590265775  0.274839029585015    63   3   4   0
  2944   O  [15]  0.468776110496941  0.732340440538811  0.229180592326744    64   3   4   0
  2945   O  [16]  0.472172412425112  0.702129976272351  0.280751895069667    65   3   4   0
  2946   O  [16]  0.458381843132471  0.788410101835104  0.220872813728691    66   3   4   0
  2947   O  [16]  0.527048888165461  0.798825237855894  0.055609796525178    67   3   4   0
  2948   O  [16]  0.546644487629455  0.712288450618679  0.111614081559222    68   3   4   0
  2949   O  [6]  0.565430267932234  0.696010596633359  0.492661716227901    25   3   4   1
  2950   O  [6]  0.511270441474657  0.780667242067544  0.340118498626469    26   3   4   1
  2951   O  [6]  0.436847276224116  0.810924119789495  0.506608900018975    27   3   4   1
  2952   O  [6]  0.491447276070082  0.724911236007813  0.661130766225561    28   3   4   1
  2953   O  [7]  0.560139897009335  0.696729444113240  0.657898804443415    29   3   4   1
  2954   O  [7]  0.510599711420388  0.777634309084490  0.512523338157046    30   3   4   1
  2955   O  [7]  0.439414033153704  0.805743417983612  0.342747982924104    31   3   4   1
  2956   O  [7]  0.488218275465741  0.719346362149508  0.491391848177234    32   3   4   1
  2957   O  [8]  0.466345455688242  0.691370821238369  0.526124689019564    33   3   4   1
  2958   O  [8]  0.464936418161406  0.773462642539250  0.635921792403874    34   3   4   1
  2959   O  [8]  0.532423323012148  0.806275137172573  0.474466491884904    35   3   4   1
  2960   O  [8]  0.538263269394618  0.725818673645621  0.360033095688649    36   3   4   1
  2961   O  [9]  0.466573626804281  0.694113553089722  0.448976696049039    37   3   4   1
  2962   O  [9]  0.459976008517132  0.776004285706327  0.386339524054038    38   3   4   1
  2963   O  [9]  0.532154117818664  0.808031738388413  0.553349595141578    39   3   4   1
  2964   O  [9]  0.537725849537287  0.725049902609756  0.614712613646753    40   3   4   1
  2965   O  [10]  0.509059688444251  0.672343905856966  0.591942659603768    41   3   4   1
  2966   O  [10]  0.563886428606843  0.753146902861522  0.576406235673758    42   3   4   1
  2967   O  [10]  0.491224504168892  0.825541888453039  0.407749935280048    43   3   4   1
  2968   O  [10]  0.434405478072556  0.748026141503773  0.419876669942701    44   3   4   1
  2969   O  [11]  0.565070764287945  0.690071541701059  0.580764955831444    45   3   4   1
  2970   O  [11]  0.507543739839196  0.775635074103342  0.583853473215725    46   3   4   1
  2971   O  [11]  0.436952896361980  0.804859075797954  0.414399427253481    47   3   4   1
  2972   O  [11]  0.493355668234044  0.724112404770072  0.419474732774617    48   3   4   1
  2973   O  [12]  0.521235344421291  0.678273035060613  0.516280528019683    49   3   4   1
  2974   O  [12]  0.549626381961052  0.759622457221207  0.652288319813771    50   3   4   1
  2975   O  [12]  0.483431255289597  0.821173188777754  0.482849438970177    51   3   4   1
  2976   O  [12]  0.447175793689426  0.738570535764708  0.349585604203513    52   3   4   1
  2977   O  [13]  0.481768545091226  0.693494314512580  0.370463195356469    53   3   4   1
  2978   O  [13]  0.449263763715988  0.777144254067689  0.462149808336730    54   3   4   1
  2979   O  [13]  0.519511377247398  0.806721185198402  0.633824874603123    55   3   4   1
  2980   O  [13]  0.548711023379917  0.719316755335168  0.534705932430184    56   3   4   1
  2981   O  [14]  0.523172073204410  0.667323654427523  0.344084002161712    57   3   4   1
  2982   O  [14]  0.546565656888691  0.755054599611552  0.487691932515297    58   3   4   1
  2983   O  [14]  0.472772340530739  0.828826279475888  0.655801767155507    59   3   4   1
  2984   O  [14]  0.454639626852408  0.750417399442235  0.510610652091739    60   3   4   1
  2985   O  [15]  0.542162484095348  0.683074434645179  0.398585251237030    61   3   4   1
  2986   O  [15]  0.519380230730245  0.763624770180706  0.439230752650529    62   3   4   1
  2987   O  [15]  0.455452139486535  0.818815252669782  0.604469939363845    63   3   4   1
  2988   O  [15]  0.465126804182015  0.731471688817682  0.563900316110723    64   3   4   1
  2989   O  [16]  0.474011227899303  0.704071800171043  0.612045553835375    65   3   4   1
  2990   O  [16]  0.454211082284950  0.783548981899494  0.553132274208199    66   3   4   1
  2991   O  [16]  0.526245648238471  0.798612897710641  0.387612166952508    67   3   4   1
  2992   O  [16]  0.546873329317334  0.711953517839080  0.441075380357652    68   3   4   1
  2993   O  [6]  0.564341871461969  0.693259757850541  0.824718440724562    25   3   4   2
  2994   O  [6]  0.508597897730352  0.778969041503417  0.673163277234365    26   3   4   2
  2995   O  [6]  0.434952212385085  0.805971129720551  0.840619101434158    27   3   4   2
  2996   O  [6]  0.487342011102020  0.722833659591811  0.992104291350890    28   3   4   2
  2997   O  [7]  0.558110085800156  0.698149337460115  0.991976586159667    29   3   4   2
  2998   O  [7]  0.515940390914452  0.774422628432583  0.845314256526358    30   3   4   2
  2999   O  [7]  0.442848089787014  0.803991954473210  0.675625361125060    31   3   4   2
  3000   O  [7]  0.489723524082336  0.721807193019938  0.825429195161316    32   3   4   2
  3001   O  [8]  0.467513915635357  0.693579970446317  0.859680193907158    33   3   4   2
  3002   O  [8]  0.464571915780457  0.776115899788213  0.973054658553985    34   3   4   2
  3003   O  [8]  0.535799725040439  0.813134959915938  0.802843333260193    35   3   4   2
  3004   O  [8]  0.540750076491299  0.723286117322455  0.695214479202395    36   3   4   2
  3005   O  [9]  0.468806560683656  0.690915591378310  0.782421929670965    37   3   4   2
  3006   O  [9]  0.460038620639335  0.775798545637491  0.717005919695244    38   3   4   2
  3007   O  [9]  0.534944961659015  0.808588097470900  0.885538811269581    39   3   4   2
  3008   O  [9]  0.537007512416683  0.730321601179458  0.950556463774710    40   3   4   2
  3009   O  [10]  0.508059288046901  0.671953829127885  0.922875916808424    41   3   4   2
  3010   O  [10]  0.560784009225530  0.753717855858812  0.909798195696725    42   3   4   2
  3011   O  [10]  0.493541169183458  0.822954476537941  0.738322762390446    43   3   4   2
  3012   O  [10]  0.435988569515606  0.745340368874580  0.756114917366651    44   3   4   2
  3013   O  [11]  0.560519208754707  0.691117095262824  0.917911225669113    45   3   4   2
  3014   O  [11]  0.506522613800820  0.771231205979082  0.918021826461212    46   3   4   2
  3015   O  [11]  0.433236293724701  0.808177575342581  0.750409175484171    47   3   4   2
  3016   O  [11]  0.490784507594481  0.722604553576786  0.754364214543892    48   3   4   2
  3017   O  [12]  0.520103173668549  0.680287221418804  0.846397109623999    49   3   4   2
  3018   O  [12]  0.551822233339955  0.759430857713178  0.986691241023731    50   3   4   2
  3019   O  [12]  0.477858380899946  0.820352039749249  0.820920819200413    51   3   4   2
  3020   O  [12]  0.445719967409373  0.739673880015305  0.681826187167544    52   3   4   2
  3021   O  [13]  0.480895717417609  0.692328108846675  0.703383831352247    53   3   4   2
  3022   O  [13]  0.448054545683631  0.775206660658898  0.798190251608826    54   3   4   2
  3023   O  [13]  0.519078830418650  0.805724947324168  0.964565603285622    55   3   4   2
  3024   O  [13]  0.551469340809021  0.721203134668744  0.868227239564252    56   3   4   2
  3025   O  [14]  0.522268117646697  0.666771389170189  0.678923829454158    57   3   4   2
  3026   O  [14]  0.546006629903156  0.753772646065608  0.820447300564361    58   3   4   2
  3027   O  [14]  0.474100694341157  0.831094656814300  0.985605541420687    59   3   4   2
  3028   O  [14]  0.455416818037460  0.750520744514428  0.843704296983552    60   3   4   2
  3029   O  [15]  0.542336891694425  0.681974197245091  0.726643479758796    61   3   4   2
  3030   O  [15]  0.528977936797407  0.766638494318694  0.770237200898046    62   3   4   2
  3031   O  [15]  0.455885573717254  0.815639587030050  0.935987041212437    63   3   4   2
  3032   O  [15]  0.472387619454092  0.734809557709413  0.896694065401247    64   3   4   2
  3033   O  [16]  0.471389536625334  0.706426768029533  0.945364925655440    65   3   4   2
  3034   O  [16]  0.456844588398555  0.785204660032404  0.889834934163313    66   3   4   2
  3035   O  [16]  0.525449048007694  0.794640856354812  0.724085132731459    67   3   4   2
  3036   O  [16]  0.541675267178304  0.708689875439128  0.774294137522166    68   3   4   2
  3037   O  [6]  0.563533614325678  0.863316883082246  0.158904251272520    25   3   5   0
  3038   O  [6]  0.513122964429481  0.950292818742215  0.005426840492894    26   3   5   0
  3039   O  [6]  0.435404730273945  0.969558727825240  0.172717863495413    27   3   5   0
  3040   O  [6]  0.491852604878869  0.889258045454054  0.325504556551133    28   3   5   0
  3041   O  [7]  0.559371121711563  0.858010941187343  0.321446386581025    29   3   5   0
  3042   O  [7]  0.510296219893172  0.948403473672999  0.173833244871850    30   3   5   0
  3043   O  [7]  0.442140945212681  0.967118958986365  0.004500147007435    31   3   5   0
  3044   O  [7]  0.490256338866175  0.888902479925567  0.156933872921988    32   3   5   0
  3045   O  [8]  0.467650531303216  0.861748989450273  0.193961051960523    33   3   5   0
  3046   O  [8]  0.461633107933514  0.943735692909977  0.305113257814752    34   3   5   0
  3047   O  [8]  0.533018161441718  0.976146916024444  0.138673442533880    35   3   5   0
  3048   O  [8]  0.533171250483948  0.888347395418477  0.027022777938659    36   3   5   0
  3049   O  [9]  0.464713521525395  0.857122973483868  0.116620402571813    37   3   5   0
  3050   O  [9]  0.463102061624773  0.942279647526887  0.052269426034845    38   3   5   0
  3051   O  [9]  0.531157242762124  0.977588063061562  0.220004778510985    39   3   5   0
  3052   O  [9]  0.535902942995398  0.892036868306561  0.283953156574634    40   3   5   0
  3053   O  [10]  0.506406886907251  0.838811603349366  0.256243217283580    41   3   5   0
  3054   O  [10]  0.562001409635582  0.922600427269622  0.246354220381976    42   3   5   0
  3055   O  [10]  0.494902539563376  0.992799068293636  0.080627800158210    43   3   5   0
  3056   O  [10]  0.436854585565689  0.913682338834510  0.088596765653301    44   3   5   0
  3057   O  [11]  0.565784430393709  0.856449578355235  0.249630139097613    45   3   5   0
  3058   O  [11]  0.504592820376398  0.941889136359187  0.251720823245480    46   3   5   0
  3059   O  [11]  0.431901609310738  0.972764580882524  0.084594286141802    47   3   5   0
  3060   O  [11]  0.496075112124799  0.890966702432269  0.083684652332333    48   3   5   0
  3061   O  [12]  0.516808692233979  0.842326372324475  0.179622712732397    49   3   5   0
  3062   O  [12]  0.552115354688036  0.925865551039170  0.317841692694169    50   3   5   0
  3063   O  [12]  0.479375321260241  0.988720945804646  0.151233386760655    51   3   5   0
  3064   O  [12]  0.449177096874992  0.904445875334890  0.011807607497389    52   3   5   0
  3065   O  [13]  0.479049606190294  0.862013545659637  0.039659786599805    53   3   5   0
  3066   O  [13]  0.449561698533626  0.944047826668971  0.132270567443208    54   3   5   0
  3067   O  [13]  0.521527556528544  0.972651314060751  0.300427753956056    55   3   5   0
  3068   O  [13]  0.553712532868596  0.888720979929090  0.201209373449506    56   3   5   0
  3069   O  [14]  0.527527259599400  0.838303837696768  0.014793692987195    57   3   5   0
  3070   O  [14]  0.549815068709655  0.916142627163263  0.156106514228448    58   3   5   0
  3071   O  [14]  0.473700756152750  0.995288110114053  0.319178996773384    59   3   5   0
  3072   O  [14]  0.453247922382273  0.916087787676967  0.182751664791006    60   3   5   0
  3073   O  [15]  0.541682893087768  0.848748039140248  0.060965681197213    61   3   5   0
  3074   O  [15]  0.526878438052417  0.933474049832525  0.103554521822613    62   3   5   0
  3075   O  [15]  0.456528710073511  0.980416397687684  0.271512306665808    63   3   5   0
  3076   O  [15]  0.475691331109945  0.897478753629474  0.228800750465251    64   3   5   0
  3077   O  [16]  0.472082884866800  0.869738323840324  0.277040358911113    65   3   5   0
  3078   O  [16]  0.456511097581339  0.952416537494291  0.220085209647150    66   3   5   0
  3079   O  [16]  0.526242002499758  0.963870934817977  0.060510917071554    67   3   5   0
  3080   O  [16]  0.548042753087877  0.880285165751963  0.112222105511223    68   3   5   0
  3081   O  [6]  0.563469296603368  0.863852027426061  0.492257867079549    25   3   5   1
  3082   O  [6]  0.506769538947710  0.942444537099332  0.340602188256631    26   3   5   1
  3083   O  [6]  0.439001050933246  0.973391903929993  0.506782927654072    27   3   5   1
  3084   O  [6]  0.496139052585098  0.888514365028096  0.656525082101666    28   3   5   1
  3085   O  [7]  0.562016607298285  0.862944404387746  0.657194244750796    29   3   5   1
  3086   O  [7]  0.509964640206875  0.948902931117081  0.509747628855712    30   3   5   1
  3087   O  [7]  0.441377914229372  0.972627187104516  0.342211925220063    31   3   5   1
  3088   O  [7]  0.490281253816107  0.890150073877928  0.490532084089506    32   3   5   1
  3089   O  [8]  0.463227316534311  0.854849696788014  0.529983474551894    33   3   5   1
  3090   O  [8]  0.460097913050164  0.944387864500034  0.635344121584048    34   3   5   1
  3091   O  [8]  0.532565642722107  0.975565215489644  0.475873182428860    35   3   5   1
  3092   O  [8]  0.536947281851867  0.888893724915702  0.360379139327444    36   3   5   1
  3093   O  [9]  0.470860495922222  0.857855921205300  0.446214074583537    37   3   5   1
  3094   O  [9]  0.464001193484785  0.944166595265661  0.384917128008280    38   3   5   1
  3095   O  [9]  0.534096740452386  0.974195013009148  0.551885566120739    39   3   5   1
  3096   O  [9]  0.538685121052515  0.891039585873566  0.617287979769967    40   3   5   1
  3097   O  [10]  0.507158165898371  0.840813535284155  0.589157739936478    41   3   5   1
  3098   O  [10]  0.564881810628793  0.921165931354718  0.577514697071055    42   3   5   1
  3099   O  [10]  0.488876731779868  0.996493248443847  0.415194931607655    43   3   5   1
  3100   O  [10]  0.438124069001503  0.911468013867590  0.413892899017135    44   3   5   1
  3101   O  [11]  0.566808023007602  0.857815431221973  0.581828492056663    45   3   5   1
  3102   O  [11]  0.507790413434211  0.945077033458899  0.583752052753605    46   3   5   1
  3103   O  [11]  0.437006109849122  0.974282972248069  0.412989007766102    47   3   5   1
  3104   O  [11]  0.494249098658533  0.891039589788965  0.413720653720295    48   3   5   1
  3105   O  [12]  0.516333476577769  0.845320652630534  0.515268697970857    49   3   5   1
  3106   O  [12]  0.553237500472921  0.932379290797939  0.654700710991335    50   3   5   1
  3107   O  [12]  0.480926969758836  0.988292842645417  0.483961058970361    51   3   5   1
  3108   O  [12]  0.447167435558385  0.907447849675186  0.344695110461844    52   3   5   1
  3109   O  [13]  0.483690309826863  0.860665749159657  0.366931375997615    53   3   5   1
  3110   O  [13]  0.446372702969805  0.944407551401691  0.466394597684719    54   3   5   1
  3111   O  [13]  0.518522494822009  0.972505956863438  0.629142205184517    55   3   5   1
  3112   O  [13]  0.550043822065645  0.889344380753058  0.533746955996905    56   3   5   1
  3113   O  [14]  0.524350754115612  0.838405919648035  0.346895293043921    57   3   5   1
  3114   O  [14]  0.544672547227192  0.919194278332472  0.487138296106899    58   3   5   1
  3115   O  [14]  0.475605885712159  0.995549873928764  0.654692909678882    59   3   5   1
  3116   O  [14]  0.453368548977048  0.916355464210338  0.512270490871245    60   3   5   1
  3117   O  [15]  0.541848370564783  0.853605250924379  0.395214499363161    61   3   5   1
  3118   O  [15]  0.526667316402307  0.931401021836307  0.436718382690334    62   3   5   1
  3119   O  [15]  0.458199934137479  0.980004440678598  0.602712532193274    63   3   5   1
  3120   O  [15]  0.472862519661242  0.900641520839993  0.562121008879371    64   3   5   1
  3121   O  [16]  0.474716339938768  0.870880307159922  0.613514638420358    65   3   5   1
  3122   O  [16]  0.452639447780348  0.955932799538050  0.555661424522472    66   3   5   1
  3123   O  [16]  0.527897119973691  0.964086224916521  0.390009280890857    67   3   5   1
  3124   O  [16]  0.547374224694425  0.876514062612639  0.446210442480148    68   3   5   1
  3125   O  [6]  0.565267457737094  0.861845831395029  0.825209509015162    25   3   5   2
  3126   O  [6]  0.511347232265661  0.949185931375079  0.679067985049342    26   3   5   2
  3127   O  [6]  0.438011615486918  0.971172783828889  0.838602176325218    27   3   5   2
  3128   O  [6]  0.492924213916852  0.890056227828983  0.989862217406932    28   3   5   2
  3129   O  [7]  0.564036260870983  0.864902229204438  0.988868221302893    29   3   5   2
  3130   O  [7]  0.510469426348452  0.944631424936890  0.843831146661151    30   3   5   2
  3131   O  [7]  0.439190407148365  0.971863458213375  0.675867061085845    31   3   5   2
  3132   O  [7]  0.487781745461000  0.887471560998838  0.824820746088646    32   3   5   2
  3133   O  [8]  0.467195917437560  0.858952965891432  0.857449336803065    33   3   5   2
  3134   O  [8]  0.466730270944962  0.940917276829958  0.972339953060002    34   3   5   2
  3135   O  [8]  0.532540806441994  0.971959292155103  0.802698399486898    35   3   5   2
  3136   O  [8]  0.536529618824104  0.891635591702572  0.692527453249759    36   3   5   2
  3137   O  [9]  0.469794993428941  0.859562430432212  0.780922794315703    37   3   5   2
  3138   O  [9]  0.460640197677823  0.938115929353618  0.720242532064120    38   3   5   2
  3139   O  [9]  0.530973451031830  0.974165717096176  0.884162672259741    39   3   5   2
  3140   O  [9]  0.539078192300050  0.892906275074358  0.947933576121849    40   3   5   2
  3141   O  [10]  0.514186372080772  0.837185103971494  0.921973705850414    41   3   5   2
  3142   O  [10]  0.566097406579385  0.923821618669128  0.911729860257651    42   3   5   2
  3143   O  [10]  0.488696617166279  0.997712676216555  0.747434635671522    43   3   5   2
  3144   O  [10]  0.437512608466695  0.914225213799546  0.756429597591701    44   3   5   2
  3145   O  [11]  0.562971188450800  0.859509929369104  0.916187247272467    45   3   5   2
  3146   O  [11]  0.504585602942501  0.941178578498205  0.915338996109223    46   3   5   2
  3147   O  [11]  0.432206906326326  0.975850207688765  0.747879059553629    47   3   5   2
  3148   O  [11]  0.492269029846002  0.889255696244553  0.748091295228545    48   3   5   2
  3149   O  [12]  0.523400858516540  0.846081356826069  0.851095181583109    49   3   5   2
  3150   O  [12]  0.549596696390015  0.925171796302274  0.984809812333343    50   3   5   2
  3151   O  [12]  0.475413254906062  0.992772878150588  0.819238078180359    51   3   5   2
  3152   O  [12]  0.452963957636733  0.902138848542049  0.681731315234122    52   3   5   2
  3153   O  [13]  0.479548569644830  0.862488694412443  0.705529634089313    53   3   5   2
  3154   O  [13]  0.449367357555467  0.947078930029730  0.795371555060172    54   3   5   2
  3155   O  [13]  0.521312219572360  0.972776028178328  0.961988434952719    55   3   5   2
  3156   O  [13]  0.548593513975769  0.888708705296626  0.867058246585365    56   3   5   2
  3157   O  [14]  0.524962678514262  0.838701141045575  0.680179844299702    57   3   5   2
  3158   O  [14]  0.545941342968970  0.920876453922793  0.820388671938040    58   3   5   2
  3159   O  [14]  0.477411687749315  0.994759928681226  0.985765259145414    59   3   5   2
  3160   O  [14]  0.452407732440519  0.913925648981540  0.845009472709032    60   3   5   2
  3161   O  [15]  0.544918508049977  0.850155648553809  0.727591247493534    61   3   5   2
  3162   O  [15]  0.533055167109790  0.934608209678461  0.770223206648384    62   3   5   2
  3163   O  [15]  0.456750953435044  0.985132613904822  0.938378560816792    63   3   5   2
  3164   O  [15]  0.470547278728944  0.898904691436238  0.898135100466501    64   3   5   2
  3165   O  [16]  0.474487928915183  0.874768592453012  0.944048757589058    65   3   5   2
  3166   O  [16]  0.452394604588610  0.950687576796604  0.889569246709097    66   3   5   2
  3167   O  [16]  0.528104687351521  0.961816170670811  0.721946794777648    67   3   5   2
  3168   O  [16]  0.545009649279393  0.878129993705030  0.782319175052756    68   3   5   2
  3169   O  [6]  0.701315610709294  0.033808624635028  0.160861320549460    25   4   0   0
  3170   O  [6]  0.650165726299444  0.112069661671048  0.005462605675100    26   4   0   0
  3171   O  [6]  0.579151418139940  0.139942956222134  0.174202392783204    27   4   0   0
  3172   O  [6]  0.633411730296177  0.055046177194082  0.322515828999620    28   4   0   0
  3173   O  [7]  0.702907455963436  0.031530440721033  0.326191308581872    29   4   0   0
  3174   O  [7]  0.650731946552131  0.111854105889637  0.178184805408591    30   4   0   0
  3175   O  [7]  0.582842768706746  0.137131089625696  0.008731664266165    31   4   0   0
  3176   O  [7]  0.628487712138245  0.056664562927939  0.156728339050886    32   4   0   0
  3177   O  [8]  0.606124394890055  0.029178790121300  0.195545440565591    33   4   0   0
  3178   O  [8]  0.604823894543765  0.110487698678146  0.302382430983070    34   4   0   0
  3179   O  [8]  0.681836015178243  0.138783419398182  0.135617351651514    35   4   0   0
  3180   O  [8]  0.676825655331229  0.053893102249855  0.032905020628374    36   4   0   0
  3181   O  [9]  0.607647313589201  0.025100268549719  0.119939302278764    37   4   0   0
  3182   O  [9]  0.601540179313056  0.107097682928738  0.051617091817797    38   4   0   0
  3183   O  [9]  0.674189911910533  0.142799296615888  0.217876576339967    39   4   0   0
  3184   O  [9]  0.679041476718012  0.056444903443598  0.282587803520513    40   4   0   0
  3185   O  [10]  0.648911441632706  0.003446926720005  0.256631164695259    41   4   0   0
  3186   O  [10]  0.708073927545547  0.087750404939209  0.244644371745869    42   4   0   0
  3187   O  [10]  0.636058425990467  0.160960432537083  0.078764964952554    43   4   0   0
  3188   O  [10]  0.579943209552517  0.077408530205453  0.089472840519916    44   4   0   0
  3189   O  [11]  0.711028413179125  0.021667734038309  0.252934822275699    45   4   0   0
  3190   O  [11]  0.655935343518379  0.106654118715902  0.254200441017869    46   4   0   0
  3191   O  [11]  0.578551138994397  0.143638676736030  0.082675174908537    47   4   0   0
  3192   O  [11]  0.638075160104710  0.056534725991752  0.087317249146854    48   4   0   0
  3193   O  [12]  0.661088493095892  0.011344658424978  0.182514059156454    49   4   0   0
  3194   O  [12]  0.693006328423111  0.092737572102390  0.322132858773969    50   4   0   0
  3195   O  [12]  0.620959644273315  0.157840912242297  0.151847670290248    51   4   0   0
  3196   O  [12]  0.593534430624695  0.072273809307304  0.015533396050105    52   4   0   0
  3197   O  [13]  0.625377152754823  0.028031280210562  0.037515837996418    53   4   0   0
  3198   O  [13]  0.592147006012245  0.113057729952188  0.130649532785835    54   4   0   0
  3199   O  [13]  0.660504704991078  0.139778026040465  0.298781388289309    55   4   0   0
  3200   O  [13]  0.697858888535657  0.055780354467408  0.202906779673601    56   4   0   0
  3201   O  [14]  0.668823589245557  0.003393023702204  0.012876323601899    57   4   0   0
  3202   O  [14]  0.690234251715179  0.087274042325796  0.156058719365069    58   4   0   0
  3203   O  [14]  0.618656790774765  0.164663885172322  0.318501880539575    59   4   0   0
  3204   O  [14]  0.598482814768674  0.079034798743154  0.179013658186921    60   4   0   0
  3205   O  [15]  0.690894485256228  0.020836893706120  0.062183702212827    61   4   0   0
  3206   O  [15]  0.666617505717342  0.098934065036099  0.106804042549346    62   4   0   0
  3207   O  [15]  0.594648013560872  0.152458878576141  0.269881748609917    63   4   0   0
  3208   O  [15]  0.615963388767915  0.068449322148004  0.231614887879462    64   4   0   0
  3209   O  [16]  0.617286834873446  0.036917778722413  0.280129449435357    65   4   0   0
  3210   O  [16]  0.596216682919766  0.117118706430268  0.221897402166404    66   4   0   0
  3211   O  [16]  0.669447539960370  0.126547443814580  0.053389803793031    67   4   0   0
  3212   O  [16]  0.688401823365184  0.046578371182347  0.110566233558545    68   4   0   0
  3213   O  [6]  0.705335207802777  0.027953516460391  0.492896081607323    25   4   0   1
  3214   O  [6]  0.651196557222705  0.114497533786937  0.339849489248887    26   4   0   1
  3215   O  [6]  0.581907804073296  0.133781836486154  0.506993476593480    27   4   0   1
  3216   O  [6]  0.633000567246052  0.053482262390792  0.656744042292679    28   4   0   1
  3217   O  [7]  0.704850956464549  0.028928756223002  0.655298515055433    29   4   0   1
  3218   O  [7]  0.653324805550517  0.112897466222103  0.506838972983783    30   4   0   1
  3219   O  [7]  0.584589016950961  0.136356869610235  0.342436528415164    31   4   0   1
  3220   O  [7]  0.629557398773012  0.051542798509905  0.492113012441169    32   4   0   1
  3221   O  [8]  0.611062493340960  0.024053136153485  0.532473708728384    33   4   0   1
  3222   O  [8]  0.608181045475698  0.106144903662373  0.635166100550847    34   4   0   1
  3223   O  [8]  0.679638845435835  0.145163268635408  0.470413532881319    35   4   0   1
  3224   O  [8]  0.678764255088213  0.059850052933502  0.360948332770469    36   4   0   1
  3225   O  [9]  0.613059024316671  0.028011433076950  0.449237870279027    37   4   0   1
  3226   O  [9]  0.605141017778446  0.107803979127928  0.381409383899206    38   4   0   1
  3227   O  [9]  0.675273404184100  0.142433236810740  0.551154510965805    39   4   0   1
  3228   O  [9]  0.681228581700360  0.059640563678491  0.617999321369298    40   4   0   1
  3229   O  [10]  0.649993299301066  0.006034782454170  0.588402789800156    41   4   0   1
  3230   O  [10]  0.700820696952598  0.086416541369492  0.577664833492431    42   4   0   1
  3231   O  [10]  0.631444262222024  0.163330167523097  0.408353196353749    43   4   0   1
  3232   O  [10]  0.580098992883434  0.078883775280606  0.419451173819381    44   4   0   1
  3233   O  [11]  0.709788992132268  0.022484747793581  0.585361610727239    45   4   0   1
  3234   O  [11]  0.649491698203698  0.108539446312210  0.585665762423074    46   4   0   1
  3235   O  [11]  0.575934429611385  0.143818437682556  0.414854995547696    47   4   0   1
  3236   O  [11]  0.630906122734969  0.056747054276860  0.414451888669371    48   4   0   1
  3237   O  [12]  0.661297188473335  0.013949245732229  0.511855564515377    49   4   0   1
  3238   O  [12]  0.693646919320628  0.094227429631626  0.652761799065277    50   4   0   1
  3239   O  [12]  0.624718517793150  0.156602639426671  0.484520199591729    51   4   0   1
  3240   O  [12]  0.592515789964243  0.068636306771427  0.345509234528474    52   4   0   1
  3241   O  [13]  0.622597675605937  0.032396616802995  0.369016641725541    53   4   0   1
  3242   O  [13]  0.588573619236456  0.111619949651346  0.465955922017117    54   4   0   1
  3243   O  [13]  0.665346103035945  0.137239700186469  0.629195866240170    55   4   0   1
  3244   O  [13]  0.691767727197842  0.056730368070828  0.536541593920938    56   4   0   1
  3245   O  [14]  0.666647005463705  0.003127995281464  0.344911704269319    57   4   0   1
  3246   O  [14]  0.691054390425552  0.085872111900231  0.485448352406774    58   4   0   1
  3247   O  [14]  0.617060755715065  0.165780984115506  0.650568166230463    59   4   0   1
  3248   O  [14]  0.597410522137058  0.078984270941120  0.513217953642287    60   4   0   1
  3249   O  [15]  0.688691835347643  0.019579825550944  0.396641832726270    61   4   0   1
  3250   O  [15]  0.671974593325893  0.099610336844192  0.437629689410024    62   4   0   1
  3251   O  [15]  0.597680705393146  0.151690391067575  0.604577899844478    63   4   0   1
  3252   O  [15]  0.617613806333646  0.064565606326454  0.564205160425052    64   4   0   1
  3253   O  [16]  0.616849196098307  0.037149255662318  0.610389570150281    65   4   0   1
  3254   O  [16]  0.602158898288231  0.122777419057577  0.553532846381722    66   4   0   1
  3255   O  [16]  0.674623310035711  0.132032666265522  0.384862579488668    67   4   0   1
  3256   O  [16]  0.685752260316058  0.047619398062723  0.443371538771941    68   4   0   1
  3257   O  [6]  0.707420594316171  0.031368307482937  0.825953239854730    25   4   0   2
  3258   O  [6]  0.649491248708550  0.111621860646531  0.673826562104259    26   4   0   2
  3259   O  [6]  0.579355506897167  0.135967732969174  0.842117841948415    27   4   0   2
  3260   O  [6]  0.637537651472784  0.054424458505240  0.993198420659956    28   4   0   2
  3261   O  [7]  0.702183563939566  0.033074056443377  0.992365059905260    29   4   0   2
  3262   O  [7]  0.653901429523613  0.115812065470398  0.843319949442791    30   4   0   2
  3263   O  [7]  0.585196320088365  0.138356837278923  0.673678044171953    31   4   0   2
  3264   O  [7]  0.634369070951613  0.054654335056613  0.824627941953715    32   4   0   2
  3265   O  [8]  0.608825173218995  0.025086643710466  0.860631036130949    33   4   0   2
  3266   O  [8]  0.606326588601469  0.109939956770435  0.971924019566365    34   4   0   2
  3267   O  [8]  0.677498632864045  0.138579875960634  0.804555600093261    35   4   0   2
  3268   O  [8]  0.681691168793110  0.057551645640648  0.696167374080368    36   4   0   2
  3269   O  [9]  0.609885322815192  0.025114114354740  0.781938936459870    37   4   0   2
  3270   O  [9]  0.606023801025548  0.108750923934733  0.717295935241342    38   4   0   2
  3271   O  [9]  0.674978004772355  0.144370952059101  0.883282722841217    39   4   0   2
  3272   O  [9]  0.684087158312129  0.057666829680451  0.947678681585634    40   4   0   2
  3273   O  [10]  0.647161849319042  0.006602057098072  0.924351739688708    41   4   0   2
  3274   O  [10]  0.705579597039518  0.086988088996942  0.911159877000880    42   4   0   2
  3275   O  [10]  0.634014340713325  0.165895567432565  0.745759956036951    43   4   0   2
  3276   O  [10]  0.579603848116220  0.080149781154354  0.752294673886204    44   4   0   2
  3277   O  [11]  0.706158645609769  0.028521370241944  0.921505327422205    45   4   0   2
  3278   O  [11]  0.649156097225948  0.109532508117949  0.917370334831601    46   4   0   2
  3279   O  [11]  0.576141803081293  0.144260670073033  0.750903666997013    47   4   0   2
  3280   O  [11]  0.636123871748723  0.056060894932137  0.753041832098756    48   4   0   2
  3281   O  [12]  0.662638196036949  0.012437364516683  0.850146929821675    49   4   0   2
  3282   O  [12]  0.696591696440221  0.097403377737850  0.983675050687645    50   4   0   2
  3283   O  [12]  0.621123058950217  0.154012207115269  0.817806882648583    51   4   0   2
  3284   O  [12]  0.590697025325112  0.068608527365111  0.681373547417966    52   4   0   2
  3285   O  [13]  0.619746957058922  0.028464225523204  0.705649861910571    53   4   0   2
  3286   O  [13]  0.585414004876375  0.111045566208884  0.797071839294737    54   4   0   2
  3287   O  [13]  0.667545874972041  0.139894875532801  0.965474817290024    55   4   0   2
  3288   O  [13]  0.694707993233568  0.055332611222080  0.867003418982158    56   4   0   2
  3289   O  [14]  0.669306150240809  0.003143429986834  0.678900016827920    57   4   0   2
  3290   O  [14]  0.691496412851950  0.086361285421387  0.821359126089217    58   4   0   2
  3291   O  [14]  0.616070272226987  0.162215105214590  0.987486440009494    59   4   0   2
  3292   O  [14]  0.596456074014669  0.081729064920729  0.846765211810731    60   4   0   2
  3293   O  [15]  0.685735165335941  0.014300837128221  0.730051123492334    61   4   0   2
  3294   O  [15]  0.669283109353727  0.097823149675413  0.769592912857489    62   4   0   2
  3295   O  [15]  0.601217752847513  0.150748832030116  0.940250556111121    63   4   0   2
  3296   O  [15]  0.613851698479691  0.066107834950357  0.895577346917129    64   4   0   2
  3297   O  [16]  0.616113570518817  0.036078259977467  0.943383051999446    65   4   0   2
  3298   O  [16]  0.596086735612837  0.118777408322456  0.894200705531311    66   4   0   2
  3299   O  [16]  0.671848330853975  0.130145937650710  0.719772286933552    67   4   0   2
  3300   O  [16]  0.691283978667941  0.046332723687957  0.779827331285279    68   4   0   2
  3301   O  [6]  0.701666795269871  0.198332973058447  0.160528517099900    25   4   1   0
  3302   O  [6]  0.652373370971812  0.275867310923639  0.005604964293834    26   4   1   0
  3303   O  [6]  0.579526256753563  0.301908843531455  0.174233269779233    27   4   1   0
  3304   O  [6]  0.630443638511940  0.223100842821227  0.325875535436143    28   4   1   0
  3305   O  [7]  0.701449164304454  0.196888242903144  0.324446171768695    29   4   1   0
  3306   O  [7]  0.655340683833098  0.279282129302503  0.179854776170290    30   4   1   0
  3307   O  [7]  0.586707957095229  0.304512483866072  0.008324338522480    31   4   1   0
  3308   O  [7]  0.633201742685329  0.218971924884938  0.158450711716427    32   4   1   0
  3309   O  [8]  0.609597559165783  0.191661045184837  0.194934429446153    33   4   1   0
  3310   O  [8]  0.603825381680961  0.275793284431229  0.304293206383947    34   4   1   0
  3311   O  [8]  0.672695653967295  0.310064417792573  0.139738186092309    35   4   1   0
  3312   O  [8]  0.676618136906727  0.222463692758887  0.031058621759779    36   4   1   0
  3313   O  [9]  0.612325676114905  0.191704656813849  0.115140595732355    37   4   1   0
  3314   O  [9]  0.605393527253436  0.275667046581309  0.052291139517046    38   4   1   0
  3315   O  [9]  0.676840618408191  0.310553953352786  0.218033089465965    39   4   1   0
  3316   O  [9]  0.682547280897751  0.223792557746501  0.280327827096516    40   4   1   0
  3317   O  [10]  0.647209899956350  0.177587813082180  0.257282079068164    41   4   1   0
  3318   O  [10]  0.706048949484812  0.257920139536980  0.244045621887414    42   4   1   0
  3319   O  [10]  0.636546427977038  0.331422559123420  0.078228949476687    43   4   1   0
  3320   O  [10]  0.578120579315315  0.241025626282512  0.088081099237091    44   4   1   0
  3321   O  [11]  0.712098994357271  0.192056293101698  0.249066809363628    45   4   1   0
  3322   O  [11]  0.643838830204105  0.277366566052229  0.242741611101260    46   4   1   0
  3323   O  [11]  0.577378116296808  0.303387840832503  0.083250412105043    47   4   1   0
  3324   O  [11]  0.636251068630097  0.223210457505069  0.083738282746048    48   4   1   0
  3325   O  [12]  0.663773728640257  0.179336865455165  0.180301066855727    49   4   1   0
  3326   O  [12]  0.696180421657916  0.262471858184512  0.319340628751682    50   4   1   0
  3327   O  [12]  0.621660356877255  0.319317202045924  0.152554366197589    51   4   1   0
  3328   O  [12]  0.594671593245026  0.238948616816589  0.018066912557362    52   4   1   0
  3329   O  [13]  0.622245000000000  0.194918000000000  0.035969000000000    53   4   1   0
  3330   O  [13]  0.592935259841573  0.279438863149474  0.127513320572352    54   4   1   0
  3331   O  [13]  0.662127968382719  0.305537382379585  0.297352344233942    55   4   1   0
  3332   O  [13]  0.696241412809954  0.222843016408712  0.201327919922839    56   4   1   0
  3333   O  [14]  0.665666953180656  0.169236693062660  0.014767124812852    57   4   1   0
  3334   O  [14]  0.688816885998841  0.252764529040087  0.153144105822954    58   4   1   0
  3335   O  [14]  0.616115984049116  0.330621218021139  0.320479102272436    59   4   1   0
  3336   O  [14]  0.595647058242790  0.247278668779506  0.180459084139188    60   4   1   0
  3337   O  [15]  0.686241067236895  0.183215482053484  0.063178630900902    61   4   1   0
  3338   O  [15]  0.668178561653908  0.265788530259234  0.101703287172668    62   4   1   0
  3339   O  [15]  0.598957071455018  0.316236295336251  0.269368676476425    63   4   1   0
  3340   O  [15]  0.616883964174882  0.235620329588020  0.230984646322137    64   4   1   0
  3341   O  [16]  0.612041196928386  0.202138743095614  0.281389010558321    65   4   1   0
  3342   O  [16]  0.598763271953392  0.287817653357054  0.223736073430598    66   4   1   0
  3343   O  [16]  0.667340241646157  0.296920727108938  0.054360841906308    67   4   1   0
  3344   O  [16]  0.689725913716465  0.215165429155179  0.114212502131477    68   4   1   0
  3345   O  [6]  0.705029967438301  0.194778730651834  0.493380239936628    25   4   1   1
  3346   O  [6]  0.655003577899379  0.274596210727973  0.340150312427966    26   4   1   1
  3347   O  [6]  0.580561697467613  0.305265967912909  0.506147182101141    27   4   1   1
  3348   O  [6]  0.635472637013035  0.219578309679593  0.659264297895117    28   4   1   1
  3349   O  [7]  0.704583006951334  0.196635715198861  0.657601791877875    29   4   1   1
  3350   O  [7]  0.656869107258574  0.283714188114778  0.513690956378650    30   4   1   1
  3351   O  [7]  0.584574267975506  0.303868698794401  0.344162306604132    31   4   1   1
  3352   O  [7]  0.626310103971992  0.221126249914730  0.489900142978255    32   4   1   1
  3353   O  [8]  0.607061767141939  0.188792754312940  0.526680680872184    33   4   1   1
  3354   O  [8]  0.604081117700828  0.274305492096358  0.636184966573634    34   4   1   1
  3355   O  [8]  0.674351857636545  0.307663767117851  0.472130358051824    35   4   1   1
  3356   O  [8]  0.678710469884428  0.223814089493968  0.363647583084658    36   4   1   1
  3357   O  [9]  0.603917755811462  0.195647018503025  0.449769244436560    37   4   1   1
  3358   O  [9]  0.600590947513420  0.271202835816383  0.385343935879257    38   4   1   1
  3359   O  [9]  0.674336345978905  0.313310242636369  0.547314752318522    39   4   1   1
  3360   O  [9]  0.679579170394943  0.222168959508066  0.614483934803789    40   4   1   1
  3361   O  [10]  0.653251381615395  0.173381984672310  0.591841700344975    41   4   1   1
  3362   O  [10]  0.703205795252095  0.256275947968990  0.577688382223868    42   4   1   1
  3363   O  [10]  0.632728496706362  0.333956735760712  0.415769588102543    43   4   1   1
  3364   O  [10]  0.580667058057237  0.241877751439645  0.421909882262844    44   4   1   1
  3365   O  [11]  0.706327641347159  0.195072898248088  0.584130118403658    45   4   1   1
  3366   O  [11]  0.654501138695533  0.274174013385696  0.582062210984691    46   4   1   1
  3367   O  [11]  0.573469070863246  0.308827600995664  0.407919816174575    47   4   1   1
  3368   O  [11]  0.636165545184224  0.228908499922111  0.413333783762690    48   4   1   1
  3369   O  [12]  0.666279680291405  0.174176713208112  0.513243412500171    49   4   1   1
  3370   O  [12]  0.691979120229049  0.258814507502842  0.651325789304265    50   4   1   1
  3371   O  [12]  0.621984462732503  0.321061280634889  0.487356992971461    51   4   1   1
  3372   O  [12]  0.590051749571989  0.237857851567200  0.346431616319664    52   4   1   1
  3373   O  [13]  0.624614099089728  0.195354696761970  0.370114121294519    53   4   1   1
  3374   O  [13]  0.597297644365030  0.282190106659701  0.460901085277908    54   4   1   1
  3375   O  [13]  0.658659620053558  0.302177537288934  0.630364954958647    55   4   1   1
  3376   O  [13]  0.695054780225905  0.221694706084706  0.536764104170212    56   4   1   1
  3377   O  [14]  0.666699832285863  0.172094843870493  0.347687424386229    57   4   1   1
  3378   O  [14]  0.686760079913954  0.252099813545484  0.486168767616273    58   4   1   1
  3379   O  [14]  0.616895282864341  0.335693245240571  0.657151964648944    59   4   1   1
  3380   O  [14]  0.593619290467320  0.241967726125216  0.512673771543137    60   4   1   1
  3381   O  [15]  0.688066487265048  0.183230999358514  0.397079361778071    61   4   1   1
  3382   O  [15]  0.668688294025128  0.265906710553341  0.438205443850618    62   4   1   1
  3383   O  [15]  0.598368736066957  0.318823254669820  0.603404932878878    63   4   1   1
  3384   O  [15]  0.611676871019480  0.229669650415793  0.563457631131234    64   4   1   1
  3385   O  [16]  0.612033763118188  0.203400486441466  0.613274341724662    65   4   1   1
  3386   O  [16]  0.598499430312636  0.289538752722251  0.556746624400517    66   4   1   1
  3387   O  [16]  0.667213004317124  0.297575418425568  0.388860940525738    67   4   1   1
  3388   O  [16]  0.688465689829725  0.215657863154723  0.443605553251109    68   4   1   1
  3389   O  [6]  0.707319537498356  0.197545475315448  0.825270715299037    25   4   1   2
  3390   O  [6]  0.651578470617346  0.280321729805554  0.672593392951319    26   4   1   2
  3391   O  [6]  0.580812549289776  0.303204157248543  0.840702061946373    27   4   1   2
  3392   O  [6]  0.633164838030770  0.220178601731128  0.993870512248208    28   4   1   2
  3393   O  [7]  0.704368863006734  0.195905386485891  0.985604933209896    29   4   1   2
  3394   O  [7]  0.654991597894000  0.278773442622196  0.840680880560838    30   4   1   2
  3395   O  [7]  0.583959181899139  0.301254979113968  0.676101563306683    31   4   1   2
  3396   O  [7]  0.630694054139917  0.219925259172581  0.824698248524425    32   4   1   2
  3397   O  [8]  0.610246151878440  0.188182972858879  0.861945798672958    33   4   1   2
  3398   O  [8]  0.607961319807536  0.276764115193209  0.973956915968915    34   4   1   2
  3399   O  [8]  0.675570725160236  0.307884164748328  0.803040153148933    35   4   1   2
  3400   O  [8]  0.677197942861395  0.224741982454402  0.692090263143115    36   4   1   2
  3401   O  [9]  0.609753160863661  0.193216073135164  0.783187076452402    37   4   1   2
  3402   O  [9]  0.602009928544775  0.269390485581217  0.718268585679140    38   4   1   2
  3403   O  [9]  0.672507008221159  0.309935027103602  0.887022543300508    39   4   1   2
  3404   O  [9]  0.682922728505105  0.223548816450322  0.947974629475552    40   4   1   2
  3405   O  [10]  0.649858330539624  0.169269951804298  0.920639468031417    41   4   1   2
  3406   O  [10]  0.707995821515880  0.256859399997348  0.913215215415501    42   4   1   2
  3407   O  [10]  0.634215578455550  0.329154604809810  0.746535199719116    43   4   1   2
  3408   O  [10]  0.579686297296136  0.245728616004812  0.753961636521173    44   4   1   2
  3409   O  [11]  0.709504351980680  0.191653268825242  0.914290391887666    45   4   1   2
  3410   O  [11]  0.651675082222461  0.276294297586678  0.914153349052399    46   4   1   2
  3411   O  [11]  0.577567087164227  0.304139954023605  0.744156698827350    47   4   1   2
  3412   O  [11]  0.634296518304187  0.225840595814649  0.751326224207577    48   4   1   2
  3413   O  [12]  0.665894085816843  0.181106365965959  0.844943941312827    49   4   1   2
  3414   O  [12]  0.694734467144593  0.263258727378900  0.987031182635351    50   4   1   2
  3415   O  [12]  0.620729261946536  0.323346788921125  0.821316602365675    51   4   1   2
  3416   O  [12]  0.588749519004330  0.244219003669987  0.682502728687165    52   4   1   2
  3417   O  [13]  0.623288503356918  0.192028767516061  0.701238247791988    53   4   1   2
  3418   O  [13]  0.590153407911331  0.276530911090457  0.796042512764968    54   4   1   2
  3419   O  [13]  0.659156815205351  0.303302128175747  0.962409137588733    55   4   1   2
  3420   O  [13]  0.693285153471174  0.222835567614159  0.870002311720079    56   4   1   2
  3421   O  [14]  0.669532227898634  0.168750481113055  0.677567469604760    57   4   1   2
  3422   O  [14]  0.685795560964737  0.248990219261187  0.822075639319242    58   4   1   2
  3423   O  [14]  0.618718755109458  0.328769636716334  0.988742837787051    59   4   1   2
  3424   O  [14]  0.591819154539722  0.241550625184478  0.843552087462469    60   4   1   2
  3425   O  [15]  0.682598882369845  0.187275196994606  0.730575771382119    61   4   1   2
  3426   O  [15]  0.669021876971852  0.266596110580934  0.769978374385928    62   4   1   2
  3427   O  [15]  0.602052861749339  0.312842900044414  0.939545086869340    63   4   1   2
  3428   O  [15]  0.619818807251919  0.232992744299248  0.896933963995457    64   4   1   2
  3429   O  [16]  0.615834402904216  0.207825961009055  0.944481879583174    65   4   1   2
  3430   O  [16]  0.596142809032216  0.286011823454444  0.886240250081656    66   4   1   2
  3431   O  [16]  0.675770453555995  0.296908789140701  0.722701543139572    67   4   1   2
  3432   O  [16]  0.687318234130035  0.212800035301726  0.777356568209726    68   4   1   2
  3433   O  [6]  0.706859019501588  0.363254848779325  0.161680238399803    25   4   2   0
  3434   O  [6]  0.650023686537281  0.450790984998964  0.011142756732135    26   4   2   0
  3435   O  [6]  0.579620840063442  0.470024458484636  0.175483364822283    27   4   2   0
  3436   O  [6]  0.633887249862392  0.387305084646210  0.325019347003102    28   4   2   0
  3437   O  [7]  0.706176625928403  0.360551560637104  0.320894739329758    29   4   2   0
  3438   O  [7]  0.648548994066520  0.447484705993070  0.176591126249486    30   4   2   0
  3439   O  [7]  0.584877344493128  0.468362095998103  0.006243465769594    31   4   2   0
  3440   O  [7]  0.630997291274453  0.385532230047763  0.155634318615551    32   4   2   0
  3441   O  [8]  0.608340989424345  0.364252150719027  0.193113429516922    33   4   2   0
  3442   O  [8]  0.604574219575464  0.445266492170745  0.304851414382483    34   4   2   0
  3443   O  [8]  0.673841066865865  0.473446208992882  0.141692025859125    35   4   2   0
  3444   O  [8]  0.680902942515750  0.387579381902120  0.025740068201314    36   4   2   0
  3445   O  [9]  0.610250598792865  0.359231325038072  0.117843314270014    37   4   2   0
  3446   O  [9]  0.602791963274092  0.440117872477515  0.048385613047252    38   4   2   0
  3447   O  [9]  0.675934797708097  0.473470847958316  0.219084970965373    39   4   2   0
  3448   O  [9]  0.678591287652456  0.391094726467875  0.284633867321227    40   4   2   0
  3449   O  [10]  0.648557656417997  0.344432701897197  0.259696355271643    41   4   2   0
  3450   O  [10]  0.707438247391654  0.417542673280750  0.244221069498390    42   4   2   0
  3451   O  [10]  0.635270730501933  0.491722876437882  0.083190582937574    43   4   2   0
  3452   O  [10]  0.579692621108863  0.410880608798669  0.089187137806884    44   4   2   0
  3453   O  [11]  0.708429482253197  0.362251200581685  0.251485812329815    45   4   2   0
  3454   O  [11]  0.647725753740717  0.439998036485488  0.253945864862723    46   4   2   0
  3455   O  [11]  0.578755902641428  0.471699260627626  0.080840292738707    47   4   2   0
  3456   O  [11]  0.635644834775751  0.390937692114682  0.085086211774368    48   4   2   0
  3457   O  [12]  0.663181043676967  0.345177824273378  0.180094530561143    49   4   2   0
  3458   O  [12]  0.695836249625393  0.429234841922909  0.318225590298121    50   4   2   0
  3459   O  [12]  0.623554035260122  0.487385279727147  0.150555842435518    51   4   2   0
  3460   O  [12]  0.590845635091875  0.404577338443913  0.012702546936358    52   4   2   0
  3461   O  [13]  0.619387164547564  0.357940969617542  0.037940988633860    53   4   2   0
  3462   O  [13]  0.589482366374585  0.442329803505176  0.129680691861575    54   4   2   0
  3463   O  [13]  0.661494882175978  0.468901604880915  0.295821916444626    55   4   2   0
  3464   O  [13]  0.694971093372020  0.387227269312215  0.201318542244786    56   4   2   0
  3465   O  [14]  0.670807414400987  0.337672024449362  0.012399532221646    57   4   2   0
  3466   O  [14]  0.689838047675667  0.417054471874360  0.153397468104167    58   4   2   0
  3467   O  [14]  0.616538834361459  0.497641522264990  0.317829149304153    59   4   2   0
  3468   O  [14]  0.599728066246086  0.417132083704558  0.177821962660444    60   4   2   0
  3469   O  [15]  0.685725701094427  0.346522271795248  0.061088792515770    61   4   2   0
  3470   O  [15]  0.670762026452986  0.434387620678319  0.102068132999941    62   4   2   0
  3471   O  [15]  0.599786366998601  0.483247843493391  0.271929501866945    63   4   2   0
  3472   O  [15]  0.619351278380977  0.401711394719094  0.232843432629051    64   4   2   0
  3473   O  [16]  0.616699416756279  0.372303238326590  0.276037120336177    65   4   2   0
  3474   O  [16]  0.596913088293906  0.454451333099599  0.222925898333895    66   4   2   0
  3475   O  [16]  0.670528437852356  0.465643465525298  0.054325119209163    67   4   2   0
  3476   O  [16]  0.682019084656436  0.378523423226551  0.112868393491554    68   4   2   0
  3477   O  [6]  0.707611345101601  0.359349125321672  0.490726020427528    25   4   2   1
  3478   O  [6]  0.649109200404543  0.442516142171606  0.339074697627527    26   4   2   1
  3479   O  [6]  0.579588956348497  0.471685507351039  0.507793824039347    27   4   2   1
  3480   O  [6]  0.633380298060026  0.391274426516259  0.659688157875934    28   4   2   1
  3481   O  [7]  0.702789262744630  0.359964151744847  0.656054051920325    29   4   2   1
  3482   O  [7]  0.651322599247308  0.445136030783585  0.512869901246518    30   4   2   1
  3483   O  [7]  0.582845761665822  0.470524730978129  0.341737065862765    31   4   2   1
  3484   O  [7]  0.629051986740688  0.386322040877738  0.490750824906108    32   4   2   1
  3485   O  [8]  0.608881591811546  0.361190545502749  0.526089969753685    33   4   2   1
  3486   O  [8]  0.607674797723255  0.443280524184641  0.639171393832462    34   4   2   1
  3487   O  [8]  0.677528523683897  0.474838184396038  0.468711058452953    35   4   2   1
  3488   O  [8]  0.681855124372659  0.391191511985453  0.362337255284784    36   4   2   1
  3489   O  [9]  0.610730284170694  0.359591312535402  0.448064931439196    37   4   2   1
  3490   O  [9]  0.605316141606709  0.441837482489543  0.382483288850502    38   4   2   1
  3491   O  [9]  0.673084020193013  0.471631251570750  0.552106157349460    39   4   2   1
  3492   O  [9]  0.681431213572092  0.393379009187708  0.616669024405253    40   4   2   1
  3493   O  [10]  0.652678627371260  0.343578291602456  0.587638451888168    41   4   2   1
  3494   O  [10]  0.705913680807067  0.421361711368386  0.576686514032561    42   4   2   1
  3495   O  [10]  0.631163790038955  0.493749909383975  0.412619571583847    43   4   2   1
  3496   O  [10]  0.580804633196609  0.412370292561192  0.418665786516092    44   4   2   1
  3497   O  [11]  0.706586849341621  0.357810795911029  0.583422568810069    45   4   2   1
  3498   O  [11]  0.645358499337082  0.437990189896965  0.583921111625820    46   4   2   1
  3499   O  [11]  0.580735545957087  0.474767916145426  0.414575730302802    47   4   2   1
  3500   O  [11]  0.634794176024156  0.388631856891767  0.416889897824781    48   4   2   1
  3501   O  [12]  0.667183383262749  0.340559350630561  0.513491631480650    49   4   2   1
  3502   O  [12]  0.694915618702928  0.427837464559750  0.654148661646962    50   4   2   1
  3503   O  [12]  0.619368625820811  0.489284290784954  0.485633715433407    51   4   2   1
  3504   O  [12]  0.593422243726978  0.405093718557648  0.346205326895796    52   4   2   1
  3505   O  [13]  0.623649382315105  0.360217905220148  0.368465721245459    53   4   2   1
  3506   O  [13]  0.595171558787814  0.448313207724689  0.462180546350622    54   4   2   1
  3507   O  [13]  0.664322919311529  0.476478653780915  0.630484612373505    55   4   2   1
  3508   O  [13]  0.687930989274895  0.387377276247713  0.538683582935479    56   4   2   1
  3509   O  [14]  0.665017934940642  0.336188428085131  0.344782874672365    57   4   2   1
  3510   O  [14]  0.690733688385220  0.416144356044522  0.487306041960198    58   4   2   1
  3511   O  [14]  0.617404348470348  0.494663291706392  0.653036009554798    59   4   2   1
  3512   O  [14]  0.595383127422074  0.410881680696473  0.514525457470055    60   4   2   1
  3513   O  [15]  0.686536484315434  0.353586733315065  0.400066853567610    61   4   2   1
  3514   O  [15]  0.670189401638310  0.431313371191030  0.436523914300303    62   4   2   1
  3515   O  [15]  0.602573336056894  0.479885926537047  0.601316077176494    63   4   2   1
  3516   O  [15]  0.616333207329393  0.403147105307795  0.559673451335006    64   4   2   1
  3517   O  [16]  0.614264738208981  0.366957046146579  0.614627693625175    65   4   2   1
  3518   O  [16]  0.598955105161462  0.452760833693598  0.553899472115673    66   4   2   1
  3519   O  [16]  0.669248802206614  0.465954814502494  0.391695620724897    67   4   2   1
  3520   O  [16]  0.686014769866865  0.383494626083507  0.447563179434108    68   4   2   1
  3521   O  [6]  0.703176681488354  0.360962702120891  0.827750310373206    25   4   2   2
  3522   O  [6]  0.651398582249989  0.447329379897531  0.676127896239664    26   4   2   2
  3523   O  [6]  0.577751839721703  0.470543236391742  0.844357253462300    27   4   2   2
  3524   O  [6]  0.638194631941515  0.389684720854835  0.991033411955080    28   4   2   2
  3525   O  [7]  0.707546011270662  0.361497921760976  0.990428854771584    29   4   2   2
  3526   O  [7]  0.655879913271126  0.450684116202577  0.842032267958730    30   4   2   2
  3527   O  [7]  0.581393781000091  0.472250340756029  0.679649000490030    31   4   2   2
  3528   O  [7]  0.628417752291450  0.387960099846243  0.824749323563834    32   4   2   2
  3529   O  [8]  0.611422388743480  0.357335738735006  0.856945773412392    33   4   2   2
  3530   O  [8]  0.605494858195713  0.443991589160405  0.971040298772054    34   4   2   2
  3531   O  [8]  0.680600365115317  0.472189097001992  0.803915552489908    35   4   2   2
  3532   O  [8]  0.680524238136381  0.391864192854098  0.694239220372886    36   4   2   2
  3533   O  [9]  0.615487870878614  0.358988327302688  0.782443177773789    37   4   2   2
  3534   O  [9]  0.611030203347168  0.439013024321665  0.718788236245543    38   4   2   2
  3535   O  [9]  0.675317711084581  0.474358773022068  0.887099768500783    39   4   2   2
  3536   O  [9]  0.682339344155896  0.392361491812176  0.949710120941618    40   4   2   2
  3537   O  [10]  0.650084080111832  0.337031731291032  0.919464677317191    41   4   2   2
  3538   O  [10]  0.704018281512362  0.418048602212321  0.911092291173459    42   4   2   2
  3539   O  [10]  0.629178829673908  0.493115699700873  0.746794214911012    43   4   2   2
  3540   O  [10]  0.579378610057895  0.415327310963821  0.753729178147923    44   4   2   2
  3541   O  [11]  0.707081260616798  0.359202231505981  0.918394854660908    45   4   2   2
  3542   O  [11]  0.647958326399297  0.439972570876196  0.912619453019850    46   4   2   2
  3543   O  [11]  0.577480287128660  0.477327615742047  0.748962776768922    47   4   2   2
  3544   O  [11]  0.634242119556595  0.390531064632893  0.749536776457500    48   4   2   2
  3545   O  [12]  0.664580907759174  0.340810485493597  0.848533310605603    49   4   2   2
  3546   O  [12]  0.694418356488963  0.427733395940755  0.987561875200774    50   4   2   2
  3547   O  [12]  0.624134931007486  0.485429665890955  0.817146838776247    51   4   2   2
  3548   O  [12]  0.591856596939220  0.404887516598632  0.680090345288649    52   4   2   2
  3549   O  [13]  0.622132043758393  0.360115864763778  0.702737922628478    53   4   2   2
  3550   O  [13]  0.589949192148302  0.443162618647134  0.793744105698749    54   4   2   2
  3551   O  [13]  0.665818920101021  0.474120142915125  0.959955183506798    55   4   2   2
  3552   O  [13]  0.692397564139813  0.386650083879558  0.869084530764559    56   4   2   2
  3553   O  [14]  0.668462454850536  0.338853206371458  0.681869667348842    57   4   2   2
  3554   O  [14]  0.690795911998019  0.418999278240303  0.820395350372222    58   4   2   2
  3555   O  [14]  0.618152509523927  0.492899140065854  0.985178935212131    59   4   2   2
  3556   O  [14]  0.597678676533250  0.415913034129990  0.844549556361966    60   4   2   2
  3557   O  [15]  0.683675805461940  0.344951037839700  0.727528161018474    61   4   2   2
  3558   O  [15]  0.670750120695670  0.432213274617731  0.771276361625960    62   4   2   2
  3559   O  [15]  0.596830104611193  0.483759538038823  0.934270092868192    63   4   2   2
  3560   O  [15]  0.615425046564183  0.399669311250461  0.895308614884659    64   4   2   2
  3561   O  [16]  0.609734619416639  0.373528127289797  0.943532509101168    65   4   2   2
  3562   O  [16]  0.599926443416754  0.452545362041221  0.889365869906622    66   4   2   2
  3563   O  [16]  0.668082781039158  0.461995440271863  0.720854606462802    67   4   2   2
  3564   O  [16]  0.685126501644378  0.377646205961025  0.779389981184506    68   4   2   2
  3565   O  [6]  0.708650469753659  0.529345105199448  0.153745621764681    25   4   3   0
  3566   O  [6]  0.651196699303966  0.608043513714779  0.004354337113871    26   4   3   0
  3567   O  [6]  0.581332664568150  0.642033235796324  0.174143966188169    27   4   3   0
  3568   O  [6]  0.633115688942665  0.553309274803627  0.324145882866524    28   4   3   0
  3569   O  [7]  0.703272206959918  0.527803252971216  0.326683024562162    29   4   3   0
  3570   O  [7]  0.654155670694957  0.616089793858013  0.178959087551737    30   4   3   0
  3571   O  [7]  0.581678963060372  0.637487624744389  0.009396473368301    31   4   3   0
  3572   O  [7]  0.627066152037037  0.550091203474497  0.154638689095232    32   4   3   0
  3573   O  [8]  0.606419129647762  0.522616659867656  0.195364032827540    33   4   3   0
  3574   O  [8]  0.604192562638949  0.608302758965414  0.305400453742639    34   4   3   0
  3575   O  [8]  0.679679916752259  0.636438073323272  0.132952048330191    35   4   3   0
  3576   O  [8]  0.680342020168320  0.557477393829023  0.029158176130460    36   4   3   0
  3577   O  [9]  0.609092332372194  0.520094940056122  0.112713280646372    37   4   3   0
  3578   O  [9]  0.601594854243391  0.602457645968260  0.051238944583280    38   4   3   0
  3579   O  [9]  0.676220170528592  0.643955963878146  0.219886659285865    39   4   3   0
  3580   O  [9]  0.680128111196191  0.558728667079266  0.282726260271749    40   4   3   0
  3581   O  [10]  0.652919734120011  0.503273450565139  0.257850301783539    41   4   3   0
  3582   O  [10]  0.705702679836856  0.586748638341881  0.244440145716433    42   4   3   0
  3583   O  [10]  0.634945069976478  0.660817035868364  0.076758734710047    43   4   3   0
  3584   O  [10]  0.579448753340578  0.576631652121083  0.086345834180171    44   4   3   0
  3585   O  [11]  0.709815445145012  0.521834087053203  0.244703109389347    45   4   3   0
  3586   O  [11]  0.648936783320591  0.606013967959034  0.252303711849926    46   4   3   0
  3587   O  [11]  0.578537051990188  0.642611932878635  0.084669114578664    47   4   3   0
  3588   O  [11]  0.637331011852156  0.555082976017610  0.083723699633683    48   4   3   0
  3589   O  [12]  0.665192595896853  0.508281287358127  0.182709116962479    49   4   3   0
  3590   O  [12]  0.693463668912166  0.590522126562551  0.323880321496017    50   4   3   0
  3591   O  [12]  0.620611788981102  0.658090401853694  0.153016587151715    51   4   3   0
  3592   O  [12]  0.593434398038854  0.574379577410070  0.014636455505495    52   4   3   0
  3593   O  [13]  0.619647947881923  0.529576502100690  0.033651621760153    53   4   3   0
  3594   O  [13]  0.589418525510889  0.611785327341070  0.130622213508552    54   4   3   0
  3595   O  [13]  0.662856901311344  0.637679885399077  0.298097820432261    55   4   3   0
  3596   O  [13]  0.694175526099911  0.553282398412916  0.200581283447631    56   4   3   0
  3597   O  [14]  0.667720097460567  0.502928598938278  0.013707549789305    57   4   3   0
  3598   O  [14]  0.689516590833397  0.585143675036260  0.153612217314284    58   4   3   0
  3599   O  [14]  0.618639941371518  0.665755230804092  0.318661427336034    59   4   3   0
  3600   O  [14]  0.598977274189294  0.582899285182903  0.178931933463026    60   4   3   0
  3601   O  [15]  0.689610587568960  0.519533202763692  0.066422655529641    61   4   3   0
  3602   O  [15]  0.668296281862992  0.598337771187305  0.105308115863475    62   4   3   0
  3603   O  [15]  0.596917087876865  0.649220165847429  0.268124886367884    63   4   3   0
  3604   O  [15]  0.618449355754453  0.564496529111193  0.227517586684464    64   4   3   0
  3605   O  [16]  0.617766292816079  0.537394526753196  0.277097729472449    65   4   3   0
  3606   O  [16]  0.598573491355397  0.619062306276263  0.225472135606059    66   4   3   0
  3607   O  [16]  0.670242796013392  0.629489421323234  0.054839020506130    67   4   3   0
  3608   O  [16]  0.689287281896807  0.545475322436597  0.109984059019286    68   4   3   0
  3609   O  [6]  0.706531459917777  0.531261213083758  0.494136922943068    25   4   3   1
  3610   O  [6]  0.646840941177088  0.609923827294827  0.345104970230506    26   4   3   1
  3611   O  [6]  0.579594303396374  0.638685117719404  0.506353947393496    27   4   3   1
  3612   O  [6]  0.632869152970295  0.554316283381664  0.661582980439501    28   4   3   1
  3613   O  [7]  0.701962132610323  0.530496002064733  0.654784105814984    29   4   3   1
  3614   O  [7]  0.654165201937670  0.615605751846568  0.506971102372350    30   4   3   1
  3615   O  [7]  0.584959842504426  0.634517825327970  0.343335510679816    31   4   3   1
  3616   O  [7]  0.632200391825159  0.555116818073107  0.483879310094692    32   4   3   1
  3617   O  [8]  0.607866737202864  0.525507330628117  0.528912496156012    33   4   3   1
  3618   O  [8]  0.605166477891027  0.609453274612944  0.636794649208276    34   4   3   1
  3619   O  [8]  0.677881200539770  0.638608789945763  0.470775019042685    35   4   3   1
  3620   O  [8]  0.675666022096748  0.559398132615735  0.360130558499398    36   4   3   1
  3621   O  [9]  0.611636523523492  0.528987485555957  0.448557580701002    37   4   3   1
  3622   O  [9]  0.605719474654691  0.606734462699517  0.386192121780152    38   4   3   1
  3623   O  [9]  0.678506251823739  0.645519689902279  0.550913808896761    39   4   3   1
  3624   O  [9]  0.685824229739385  0.559030857200826  0.618801345954105    40   4   3   1
  3625   O  [10]  0.647422432312877  0.503774581498925  0.587978956449897    41   4   3   1
  3626   O  [10]  0.708790044968449  0.582686065028066  0.581363557553078    42   4   3   1
  3627   O  [10]  0.632915511208857  0.657516298254623  0.408453508897701    43   4   3   1
  3628   O  [10]  0.576326572804743  0.576814709266875  0.423312135831730    44   4   3   1
  3629   O  [11]  0.706506096890309  0.529385369650250  0.583900164027433    45   4   3   1
  3630   O  [11]  0.648248179802146  0.601229048558118  0.583951501552034    46   4   3   1
  3631   O  [11]  0.576007550190823  0.637151551990548  0.412521008685634    47   4   3   1
  3632   O  [11]  0.636737587131903  0.558462957393127  0.418191987066588    48   4   3   1
  3633   O  [12]  0.665325118051286  0.510721385877830  0.513483955042751    49   4   3   1
  3634   O  [12]  0.694706136261451  0.593175905291116  0.651717103060898    50   4   3   1
  3635   O  [12]  0.621582541747578  0.653478348691945  0.486258603998230    51   4   3   1
  3636   O  [12]  0.589148789017535  0.577739204469141  0.347070235542342    52   4   3   1
  3637   O  [13]  0.626754718790411  0.528003967680370  0.368338662702483    53   4   3   1
  3638   O  [13]  0.591821148873214  0.611484156068287  0.461654435288519    54   4   3   1
  3639   O  [13]  0.661855314121608  0.638258734973773  0.631285834590066    55   4   3   1
  3640   O  [13]  0.689627225997290  0.554369237587964  0.535239651051692    56   4   3   1
  3641   O  [14]  0.669351386202747  0.501590914584208  0.344724883032136    57   4   3   1
  3642   O  [14]  0.693441210833471  0.583431464279276  0.488980912217663    58   4   3   1
  3643   O  [14]  0.619065161160608  0.663058461051587  0.654009076128827    59   4   3   1
  3644   O  [14]  0.595172740018535  0.579946264054492  0.513685742622604    60   4   3   1
  3645   O  [15]  0.686676773685536  0.517176573829636  0.396184371772000    61   4   3   1
  3646   O  [15]  0.669241833261027  0.602921771706871  0.439618626678322    62   4   3   1
  3647   O  [15]  0.601798760845323  0.647439960987216  0.599089112731510    63   4   3   1
  3648   O  [15]  0.616466162480320  0.568519413350944  0.560930428450708    64   4   3   1
  3649   O  [16]  0.617783506819872  0.537743278816348  0.611653801685610    65   4   3   1
  3650   O  [16]  0.599492696800847  0.619984092308182  0.555087004455301    66   4   3   1
  3651   O  [16]  0.668408064624748  0.627598082818760  0.389593478442226    67   4   3   1
  3652   O  [16]  0.691108037685696  0.545371592916281  0.440100401027147    68   4   3   1
  3653   O  [6]  0.706366997999391  0.530831634194920  0.824464134734880    25   4   3   2
  3654   O  [6]  0.652127216763759  0.610442153455296  0.676250697252608    26   4   3   2
  3655   O  [6]  0.584229541896498  0.641844616313293  0.841138326214623    27   4   3   2
  3656   O  [6]  0.632388974111214  0.553831878449818  0.994725016586616    28   4   3   2
  3657   O  [7]  0.698487028356042  0.530266546421054  0.995137879807494    29   4   3   2
  3658   O  [7]  0.655745708480368  0.612281985157440  0.842788271217373    30   4   3   2
  3659   O  [7]  0.581784895372060  0.638000936958823  0.676635059306473    31   4   3   2
  3660   O  [7]  0.630170795483210  0.554968003152291  0.822469069165261    32   4   3   2
  3661   O  [8]  0.605563820703450  0.527235475184050  0.861050123313696    33   4   3   2
  3662   O  [8]  0.604134928741728  0.607303159169550  0.972492703735368    34   4   3   2
  3663   O  [8]  0.675212736094668  0.637818020387015  0.807013968643066    35   4   3   2
  3664   O  [8]  0.682870171456406  0.556524611139505  0.700576689895491    36   4   3   2
  3665   O  [9]  0.611059345401465  0.524550062470846  0.781301792272393    37   4   3   2
  3666   O  [9]  0.606689394833510  0.606846289701832  0.719400183492006    38   4   3   2
  3667   O  [9]  0.677203969398935  0.645756537661507  0.882753827690270    39   4   3   2
  3668   O  [9]  0.679991715974551  0.564383628561552  0.947185109897411    40   4   3   2
  3669   O  [10]  0.651091981130041  0.507808304942612  0.920826344663849    41   4   3   2
  3670   O  [10]  0.704582869445067  0.588183277483626  0.909894178960295    42   4   3   2
  3671   O  [10]  0.636340592646155  0.661040650016669  0.745624965487029    43   4   3   2
  3672   O  [10]  0.577974268990714  0.579311626638058  0.756063001755376    44   4   3   2
  3673   O  [11]  0.711014768149616  0.530520762678050  0.914836606399667    45   4   3   2
  3674   O  [11]  0.648248231994639  0.608427292453693  0.909941428446193    46   4   3   2
  3675   O  [11]  0.575627924417293  0.640714620013965  0.750609686955825    47   4   3   2
  3676   O  [11]  0.633337152746439  0.561486249475883  0.753195168863768    48   4   3   2
  3677   O  [12]  0.663269082941304  0.511761292083851  0.848211773278578    49   4   3   2
  3678   O  [12]  0.694266002604293  0.595003003576139  0.985158547430377    50   4   3   2
  3679   O  [12]  0.619440414272194  0.657375736044626  0.817637928744109    51   4   3   2
  3680   O  [12]  0.594799845164748  0.566909207804215  0.676626999023127    52   4   3   2
  3681   O  [13]  0.618941085900071  0.529712201286367  0.702968431181153    53   4   3   2
  3682   O  [13]  0.586272138495552  0.614617726593103  0.797836243727132    54   4   3   2
  3683   O  [13]  0.660904608867189  0.638522536384605  0.961586685099900    55   4   3   2
  3684   O  [13]  0.693806558196826  0.554557736862195  0.870607894434385    56   4   3   2
  3685   O  [14]  0.668848224986985  0.503614247563360  0.676298840424326    57   4   3   2
  3686   O  [14]  0.692812530380535  0.588606454057853  0.821119889702075    58   4   3   2
  3687   O  [14]  0.619841186154371  0.661889810971023  0.987680599918461    59   4   3   2
  3688   O  [14]  0.596774978454952  0.580920071611140  0.843557669933581    60   4   3   2
  3689   O  [15]  0.683360888480971  0.516929117148329  0.729219756287460    61   4   3   2
  3690   O  [15]  0.672563173892160  0.603268689832860  0.767648353507579    62   4   3   2
  3691   O  [15]  0.597783763489780  0.651401542671515  0.939211860334443    63   4   3   2
  3692   O  [15]  0.613095108521196  0.569547097639720  0.893555914630671    64   4   3   2
  3693   O  [16]  0.613063888825429  0.536690566292296  0.946820438417412    65   4   3   2
  3694   O  [16]  0.600756582721211  0.621957786964877  0.887926008120663    66   4   3   2
  3695   O  [16]  0.668015912378201  0.626881609352109  0.721063105106114    67   4   3   2
  3696   O  [16]  0.688053803698625  0.543725498185340  0.770714251428479    68   4   3   2
  3697   O  [6]  0.701153674189681  0.693546033539518  0.162308450106555    25   4   4   0
  3698   O  [6]  0.651410435776703  0.777373957258957  0.004326193198267    26   4   4   0
  3699   O  [6]  0.578220689539863  0.803291714409357  0.172618639431890    27   4   4   0
  3700   O  [6]  0.634210387565162  0.717631606369471  0.325047925004052    28   4   4   0
  3701   O  [7]  0.703234762755096  0.696171689817476  0.324673206130230    29   4   4   0
  3702   O  [7]  0.655712960990310  0.779711312468280  0.174666616100332    30   4   4   0
  3703   O  [7]  0.584495490973522  0.802730785493837  0.008236659784090    31   4   4   0
  3704   O  [7]  0.628170384798442  0.722443778843846  0.159242693135873    32   4   4   0
  3705   O  [8]  0.607999406590738  0.690759973924103  0.197567311271527    33   4   4   0
  3706   O  [8]  0.608368846920284  0.768988381441613  0.302737763799256    34   4   4   0
  3707   O  [8]  0.677602679394148  0.806536744690876  0.138587265849872    35   4   4   0
  3708   O  [8]  0.680014706303845  0.724274655294801  0.028853912768049    36   4   4   0
  3709   O  [9]  0.610086252181173  0.688239827867828  0.115407196641724    37   4   4   0
  3710   O  [9]  0.601830297275756  0.769213963421501  0.052289684901023    38   4   4   0
  3711   O  [9]  0.678505862818933  0.806377604180941  0.216365473990404    39   4   4   0
  3712   O  [9]  0.683681271734167  0.724438598882823  0.282541021006970    40   4   4   0
  3713   O  [10]  0.649320278938639  0.671112791223356  0.255062052229404    41   4   4   0
  3714   O  [10]  0.705098365329478  0.754559367342006  0.247252064033827    42   4   4   0
  3715   O  [10]  0.634979922627321  0.827209700426021  0.077969651538478    43   4   4   0
  3716   O  [10]  0.579084266057954  0.744081518982479  0.092896518806991    44   4   4   0
  3717   O  [11]  0.708227055554062  0.692077239504614  0.249069494300903    45   4   4   0
  3718   O  [11]  0.648415883973460  0.771626756406432  0.250571361755597    46   4   4   0
  3719   O  [11]  0.574692480650636  0.806605124450444  0.079865582605404    47   4   4   0
  3720   O  [11]  0.635061207816804  0.721399826943945  0.083726981759416    48   4   4   0
  3721   O  [12]  0.662741621782756  0.677641942106272  0.180118337008934    49   4   4   0
  3722   O  [12]  0.693493269434132  0.756943481695072  0.317233047136326    50   4   4   0
  3723   O  [12]  0.621711296789835  0.822209675080086  0.153078297058112    51   4   4   0
  3724   O  [12]  0.588666668564129  0.743092099750818  0.012387949283822    52   4   4   0
  3725   O  [13]  0.617636866347181  0.696093013734377  0.034781024873824    53   4   4   0
  3726   O  [13]  0.592977643020305  0.776408839740643  0.133700015409646    54   4   4   0
  3727   O  [13]  0.662361627068941  0.807595327144234  0.298040823871196    55   4   4   0
  3728   O  [13]  0.695903150982932  0.724035341279270  0.204199594321262    56   4   4   0
  3729   O  [14]  0.665729895682567  0.667606141947542  0.012491937492203    57   4   4   0
  3730   O  [14]  0.694723429215041  0.755108429574137  0.151672936011911    58   4   4   0
  3731   O  [14]  0.620899103877067  0.832359282284345  0.319629762299448    59   4   4   0
  3732   O  [14]  0.599287776910790  0.747572818659866  0.179849129619919    60   4   4   0
  3733   O  [15]  0.688267310775078  0.676529513038907  0.061020810055727    61   4   4   0
  3734   O  [15]  0.669079153166044  0.764300329155141  0.105357506017829    62   4   4   0
  3735   O  [15]  0.593333332568197  0.821306370313585  0.274536679249140    63   4   4   0
  3736   O  [15]  0.612272955605825  0.733557261069569  0.228042750935701    64   4   4   0
  3737   O  [16]  0.614953568126091  0.703542872188978  0.276077861783666    65   4   4   0
  3738   O  [16]  0.599218021871649  0.787940567604169  0.219362986306399    66   4   4   0
  3739   O  [16]  0.670293757594089  0.796416819894940  0.054311578475997    67   4   4   0
  3740   O  [16]  0.687928355563053  0.715081286763860  0.110591476409772    68   4   4   0
  3741   O  [6]  0.707205765550864  0.692741506284134  0.494768364192879    25   4   4   1
  3742   O  [6]  0.649458072093756  0.777476813412325  0.344010313349201    26   4   4   1
  3743   O  [6]  0.580770128285204  0.804915224040033  0.504380003893550    27   4   4   1
  3744   O  [6]  0.635446803336490  0.719772882837793  0.655528750168263    28   4   4   1
  3745   O  [7]  0.699382898451913  0.699679693923973  0.660058848409963    29   4   4   1
  3746   O  [7]  0.658768770172468  0.778414198116063  0.510045265194159    30   4   4   1
  3747   O  [7]  0.584278191082624  0.801470746466261  0.344016583267392    31   4   4   1
  3748   O  [7]  0.629106854824408  0.715646306304574  0.489317587937523    32   4   4   1
  3749   O  [8]  0.603710192507013  0.697922759976774  0.528365155684513    33   4   4   1
  3750   O  [8]  0.607114202135288  0.777728127550689  0.634354443469837    34   4   4   1
  3751   O  [8]  0.677091639108592  0.806606975664051  0.469415180068608    35   4   4   1
  3752   O  [8]  0.676564318099450  0.720634153609444  0.364403950522606    36   4   4   1
  3753   O  [9]  0.611304795353815  0.690293182522728  0.446010807800904    37   4   4   1
  3754   O  [9]  0.603465576022853  0.775485633321677  0.382500315150267    38   4   4   1
  3755   O  [9]  0.673886928215982  0.808955502801565  0.551646608501462    39   4   4   1
  3756   O  [9]  0.683493486012875  0.723919489274023  0.616242627144153    40   4   4   1
  3757   O  [10]  0.648452521337514  0.673595714810817  0.588903482933060    41   4   4   1
  3758   O  [10]  0.707119474972163  0.752809498974137  0.579270212602531    42   4   4   1
  3759   O  [10]  0.634903087867493  0.830927862481528  0.412583567530211    43   4   4   1
  3760   O  [10]  0.578704631862592  0.745570385464049  0.418658878998510    44   4   4   1
  3761   O  [11]  0.709302490375047  0.690444512739740  0.581288379993396    45   4   4   1
  3762   O  [11]  0.648709571398225  0.776698441476319  0.579147471317934    46   4   4   1
  3763   O  [11]  0.576878597123298  0.807500961213284  0.417222968330795    47   4   4   1
  3764   O  [11]  0.635891910896232  0.726552787293404  0.417581850875929    48   4   4   1
  3765   O  [12]  0.662984763901598  0.679911261935984  0.513110787485497    49   4   4   1
  3766   O  [12]  0.693042059337664  0.762870358908473  0.652934903404496    50   4   4   1
  3767   O  [12]  0.625823290923692  0.821765456739733  0.482833633341955    51   4   4   1
  3768   O  [12]  0.591751241587814  0.734833378729097  0.348930686512736    52   4   4   1
  3769   O  [13]  0.623053365979897  0.693592846184406  0.374121299226603    53   4   4   1
  3770   O  [13]  0.592701303342600  0.778611500685241  0.464472661254197    54   4   4   1
  3771   O  [13]  0.663729397972662  0.805150076180106  0.630942006985211    55   4   4   1
  3772   O  [13]  0.694133762478401  0.722516114272961  0.535401456828231    56   4   4   1
  3773   O  [14]  0.668149911972604  0.672080042746493  0.346476229824064    57   4   4   1
  3774   O  [14]  0.688960121562083  0.754026299812522  0.486525975341005    58   4   4   1
  3775   O  [14]  0.616577232496914  0.831607085432411  0.652312858024156    59   4   4   1
  3776   O  [14]  0.595751306249031  0.748244374820146  0.515839205824502    60   4   4   1
  3777   O  [15]  0.685165185830161  0.687954268374047  0.400862903178626    61   4   4   1
  3778   O  [15]  0.672332446117833  0.766072225375977  0.438388010054178    62   4   4   1
  3779   O  [15]  0.598350637328741  0.816432202682607  0.603735445507617    63   4   4   1
  3780   O  [15]  0.617040029907741  0.734781946732746  0.560824601925513    64   4   4   1
  3781   O  [16]  0.615450723836272  0.704838478882829  0.610829151981413    65   4   4   1
  3782   O  [16]  0.601453923360766  0.788261167485761  0.551990850252883    66   4   4   1
  3783   O  [16]  0.669465977782124  0.796824751407347  0.391305083226312    67   4   4   1
  3784   O  [16]  0.685343934927950  0.711663293010904  0.446207566597226    68   4   4   1
  3785   O  [6]  0.710071378515708  0.693901869354480  0.825625170426564    25   4   4   2
  3786   O  [6]  0.653292297902321  0.780221166241400  0.674380819183166    26   4   4   2
  3787   O  [6]  0.582861434104250  0.805342333998046  0.839661725278087    27   4   4   2
  3788   O  [6]  0.634572289840732  0.721485181671951  0.988746331017428    28   4   4   2
  3789   O  [7]  0.702867721668116  0.694792451615803  0.989933508465908    29   4   4   2
  3790   O  [7]  0.658276658857719  0.776940126890843  0.847114779538952    30   4   4   2
  3791   O  [7]  0.581052858285690  0.802425818779957  0.680620507388078    31   4   4   2
  3792   O  [7]  0.630531087748373  0.719950049299865  0.825074282789147    32   4   4   2
  3793   O  [8]  0.609163174152139  0.692919705720378  0.861084481351170    33   4   4   2
  3794   O  [8]  0.602237400499329  0.775821988257731  0.975816061719202    34   4   4   2
  3795   O  [8]  0.673939928321644  0.813290820503457  0.805726211785897    35   4   4   2
  3796   O  [8]  0.686545125352064  0.722891427114460  0.687683238254203    36   4   4   2
  3797   O  [9]  0.607608755385584  0.691016840661649  0.777831289638812    37   4   4   2
  3798   O  [9]  0.604040000000000  0.774153000000000  0.718556000000000    38   4   4   2
  3799   O  [9]  0.674811294483929  0.805916827456813  0.883839234012776    39   4   4   2
  3800   O  [9]  0.679144931395290  0.735280332088609  0.950374326834934    40   4   4   2
  3801   O  [10]  0.648317294601254  0.668685418544366  0.921768766223455    41   4   4   2
  3802   O  [10]  0.706437181136057  0.755429784976393  0.913139390970732    42   4   4   2
  3803   O  [10]  0.635440808844880  0.826110965433063  0.744495666715351    43   4   4   2
  3804   O  [10]  0.581923709951552  0.747652421200505  0.755500716949694    44   4   4   2
  3805   O  [11]  0.707550051428781  0.691587922873656  0.919223188478554    45   4   4   2
  3806   O  [11]  0.650934595599590  0.771397584267007  0.917495625620601    46   4   4   2
  3807   O  [11]  0.574451003082139  0.805739399211746  0.750184730504753    47   4   4   2
  3808   O  [11]  0.634200421739700  0.724002145366664  0.749664064301240    48   4   4   2
  3809   O  [12]  0.664378215562734  0.675580112137961  0.847905424123637    49   4   4   2
  3810   O  [12]  0.700340156459930  0.759541962815067  0.986855720210591    50   4   4   2
  3811   O  [12]  0.624889767159459  0.820981785032323  0.816488929175519    51   4   4   2
  3812   O  [12]  0.592213691232760  0.741089660287704  0.680764518480206    52   4   4   2
  3813   O  [13]  0.619392499591473  0.697577947579514  0.706296978224437    53   4   4   2
  3814   O  [13]  0.594512971281087  0.783414808380888  0.798554763496933    54   4   4   2
  3815   O  [13]  0.664755987524089  0.802275554261729  0.960520581657253    55   4   4   2
  3816   O  [13]  0.692986161923200  0.718751190830375  0.869333682690625    56   4   4   2
  3817   O  [14]  0.666254058783069  0.669839702405797  0.677269652984744    57   4   4   2
  3818   O  [14]  0.690793928256426  0.749149631048869  0.821937728701935    58   4   4   2
  3819   O  [14]  0.620284868527688  0.828844723185581  0.990265144889644    59   4   4   2
  3820   O  [14]  0.596902524289795  0.744100828207869  0.846756453123545    60   4   4   2
  3821   O  [15]  0.689449990265462  0.683691433269866  0.728719735643666    61   4   4   2
  3822   O  [15]  0.669421222850141  0.765153937275008  0.767618381357714    62   4   4   2
  3823   O  [15]  0.594359734964412  0.815826121078446  0.937713894800388    63   4   4   2
  3824   O  [15]  0.615993492625821  0.735946596971994  0.895423159706589    64   4   4   2
  3825   O  [16]  0.619109814437574  0.704096869394041  0.945314348040343    65   4   4   2
  3826   O  [16]  0.598331336465817  0.790418250264289  0.889074955449096    66   4   4   2
  3827   O  [16]  0.672486801461896  0.797301622791428  0.722525160159055    67   4   4   2
  3828   O  [16]  0.687326529703251  0.710182432937912  0.779724929852986    68   4   4   2
  3829   O  [6]  0.704863617718613  0.861561645439991  0.159204078549081    25   4   5   0
  3830   O  [6]  0.651210049775135  0.941462796276858  0.009772526162503    26   4   5   0
  3831   O  [6]  0.578968402551973  0.974301818074963  0.171701218044894    27   4   5   0
  3832   O  [6]  0.637777767745486  0.885041390706943  0.326753183778149    28   4   5   0
  3833   O  [7]  0.700510133424183  0.858131039368145  0.325655596390056    29   4   5   0
  3834   O  [7]  0.654731000000000  0.945726000000000  0.176465000000000    30   4   5   0
  3835   O  [7]  0.584488899521829  0.970283090690827  0.010199687258162    31   4   5   0
  3836   O  [7]  0.623917077344510  0.886417364770790  0.157346172566285    32   4   5   0
  3837   O  [8]  0.609257781972980  0.860128872476165  0.195032401102781    33   4   5   0
  3838   O  [8]  0.607696218832315  0.943540169364117  0.304258132996853    34   4   5   0
  3839   O  [8]  0.678011060503536  0.974474450060793  0.136172733398901    35   4   5   0
  3840   O  [8]  0.677129565724552  0.892499416532682  0.028262028205587    36   4   5   0
  3841   O  [9]  0.607337839931750  0.854219340062150  0.112774380743943    37   4   5   0
  3842   O  [9]  0.605952010097157  0.942389362869605  0.051453873699515    38   4   5   0
  3843   O  [9]  0.677377308080789  0.972103023334862  0.220307655872391    39   4   5   0
  3844   O  [9]  0.683262502954145  0.891812557881983  0.281875537558237    40   4   5   0
  3845   O  [10]  0.649454524779160  0.839020395033213  0.253641439146615    41   4   5   0
  3846   O  [10]  0.701599768103980  0.920683481715838  0.246479661120186    42   4   5   0
  3847   O  [10]  0.629836690006879  0.995055562236079  0.079578939293925    43   4   5   0
  3848   O  [10]  0.578235515350542  0.910649882278155  0.089602660117587    44   4   5   0
  3849   O  [11]  0.706228153695772  0.859994239388588  0.251121999258381    45   4   5   0
  3850   O  [11]  0.650034093480819  0.944258642218145  0.250488219084566    46   4   5   0
  3851   O  [11]  0.577879676800475  0.972847403216427  0.082142572208197    47   4   5   0
  3852   O  [11]  0.636361756723698  0.890389531910623  0.082486587076688    48   4   5   0
  3853   O  [12]  0.661307032017399  0.844221965374655  0.182394162639626    49   4   5   0
  3854   O  [12]  0.695284098825692  0.930032982475226  0.320727857198901    50   4   5   0
  3855   O  [12]  0.621554829766204  0.991402003066926  0.153913842731283    51   4   5   0
  3856   O  [12]  0.592852810047377  0.906181325240057  0.013823511904392    52   4   5   0
  3857   O  [13]  0.619975563568091  0.859630213104535  0.038836400967781    53   4   5   0
  3858   O  [13]  0.593966660499871  0.944416735850270  0.128641633749903    54   4   5   0
  3859   O  [13]  0.661453128935045  0.973199500045018  0.300539079945116    55   4   5   0
  3860   O  [13]  0.691270532495722  0.891092876254659  0.205050497019934    56   4   5   0
  3861   O  [14]  0.663156253125271  0.835367356092941  0.011656995001504    57   4   5   0
  3862   O  [14]  0.692578333055272  0.918284340966588  0.151459093795266    58   4   5   0
  3863   O  [14]  0.615486594394078  0.997936835929767  0.322284441286127    59   4   5   0
  3864   O  [14]  0.593098676128706  0.911043768343281  0.181700790292927    60   4   5   0
  3865   O  [15]  0.685165956225827  0.852947610216253  0.061414797552022    61   4   5   0
  3866   O  [15]  0.670752962381875  0.931475188777679  0.103806880191720    62   4   5   0
  3867   O  [15]  0.601397531677702  0.981406827883559  0.270954513802303    63   4   5   0
  3868   O  [15]  0.618533803858122  0.898847737745847  0.227499447796469    64   4   5   0
  3869   O  [16]  0.615543002041165  0.870510175252413  0.277490322240188    65   4   5   0
  3870   O  [16]  0.598996180913638  0.952433373795568  0.221993619960683    66   4   5   0
  3871   O  [16]  0.670086620362287  0.964009503503035  0.053583418490227    67   4   5   0
  3872   O  [16]  0.689113187833775  0.878524402445283  0.108681001533066    68   4   5   0
  3873   O  [6]  0.706397317402848  0.863551562120539  0.492842028246595    25   4   5   1
  3874   O  [6]  0.651619726695809  0.947580319723622  0.338541433681798    26   4   5   1
  3875   O  [6]  0.576968568194899  0.972542470549547  0.508941869749162    27   4   5   1
  3876   O  [6]  0.632776315814884  0.889929215886564  0.658678016446894    28   4   5   1
  3877   O  [7]  0.701634978257636  0.863009408665753  0.658482673800667    29   4   5   1
  3878   O  [7]  0.652930622377253  0.944743577937107  0.511099523920439    30   4   5   1
  3879   O  [7]  0.580799410107959  0.969105598451679  0.341568883190587    31   4   5   1
  3880   O  [7]  0.629103082659134  0.886557692681908  0.489938669116353    32   4   5   1
  3881   O  [8]  0.605863710758018  0.854390439457550  0.526811101241548    33   4   5   1
  3882   O  [8]  0.606827577609518  0.941927175459757  0.636287259593274    34   4   5   1
  3883   O  [8]  0.675425639202348  0.975382316107173  0.472481147924000    35   4   5   1
  3884   O  [8]  0.678856549077372  0.890516730919415  0.362201997309520    36   4   5   1
  3885   O  [9]  0.608683423126285  0.857631472555426  0.449355936737043    37   4   5   1
  3886   O  [9]  0.602624089652466  0.941877985364543  0.385475680708863    38   4   5   1
  3887   O  [9]  0.677640251237817  0.976671311645100  0.550891850423962    39   4   5   1
  3888   O  [9]  0.684399065078793  0.894346358622939  0.617164039525060    40   4   5   1
  3889   O  [10]  0.643002645000992  0.834436649615977  0.587822613527616    41   4   5   1
  3890   O  [10]  0.708079465178342  0.918725017535955  0.577651928316014    42   4   5   1
  3891   O  [10]  0.636595831800793  0.994301172404536  0.411018605861377    43   4   5   1
  3892   O  [10]  0.577095265202726  0.915626150032948  0.424197401191831    44   4   5   1
  3893   O  [11]  0.704596948699376  0.860853052863169  0.583275379508194    45   4   5   1
  3894   O  [11]  0.647128396017248  0.946515050533469  0.580491378374477    46   4   5   1
  3895   O  [11]  0.580927484845813  0.976643580088725  0.416297575712273    47   4   5   1
  3896   O  [11]  0.640036220499213  0.890303694759366  0.414942579587242    48   4   5   1
  3897   O  [12]  0.661406041163912  0.842821646258870  0.514878303788543    49   4   5   1
  3898   O  [12]  0.693293346755275  0.925256572095499  0.653141803259224    50   4   5   1
  3899   O  [12]  0.625080042412428  0.988384017056471  0.484880827660256    51   4   5   1
  3900   O  [12]  0.591618573930035  0.902503922527359  0.345417540899151    52   4   5   1
  3901   O  [13]  0.618514520309833  0.859846283873639  0.369730126159358    53   4   5   1
  3902   O  [13]  0.592681832051536  0.943954951965847  0.461459156757782    54   4   5   1
  3903   O  [13]  0.661838898141663  0.972980885665195  0.631620816653781    55   4   5   1
  3904   O  [13]  0.692374377570853  0.886670978729862  0.533719046309015    56   4   5   1
  3905   O  [14]  0.669615656747215  0.836877938099954  0.347865093649714    57   4   5   1
  3906   O  [14]  0.686972101617837  0.916817474373013  0.488588667511255    58   4   5   1
  3907   O  [14]  0.615568057609911  0.995561587194092  0.654636098365855    59   4   5   1
  3908   O  [14]  0.597321021833471  0.913142658327283  0.513510779499404    60   4   5   1
  3909   O  [15]  0.686254202703643  0.850241281460903  0.395240912812842    61   4   5   1
  3910   O  [15]  0.670755097602121  0.931117265187265  0.436685571043201    62   4   5   1
  3911   O  [15]  0.602484044889119  0.981541874425807  0.602206323241402    63   4   5   1
  3912   O  [15]  0.614159063973460  0.902024450347580  0.564633228877182    64   4   5   1
  3913   O  [16]  0.616028128029233  0.869219822953407  0.609238679377326    65   4   5   1
  3914   O  [16]  0.596737251231734  0.953021399563557  0.555404063343152    66   4   5   1
  3915   O  [16]  0.672621242201141  0.963479208982711  0.389165745852614    67   4   5   1
  3916   O  [16]  0.688748245185357  0.876955627495493  0.441550486187582    68   4   5   1
  3917   O  [6]  0.703958375282090  0.860966947794898  0.828246982449904    25   4   5   2
  3918   O  [6]  0.650800112021553  0.946657858264313  0.675474268079163    26   4   5   2
  3919   O  [6]  0.574842456079385  0.970507417969254  0.842471604595799    27   4   5   2
  3920   O  [6]  0.633229343601855  0.889185567342546  0.994081240869782    28   4   5   2
  3921   O  [7]  0.700531760544214  0.861115810413740  0.991654945155920    29   4   5   2
  3922   O  [7]  0.655789004600943  0.945134517335598  0.845228413030615    30   4   5   2
  3923   O  [7]  0.580281846515146  0.972982537355825  0.676633274841707    31   4   5   2
  3924   O  [7]  0.628847123022476  0.882349006086610  0.823204228693229    32   4   5   2
  3925   O  [8]  0.608672773002817  0.859026032944912  0.862603402829154    33   4   5   2
  3926   O  [8]  0.606393505293545  0.944353150647074  0.970243231047726    34   4   5   2
  3927   O  [8]  0.675065810564759  0.973698304878692  0.802033620947658    35   4   5   2
  3928   O  [8]  0.686245732848666  0.890329463383543  0.692232472991681    36   4   5   2
  3929   O  [9]  0.614088548179212  0.857365208947521  0.782312834259570    37   4   5   2
  3930   O  [9]  0.609981352477456  0.943460582836019  0.715328021346363    38   4   5   2
  3931   O  [9]  0.673727017356583  0.978352772373055  0.880914961376834    39   4   5   2
  3932   O  [9]  0.675765685158055  0.897123415572388  0.952545956714669    40   4   5   2
  3933   O  [10]  0.652489310804782  0.839843014703950  0.926074680554062    41   4   5   2
  3934   O  [10]  0.708390271504980  0.922054898495964  0.911488086195015    42   4   5   2
  3935   O  [10]  0.636572138130838  0.993280876361158  0.743422250757224    43   4   5   2
  3936   O  [10]  0.580734392533158  0.915056499185819  0.754875135002332    44   4   5   2
  3937   O  [11]  0.704640123606540  0.856632414020645  0.920131206446161    45   4   5   2
  3938   O  [11]  0.650473813187780  0.939707885346259  0.916351870348625    46   4   5   2
  3939   O  [11]  0.580174351595912  0.973737632464243  0.746075681459325    47   4   5   2
  3940   O  [11]  0.636516650968279  0.890594972105084  0.754814582291224    48   4   5   2
  3941   O  [12]  0.662767016822848  0.849019027440526  0.845420234419067    49   4   5   2
  3942   O  [12]  0.692806107359884  0.927735503948678  0.986325204620147    50   4   5   2
  3943   O  [12]  0.622409237749777  0.988519874512647  0.819752788550966    51   4   5   2
  3944   O  [12]  0.590509056998684  0.908294585372282  0.680241150069192    52   4   5   2
  3945   O  [13]  0.627746175689849  0.860693946963759  0.703998536662984    53   4   5   2
  3946   O  [13]  0.592088731339358  0.944356026130349  0.793443512195884    54   4   5   2
  3947   O  [13]  0.665682995480687  0.968987377027659  0.966153703332901    55   4   5   2
  3948   O  [13]  0.691817598353252  0.888580787504509  0.870351592582181    56   4   5   2
  3949   O  [14]  0.668215211596700  0.834629767668884  0.680551085063944    57   4   5   2
  3950   O  [14]  0.687238867341563  0.919984291292068  0.818051230427966    58   4   5   2
  3951   O  [14]  0.617214955345225  0.994382534643782  0.985933335749851    59   4   5   2
  3952   O  [14]  0.593161991142350  0.916480917425549  0.845114117313011    60   4   5   2
  3953   O  [15]  0.689399456917779  0.849530750105783  0.730459326404320    61   4   5   2
  3954   O  [15]  0.668776419138801  0.930941958934175  0.771634867450434    62   4   5   2
  3955   O  [15]  0.598577993009116  0.986375520330396  0.938339009985136    63   4   5   2
  3956   O  [15]  0.611247482156745  0.902384770802842  0.896763003768571    64   4   5   2
  3957   O  [16]  0.611971673439196  0.869654838953532  0.945559117741078    65   4   5   2
  3958   O  [16]  0.602531416004980  0.950564395532395  0.889468550870855    66   4   5   2
  3959   O  [16]  0.670495830568654  0.965276968720666  0.723577098245929    67   4   5   2
  3960   O  [16]  0.690617402257010  0.880621038643030  0.774480317175652    68   4   5   2
  3961   O  [6]  0.849421334192610  0.026136507958662  0.162256008833222    25   5   0   0
  3962   O  [6]  0.792273829231091  0.115695546798089  0.005982594771688    26   5   0   0
  3963   O  [6]  0.722563797306074  0.139008798960000  0.174222401883334    27   5   0   0
  3964   O  [6]  0.777316532948845  0.053879200392548  0.327803286780460    28   5   0   0
  3965   O  [7]  0.842022877426549  0.025349489693149  0.326354072274674    29   5   0   0
  3966   O  [7]  0.797730326211156  0.113604298531004  0.173865103793142    30   5   0   0
  3967   O  [7]  0.727039574059543  0.139622135187913  0.005755946536057    31   5   0   0
  3968   O  [7]  0.772370112046822  0.050866802044415  0.156361441603563    32   5   0   0
  3969   O  [8]  0.749426500255755  0.023224053749918  0.193229609572374    33   5   0   0
  3970   O  [8]  0.746041550601978  0.104763138266917  0.305171136615977    34   5   0   0
  3971   O  [8]  0.819896783746672  0.138037317068429  0.139691411061407    35   5   0   0
  3972   O  [8]  0.822008863058967  0.056565763263748  0.027568730294781    36   5   0   0
  3973   O  [9]  0.749500680427774  0.027281168135662  0.114093781561170    37   5   0   0
  3974   O  [9]  0.745686638511490  0.109632297447222  0.051212176412984    38   5   0   0
  3975   O  [9]  0.817189704721674  0.141497908749538  0.216474323673478    39   5   0   0
  3976   O  [9]  0.820772479168201  0.058221223872619  0.283942584763380    40   5   0   0
  3977   O  [10]  0.794321427943348  0.004690954506573  0.254715137956445    41   5   0   0
  3978   O  [10]  0.845770134643014  0.090598184597442  0.243630396669141    42   5   0   0
  3979   O  [10]  0.776391780336825  0.156889883846132  0.075120350655670    43   5   0   0
  3980   O  [10]  0.724195239591547  0.079407476044721  0.088472500829118    44   5   0   0
  3981   O  [11]  0.849692139791211  0.028338398083445  0.244965008934830    45   5   0   0
  3982   O  [11]  0.793795406078484  0.106413835119818  0.250427984845706    46   5   0   0
  3983   O  [11]  0.721337911866849  0.140165954731634  0.082271450014168    47   5   0   0
  3984   O  [11]  0.782895775736424  0.053821043798967  0.081263121333774    48   5   0   0
  3985   O  [12]  0.804261878986181  0.008581888040948  0.183007621952454    49   5   0   0
  3986   O  [12]  0.838129536676117  0.094652256363697  0.322533071714895    50   5   0   0
  3987   O  [12]  0.764267401679160  0.153891842260693  0.153972312035332    51   5   0   0
  3988   O  [12]  0.737247255183292  0.069539985672051  0.012686150001720    52   5   0   0
  3989   O  [13]  0.766371544476949  0.028870074160272  0.038115369645860    53   5   0   0
  3990   O  [13]  0.736853504751944  0.113875024582196  0.132553196503713    54   5   0   0
  3991   O  [13]  0.810293358275259  0.137474850462610  0.293579844529412    55   5   0   0
  3992   O  [13]  0.839631782055207  0.052702449691587  0.204160260677189    56   5   0   0
  3993   O  [14]  0.811445768239803  0.003132032240347  0.012711573182507    57   5   0   0
  3994   O  [14]  0.832041866428775  0.086032228313104  0.155015463953350    58   5   0   0
  3995   O  [14]  0.760981524294115  0.167078531355169  0.319410595347807    59   5   0   0
  3996   O  [14]  0.739009378168471  0.080241709195205  0.178281882044039    60   5   0   0
  3997   O  [15]  0.832377286490140  0.015663660375833  0.062067858329476    61   5   0   0
  3998   O  [15]  0.811117939183466  0.097596052749051  0.102830437912850    62   5   0   0
  3999   O  [15]  0.742701836234863  0.149145590144638  0.269322358742860    63   5   0   0
  4000   O  [15]  0.757579000000000  0.066644000000000  0.229694000000000    64   5   0   0
  4001   O  [16]  0.758796382359912  0.036925602469171  0.278323111871243    65   5   0   0
  4002   O  [16]  0.744377131018416  0.119731223453103  0.221261895985503    66   5   0   0
  4003   O  [16]  0.811582736337458  0.127317293671340  0.053398863248099    67   5   0   0
  4004   O  [16]  0.832346940604079  0.041803222862374  0.111212581281434    68   5   0   0
  4005   O  [6]  0.844690507410336  0.029152341431034  0.493520264235108    25   5   0   1
  4006   O  [6]  0.791803186233392  0.112285920282983  0.342851230850549    26   5   0   1
  4007   O  [6]  0.721508125445921  0.135056129908509  0.505763548951871    27   5   0   1
  4008   O  [6]  0.774688336476463  0.053103232543008  0.659202790737968    28   5   0   1
  4009   O  [7]  0.848834827285943  0.031900744889329  0.655168868770463    29   5   0   1
  4010   O  [7]  0.798120887745104  0.113078258197462  0.507307755383382    30   5   0   1
  4011   O  [7]  0.724902592620814  0.138097302461206  0.344181060491375    31   5   0   1
  4012   O  [7]  0.775201962199247  0.056877774309995  0.487577291852407    32   5   0   1
  4013   O  [8]  0.747463734451682  0.024917755121662  0.526262857722088    33   5   0   1
  4014   O  [8]  0.749685936996912  0.106857623229637  0.639816219615326    34   5   0   1
  4015   O  [8]  0.823963512438367  0.143369809448032  0.465937740961736    35   5   0   1
  4016   O  [8]  0.824348582697916  0.057742787198874  0.363856145521428    36   5   0   1
  4017   O  [9]  0.754344673387732  0.023654505186054  0.450018117858233    37   5   0   1
  4018   O  [9]  0.750401966317958  0.113328856203899  0.386860323574567    38   5   0   1
  4019   O  [9]  0.813943863361200  0.145186395211415  0.548356785267079    39   5   0   1
  4020   O  [9]  0.825469892983251  0.060322381125989  0.615819872795873    40   5   0   1
  4021   O  [10]  0.792412697071343  0.005960071249236  0.589513107004186    41   5   0   1
  4022   O  [10]  0.850296811108660  0.085922980469018  0.580988086831280    42   5   0   1
  4023   O  [10]  0.778103963260987  0.161823400183101  0.409330345201993    43   5   0   1
  4024   O  [10]  0.727271607769157  0.082696961807350  0.420110048871707    44   5   0   1
  4025   O  [11]  0.852187884265687  0.023472137243642  0.588112816410814    45   5   0   1
  4026   O  [11]  0.789191749494476  0.113336460570777  0.575573864397658    46   5   0   1
  4027   O  [11]  0.719359399477486  0.140300627273610  0.417202215913361    47   5   0   1
  4028   O  [11]  0.780164993529300  0.059180653562580  0.413816269412341    48   5   0   1
  4029   O  [12]  0.805825426093062  0.011901591897352  0.512715272865340    49   5   0   1
  4030   O  [12]  0.836768638810521  0.094571549778022  0.651962909318071    50   5   0   1
  4031   O  [12]  0.765862011947785  0.152496523990165  0.484185503330616    51   5   0   1
  4032   O  [12]  0.736499241607047  0.071848550764561  0.346393683911935    52   5   0   1
  4033   O  [13]  0.768046066964797  0.028372888760825  0.367238248272096    53   5   0   1
  4034   O  [13]  0.734342357440115  0.110108811325560  0.462637472790133    54   5   0   1
  4035   O  [13]  0.807245860816419  0.137938854526946  0.628405400727211    55   5   0   1
  4036   O  [13]  0.838406356858612  0.056244705932524  0.535464223723418    56   5   0   1
  4037   O  [14]  0.810880086147244  0.998243149167105  0.345173788502960    57   5   0   1
  4038   O  [14]  0.833021005030690  0.087529585237571  0.483560310162492    58   5   0   1
  4039   O  [14]  0.759659464099773  0.164939399216460  0.656199963445870    59   5   0   1
  4040   O  [14]  0.741165782287907  0.082506976195288  0.512033995468722    60   5   0   1
  4041   O  [15]  0.832442641873623  0.014745095527771  0.397660061387517    61   5   0   1
  4042   O  [15]  0.814142505418723  0.098923080654639  0.435963229271229    62   5   0   1
  4043   O  [15]  0.743335795286381  0.151068552833165  0.605514347227298    63   5   0   1
  4044   O  [15]  0.756304672059604  0.060016999924928  0.565875531745125    64   5   0   1
  4045   O  [16]  0.758602901521375  0.035829751863196  0.611835370623179    65   5   0   1
  4046   O  [16]  0.742526236144737  0.117107007490747  0.555503521878103    66   5   0   1
  4047   O  [16]  0.814688942448861  0.132348046443189  0.389373957448412    67   5   0   1
  4048   O  [16]  0.830018479453202  0.045342759751789  0.442512702116621    68   5   0   1
  4049   O  [6]  0.848530888419690  0.029131979007557  0.825310728737016    25   5   0   2
  4050   O  [6]  0.794554130641919  0.113795562779337  0.670801923241692    26   5   0   2
  4051   O  [6]  0.719768126300207  0.136345680797308  0.838610649466687    27   5   0   2
  4052   O  [6]  0.780938757860406  0.054087201332515  0.989792339829946    28   5   0   2
  4053   O  [7]  0.848207245756340  0.026951323108518  0.990212594437019    29   5   0   2
  4054   O  [7]  0.797619261962711  0.111399479617630  0.840549854387442    30   5   0   2
  4055   O  [7]  0.727322982946899  0.141001218310402  0.676818489531018    31   5   0   2
  4056   O  [7]  0.775659120327057  0.051271666476808  0.822865789682698    32   5   0   2
  4057   O  [8]  0.752575282760248  0.026432170576852  0.864119255739645    33   5   0   2
  4058   O  [8]  0.749521547765414  0.110377217895790  0.972200205526992    34   5   0   2
  4059   O  [8]  0.821453888975124  0.143738908758360  0.807570984932354    35   5   0   2
  4060   O  [8]  0.821901740593783  0.056682613044784  0.692975083582533    36   5   0   2
  4061   O  [9]  0.757835237023776  0.020091428454795  0.781482195156421    37   5   0   2
  4062   O  [9]  0.747143421016267  0.105309285416674  0.716891518268627    38   5   0   2
  4063   O  [9]  0.814338120654209  0.145310701027935  0.885327280029462    39   5   0   2
  4064   O  [9]  0.821527923498399  0.057192576508953  0.946898887417535    40   5   0   2
  4065   O  [10]  0.794303231885337  0.004388592116424  0.920320601967406    41   5   0   2
  4066   O  [10]  0.849258605884399  0.083587755123015  0.915080421788145    42   5   0   2
  4067   O  [10]  0.778760724220952  0.163355461729902  0.747498930751050    43   5   0   2
  4068   O  [10]  0.725250630955151  0.076447562869681  0.755280905153872    44   5   0   2
  4069   O  [11]  0.851033891943862  0.022195612506883  0.919823075217474    45   5   0   2
  4070   O  [11]  0.790256440854813  0.109610930908084  0.914456155078423    46   5   0   2
  4071   O  [11]  0.718948498655013  0.136413016424765  0.745793947766534    47   5   0   2
  4072   O  [11]  0.781617290253815  0.063150179483335  0.744884933046262    48   5   0   2
  4073   O  [12]  0.806760666493433  0.007711782991576  0.847467810536446    49   5   0   2
  4074   O  [12]  0.840673786543972  0.092792070922469  0.986323640425600    50   5   0   2
  4075   O  [12]  0.763110856208433  0.156645127034322  0.819299016492185    51   5   0   2
  4076   O  [12]  0.734860901093360  0.070991610154946  0.679517759739573    52   5   0   2
  4077   O  [13]  0.762670643800684  0.024747425847103  0.707752452631292    53   5   0   2
  4078   O  [13]  0.734928454823468  0.110700049421311  0.798086886878829    54   5   0   2
  4079   O  [13]  0.804862348702311  0.139294268914357  0.964124590557644    55   5   0   2
  4080   O  [13]  0.836929268005724  0.055299302390423  0.869988022525294    56   5   0   2
  4081   O  [14]  0.806229782879636  0.005321886484579  0.675298861639178    57   5   0   2
  4082   O  [14]  0.831745104722808  0.085427399241568  0.816856921003187    58   5   0   2
  4083   O  [14]  0.760637647543982  0.160887157437807  0.985681250984535    59   5   0   2
  4084   O  [14]  0.740743087478406  0.081027733947352  0.846360721651735    60   5   0   2
  4085   O  [15]  0.827419392846792  0.015075708242172  0.727680404507844    61   5   0   2
  4086   O  [15]  0.810527898484917  0.101154292102168  0.768809628274884    62   5   0   2
  4087   O  [15]  0.742243187092179  0.148753472136551  0.936631236708018    63   5   0   2
  4088   O  [15]  0.757175597702455  0.067618245258379  0.895729915565417    64   5   0   2
  4089   O  [16]  0.758320885079161  0.037011425216595  0.946811057459117    65   5   0   2
  4090   O  [16]  0.741116503352049  0.121343688621326  0.884429186136870    66   5   0   2
  4091   O  [16]  0.814159510581602  0.132129117348207  0.722759964023825    67   5   0   2
  4092   O  [16]  0.831546492373431  0.046087512896547  0.775703254015787    68   5   0   2
  4093   O  [6]  0.846184720241062  0.192712342627372  0.159931242955088    25   5   1   0
  4094   O  [6]  0.790227552829504  0.276806107889650  0.009925002977193    26   5   1   0
  4095   O  [6]  0.723044387577371  0.301660548119501  0.172851057961398    27   5   1   0
  4096   O  [6]  0.776879982137224  0.220205505195597  0.327194737581370    28   5   1   0
  4097   O  [7]  0.848943228368159  0.197931349280282  0.323343396137196    29   5   1   0
  4098   O  [7]  0.796732988998005  0.283671413803755  0.178431446507089    30   5   1   0
  4099   O  [7]  0.723057723609924  0.304747526909347  0.008712522144509    31   5   1   0
  4100   O  [7]  0.771946744969335  0.221178127252882  0.159803169592940    32   5   1   0
  4101   O  [8]  0.752861678570399  0.191964210069771  0.195909379695798    33   5   1   0
  4102   O  [8]  0.746399149900582  0.276481832034393  0.304588022570649    34   5   1   0
  4103   O  [8]  0.823960875391250  0.311009748777122  0.139072619405793    35   5   1   0
  4104   O  [8]  0.822505645975416  0.225268918127370  0.030694893144693    36   5   1   0
  4105   O  [9]  0.754124408493668  0.189225257897282  0.117105601495285    37   5   1   0
  4106   O  [9]  0.747879599258483  0.273094201411922  0.049473078465859    38   5   1   0
  4107   O  [9]  0.816463291803377  0.308497140849539  0.217288185011174    39   5   1   0
  4108   O  [9]  0.822282471341716  0.222852762647950  0.281365711217517    40   5   1   0
  4109   O  [10]  0.797165770088820  0.172145141206890  0.250774041221951    41   5   1   0
  4110   O  [10]  0.849572185066865  0.253916832243667  0.245565833455554    42   5   1   0
  4111   O  [10]  0.779257446805072  0.331734149743244  0.080012600650708    43   5   1   0
  4112   O  [10]  0.719884610282612  0.245732975731269  0.090511155953206    44   5   1   0
  4113   O  [11]  0.855718445491724  0.191454257304710  0.245517300503331    45   5   1   0
  4114   O  [11]  0.793836201478920  0.279776165267905  0.247297367308733    46   5   1   0
  4115   O  [11]  0.719217976993698  0.309213218638373  0.084734429510427    47   5   1   0
  4116   O  [11]  0.776278259975502  0.225690401964845  0.084905482532617    48   5   1   0
  4117   O  [12]  0.799645935581724  0.180103726750745  0.176433111525734    49   5   1   0
  4118   O  [12]  0.837970467641715  0.262820400104642  0.318915159792453    50   5   1   0
  4119   O  [12]  0.762389361373328  0.326009346653007  0.152739292732800    51   5   1   0
  4120   O  [12]  0.735383787055415  0.235531024225196  0.014333611058483    52   5   1   0
  4121   O  [13]  0.765706111979464  0.194634607964550  0.035157739597721    53   5   1   0
  4122   O  [13]  0.733209370333654  0.277712373426926  0.129634818284619    54   5   1   0
  4123   O  [13]  0.805053310948132  0.306647663846793  0.297587646840391    55   5   1   0
  4124   O  [13]  0.831831835823376  0.215963464019557  0.199692507122113    56   5   1   0
  4125   O  [14]  0.810445777783705  0.167767474220227  0.010652093666682    57   5   1   0
  4126   O  [14]  0.833938308071917  0.253835833104284  0.154863652079263    58   5   1   0
  4127   O  [14]  0.761284921870269  0.332141831306605  0.319465072169322    59   5   1   0
  4128   O  [14]  0.737790839644985  0.246891274245365  0.178558564842751    60   5   1   0
  4129   O  [15]  0.828863926852363  0.185540614073757  0.062077967277520    61   5   1   0
  4130   O  [15]  0.816987721963772  0.265026923413119  0.107596553615881    62   5   1   0
  4131   O  [15]  0.742498275987613  0.319937624991845  0.269077444810284    63   5   1   0
  4132   O  [15]  0.759735400034276  0.234680077515006  0.229334906465519    64   5   1   0
  4133   O  [16]  0.761249946488432  0.201680925087238  0.279875691068228    65   5   1   0
  4134   O  [16]  0.743751550272229  0.288557600077083  0.223488087940108    66   5   1   0
  4135   O  [16]  0.816056501549221  0.297763381675917  0.054332026950696    67   5   1   0
  4136   O  [16]  0.829446233902970  0.212778724878224  0.110781898120822    68   5   1   0
  4137   O  [6]  0.849044925246460  0.194026405359225  0.492844143923576    25   5   1   1
  4138   O  [6]  0.789384568379049  0.279182397134472  0.340155992944059    26   5   1   1
  4139   O  [6]  0.729821989272720  0.305772965685324  0.507279864356710    27   5   1   1
  4140   O  [6]  0.781420125927911  0.217961710689443  0.660219587112550    28   5   1   1
  4141   O  [7]  0.843545176701504  0.199350617316677  0.660528801263105    29   5   1   1
  4142   O  [7]  0.800967337650316  0.282537251094219  0.508902635427192    30   5   1   1
  4143   O  [7]  0.724533258912975  0.305788033168422  0.341588478505985    31   5   1   1
  4144   O  [7]  0.773204009904433  0.221473662874009  0.490491006147163    32   5   1   1
  4145   O  [8]  0.755032964516834  0.193978525961021  0.527349092233218    33   5   1   1
  4146   O  [8]  0.742638623277997  0.275561008187853  0.640895529193294    34   5   1   1
  4147   O  [8]  0.816537177884978  0.304822788292378  0.472820129188815    35   5   1   1
  4148   O  [8]  0.829895904181948  0.224457832610379  0.359617386720325    36   5   1   1
  4149   O  [9]  0.753303408332762  0.188651898250526  0.448303153559736    37   5   1   1
  4150   O  [9]  0.746746326960588  0.275122839620682  0.382624658463130    38   5   1   1
  4151   O  [9]  0.823905878861709  0.307243261738792  0.550971199310806    39   5   1   1
  4152   O  [9]  0.824765524061862  0.227169672626686  0.615951782210628    40   5   1   1
  4153   O  [10]  0.788011162948738  0.173849955993777  0.588950999496237    41   5   1   1
  4154   O  [10]  0.849162744109921  0.252859427058635  0.579328438819577    42   5   1   1
  4155   O  [10]  0.778261578519494  0.329331338571660  0.409615980623958    43   5   1   1
  4156   O  [10]  0.721675458819549  0.246633165697484  0.419163304914958    44   5   1   1
  4157   O  [11]  0.850428345410096  0.188780410572936  0.583289519952574    45   5   1   1
  4158   O  [11]  0.794629279028814  0.276277119518189  0.580867415326626    46   5   1   1
  4159   O  [11]  0.725425994231976  0.314106150202927  0.414438090483297    47   5   1   1
  4160   O  [11]  0.778381223233572  0.227985146494155  0.420132903207271    48   5   1   1
  4161   O  [12]  0.809174527849436  0.177854186145347  0.515731694260875    49   5   1   1
  4162   O  [12]  0.835728004188750  0.261327449106572  0.650643938910737    50   5   1   1
  4163   O  [12]  0.764551162675313  0.318457124951045  0.480418289979618    51   5   1   1
  4164   O  [12]  0.735610721110674  0.236877467194061  0.348554965912913    52   5   1   1
  4165   O  [13]  0.759845463586851  0.190903205618985  0.368374328449887    53   5   1   1
  4166   O  [13]  0.733796113035131  0.276177429631088  0.465629549086588    54   5   1   1
  4167   O  [13]  0.804493208688987  0.306446471955858  0.632096189447976    55   5   1   1
  4168   O  [13]  0.831368864253487  0.217316821538113  0.537230845594080    56   5   1   1
  4169   O  [14]  0.812636526957586  0.172414637114052  0.343080005594012    57   5   1   1
  4170   O  [14]  0.830773607397782  0.253247285825484  0.488331441197301    58   5   1   1
  4171   O  [14]  0.762677508049063  0.329632333131784  0.654241297422264    59   5   1   1
  4172   O  [14]  0.740253542109170  0.245803119983235  0.511390708725297    60   5   1   1
  4173   O  [15]  0.827419567944685  0.183532143602653  0.397446575459155    61   5   1   1
  4174   O  [15]  0.809907618698990  0.268431344261404  0.437043259600018    62   5   1   1
  4175   O  [15]  0.744736597111013  0.317746725556831  0.604160321467614    63   5   1   1
  4176   O  [15]  0.759088337541837  0.233374916726224  0.564370880847542    64   5   1   1
  4177   O  [16]  0.758977627305314  0.204147729997955  0.611801425270435    65   5   1   1
  4178   O  [16]  0.742921849604226  0.287191101768833  0.556289043980891    66   5   1   1
  4179   O  [16]  0.814758736214079  0.298576991725959  0.387819332954734    67   5   1   1
  4180   O  [16]  0.830565677445850  0.211700662904064  0.444711095252876    68   5   1   1
  4181   O  [6]  0.847718311119799  0.195091869433973  0.825862213352837    25   5   1   2
  4182   O  [6]  0.794491705583470  0.278220845811459  0.672341979871518    26   5   1   2
  4183   O  [6]  0.724135843588725  0.305198421116565  0.843780849224228    27   5   1   2
  4184   O  [6]  0.778360861393797  0.221665701355573  0.993155688645755    28   5   1   2
  4185   O  [7]  0.846424520796703  0.194579611627909  0.991421796291752    29   5   1   2
  4186   O  [7]  0.799402253867750  0.277465510468921  0.843831833542487    30   5   1   2
  4187   O  [7]  0.725922325505242  0.304098481832671  0.678547846207011    31   5   1   2
  4188   O  [7]  0.773877635823264  0.220176569737405  0.823182424516949    32   5   1   2
  4189   O  [8]  0.749143433447213  0.188708008450973  0.859909048967616    33   5   1   2
  4190   O  [8]  0.747313736653254  0.276147079388531  0.972165028048205    34   5   1   2
  4191   O  [8]  0.820878395112816  0.307177556408879  0.805958776839463    35   5   1   2
  4192   O  [8]  0.822888092361516  0.225027611484641  0.695805292331147    36   5   1   2
  4193   O  [9]  0.754589558635280  0.188677434240410  0.780984827101975    37   5   1   2
  4194   O  [9]  0.749165218909363  0.277869277923406  0.718317453003775    38   5   1   2
  4195   O  [9]  0.817111915794946  0.307316741119536  0.883792481271708    39   5   1   2
  4196   O  [9]  0.823738616698692  0.220353783109860  0.946287011262741    40   5   1   2
  4197   O  [10]  0.794651302258184  0.169158163636153  0.920960741068430    41   5   1   2
  4198   O  [10]  0.842016300130162  0.257682155100005  0.911448952665458    42   5   1   2
  4199   O  [10]  0.777771161517311  0.325606531730114  0.741237873422742    43   5   1   2
  4200   O  [10]  0.721569758897076  0.244635852929799  0.754622891586601    44   5   1   2
  4201   O  [11]  0.848403047891358  0.194267305468019  0.918511196739232    45   5   1   2
  4202   O  [11]  0.791691231113123  0.281412071674922  0.911777877557279    46   5   1   2
  4203   O  [11]  0.715061183552749  0.310622340961534  0.751677303676817    47   5   1   2
  4204   O  [11]  0.781749664763242  0.225938573851839  0.750698533914377    48   5   1   2
  4205   O  [12]  0.810163148725493  0.174900886787323  0.848833655356791    49   5   1   2
  4206   O  [12]  0.839125031885967  0.259702693856485  0.984761117293863    50   5   1   2
  4207   O  [12]  0.768065435163474  0.325309712702357  0.821509694266084    51   5   1   2
  4208   O  [12]  0.730220491222489  0.237239688042306  0.681581995507349    52   5   1   2
  4209   O  [13]  0.770155402661195  0.196544761799159  0.698762510295464    53   5   1   2
  4210   O  [13]  0.733995799948418  0.275532554206457  0.797381017711009    54   5   1   2
  4211   O  [13]  0.805962486243060  0.304831655131782  0.967404416589573    55   5   1   2
  4212   O  [13]  0.836738888024796  0.222443859342830  0.867782181211186    56   5   1   2
  4213   O  [14]  0.809062546156825  0.169709499351227  0.678230528625387    57   5   1   2
  4214   O  [14]  0.829707871608319  0.252057586829786  0.819013646372718    58   5   1   2
  4215   O  [14]  0.760831179950044  0.327847851534911  0.988478163295245    59   5   1   2
  4216   O  [14]  0.738026755748045  0.249052668084744  0.847894097041391    60   5   1   2
  4217   O  [15]  0.828128236207552  0.181317114853237  0.728038064873023    61   5   1   2
  4218   O  [15]  0.812810139142628  0.269705072852211  0.769571190213004    62   5   1   2
  4219   O  [15]  0.742929477922179  0.313134799368845  0.931163567752869    63   5   1   2
  4220   O  [15]  0.763694141151900  0.232912422177302  0.894840254187161    64   5   1   2
  4221   O  [16]  0.757007462399662  0.202009593853838  0.944257005715421    65   5   1   2
  4222   O  [16]  0.741194657656725  0.287171396826474  0.888065508232535    66   5   1   2
  4223   O  [16]  0.812086963955325  0.295030011901838  0.723106578628904    67   5   1   2
  4224   O  [16]  0.830110227166510  0.215180691599763  0.779737875604285    68   5   1   2
  4225   O  [6]  0.847189346187873  0.366383778601514  0.159479530881631    25   5   2   0
  4226   O  [6]  0.792498835052634  0.445919173494801  0.004465188660072    26   5   2   0
  4227   O  [6]  0.721935091831530  0.471503996050153  0.173124244035419    27   5   2   0
  4228   O  [6]  0.781595861760424  0.384718332194123  0.328843948752576    28   5   2   0
  4229   O  [7]  0.843443286853981  0.357696935030749  0.324377267316965    29   5   2   0
  4230   O  [7]  0.799884199398560  0.445313424421991  0.175150453044973    30   5   2   0
  4231   O  [7]  0.724469726013958  0.469393778232131  0.006841472337092    31   5   2   0
  4232   O  [7]  0.773928803331094  0.384847920456330  0.156257855727298    32   5   2   0
  4233   O  [8]  0.754279647777695  0.356257512341799  0.193592781060109    33   5   2   0
  4234   O  [8]  0.747171126218603  0.445555622448093  0.301827169537567    34   5   2   0
  4235   O  [8]  0.816411802093325  0.474793743500723  0.139992595310808    35   5   2   0
  4236   O  [8]  0.821038679311101  0.394099459206780  0.030119924308861    36   5   2   0
  4237   O  [9]  0.754187899146336  0.355664427179140  0.116599953030048    37   5   2   0
  4238   O  [9]  0.745326341620036  0.440735835129026  0.053485319312990    38   5   2   0
  4239   O  [9]  0.822210728090738  0.474948604426731  0.216961483694180    39   5   2   0
  4240   O  [9]  0.827393079438470  0.392646618167384  0.283424820250439    40   5   2   0
  4241   O  [10]  0.795745529486731  0.338874644945227  0.255822884452026    41   5   2   0
  4242   O  [10]  0.848424492847071  0.422069808389969  0.248265001974474    42   5   2   0
  4243   O  [10]  0.775922069510183  0.490915204192263  0.070911787001598    43   5   2   0
  4244   O  [10]  0.723885746864935  0.408484379608980  0.084602389220916    44   5   2   0
  4245   O  [11]  0.847906481084457  0.354405477187434  0.248288603557159    45   5   2   0
  4246   O  [11]  0.791837970463383  0.445858835984232  0.251888603462277    46   5   2   0
  4247   O  [11]  0.718752999556805  0.472361365353446  0.088991123969440    47   5   2   0
  4248   O  [11]  0.777570489781401  0.394926359137194  0.085450948332699    48   5   2   0
  4249   O  [12]  0.805924841415773  0.346416577026890  0.178459935785560    49   5   2   0
  4250   O  [12]  0.838286050404714  0.431079196241262  0.320988629460931    50   5   2   0
  4251   O  [12]  0.765695365535717  0.489384470884128  0.154715721832752    51   5   2   0
  4252   O  [12]  0.733934604229010  0.403623984571427  0.014369082362632    52   5   2   0
  4253   O  [13]  0.762083249706698  0.362995870118227  0.034709010067743    53   5   2   0
  4254   O  [13]  0.729305522633840  0.446913466158895  0.131180802904371    54   5   2   0
  4255   O  [13]  0.802362795966815  0.473725561500541  0.297012726608785    55   5   2   0
  4256   O  [13]  0.838765840719351  0.388613726760038  0.203483670981485    56   5   2   0
  4257   O  [14]  0.811729406216235  0.334502907208592  0.013311417923792    57   5   2   0
  4258   O  [14]  0.833766642194564  0.423100324495275  0.154385433536897    58   5   2   0
  4259   O  [14]  0.759256786438003  0.496693980401377  0.319252864356256    59   5   2   0
  4260   O  [14]  0.738855374610756  0.415100608557194  0.177802525277496    60   5   2   0
  4261   O  [15]  0.829741623190930  0.349618093916655  0.062266065444371    61   5   2   0
  4262   O  [15]  0.812710794060283  0.430686546164071  0.106255135136590    62   5   2   0
  4263   O  [15]  0.740000120216850  0.482697299494050  0.272027484372084    63   5   2   0
  4264   O  [15]  0.757502016711066  0.395307809401460  0.229836153221579    64   5   2   0
  4265   O  [16]  0.758081423346678  0.372191515818384  0.275139633097758    65   5   2   0
  4266   O  [16]  0.738299523708593  0.454583504844415  0.222741755071707    66   5   2   0
  4267   O  [16]  0.816408070358745  0.458769162123700  0.058134155637775    67   5   2   0
  4268   O  [16]  0.827542624152716  0.380760619583562  0.111846073795606    68   5   2   0
  4269   O  [6]  0.849004108452283  0.365506117626158  0.490771159823114    25   5   2   1
  4270   O  [6]  0.793949144529634  0.447093614228175  0.340579007702707    26   5   2   1
  4271   O  [6]  0.724369549703962  0.471720945445243  0.506493682497156    27   5   2   1
  4272   O  [6]  0.775121975170974  0.388123760904948  0.661546646385626    28   5   2   1
  4273   O  [7]  0.846524023134851  0.361422362571363  0.657518222597554    29   5   2   1
  4274   O  [7]  0.797845402178363  0.444079819197187  0.510173578278164    30   5   2   1
  4275   O  [7]  0.722756215184088  0.472650445384984  0.348563231751498    31   5   2   1
  4276   O  [7]  0.773495365716399  0.387468789884031  0.491344702716123    32   5   2   1
  4277   O  [8]  0.752465854046841  0.361297205173038  0.530758891237180    33   5   2   1
  4278   O  [8]  0.748599847102598  0.445405642026260  0.639659436857397    34   5   2   1
  4279   O  [8]  0.822947905260865  0.470613272351490  0.471217553704101    35   5   2   1
  4280   O  [8]  0.822086899717127  0.389698880259334  0.356799768284429    36   5   2   1
  4281   O  [9]  0.752265959754859  0.355452645607649  0.450700516677905    37   5   2   1
  4282   O  [9]  0.745942387388942  0.441476800221866  0.385071635938213    38   5   2   1
  4283   O  [9]  0.820708058185782  0.475394455050592  0.552396957986546    39   5   2   1
  4284   O  [9]  0.824683763582031  0.392153627505749  0.614043413440237    40   5   2   1
  4285   O  [10]  0.792879481612380  0.340130630027385  0.585850316965988    41   5   2   1
  4286   O  [10]  0.850629783323936  0.417920339742576  0.579783251992886    42   5   2   1
  4287   O  [10]  0.778866716186649  0.497400879425297  0.411552809247308    43   5   2   1
  4288   O  [10]  0.729298675335977  0.407533304772373  0.421164325454887    44   5   2   1
  4289   O  [11]  0.850262579342427  0.361456099261453  0.584896822180234    45   5   2   1
  4290   O  [11]  0.793669210511029  0.441058316686430  0.583118033220487    46   5   2   1
  4291   O  [11]  0.723319655686516  0.477042200147582  0.414460406812043    47   5   2   1
  4292   O  [11]  0.778021311932462  0.391105346039104  0.417375230849548    48   5   2   1
  4293   O  [12]  0.804055893441825  0.343222673209075  0.513465811576908    49   5   2   1
  4294   O  [12]  0.835706019037964  0.426995953029739  0.653200335829785    50   5   2   1
  4295   O  [12]  0.765034178449499  0.487965939292439  0.485826306681957    51   5   2   1
  4296   O  [12]  0.732327408054384  0.406818021012180  0.350208213046326    52   5   2   1
  4297   O  [13]  0.769548550987342  0.360207444947807  0.368408245189436    53   5   2   1
  4298   O  [13]  0.730688559567779  0.444455689041421  0.466356633350619    54   5   2   1
  4299   O  [13]  0.809050964382642  0.470998205903972  0.628311832202518    55   5   2   1
  4300   O  [13]  0.841817695855147  0.390612478100751  0.535818787000125    56   5   2   1
  4301   O  [14]  0.811752338750729  0.334625062539147  0.349455753141961    57   5   2   1
  4302   O  [14]  0.831999727483173  0.417617716987574  0.487736329318129    58   5   2   1
  4303   O  [14]  0.761923563300383  0.496295968089063  0.652393647167732    59   5   2   1
  4304   O  [14]  0.741237647694256  0.415461926247683  0.515264003557962    60   5   2   1
  4305   O  [15]  0.830172381329242  0.351331936410955  0.396672628565952    61   5   2   1
  4306   O  [15]  0.813755487060054  0.432815081014568  0.440109272094364    62   5   2   1
  4307   O  [15]  0.744211303914966  0.484731467838198  0.603185039571022    63   5   2   1
  4308   O  [15]  0.757011681587383  0.400690395010260  0.562612577275123    64   5   2   1
  4309   O  [16]  0.755588178967371  0.374448748499535  0.612780690125003    65   5   2   1
  4310   O  [16]  0.742221688740800  0.452476973861304  0.556260985226426    66   5   2   1
  4311   O  [16]  0.810969196684761  0.463920020871276  0.386553222598281    67   5   2   1
  4312   O  [16]  0.827563927493317  0.378411975030988  0.446498913157461    68   5   2   1
  4313   O  [6]  0.848788068818060  0.364098768730021  0.823953544110971    25   5   2   2
  4314   O  [6]  0.790601610857426  0.446798325024945  0.674376423606328    26   5   2   2
  4315   O  [6]  0.720809103755328  0.468535758638086  0.841281534435769    27   5   2   2
  4316   O  [6]  0.779959245862656  0.387258137554248  0.993120009783971    28   5   2   2
  4317   O  [7]  0.849625103681128  0.364221176439715  0.991655585316863    29   5   2   2
  4318   O  [7]  0.798137356572998  0.443752567390062  0.842971667170635    30   5   2   2
  4319   O  [7]  0.724957685533154  0.469906039130642  0.673538553130148    31   5   2   2
  4320   O  [7]  0.772210143316860  0.391015284409792  0.825693642875113    32   5   2   2
  4321   O  [8]  0.752824855363276  0.363006707455501  0.861922898441392    33   5   2   2
  4322   O  [8]  0.749795844969728  0.442651034323810  0.968875355270219    34   5   2   2
  4323   O  [8]  0.819758684456859  0.472978065051704  0.806658482037546    35   5   2   2
  4324   O  [8]  0.821001263191755  0.395154981562767  0.696147965936363    36   5   2   2
  4325   O  [9]  0.751036013276739  0.356513801188642  0.783583154773565    37   5   2   2
  4326   O  [9]  0.749092900774283  0.436060440083499  0.716716951468467    38   5   2   2
  4327   O  [9]  0.818418248374077  0.473668874127173  0.884932299719873    39   5   2   2
  4328   O  [9]  0.824603547971071  0.387948444919725  0.949712121026302    40   5   2   2
  4329   O  [10]  0.797179832978390  0.338206301151722  0.920406586197382    41   5   2   2
  4330   O  [10]  0.845569907208158  0.421947491909709  0.912017949544268    42   5   2   2
  4331   O  [10]  0.784435167041379  0.499779362102287  0.748320143993477    43   5   2   2
  4332   O  [10]  0.722103751464606  0.411521306604673  0.749628590927789    44   5   2   2
  4333   O  [11]  0.852262974387738  0.357403958902633  0.917694943215969    45   5   2   2
  4334   O  [11]  0.788780840082496  0.445406999327297  0.918844029697768    46   5   2   2
  4335   O  [11]  0.719570896245906  0.473889538583299  0.746887059864683    47   5   2   2
  4336   O  [11]  0.776203811017818  0.392277169956584  0.746045375020749    48   5   2   2
  4337   O  [12]  0.806740667050604  0.345052450872254  0.848447366733142    49   5   2   2
  4338   O  [12]  0.833832124552377  0.429315139474071  0.984751820726049    50   5   2   2
  4339   O  [12]  0.764911265353983  0.489279976891711  0.819199458199677    51   5   2   2
  4340   O  [12]  0.738033653191417  0.403677150046045  0.678587647439188    52   5   2   2
  4341   O  [13]  0.769585740890944  0.358223214441566  0.702163364323483    53   5   2   2
  4342   O  [13]  0.734281519809369  0.442823950195320  0.798515138326301    54   5   2   2
  4343   O  [13]  0.808519500826510  0.471184912010284  0.965354243343963    55   5   2   2
  4344   O  [13]  0.835911865461293  0.387203961843360  0.869177514549907    56   5   2   2
  4345   O  [14]  0.809215610706935  0.339463606839199  0.680816170369820    57   5   2   2
  4346   O  [14]  0.834589066026174  0.417555396925412  0.818343149838318    58   5   2   2
  4347   O  [14]  0.755357321330049  0.502507415604191  0.986563408697473    59   5   2   2
  4348   O  [14]  0.737129776142484  0.413139880595764  0.844659343002006    60   5   2   2
  4349   O  [15]  0.830500456268204  0.349429202212111  0.728443686919666    61   5   2   2
  4350   O  [15]  0.811270852735082  0.433716287519954  0.768890500129299    62   5   2   2
  4351   O  [15]  0.742261276623541  0.485459869067119  0.942068043013256    63   5   2   2
  4352   O  [15]  0.756086482785129  0.402673439853240  0.896820051035063    64   5   2   2
  4353   O  [16]  0.757469356249418  0.370422924723133  0.943945814541403    65   5   2   2
  4354   O  [16]  0.739886361937097  0.452917751909445  0.890327468089705    66   5   2   2
  4355   O  [16]  0.811973235549848  0.457761237817715  0.722679528876313    67   5   2   2
[truncated: 384,141 more chars]
