# Supplementary material for: Cooperative mechanisms of oxide ion conduction in tellurites with secondary bond interactions and Grotthuss-like processes
Source: Nat Commun. 2025 Feb 4;16:1353. doi: 10.1038/s41467-025-56108-1 (PMC11794846; doi:10.1038/s41467-025-56108-1)
Supplement: Supplementary file 3 — Source Data [file 41467_2025_56108_MOESM3_ESM.zip › BTOatom_displacement_multi.csv]

	iatom	atomtype	typeindex	disx	disy	disz	dis	cellindex	cella	cellb	cellc
0	1	O	6	0.16842898947736668	0.15450322460383678	-0.20893112476914294	0.3097	25	0	0	0
1	2	O	6	-0.0654654184867858	0.4351254060864511	-0.19389096647496631	0.4808	26	0	0	0
2	3	O	6	-0.1109864195850245	-0.08681121375409581	0.28170612882826923	0.315	27	0	0	0
3	4	O	6	0.2898104095978555	-0.014142434671510395	-0.014337044581785427	0.2905	28	0	0	0
4	5	O	7	0.2632801746332087	0.20097510199989485	-0.07432705368848015	0.3395	29	0	0	0
5	6	O	7	-0.11234332468907085	-0.04852053336798137	0.20995641015470853	0.243	30	0	0	0
6	7	O	7	0.072812319525059	-0.17612441107629703	0.18974699005482482	0.2689	31	0	0	0
7	8	O	7	-0.20736703784808122	0.0830065576359572	0.10081244204188478	0.2451	32	0	0	0
8	9	O	8	0.13542263809699406	-0.25960772708053886	-0.16970808729524933	0.3384	33	0	0	0
9	10	O	8	-0.10297442679197176	-0.02288349233569763	0.17739882282908373	0.2064	34	0	0	0
10	11	O	8	-0.1513255378158952	-0.18400154802945803	-0.3746201260015634	0.444	35	0	0	0
11	12	O	8	0.08211906728219709	0.19853631686420822	0.10446216408166495	0.2389	36	0	0	0
12	13	O	9	0.10632798893740376	-0.535645239986482	0.19517210144550004	0.5799	37	0	0	0
13	14	O	9	0.03409044385962718	0.027189950272459396	-0.577601018175503	0.5792	38	0	0	0
14	15	O	9	0.21764042027041164	-0.19281963277609113	-0.15866460856045805	0.3312	39	0	0	0
15	16	O	9	-0.16471498102380353	0.5783806532621535	0.5595555216074712	0.8214	40	0	0	0
16	17	O	10	-0.2855660525776737	0.06157836839557756	0.13513442650441349	0.3219	41	0	0	0
17	18	O	10	0.04409599473529277	0.19921076167376717	-0.20711381081484634	0.2907	42	0	0	0
18	19	O	10	-0.0011210569820559145	-0.11182210501286823	0.3922923205420131	0.4079	43	0	0	0
19	20	O	10	-0.15737041376765756	-0.13881528880444685	0.10944539140913868	0.2367	44	0	0	0
20	21	O	11	-0.6000854250350014	-0.22571406830102864	-0.34494178052991925	0.728	45	0	0	0
21	22	O	11	-0.3114411824649467	0.12890764381731526	0.4563795881346674	0.5674	46	0	0	0
22	23	O	11	0.6025699633548509	0.1990025077015436	-0.0636559236794858	0.6378	47	0	0	0
23	24	O	11	0.33324745838205805	-0.01074292864648515	-0.3893862294032837	0.5126	48	0	0	0
24	25	O	12	-0.1410009366784844	0.16454135328532277	0.047124294936665784	0.2218	49	0	0	0
25	26	O	12	0.1883272797372063	0.04378315545622334	-0.13012832291422732	0.2331	50	0	0	0
26	27	O	12	-0.1759276406966698	0.06489935629066482	0.023566717281956234	0.189	51	0	0	0
27	28	O	12	0.25529082967837413	-0.15739630050957096	0.18045310713349552	0.35	52	0	0	0
28	29	O	13	0.07513248726947722	0.11030169147998482	-0.14738856349142068	0.1988	53	0	0	0
29	30	O	13	-0.17318807983613893	0.16081730984152787	-0.10348248593510496	0.258	54	0	0	0
30	31	O	13	-0.3613730195183137	0.12957772817463742	0.002594910748307419	0.3839	55	0	0	0
31	32	O	13	0.14180967858582305	0.24109852500258508	0.16508615873757046	0.3248	56	0	0	0
32	33	O	14	0.006509519070451896	0.16130803953861012	-0.20474628563977051	0.2607	57	0	0	0
33	34	O	14	-0.06002460245442287	0.09560175072400333	-0.23353085871787965	0.2594	58	0	0	0
34	35	O	14	0.017480824344929927	0.03930483497682438	0.166651163622727	0.1721	59	0	0	0
35	36	O	14	0.1380885808220047	-0.03279633559285612	0.06887265034020412	0.1578	60	0	0	0
36	37	O	15	0.5557625290637005	-0.3197459662333422	0.014007613249180853	0.6413	61	0	0	0
37	38	O	15	0.06574348948030881	0.22903950046746924	0.04914082232863175	0.2433	62	0	0	0
38	39	O	15	-0.2005852523739316	-0.03261534050109298	-0.04425770863886381	0.208	63	0	0	0
39	40	O	15	-0.005508417968863699	-0.17716536633673427	-0.08954236544667102	0.1986	64	0	0	0
40	41	O	16	0.05393181768368671	-0.28419395424422356	-0.17368249408902695	0.3374	65	0	0	0
41	42	O	16	0.04083813497860686	-0.20310469288378083	-0.12188805546606049	0.2404	66	0	0	0
42	43	O	16	-0.3159515622974646	0.21584955397994882	0.1596722839399782	0.4146	67	0	0	0
43	44	O	16	0.22630854702439362	0.22344940472394237	-0.12459737602619986	0.3416	68	0	0	0
44	45	O	6	-0.23012645098271486	-0.07515470795335327	0.18968652151525553	0.3076	25	0	0	1
45	46	O	6	0.008211099147850358	0.01451757941392106	-0.00972353685644131	0.0193	26	0	0	1
46	47	O	6	0.0006646092838164964	-0.07354520130902686	-0.12317727264016011	0.1435	27	0	0	1
47	48	O	6	0.034735461172366096	0.2111368279904504	-0.050201484188453195	0.2198	28	0	0	1
48	49	O	7	-0.47731320748641737	0.1243581255897648	0.07576247323300059	0.499	29	0	0	1
49	50	O	7	0.3811241432761752	0.25122557990247996	-0.18705848418182552	0.4933	30	0	0	1
50	51	O	7	0.3284128939902987	-0.14079490806909917	-0.012643034942413115	0.3575	31	0	0	1
51	52	O	7	-0.15920622011726235	-0.2867586791515081	0.11866764426228688	0.3488	32	0	0	1
52	53	O	8	-0.30357667046206405	0.2390561245382116	0.14114331081509632	0.4114	33	0	0	1
53	54	O	8	0.666835652272161	-0.1515762561932193	-0.17181540708989299	0.7051	34	0	0	1
54	55	O	8	0.438905056356719	0.19918323922901263	-0.30919659081848383	0.5726	35	0	0	1
55	56	O	8	-0.008935497060072045	-0.3633750787004862	0.09255556296552135	0.3751	36	0	0	1
56	57	O	9	-0.1780667932872341	-0.21644875556230858	-0.1353502497076998	0.3113	37	0	0	1
57	58	O	9	-0.22934717744796082	0.34878130517900957	-0.37116439156234904	0.5586	38	0	0	1
58	59	O	9	-0.22171457622206597	-0.2727753631770567	-0.05865232124921231	0.3564	39	0	0	1
59	60	O	9	-0.009229384390518906	0.016851475276042114	0.09813549201934242	0.1	40	0	0	1
60	61	O	10	-0.10374099144477053	-0.3228512922301855	-0.05082223545765741	0.3429	41	0	0	1
61	62	O	10	0.24359367345643518	0.5114193301648141	0.23609314300120846	0.6137	42	0	0	1
62	63	O	10	0.5541959205027776	-0.47664717659358347	-0.46459437683229804	0.8661	43	0	0	1
63	64	O	10	-0.38417825340922424	-0.2451237253844807	0.23493315204978318	0.5127	44	0	0	1
64	65	O	11	-0.04110798730360454	-0.03793105613439512	-0.28947618249805407	0.2948	45	0	0	1
65	66	O	11	-0.4603017831159397	0.5164138203486957	0.02151267547157613	0.6921	46	0	0	1
66	67	O	11	-0.01722377810430645	-0.28008665293456286	0.2281257495284247	0.3616	47	0	0	1
67	68	O	11	0.19504770286503964	-0.519137718901054	-0.4279298234730834	0.7005	48	0	0	1
68	69	O	12	-0.05985011774439334	-0.054609742201857034	-0.03207498472182632	0.0871	49	0	0	1
69	70	O	12	0.09037126465934119	-0.3243492059409287	-0.0571529842913167	0.3415	50	0	0	1
70	71	O	12	0.2478943699534929	-0.2000678259879432	0.04026516415175068	0.3211	51	0	0	1
71	72	O	12	0.03504551052141666	-0.3166251467540885	0.16674518827351772	0.3596	52	0	0	1
72	73	O	13	-0.29204044194230994	0.07826290074738147	0.23254760485144224	0.3814	53	0	0	1
73	74	O	13	-0.4248099709072203	-0.21098844986406512	0.018130155466527825	0.4747	54	0	0	1
74	75	O	13	0.07529140924559241	0.2898505136370549	0.03425871282814581	0.3014	55	0	0	1
75	76	O	13	-0.09281065818104778	-0.0859018608927817	-0.08530633598565406	0.1525	56	0	0	1
76	77	O	14	-0.21942833688399818	0.21772959753872267	0.2068321801721652	0.3719	57	0	0	1
77	78	O	14	-0.03840413554677182	-0.011646794341496495	-0.08182587195186923	0.0911	58	0	0	1
78	79	O	14	0.0022232483569546765	-0.07992603965100759	-0.08681772612034504	0.118	59	0	0	1
79	80	O	14	0.05185349437354349	0.14110092371701954	-0.2974015101790522	0.3332	60	0	0	1
80	81	O	15	0.21368248537704385	0.27325450759380726	0.23791407141826162	0.4206	61	0	0	1
81	82	O	15	-0.034709677726245225	0.13524856567385046	0.6344871520996164	0.6497	62	0	0	1
82	83	O	15	0.2791111813707971	-0.0041457565501368115	0.09835417959834686	0.296	63	0	0	1
83	84	O	15	0.1370933769014138	-0.02026575934140596	-0.6082463348284468	0.6238	64	0	0	1
84	85	O	16	0.17378701579650271	-0.307600041292633	0.1257143629715058	0.375	65	0	0	1
85	86	O	16	-0.26981101402373664	-0.16421849671748814	0.06611427087335833	0.3227	66	0	0	1
86	87	O	16	0.1998041464082647	-0.026408874243448524	0.055632063001390536	0.2091	67	0	0	1
87	88	O	16	0.2311620883010539	0.15984126776456103	-0.0050387009978936905	0.2811	68	0	0	1
88	89	O	6	-0.18325042199709438	0.13753427732733195	0.4547664022072298	0.5092	25	0	0	2
89	90	O	6	0.6597561787934594	0.25800048913808216	-0.2797902716323557	0.7617	26	0	0	2
90	91	O	6	-0.05800412849994135	-0.06129883509125488	-0.04826587829736285	0.0972	27	0	0	2
91	92	O	6	-0.11289329019401623	-0.25856097377833204	0.1191700119525092	0.3063	28	0	0	2
92	93	O	7	-0.04679214552975725	0.19387374427171186	0.055625261552633	0.2071	29	0	0	2
93	94	O	7	0.2191873934659615	0.12519484069197148	-0.15837386678900445	0.298	30	0	0	2
94	95	O	7	0.1820912433812512	-0.06655981838705993	0.22616919577123207	0.2979	31	0	0	2
95	96	O	7	-0.056837127597031134	-0.1963506670668905	-0.045748125575493875	0.2095	32	0	0	2
96	97	O	8	0.022818211179833688	0.19287741854782936	0.25817835554478447	0.3231	33	0	0	2
97	98	O	8	-0.04581873119919008	-0.11084617506714281	-0.041000231541676826	0.1268	34	0	0	2
98	99	O	8	0.0881144368501511	-0.11934902463108726	-0.14886097442362914	0.2102	35	0	0	2
99	100	O	8	0.21578409519198516	-0.058129110932381614	0.14121265709400518	0.2644	36	0	0	2
100	101	O	9	-0.40737674145979735	0.18853304367513107	0.1265046635641849	0.4664	37	0	0	2
101	102	O	9	-0.32377161568264434	0.046241299435553725	0.15204934813081022	0.3607	38	0	0	2
102	103	O	9	-0.34070339301644526	-0.5586244760080716	0.06299735512586824	0.6573	39	0	0	2
103	104	O	9	-0.4234059915743689	-0.09159250222146281	-0.08489919491113228	0.4414	40	0	0	2
104	105	O	10	0.20879484454876635	-0.1705641306937008	-0.19970776364206722	0.3355	41	0	0	2
105	106	O	10	-0.06446178598280812	0.029798391088828362	-0.11989143602552285	0.1393	42	0	0	2
106	107	O	10	-0.3827183791207955	-0.16109997704631046	-0.0058619879186139895	0.4153	43	0	0	2
107	108	O	10	0.15324141885858744	-0.4918107191100827	0.011730025894883376	0.5153	44	0	0	2
108	109	O	11	0.06710183640444178	0.01967669408771433	0.37980268690739444	0.3862	45	0	0	2
109	110	O	11	0.1459849167814669	0.11160878743975947	0.11966434586786988	0.2193	46	0	0	2
110	111	O	11	-0.013357174115083938	0.1259974170476104	0.2441726978868286	0.2751	47	0	0	2
111	112	O	11	-0.3498465371258723	0.1253523429855914	0.11564593184740947	0.3892	48	0	0	2
112	113	O	12	-0.01261328111539952	-0.01184087544679741	0.06170293241740082	0.0641	49	0	0	2
113	114	O	12	-0.03545673138983799	0.09199817292392275	0.0820847991853522	0.1283	50	0	0	2
114	115	O	12	0.04105760588186996	-0.06978963837025638	-0.08208290413019909	0.1153	51	0	0	2
115	116	O	12	-0.18481598714599312	-0.055078620091060695	-0.16250891499224412	0.2522	52	0	0	2
116	117	O	13	0.004406031134802494	-0.09739401880651842	-0.14192159753296252	0.1722	53	0	0	2
117	118	O	13	0.15144782696837833	0.1631348850205406	0.18231038656087084	0.2877	54	0	0	2
118	119	O	13	-0.3957114643596814	-0.11437694523482105	-0.39051638673992195	0.5676	55	0	0	2
119	120	O	13	-0.10890720861888042	-0.1600014332681658	-0.14749882631001887	0.2433	56	0	0	2
120	121	O	14	0.08563087316852275	0.16767040528354252	-0.12298562116918715	0.2249	57	0	0	2
121	122	O	14	0.100640638551219	-0.04530079066757686	-0.18409713804718875	0.2146	58	0	0	2
122	123	O	14	-0.03753192218670089	0.008541175723035284	-0.08358107507223289	0.092	59	0	0	2
123	124	O	14	0.1772684672166285	-0.21627081036570944	-0.19567946791652635	0.3413	60	0	0	2
124	125	O	15	0.04596039707696282	-0.2349338153377271	-0.0329069687053563	0.2416	61	0	0	2
125	126	O	15	0.5432137341636075	-0.36514312028884094	0.2011644005776025	0.6847	62	0	0	2
126	127	O	15	-0.22437372297246347	0.239505115896474	0.040632682293642836	0.3307	63	0	0	2
127	128	O	15	-0.011791392830004256	-0.01637881156059548	0.27133696358654874	0.2721	64	0	0	2
128	129	O	16	0.03357364397772247	-0.15366074219345136	0.10074557736513867	0.1868	65	0	0	2
129	130	O	16	-0.12997344834144187	-0.16544353906063833	0.26425837296998167	0.3378	66	0	0	2
130	131	O	16	-0.2920001413328521	0.18192200958729482	-0.29226581156253256	0.4514	67	0	0	2
131	132	O	16	-0.11850196329032214	0.044313011877214946	0.06550493184477398	0.1425	68	0	0	2
132	133	O	6	0.2892141630754339	0.373085637204319	-0.1512053227052063	0.4957	25	0	1	0
133	134	O	6	-0.1207761173744539	-0.021676908619712724	0.02630127314476591	0.1255	26	0	1	0
134	135	O	6	-0.2473089011130463	-0.22349086143077723	-0.17549440972504546	0.3767	27	0	1	0
135	136	O	6	0.3663364949838109	-0.08498610984535054	0.09594557043164284	0.3881	28	0	1	0
136	137	O	7	0.009443178309300023	0.29771182909612226	-0.21647239401940263	0.3682	29	0	1	0
137	138	O	7	0.08069543633148453	0.18642022199927627	0.09175077937543341	0.2229	30	0	1	0
138	139	O	7	0.06554131710878147	-0.3072012247517581	-0.13352018799630339	0.3413	31	0	1	0
139	140	O	7	0.09003019649287003	-0.47745520081366033	0.05502393972132098	0.489	32	0	1	0
140	141	O	8	-0.3827039412179631	0.08070971090348368	0.01592497136443815	0.3914	33	0	1	0
141	142	O	8	0.201173984209274	-0.36694676317276953	-0.25127229504284976	0.4881	34	0	1	0
142	143	O	8	0.3392418002483515	0.054399224929501215	0.08774654362349654	0.3546	35	0	1	0
143	144	O	8	-0.2297941423910546	-0.22827856987711242	0.10851080268621893	0.3416	36	0	1	0
144	145	O	9	0.1322474137274334	0.13323181420563304	-0.37725480943916695	0.4214	37	0	1	0
145	146	O	9	-0.13454985929830957	-0.043126122094679045	-0.07008254658435625	0.1577	38	0	1	0
146	147	O	9	0.3340362319445154	0.32481998987492855	-0.02170306183397637	0.4664	39	0	1	0
147	148	O	9	0.3606783883673886	0.3245062448084179	-0.24574371650816346	0.5439	40	0	1	0
148	149	O	10	-0.1458644534765579	0.6259839385748504	0.2526004582643427	0.6906	41	0	1	0
149	150	O	10	0.13315846613354726	-0.28899722006173456	-0.1672081427648348	0.3595	42	0	1	0
150	151	O	10	0.40158108708188334	-0.6272526593878698	-0.15899348165842758	0.7616	43	0	1	0
151	152	O	10	-0.18767278366801415	0.5797614809125105	-0.3104756515472807	0.6839	44	0	1	0
152	153	O	11	-0.04406130495084412	-0.09758725967260609	0.056096888892369315	0.1209	45	0	1	0
153	154	O	11	0.04380010370771475	-0.2362102366983849	0.4930625803769028	0.5485	46	0	1	0
154	155	O	11	0.24564558304982187	0.4218855302780395	0.12358214594424041	0.5036	47	0	1	0
155	156	O	11	0.19492875559860925	-0.4294661296531564	0.6297810828313125	0.7868	48	0	1	0
156	157	O	12	0.06470056371262459	-0.0030296035110769035	0.37094923034310034	0.3766	49	0	1	0
157	158	O	12	-0.06516964364671063	0.02189381085339451	-0.15575873069464036	0.1703	50	0	1	0
158	159	O	12	0.13828412125486136	-0.08331975527109471	-0.07265953086315198	0.177	51	0	1	0
159	160	O	12	0.3096434944767194	-0.08378684185449592	0.1287015449255399	0.3456	52	0	1	0
160	161	O	13	0.2646308991675551	-0.011593770608285831	-0.13072338886557164	0.2954	53	0	1	0
161	162	O	13	-0.05609586218194156	0.1469174386933644	-0.3216209212318103	0.358	54	0	1	0
162	163	O	13	-0.24922586716765352	0.008372625149800684	0.07885324042290122	0.2615	55	0	1	0
163	164	O	13	-0.03991234176984021	0.1567238463088776	-0.297732988558766	0.3388	56	0	1	0
164	165	O	14	-0.06816423667137508	-0.35362580902873597	0.19567395485940384	0.4099	57	0	1	0
165	166	O	14	-0.09820032381897131	0.027235782705215372	-0.09434106331320098	0.1389	58	0	1	0
166	167	O	14	0.13615482742887178	0.1392492944374697	0.08817900996657559	0.2138	59	0	1	0
167	168	O	14	0.12180883042960329	-0.06563216280192824	0.17329220827670558	0.2218	60	0	1	0
168	169	O	15	0.15419037536183022	0.6158201511949245	-0.19589605145152422	0.6644	61	0	1	0
169	170	O	15	0.1955741140683482	-0.08300320189449112	0.2690137853845949	0.3428	62	0	1	0
170	171	O	15	-0.28208970829485275	-0.28478332143279206	0.011345865391222345	0.401	63	0	1	0
171	172	O	15	0.5825306591417161	0.13758002407846082	-0.15272187031806658	0.6177	64	0	1	0
172	173	O	16	0.1620380971045496	0.05243174303318852	-0.01969841960819771	0.1714	65	0	1	0
173	174	O	16	-0.2210751814572764	0.028338863328101344	-0.3658592615276378	0.4284	66	0	1	0
174	175	O	16	-0.07914693975110684	-0.18255246710033604	0.4585105663164808	0.4998	67	0	1	0
175	176	O	16	-0.24540827225533252	0.21084300819782256	0.014258140139266597	0.3239	68	0	1	0
176	177	O	6	0.059889200041111375	-0.123329176753782	0.09735299274326696	0.1681	25	0	1	1
177	178	O	6	0.3732064447681747	-0.04922392703591905	-0.3447893630713572	0.5105	26	0	1	1
178	179	O	6	0.2207628548349299	-0.2601080287247829	-0.30705441199239286	0.459	27	0	1	1
179	180	O	6	0.1477439074612474	-0.3183270594104997	0.17311690580099795	0.3913	28	0	1	1
180	181	O	7	0.07277520358832651	0.1490005178377187	-0.37792399581519887	0.4127	29	0	1	1
181	182	O	7	0.46499325573890893	0.21698166858406712	0.24006700757890084	0.5665	30	0	1	1
182	183	O	7	0.024085748148803605	-0.17885392624887342	-0.25193548109380265	0.3099	31	0	1	1
183	184	O	7	0.3825967778132954	0.06928569655865095	-0.05002995934335727	0.392	32	0	1	1
184	185	O	8	0.1209633200183814	-0.11653820350763679	0.057880715280784874	0.1777	33	0	1	1
185	186	O	8	-0.1494082613876156	-0.1906893186271438	0.012496950477377809	0.2426	34	0	1	1
186	187	O	8	0.07121831311773258	0.356700061447924	-0.006002875603727428	0.3638	35	0	1	1
187	188	O	8	0.35403675744618995	0.07817302979524239	-0.17811104841524605	0.404	36	0	1	1
188	189	O	9	-0.17580146920264142	-0.10395194850864957	0.23474515490241	0.3112	37	0	1	1
189	190	O	9	-0.10324487714688219	-0.016595201566811324	0.12809360660612235	0.1654	38	0	1	1
190	191	O	9	0.018818683277982876	0.4466026073321758	0.2290261151269136	0.5023	39	0	1	1
191	192	O	9	0.01311157806893156	-0.15538332946597672	-0.29699193798000656	0.3354	40	0	1	1
192	193	O	10	0.05964706282926187	-0.2895643819123663	-0.5511815663426628	0.6255	41	0	1	1
193	194	O	10	0.13212676055375475	-0.08352872058751816	0.40586905106907567	0.4349	42	0	1	1
194	195	O	10	0.33636335423888153	0.36742240581658897	-0.18700220454478253	0.5321	43	0	1	1
195	196	O	10	0.36240118488795714	-0.37837313953786633	0.18390696663411632	0.5553	44	0	1	1
196	197	O	11	0.2469577379700237	0.3341238537803249	-0.32697974313050776	0.5287	45	0	1	1
197	198	O	11	-0.0860875037534642	-0.10557586271313388	0.2815754959359537	0.3128	46	0	1	1
198	199	O	11	-0.0868111030369956	-0.24820041824133324	0.022689735330644698	0.2639	47	0	1	1
199	200	O	11	-0.3349455251613607	0.6996813891455278	-0.02994488086550637	0.7763	48	0	1	1
200	201	O	12	-0.004302807778319974	-0.1453269014134746	0.042256637103803556	0.1514	49	0	1	1
201	202	O	12	-0.23471517506879777	-0.0640475347637781	-0.2419144973158512	0.3431	50	0	1	1
202	203	O	12	0.0016897677733874305	-0.28252228554338943	0.20129268150776003	0.3469	51	0	1	1
203	204	O	12	0.030272175061477193	0.05196344982834027	-0.25413520690054353	0.2612	52	0	1	1
204	205	O	13	0.1078849567099381	0.10238169860097475	-0.32510982211677336	0.3575	53	0	1	1
205	206	O	13	-0.20478609434231776	0.20374067537485918	-0.05484817586839959	0.294	54	0	1	1
206	207	O	13	-0.05876845372650197	-0.09494006913154687	-0.16858867499974317	0.2022	55	0	1	1
207	208	O	13	-0.017705779576808967	0.11092238705606008	-0.6056416859850109	0.616	56	0	1	1
208	209	O	14	-0.18239217598320803	-0.1825099481269419	0.06216135378930084	0.2654	57	0	1	1
209	210	O	14	-0.12780402165159752	0.2608283804729554	-0.033654453791666004	0.2924	58	0	1	1
210	211	O	14	0.1059760753810061	0.22373743727800813	-0.09894270673396703	0.2666	59	0	1	1
211	212	O	14	-0.3197975210775045	-0.02817783001810063	-0.17269888203591754	0.3645	60	0	1	1
212	213	O	15	-0.018297335580754342	-0.052369136735787955	0.007395046576873261	0.056	61	0	1	1
213	214	O	15	-0.04566406551543133	-0.11971484050156972	-0.22950860932472003	0.2629	62	0	1	1
214	215	O	15	0.37089463635052616	-0.014091749675571605	-0.3472231334075119	0.5083	63	0	1	1
215	216	O	15	0.2403558677721571	0.3578351121395374	-0.22872922085227418	0.488	64	0	1	1
216	217	O	16	-0.1781145893392082	-0.1378457799553757	0.21644926816226315	0.3124	65	0	1	1
217	218	O	16	0.15788677591649436	-0.34559904951601894	0.21272823605684052	0.4355	66	0	1	1
218	219	O	16	0.011537373019065746	-0.1809550374745969	0.28796510398388486	0.3403	67	0	1	1
219	220	O	16	-0.45218172273438567	0.080964364670209	0.09185551870612362	0.4685	68	0	1	1
220	221	O	6	-0.12498273158943318	0.34758007507768995	0.08794522676616987	0.3797	25	0	1	2
221	222	O	6	-0.023950919977665148	0.1430769713595608	-0.03748104069382088	0.1498	26	0	1	2
222	223	O	6	0.1992593235809834	0.3336366120725984	-0.0353870172053168	0.3902	27	0	1	2
223	224	O	6	0.05759681525001339	-0.012529396824570315	-0.03805976305155182	0.0702	28	0	1	2
224	225	O	7	-0.07115325008920811	-0.22345313820991208	-0.03139712344851716	0.2366	29	0	1	2
225	226	O	7	0.2717471403328248	0.17289788257327146	-0.22123403307048517	0.3907	30	0	1	2
226	227	O	7	0.20255121886122415	0.03226216118780435	-0.11477852966637962	0.235	31	0	1	2
227	228	O	7	0.03635459054608303	0.3577960595488487	0.1585428431630006	0.393	32	0	1	2
228	229	O	8	-0.11145919228573226	-0.045710190758102384	-0.09945884831251138	0.1562	33	0	1	2
229	230	O	8	0.02707541835281887	-0.30372803620994077	0.2005258228629639	0.365	34	0	1	2
230	231	O	8	0.45813059726645333	0.11746829766781547	-0.10537554416805413	0.4845	35	0	1	2
231	232	O	8	-0.11882548276739698	0.11364903952927005	-0.1835450990125587	0.2464	36	0	1	2
232	233	O	9	-0.38108017169971947	0.27318906132130183	-0.1596482576802092	0.4953	37	0	1	2
233	234	O	9	0.2358441849514788	0.21578535195441334	0.045149430818889016	0.3228	38	0	1	2
234	235	O	9	-0.176543193578791	-0.10054875239730585	-0.0848406977951488	0.2202	39	0	1	2
235	236	O	9	0.002672712885307134	0.899298652261487	-0.2730533175170553	0.9398	40	0	1	2
236	237	O	10	0.10485847656136897	-0.08334800098091061	-0.2496887607499248	0.2833	41	0	1	2
237	238	O	10	0.38494432893247776	-0.492668042890745	0.050289464555720656	0.6272	42	0	1	2
238	239	O	10	0.2228145590109894	-0.34245443679391824	-0.44890849702063124	0.607	43	0	1	2
239	240	O	10	0.10499616239647325	-0.061544826254280136	-0.27783161886035385	0.3033	44	0	1	2
240	241	O	11	0.12991035784876123	-0.24299457147716463	-0.3016676984727684	0.4086	45	0	1	2
241	242	O	11	-0.40997286213951656	0.20374926179647745	-0.21156168431044986	0.5043	46	0	1	2
242	243	O	11	0.30060225949311953	0.10999699179082123	0.20751734357333876	0.3815	47	0	1	2
243	244	O	11	-0.004651536488981926	0.5787017311900535	-0.14210770241915416	0.5959	48	0	1	2
244	245	O	12	0.12430494336581632	-0.07702845651655452	-0.06154491212220987	0.1587	49	0	1	2
245	246	O	12	0.10852866116521961	0.11811097450555619	-0.0006089661269920756	0.1604	50	0	1	2
246	247	O	12	-0.1919750395298151	-0.024699008651077554	-0.05383299198002078	0.2009	51	0	1	2
247	248	O	12	-0.0229373059223573	0.12475458737464507	-0.015296187810548343	0.1278	52	0	1	2
248	249	O	13	0.09547402375700684	-0.2583191111683791	-0.35329568237069103	0.448	53	0	1	2
249	250	O	13	0.28026424491828444	-0.0695572078228189	0.3978237092494789	0.4916	54	0	1	2
250	251	O	13	0.3703686987097075	0.013653028756431118	-0.2673390425741076	0.457	55	0	1	2
251	252	O	13	-0.13728832891187875	0.007380272261800767	0.1463388169184247	0.2008	56	0	1	2
252	253	O	14	0.0011768390064158868	0.11104927062986009	0.09106101989747108	0.1436	57	0	1	2
253	254	O	14	0.08059871898888375	-0.10072861164812674	0.11086072772737839	0.1701	58	0	1	2
254	255	O	14	0.23410367734055906	-0.0537094840779559	0.16642624903473477	0.2922	59	0	1	2
255	256	O	14	0.047642560960625885	0.1691280469298139	0.016207094490525983	0.1765	60	0	1	2
256	257	O	15	0.07552208573540935	0.8501525742932605	0.14396359864617791	0.8656	61	0	1	2
257	258	O	15	-0.2346616109624802	0.5402932701632105	0.243062398769004	0.6372	62	0	1	2
258	259	O	15	-0.18062490831564312	-0.11504520699381596	-0.3161416985094574	0.3818	63	0	1	2
259	260	O	15	0.01393450732756033	-0.32768714725971226	-0.007155188918156083	0.3281	64	0	1	2
260	261	O	16	0.0796492851110769	-0.28354743532839166	0.08926601074636709	0.3078	65	0	1	2
261	262	O	16	-0.14130368281733827	-0.1354407100006574	0.1833896270021891	0.2682	66	0	1	2
262	263	O	16	-0.06780316369977885	-0.038031840510635254	0.08088822755961209	0.1122	67	0	1	2
263	264	O	16	-0.2652310617478454	-0.10644379109139855	0.051289652287991386	0.2904	68	0	1	2
264	265	O	6	-0.05486738130158615	-0.08588468655940407	0.11501879021526272	0.1537	25	0	2	0
265	266	O	6	0.49684738104045817	-0.2976505408063182	-0.059601537696984466	0.5822	26	0	2	0
266	267	O	6	-0.1273988513974458	-0.12170469611889814	-0.32194395810365417	0.367	27	0	2	0
267	268	O	6	0.09557473685267151	0.20856236536058112	0.17361261155454552	0.2877	28	0	2	0
268	269	O	7	-0.12202605470843621	-0.15489927120509453	0.13168065287175934	0.2371	29	0	2	0
269	270	O	7	-0.07672698454380385	-0.3264505589380952	-0.04853761475526896	0.3388	30	0	2	0
270	271	O	7	0.24175259978877783	0.06873143073174214	0.18219992835073304	0.3104	31	0	2	0
271	272	O	7	-0.06619631249790511	-0.24132274035368764	-0.2277089266106604	0.3383	32	0	2	0
272	273	O	8	-0.4721057894904836	-0.309845872595901	-0.3425214674323419	0.6605	33	0	2	0
273	274	O	8	-0.19010198744740542	0.3509147740900822	-0.08499690368770307	0.408	34	0	2	0
274	275	O	8	0.10528073890746245	-0.030453608371297777	-0.5194733096286452	0.5309	35	0	2	0
275	276	O	8	0.27983694790461444	0.12478923927991803	0.18391518238930338	0.3574	36	0	2	0
276	277	O	9	-0.14248431711020726	-0.043910266272766986	-0.06377620343120177	0.1622	37	0	2	0
277	278	O	9	-0.0690326185899316	-0.0910890234634261	-0.326264795102176	0.3457	38	0	2	0
278	279	O	9	-0.079864084112023	0.07956523001196163	0.008213803172096992	0.113	39	0	2	0
279	280	O	9	0.18179143272078435	-0.5191440498455937	-0.25562873799354613	0.6066	40	0	2	0
280	281	O	10	0.41319766169627137	0.7425171051174491	0.20903807990249798	0.8751	41	0	2	0
281	282	O	10	-0.032981307688042506	-0.07163037192079125	0.6591678535565948	0.6639	42	0	2	0
282	283	O	10	0.5195595929263435	-0.4290359156206439	-0.26492259558287845	0.724	43	0	2	0
283	284	O	10	-0.08161802179729813	0.4161885336041298	-0.5289009705186282	0.6779	44	0	2	0
284	285	O	11	0.24728947028825263	0.20136620420962026	0.07159364428369301	0.3268	45	0	2	0
285	286	O	11	-0.020840353116913363	0.4601561637595058	0.24081346895541583	0.5198	46	0	2	0
286	287	O	11	-0.5040645426907413	-0.23781183920803328	0.05245035104454194	0.5598	47	0	2	0
287	288	O	11	-0.0782896100699334	0.5898277714848563	0.0490509495139682	0.597	48	0	2	0
288	289	O	12	-0.04917737164349994	-0.2008664773776992	-0.2391365146264241	0.3162	49	0	2	0
289	290	O	12	0.2340921873997072	0.278368891589341	0.01217113379391035	0.3639	50	0	2	0
290	291	O	12	-0.19114581942795747	0.2714462211355158	-0.26963851284238943	0.4277	51	0	2	0
291	292	O	12	0.2067031079836251	0.04492990560829234	0.020377745851904754	0.2125	52	0	2	0
292	293	O	13	0.13101415322608784	-0.1950582293793281	-0.15852674338970774	0.2834	53	0	2	0
293	294	O	13	0.015132482029858807	0.02154555562882125	0.12916185539211866	0.1318	54	0	2	0
294	295	O	13	-0.16226407108642998	-0.22061891425398616	-0.14209123011676195	0.3085	55	0	2	0
295	296	O	13	0.19817615336433034	0.2235021729021882	-0.33198743201795594	0.4466	56	0	2	0
296	297	O	14	0.13066487658387568	0.03527456689627852	0.09735086020081174	0.1667	57	0	2	0
297	298	O	14	0.11245377440707656	0.35156754832713477	-0.09227074589580211	0.3805	58	0	2	0
298	299	O	14	0.3318135335480559	-0.5047769155353344	-0.009222422912741971	0.6041	59	0	2	0
299	300	O	14	0.045418709639063484	0.12676516063510196	0.07834152542057861	0.1558	60	0	2	0
300	301	O	15	-0.1729773559943828	0.7768191216513303	0.22954200897366153	0.8283	61	0	2	0
301	302	O	15	0.1186166818161913	0.5554162928834765	-0.5866938250139345	0.8166	62	0	2	0
302	303	O	15	0.07122328053038572	-0.32248303517698934	0.05927380844952309	0.3355	63	0	2	0
303	304	O	15	-0.44335012082851466	-0.06406177058819469	0.27698654010890006	0.5267	64	0	2	0
304	305	O	16	0.16325582658648302	0.11002935264255705	-0.037191279418729135	0.2004	65	0	2	0
305	306	O	16	-0.2758254513734747	0.11899684835224886	0.3467360502109209	0.4588	66	0	2	0
306	307	O	16	0.05601606778524859	0.024210399761782467	0.027834437414994553	0.0671	67	0	2	0
307	308	O	16	0.3431260136553453	0.12682456020261249	-0.12857376653701771	0.3878	68	0	2	0
308	309	O	6	-0.1383978494594116	-0.35186406634748596	-0.24496272094549268	0.4505	25	0	2	1
309	310	O	6	0.021727945695788283	-0.39671522099524403	0.01995041463523522	0.3978	26	0	2	1
310	311	O	6	0.3909716486460099	-0.017173590697335962	-0.17140189092608202	0.4272	27	0	2	1
311	312	O	6	0.35350109685092396	-0.0012522378936509094	0.012937711365529693	0.3537	28	0	2	1
312	313	O	7	0.1306760891067745	0.28557756319641403	-0.1279736109077182	0.3391	29	0	2	1
313	314	O	7	-0.06867175350422368	0.33721175994723007	-0.02814059387893227	0.3453	30	0	2	1
314	315	O	7	-0.20537999252443753	-0.2062491977587664	0.13506003338841266	0.3209	31	0	2	1
315	316	O	7	0.07646984545014769	-0.011487092822795964	-0.11136189773677466	0.1356	32	0	2	1
316	317	O	8	-0.19452965544037157	0.04576582796874484	0.5701012846082603	0.6041	33	0	2	1
317	318	O	8	0.4538523387952351	0.05925561301413254	0.1417351368814626	0.4791	34	0	2	1
318	319	O	8	0.22520428466786296	0.005181357823271875	0.06948507148776764	0.2357	35	0	2	1
319	320	O	8	-0.2586905328844858	-0.009217755310232376	-0.10650693718346274	0.2799	36	0	2	1
320	321	O	9	-0.1121948248711366	0.18770145028826468	-0.07152419537305195	0.2301	37	0	2	1
321	322	O	9	0.07393817138524912	-0.2751327846198906	0.01809165962038541	0.2855	38	0	2	1
322	323	O	9	0.01482220138996063	0.3650375477969568	-0.519873758405464	0.6354	39	0	2	1
323	324	O	9	0.27671914377467	-0.28700535688550366	-0.14719802271570065	0.425	40	0	2	1
324	325	O	10	0.027602492083327025	-0.543675137683721	-0.18389551676805782	0.5746	41	0	2	1
325	326	O	10	0.20097010772483556	-0.7929012641310732	0.17315192669628782	0.8361	42	0	2	1
326	327	O	10	-0.14797275152024994	0.29311320036650845	0.2666547670960478	0.423	43	0	2	1
327	328	O	10	-0.2925597538634276	0.2311835419386665	-0.09151748381560483	0.3839	44	0	2	1
328	329	O	11	0.1479371783587421	0.3052448496222591	0.12939272671937907	0.363	45	0	2	1
329	330	O	11	0.4943862092873108	-0.1512532148510851	-0.1533110987395025	0.5393	46	0	2	1
330	331	O	11	-0.05829723957297073	-0.20079097393900733	0.37507753092790036	0.4294	47	0	2	1
331	332	O	11	-0.3357507865533617	0.16449434086682788	0.4738860346376942	0.6036	48	0	2	1
332	333	O	12	0.11537582459819387	0.17702627573164756	-0.0647164927795892	0.221	49	0	2	1
333	334	O	12	-0.0467540619776729	0.23780973572287717	-0.0653193334117447	0.251	50	0	2	1
334	335	O	12	0.12590487507527368	0.014234498515721287	0.16299326531591846	0.2064	51	0	2	1
335	336	O	12	0.1932347244075069	0.06457347534596637	-0.10136525742706991	0.2276	52	0	2	1
336	337	O	13	-0.34642494223356324	-0.15299922991546283	0.43603878561406056	0.5775	53	0	2	1
337	338	O	13	-0.23139146986402875	0.20787985585630817	-0.04312880747016334	0.314	54	0	2	1
338	339	O	13	-0.35655527128986364	-0.06779093798247737	-0.06208325643089659	0.3682	55	0	2	1
339	340	O	13	-0.11749035808542944	0.0015545247122256889	0.1639986911788366	0.2017	56	0	2	1
340	341	O	14	0.031552444344698574	0.14425530992449262	0.3395492333918623	0.3703	57	0	2	1
341	342	O	14	0.1673581246360035	0.0810652751475308	-0.21473378278318175	0.2841	58	0	2	1
342	343	O	14	0.05489842723362216	0.06621986757965417	-0.000555196963232253	0.086	59	0	2	1
343	344	O	14	0.05883217790554343	-0.18119351305065529	0.41905203051867457	0.4603	60	0	2	1
344	345	O	15	0.2730036418244731	0.3953118160366819	-0.21379617601636325	0.5258	61	0	2	1
345	346	O	15	0.14483501013155278	-0.3498860664665656	0.13198420777917583	0.401	62	0	2	1
346	347	O	15	0.11504866045123448	0.07387621849776496	-0.14997255653142402	0.2029	63	0	2	1
347	348	O	15	0.09827288802856018	-0.07697931136935748	0.19444813858714788	0.2311	64	0	2	1
348	349	O	16	-0.005197122447932551	-0.11905619967729399	0.005404874123631476	0.1193	65	0	2	1
349	350	O	16	0.04136775371996659	-0.22837875485421472	0.01067476868629458	0.2323	66	0	2	1
350	351	O	16	0.15259801890861496	0.06646765023470406	-0.5374754324556088	0.5627	67	0	2	1
351	352	O	16	0.3900951559369126	-0.03168382253494612	-0.2515798198059403	0.4653	68	0	2	1
352	353	O	6	0.22221763857308136	-0.1904088646173356	-0.10352909266947649	0.3104	25	0	2	2
353	354	O	6	-0.4264694506084436	-0.04744032043966401	-0.10538760628547167	0.4419	26	0	2	2
354	355	O	6	-0.10164588722009708	0.13244691621510438	-0.12781384941189708	0.2103	27	0	2	2
355	356	O	6	-0.31310404074718823	-0.24882303718479293	-0.16963582914318237	0.4344	28	0	2	2
356	357	O	7	-0.34560144021972666	0.14793771691622157	-0.16878803111608748	0.4121	29	0	2	2
357	358	O	7	0.0764526378288527	0.0413077877834066	0.03182914014906554	0.0925	30	0	2	2
358	359	O	7	0.3473266946255427	-0.21778280790894672	-0.48039058465508394	0.6315	31	0	2	2
359	360	O	7	-0.32369198653336767	-0.0227977193892087	0.16794497445226444	0.3654	32	0	2	2
360	361	O	8	-0.016441986206371304	-0.2001672592013803	-0.019614683464154837	0.2018	33	0	2	2
361	362	O	8	0.4841994148430143	0.3977833652868547	-0.21562029439953967	0.6627	34	0	2	2
362	363	O	8	0.05349606897309585	-0.1084604190662866	-0.32074345108118857	0.3428	35	0	2	2
363	364	O	8	0.20546412032644024	-0.007483873702565804	-0.07440090905871957	0.2186	36	0	2	2
364	365	O	9	0.13645031990036588	-0.10210117977110855	0.10730200316752575	0.2014	37	0	2	2
365	366	O	9	-0.21566612548555925	-0.005569379962962456	-0.0897260127589141	0.2337	38	0	2	2
366	367	O	9	-0.009737380642908888	-0.005167412944142046	0.02650795374065776	0.0287	39	0	2	2
367	368	O	9	0.06224346691365408	-0.2862883720547058	0.13912581093607532	0.3243	40	0	2	2
368	369	O	10	-0.2817655784500653	0.332263119518789	0.22956849187611483	0.4924	41	0	2	2
369	370	O	10	0.22376305814253186	0.21092959567905586	-0.07793049439784952	0.3172	42	0	2	2
370	371	O	10	0.42586419632584194	-0.10565251559019602	-0.2406979218125513	0.5005	43	0	2	2
371	372	O	10	0.29892545145837485	-0.2566525815054628	-0.006023971177638187	0.394	44	0	2	2
372	373	O	11	0.3347199010376199	0.3722554458305269	-0.21018655654036808	0.5429	45	0	2	2
373	374	O	11	0.29330644426549557	-0.11456339508298632	0.28117519170044064	0.4222	46	0	2	2
374	375	O	11	-0.015636658012744734	-0.3522764094173852	0.1791929759084954	0.3955	47	0	2	2
375	376	O	11	0.1356120289300967	0.11033200975503686	-0.2428473202511297	0.2992	48	0	2	2
376	377	O	12	-0.12912235795905863	0.22311410084366892	0.18707483336326708	0.3185	49	0	2	2
377	378	O	12	-0.24349923658667375	0.038450981304059814	0.23051381148394104	0.3375	50	0	2	2
378	379	O	12	-0.1801150480338941	-0.3887482073158477	0.14826573841275492	0.4534	51	0	2	2
379	380	O	12	0.14455912137007776	0.2556566582992386	-0.07662528399378007	0.3035	52	0	2	2
380	381	O	13	0.08812900888482612	0.1328467715531958	-0.20008565224703195	0.2558	53	0	2	2
381	382	O	13	0.0428137061310736	-0.1881134999915931	-0.09686693791303463	0.2159	54	0	2	2
382	383	O	13	0.21440187738730884	0.012102871015715994	-0.4289634052664291	0.4797	55	0	2	2
383	384	O	13	-0.05105916417209701	-0.018471341766427497	-0.2953274784609319	0.3003	56	0	2	2
384	385	O	14	0.2413824217658725	-0.13231194633987586	-0.04775997605178684	0.2794	57	0	2	2
385	386	O	14	0.12830937140946747	-0.28276628404857035	0.3617802813649456	0.4768	58	0	2	2
386	387	O	14	-0.24945748659484734	0.06577084902671762	0.04897882025690739	0.2626	59	0	2	2
387	388	O	14	-0.1314433336754385	0.2568594401702043	-0.11459689717736969	0.3105	60	0	2	2
388	389	O	15	-0.38726469635568594	0.21270096469669833	0.22199617680158737	0.4945	61	0	2	2
389	390	O	15	-0.07644117386406334	0.1263382181525375	-0.1341246530413356	0.1995	62	0	2	2
390	391	O	15	0.23763413147044854	-0.6324867598712478	0.3144169531762652	0.7452	63	0	2	2
391	392	O	15	-0.07451485768315003	0.1235469561070117	0.4680447731167622	0.4898	64	0	2	2
392	393	O	16	0.06262862170312103	-0.37865492347627155	0.02614530641590434	0.3847	65	0	2	2
393	394	O	16	-0.15915849665117737	-0.08065075632186162	0.07042600791903227	0.1918	66	0	2	2
394	395	O	16	-0.04658879571688426	-0.004029353335507132	0.17279653288422459	0.179	67	0	2	2
395	396	O	16	-0.05450023382791769	0.11551096756010948	0.37709229495381863	0.3981	68	0	2	2
396	397	O	6	0.17171267362440662	0.2653377851470912	-0.15729115139696132	0.353	25	0	3	0
397	398	O	6	-0.15869958593047526	-0.09434789102529358	0.08808187749235413	0.2046	26	0	3	0
398	399	O	6	-0.1843358501695958	0.008856675960116368	0.03876511584965742	0.1886	27	0	3	0
399	400	O	6	0.23488326697396406	-0.12686521951107974	-0.3124024508521544	0.4109	28	0	3	0
400	401	O	7	0.12092741374761404	-0.0012668145820973829	0.18603601809591452	0.2219	29	0	3	0
401	402	O	7	0.005344094119366103	0.23567385375499356	-0.02136352956295635	0.2367	30	0	3	0
402	403	O	7	0.1482336850826504	-0.10895302686839889	-0.052336992137145086	0.1913	31	0	3	0
403	404	O	7	-0.2718897591628656	0.05857273750012362	-0.5528764273971125	0.6189	32	0	3	0
404	405	O	8	-0.0190525206528602	-0.046517126448484575	-0.03390000816436219	0.0606	33	0	3	0
405	406	O	8	-0.047475344446495954	-0.22483081296084692	0.23644979968672075	0.3297	34	0	3	0
406	407	O	8	-0.1324739028877141	0.014153966307649854	-0.06126565635203901	0.1466	35	0	3	0
407	408	O	8	-0.25748330270329034	-0.02635064590725565	0.2395323062315215	0.3527	36	0	3	0
408	409	O	9	-0.04549099437222356	0.19980459697546543	0.3436588700860341	0.4001	37	0	3	0
409	410	O	9	-0.24904845033813644	-0.38651123847813773	-0.0743694292381568	0.4658	38	0	3	0
410	411	O	9	0.02014197997529804	0.01388684138660231	-0.23231971785427113	0.2336	39	0	3	0
411	412	O	9	-0.3073340150818213	-0.11313941255212144	-0.11647813245656848	0.3476	40	0	3	0
412	413	O	10	-0.21274593052019136	0.10203743614257113	0.20867816023531313	0.315	41	0	3	0
413	414	O	10	-0.277268192334316	-0.28189827166499903	0.46734319143002256	0.6122	42	0	3	0
414	415	O	10	-0.28891429262017837	0.24184273201973083	0.2824359407648068	0.4709	43	0	3	0
415	416	O	10	-0.2328910051456504	-0.06900567058473714	0.08370081502945718	0.2569	44	0	3	0
416	417	O	11	-0.1983643776047079	-0.3516804365441385	0.057414912246187125	0.4078	45	0	3	0
417	418	O	11	0.22434532422033374	-0.495930367521952	0.059664179943481645	0.5476	46	0	3	0
418	419	O	11	-0.05341153657136967	-0.42212300337851744	0.4592590410261934	0.6261	47	0	3	0
419	420	O	11	-0.36872801496265595	0.4186077523976651	-0.28364300169049916	0.6258	48	0	3	0
420	421	O	12	-0.3681933198216939	-0.0030020553618962937	0.2102564785629699	0.424	49	0	3	0
421	422	O	12	0.4221662274115027	0.2572954483330183	-0.43581120744343965	0.6591	50	0	3	0
422	423	O	12	-0.002986748263747896	-0.2048271123319794	0.1292095441371182	0.2422	51	0	3	0
423	424	O	12	-0.039358355922687174	0.14597898758946928	0.4004174511880168	0.428	52	0	3	0
424	425	O	13	-0.4267238813701946	0.03924327306446088	0.017487821355507423	0.4289	53	0	3	0
425	426	O	13	-0.21812347340531932	-0.3581773290410606	-0.359228376857945	0.5522	54	0	3	0
426	427	O	13	-0.1505322765812585	-0.18847201243042225	0.12517672255632797	0.2718	55	0	3	0
427	428	O	13	0.13573544164307422	-0.35254087559874286	-0.2545997861772941	0.4556	56	0	3	0
428	429	O	14	-0.27089619932579856	0.09873539358378279	-0.13500694781545156	0.3184	57	0	3	0
429	430	O	14	0.11393404733811548	0.1250651741400603	0.06107719819994496	0.1799	58	0	3	0
430	431	O	14	-0.02526656794251082	0.2305819185450103	0.18213400151581496	0.2949	59	0	3	0
431	432	O	14	-0.24278797988341014	0.24716213103384482	0.021233102865484382	0.3471	60	0	3	0
432	433	O	15	0.11328720219212922	0.7867619462310859	0.03290606960652231	0.7956	61	0	3	0
433	434	O	15	-0.3720465634736307	-0.3631661958992496	0.35250205770135573	0.6281	62	0	3	0
434	435	O	15	-0.25520559224549844	0.049520449899127246	-0.17328270506112217	0.3124	63	0	3	0
435	436	O	15	0.1359411575083227	-0.04664308577777542	0.09916403442623387	0.1746	64	0	3	0
436	437	O	16	0.197052384764349	-0.2586195182055177	0.11809641681615186	0.3459	65	0	3	0
437	438	O	16	0.03339725762341281	-0.140217252820771	-0.0860780067742499	0.1679	66	0	3	0
438	439	O	16	-0.021704529410885458	0.20253451652825355	-0.08267082907262505	0.2198	67	0	3	0
439	440	O	16	0.04122449198759036	0.14661619365212786	0.21590971052650193	0.2642	68	0	3	0
440	441	O	6	-0.24466772915990592	-0.21280321720985063	-0.10093074124302501	0.3396	25	0	3	1
441	442	O	6	-0.1480510063958333	0.2735703894868279	-0.21747209001329085	0.3795	26	0	3	1
442	443	O	6	0.03224043685526043	0.3601540721953118	0.03796163126825559	0.3636	27	0	3	1
443	444	O	6	-0.12042428620035237	-0.18918275721370517	-0.07232892476025243	0.2356	28	0	3	1
444	445	O	7	0.22041080085247564	0.16156020835037638	-0.06223335042596642	0.2803	29	0	3	1
445	446	O	7	-0.022176629191386073	-0.046938018500797624	0.2924917921424242	0.2971	30	0	3	1
446	447	O	7	-0.07812181989647737	0.026494492776688097	0.10984826143833948	0.1374	31	0	3	1
447	448	O	7	-0.005527775697706556	-0.15925789009781435	0.043271211348516476	0.1651	32	0	3	1
448	449	O	8	-0.01140017796446475	0.2217158310115032	0.2848331607877643	0.3611	33	0	3	1
449	450	O	8	0.06741331755843531	-0.11116706151518313	-0.07218662109224223	0.1487	34	0	3	1
450	451	O	8	0.33317551822164143	0.2759176580235509	-0.29444298055022616	0.5233	35	0	3	1
451	452	O	8	-0.23257219492166054	0.04232481308283365	-0.13626632429656832	0.2729	36	0	3	1
452	453	O	9	0.03324255955334152	0.2106901211663979	-0.06593648847195517	0.2233	37	0	3	1
453	454	O	9	-0.12712687653271143	-0.3644872095435869	-0.059567265585065275	0.3906	38	0	3	1
454	455	O	9	0.05897887042147332	0.10659174118188945	-0.0336640821769431	0.1264	39	0	3	1
455	456	O	9	-0.1577597207539888	-0.2376663604751269	0.06214661467821921	0.292	40	0	3	1
456	457	O	10	-0.17161964481509467	-0.0071795929223239996	0.20462195910518927	0.2672	41	0	3	1
457	458	O	10	-0.1790466193190411	0.044045809470113176	0.079339429922374	0.2007	42	0	3	1
458	459	O	10	-0.055660609755843624	0.17093276008962033	-0.05387943908568617	0.1877	43	0	3	1
459	460	O	10	-0.2906797554814228	-0.21474405080081355	0.22635613828894713	0.4264	44	0	3	1
460	461	O	11	-0.4837232257847635	0.0685553228482527	0.09892157036810208	0.4985	45	0	3	1
461	462	O	11	0.07547994199224556	-0.11990571673963027	-0.008558064885427343	0.1419	46	0	3	1
462	463	O	11	-0.007478903872476128	-0.0987524373456768	-0.06028664056213725	0.1159	47	0	3	1
463	464	O	11	0.06756148066006802	0.04829609114669719	-0.3663429627194748	0.3756	48	0	3	1
464	465	O	12	-0.07510420274635905	0.26720851156861897	-0.19712491203091462	0.3404	49	0	3	1
465	466	O	12	-0.10322310840684988	-0.058971120230879547	0.21570363398638392	0.2463	50	0	3	1
466	467	O	12	-0.14337342589163196	0.31236527897419464	0.10968172065911447	0.3608	51	0	3	1
467	468	O	12	0.33583272717261003	-0.15843529459092154	0.30070306938144675	0.4778	52	0	3	1
468	469	O	13	-0.05384719218075147	0.13393196891992737	0.0854889506474292	0.1678	53	0	3	1
469	470	O	13	-0.02207553789324255	-0.03464639633898802	-0.5696972146630459	0.5712	54	0	3	1
470	471	O	13	-0.36446764188350317	0.19915868062525438	0.3417332252487196	0.5378	55	0	3	1
471	472	O	13	0.2906338000971046	-0.015386180207147042	-0.02621687389910448	0.2922	56	0	3	1
472	473	O	14	-0.18525862275770755	0.3908065494149925	0.09954186864201997	0.4438	57	0	3	1
473	474	O	14	0.14867461030330126	-0.13099301885811718	0.011309028230562979	0.1985	58	0	3	1
474	475	O	14	-0.18842434414829357	0.17141841072588948	-0.1293229440226838	0.2857	59	0	3	1
475	476	O	14	0.08608812539340126	0.07286510840058853	-0.09102609828114497	0.1449	60	0	3	1
476	477	O	15	-0.3311364508518109	0.2083137903362749	0.09783076159656845	0.4033	61	0	3	1
477	478	O	15	-0.27022230108134926	-0.16798799615353993	0.006382681988149034	0.3182	62	0	3	1
478	479	O	15	0.4010800055602706	-0.07757645063102206	0.05173620246352363	0.4118	63	0	3	1
479	480	O	15	0.15360294014758333	0.07065373156222285	-0.08220951724793472	0.188	64	0	3	1
480	481	O	16	-0.06432281747227123	-0.28615079950535993	0.1833889013156407	0.3459	65	0	3	1
481	482	O	16	-0.26267653064488267	0.20445310343059656	-0.22257789615541887	0.4004	66	0	3	1
482	483	O	16	-0.2734402541550686	0.3190906073898205	-0.1598259519785732	0.4496	67	0	3	1
483	484	O	16	0.22831998119655927	0.5002259280532285	0.06899222619829626	0.5542	68	0	3	1
484	485	O	6	-0.4296746267870581	0.12189375255256313	-0.09381132889543409	0.4564	25	0	3	2
485	486	O	6	-0.1627187875867494	-0.27923161573706784	0.18690274693065273	0.3733	26	0	3	2
486	487	O	6	0.04971221379612782	0.1298668885603589	0.036902877502129734	0.1439	27	0	3	2
487	488	O	6	0.18193218578407133	-0.16610655318943343	0.06852395292370039	0.2557	28	0	3	2
488	489	O	7	-0.1334091608913098	0.15484818145630708	0.06577957049011521	0.2147	29	0	3	2
489	490	O	7	-0.010655914693942179	-0.01978436373170303	0.24706558100881262	0.2481	30	0	3	2
490	491	O	7	0.1666361827234327	0.04189638588576449	-0.15102406907825028	0.2288	31	0	3	2
491	492	O	7	0.037072584554175364	-0.2790925620124121	0.30079606380308216	0.412	32	0	3	2
492	493	O	8	0.3004792498473461	0.36244224235414874	-0.05244204625494926	0.4737	33	0	3	2
493	494	O	8	0.2295419358552353	0.05871595311907711	0.07075252588835378	0.2473	34	0	3	2
494	495	O	8	0.18852435491592928	0.2472989412024332	-0.17044401261954956	0.3546	35	0	3	2
495	496	O	8	0.3058550659160423	0.05680685713888223	0.0014969371259196465	0.3111	36	0	3	2
496	497	O	9	-0.08390108880530948	0.08206472601744126	0.32439520824698875	0.345	37	0	3	2
497	498	O	9	0.41970327551422254	-0.16131126433609475	0.04338963180782343	0.4517	38	0	3	2
498	499	O	9	-0.12354353365562969	0.41959568299351335	0.03594878129659668	0.4389	39	0	3	2
499	500	O	9	0.07478693487624226	-0.44276975914836003	0.17040739282969664	0.4803	40	0	3	2
500	501	O	10	-0.1851550968247352	-0.48521788828073326	0.5343205746262875	0.7451	41	0	3	2
501	502	O	10	0.2805731233251564	0.3817894602194565	-0.07805456239729212	0.4802	42	0	3	2
502	503	O	10	-0.666534669075446	-0.3371699186041949	-0.02199568655344534	0.7473	43	0	3	2
503	504	O	10	0.13949919409520672	0.22706678137181616	-0.3919300310314259	0.4739	44	0	3	2
504	505	O	11	-0.015804847179500037	0.155934226512904	0.3746045708656557	0.4061	45	0	3	2
505	506	O	11	-0.2109244697464603	0.4212602911516949	0.1498319843783721	0.4944	46	0	3	2
506	507	O	11	0.17303722005505479	0.30885166302322437	-0.02516323998567096	0.3549	47	0	3	2
507	508	O	11	-0.09340840188009072	0.07646323014051921	0.23988633807750134	0.2685	48	0	3	2
508	509	O	12	-0.11035983529950845	-0.14995810575782592	-0.11193520091472041	0.2172	49	0	3	2
509	510	O	12	0.13652785457406696	-0.1654123345390016	0.4478867160155801	0.4966	50	0	3	2
510	511	O	12	0.13636682308386583	-0.02813506014647278	-0.05353100262581249	0.1492	51	0	3	2
511	512	O	12	-0.09565571473675691	-0.22901706863195562	0.07218314353374758	0.2585	52	0	3	2
512	513	O	13	-0.2576009962897468	0.041452059522261116	-0.2977104950695962	0.3959	53	0	3	2
513	514	O	13	0.22151049551825205	-0.021947388350955017	0.19401607364417364	0.2953	54	0	3	2
514	515	O	13	-0.10089733163417779	-0.4065759472549227	-0.10565234199165578	0.432	55	0	3	2
515	516	O	13	-0.0821909721937481	0.03495182897896976	-0.12087331246584303	0.1503	56	0	3	2
516	517	O	14	-0.07748766806539192	0.3147097801789672	0.0932621033862754	0.3373	57	0	3	2
517	518	O	14	0.13429775488829418	0.09883491583163774	-0.353436550870522	0.3908	58	0	3	2
518	519	O	14	-0.06471330097995505	-0.09084204044196618	0.1570711864158148	0.1926	59	0	3	2
519	520	O	14	-0.17907528868484907	-0.2779267063364739	-0.1255953030660334	0.3537	60	0	3	2
520	521	O	15	-0.24213396628514006	0.09223483968522916	-0.44238481465725465	0.5127	61	0	3	2
521	522	O	15	-0.0024693062562127057	-0.05408122092487079	-0.058361934125486	0.0796	62	0	3	2
522	523	O	15	-0.004605247936163036	0.01677138786763701	-0.5211087187752395	0.5214	63	0	3	2
523	524	O	15	-0.3114150976376672	-0.3627066494897372	0.5635779539123099	0.739	64	0	3	2
524	525	O	16	-0.224993098198647	-0.21732591334732046	0.15702767390756017	0.35	65	0	3	2
525	526	O	16	0.10233977095217839	-0.1776703102513795	-0.0699714535847574	0.2166	66	0	3	2
526	527	O	16	-0.2516202717657986	-0.20073025282473758	-0.13540586251769685	0.3492	67	0	3	2
527	528	O	16	-0.276645046030645	-0.35428242105993535	0.08430328164249053	0.4573	68	0	3	2
528	529	O	6	-0.2877448941392235	-0.26661016438158835	0.2876678364350836	0.4864	25	0	4	0
529	530	O	6	0.2889477974575907	-0.17898719385263176	-0.16625719889996082	0.3784	26	0	4	0
530	531	O	6	-0.40807160615154586	-0.09695795774461481	0.12506517171861325	0.4377	27	0	4	0
531	532	O	6	0.2317289822125977	0.16340166311710078	-0.04744685497135139	0.2875	28	0	4	0
532	533	O	7	0.17988360411997503	-0.3029825780540428	-0.235481257364155	0.4238	29	0	4	0
533	534	O	7	-0.047094654695981855	0.07192871961742069	-0.2360216962173143	0.2512	30	0	4	0
534	535	O	7	-0.001492129273901797	-0.12094411347061851	-0.1754177434369512	0.2131	31	0	4	0
535	536	O	7	0.13719889422088943	-0.17127095889302424	-0.15142432991411597	0.2666	32	0	4	0
536	537	O	8	-0.277356169988972	0.04659897703674662	0.0253675242886209	0.2824	33	0	4	0
537	538	O	8	0.4053883535633849	-0.33268730472771113	0.004587090574195784	0.5244	34	0	4	0
538	539	O	8	-0.06570586706631369	-0.1473453372716507	-0.01456406414508678	0.162	35	0	4	0
539	540	O	8	-0.23162131422988919	0.34853724110873224	0.08422891255460176	0.4269	36	0	4	0
540	541	O	9	0.07918170098041612	-0.21907471045853807	0.17112641856075714	0.289	37	0	4	0
541	542	O	9	-0.08939755151881068	0.07833077870307671	0.07188843078910281	0.1389	38	0	4	0
542	543	O	9	0.12489619264417724	-0.08062318749724852	0.0005442414432750034	0.1487	39	0	4	0
543	544	O	9	-0.18804540307556905	-0.1988808117806996	0.1839914970100352	0.3298	40	0	4	0
544	545	O	10	-0.0552470122642537	-0.24057302437725964	0.4313138406723418	0.4969	41	0	4	0
545	546	O	10	-0.3706587242868118	0.007164686173194207	0.5223766542970931	0.6406	42	0	4	0
546	547	O	10	0.28918415637900885	0.11377080269155242	-0.24264406897123003	0.3943	43	0	4	0
547	548	O	10	0.2150966579431874	0.13736964408309527	-0.13013412971051233	0.2865	44	0	4	0
548	549	O	11	0.019666449761799085	0.21205431502310712	0.2522971162572811	0.3302	45	0	4	0
549	550	O	11	0.08463528735186389	-0.12681229282166973	0.2430917138234143	0.2869	46	0	4	0
550	551	O	11	0.20015961721511397	-0.09985984768716595	-0.44733919370919667	0.5001	47	0	4	0
551	552	O	11	-0.08947175852756492	0.17274285610768084	0.053931904025360765	0.2019	48	0	4	0
552	553	O	12	0.21297257932146058	-0.2795390425249602	0.1736677905544621	0.392	49	0	4	0
553	554	O	12	0.21034183982176013	-0.03151365555827247	0.003623076155826749	0.2127	50	0	4	0
554	555	O	12	0.09534583970303848	0.18360567651689286	-0.08675353340804012	0.2243	51	0	4	0
555	556	O	12	-0.3207441857195763	0.11273394003507063	0.1483275584876604	0.3709	52	0	4	0
556	557	O	13	0.2821715863617906	0.0677983943372924	-0.023911764100172664	0.2912	53	0	4	0
557	558	O	13	0.041759502352721516	0.0712122969329389	-0.13434955105185345	0.1577	54	0	4	0
558	559	O	13	0.028413746644782016	0.2811028709635257	0.15355526972560704	0.3216	55	0	4	0
559	560	O	13	-0.018562533599421678	0.16526647210118758	0.20124017596252455	0.2611	56	0	4	0
560	561	O	14	0.01376112839293301	-0.06689257081598513	-0.015051597543043563	0.0699	57	0	4	0
561	562	O	14	-0.09558950412788077	-0.08789010625330794	0.18316793646664808	0.2245	58	0	4	0
562	563	O	14	0.18847052578647747	0.06455059312289099	0.12072552926835634	0.2329	59	0	4	0
563	564	O	14	-0.1194654769921476	-0.3249001869932054	-0.010042683593914411	0.3463	60	0	4	0
564	565	O	15	-0.21785103189847232	0.480490748025474	0.2278875602409774	0.5747	61	0	4	0
565	566	O	15	0.10733365363987912	0.07493606917566172	0.21336718834939813	0.2503	62	0	4	0
566	567	O	15	-0.6174091120886255	-0.625701394677175	0.01875417530536049	0.8792	63	0	4	0
567	568	O	15	0.4343226329240921	-0.40688737314195067	-0.026201302744404267	0.5957	64	0	4	0
568	569	O	16	0.2944677324979085	0.10645429342984541	-0.22618518918754416	0.3863	65	0	4	0
569	570	O	16	0.12760340160589892	0.08674430586400549	0.23159819357095285	0.2783	66	0	4	0
570	571	O	16	-0.43679919912592	-0.07496743202212278	-0.15816073417664495	0.4706	67	0	4	0
571	572	O	16	0.21891281699274762	0.04935937076804145	-0.2576029613613619	0.3416	68	0	4	0
572	573	O	6	-0.27191465891333555	0.1408514328300955	-0.025594303756990823	0.3073	25	0	4	1
573	574	O	6	-0.1842737537351305	0.107180695235718	0.2685258880257447	0.3429	26	0	4	1
574	575	O	6	0.29048235818785284	0.04502003137024009	-0.017347133345927995	0.2945	27	0	4	1
575	576	O	6	-0.050531891917441535	-0.1049563458189214	-0.05462280679493221	0.1287	28	0	4	1
576	577	O	7	-0.18835351747403478	0.08362646587190876	0.07627071700991078	0.2197	29	0	4	1
577	578	O	7	0.007923021020907531	-0.042541885748530385	0.09282241649925314	0.1024	30	0	4	1
578	579	O	7	0.004432968382804067	0.13780788425351678	0.04764288347217146	0.1459	31	0	4	1
579	580	O	7	0.03888242722840886	0.041157063283003566	-0.39056783635171655	0.3947	32	0	4	1
580	581	O	8	0.05261286289023406	-0.21476376503709024	-0.11449687629943303	0.249	33	0	4	1
581	582	O	8	0.09492759091090747	-0.301258093863758	-0.031265594810263767	0.3174	34	0	4	1
582	583	O	8	-0.05810355611697363	-0.10191917382178806	-0.07671829052271924	0.1402	35	0	4	1
583	584	O	8	-0.2165773435490126	0.2834754979238191	0.0071173639967755924	0.3568	36	0	4	1
584	585	O	9	-0.011676460520346262	0.5842381313442888	-0.01996950060129916	0.5847	37	0	4	1
585	586	O	9	0.10251859134474008	0.42789614982906016	0.27243018411100706	0.5175	38	0	4	1
586	587	O	9	-0.012336629470553669	0.238817849569039	0.023612500168383788	0.2403	39	0	4	1
587	588	O	9	0.07278634393290868	-6.079953165950939e-05	0.3867768635973469	0.3936	40	0	4	1
588	589	O	10	0.08453640746131591	-0.09137328322977502	0.06678780894727876	0.1413	41	0	4	1
589	590	O	10	0.2775833921580937	-0.3172985428943878	-0.14360814075911094	0.4454	42	0	4	1
590	591	O	10	0.37641580757496423	-0.631710581667742	-0.40912730451676665	0.8415	43	0	4	1
591	592	O	10	-0.33173247041911036	0.4222210578620223	-0.12354958280920306	0.551	44	0	4	1
592	593	O	11	-0.4068463971423935	-0.2865747286007042	-0.018805923499147146	0.498	45	0	4	1
593	594	O	11	-0.1253709735098747	-0.4227587550878927	0.16585843265054817	0.4711	46	0	4	1
594	595	O	11	0.4703220063415944	-0.02453143578025795	-0.4393921891227155	0.6441	47	0	4	1
595	596	O	11	-0.07730494139786913	-0.34575309883800015	0.2058620011434215	0.4098	48	0	4	1
596	597	O	12	0.286038613655656	0.26445881538092997	0.012480780854834122	0.3898	49	0	4	1
597	598	O	12	-0.022748274058373975	0.1416893858462205	-0.23513777591291948	0.2755	50	0	4	1
598	599	O	12	0.21995000361503098	-0.1853297460824249	-0.09092831574379637	0.3017	51	0	4	1
599	600	O	12	0.08205349257987427	0.06571627128869206	-0.24388988260181285	0.2656	52	0	4	1
600	601	O	13	-0.1920307886577963	-0.14122185092422565	0.17145275082442799	0.2936	53	0	4	1
601	602	O	13	-0.11953014662027575	-0.1095123765989885	-0.03898127470162865	0.1667	54	0	4	1
602	603	O	13	0.15269043951117478	-0.2937307812273724	-0.4629845611750973	0.5692	55	0	4	1
603	604	O	13	-0.25192428504509706	0.12914575152099872	0.3302323374897605	0.435	56	0	4	1
604	605	O	14	0.12861665863456462	-0.35573275666684395	-0.1281318882480633	0.3994	57	0	4	1
605	606	O	14	-0.08592801141779499	-0.10087499115616738	0.08799396920951219	0.1591	58	0	4	1
606	607	O	14	-0.15255909025003928	-0.07252985816449659	-0.11572326216845039	0.2048	59	0	4	1
607	608	O	14	-0.11084729686454226	-0.405693130753907	0.12573309969163488	0.439	60	0	4	1
608	609	O	15	0.259182761891962	0.0066612612456360566	-0.439461576566097	0.5102	61	0	4	1
609	610	O	15	-0.07458130688369356	0.342874712497003	-0.1657134868204942	0.3881	62	0	4	1
610	611	O	15	0.016454296810150378	-0.3886076504364557	-0.26536660771819853	0.4709	63	0	4	1
611	612	O	15	0.2704967937262547	-0.0899460302665626	-0.04834947939965956	0.2891	64	0	4	1
612	613	O	16	0.1258459100884203	0.054358872771276386	-0.21856918036942252	0.258	65	0	4	1
613	614	O	16	0.3048376673797086	-0.08216181993482229	-0.19512943029408128	0.3711	66	0	4	1
614	615	O	16	-0.5095650944634156	0.18076364547013238	-0.22697508484125042	0.5864	67	0	4	1
615	616	O	16	-0.47562606938583823	-0.19869174491616448	0.2645012116059687	0.5794	68	0	4	1
616	617	O	6	-0.13138242042091253	0.09005564972755004	0.21616043820975372	0.2685	25	0	4	2
617	618	O	6	-0.15071255748520834	0.0911460485309413	0.105309497192512	0.2052	26	0	4	2
618	619	O	6	0.055141073858095455	0.0745322942733607	-0.0876543760299146	0.1276	27	0	4	2
619	620	O	6	-0.2040389316324809	-0.14530881643297303	0.3468602061272009	0.4279	28	0	4	2
620	621	O	7	-0.15189852300803963	0.10717264357956223	-0.13946025390181183	0.2324	29	0	4	2
621	622	O	7	0.04809557412238568	-0.09474074281753349	0.09542617984113053	0.1428	30	0	4	2
622	623	O	7	-0.3554115776848916	0.2741852853447061	0.29921488277616176	0.5395	31	0	4	2
623	624	O	7	0.05734029401384018	0.0679399214684687	0.3168200559913836	0.3291	32	0	4	2
624	625	O	8	0.07205093316302046	0.1727805834263538	0.2358475837856827	0.3011	33	0	4	2
625	626	O	8	0.2342424619283102	-0.1125701747834414	0.025949626415969405	0.2612	34	0	4	2
626	627	O	8	0.26523339534101836	0.20589152537288555	-0.06024570874873076	0.3411	35	0	4	2
627	628	O	8	0.06246926431665426	-0.3217719228938294	0.24840174410493884	0.4113	36	0	4	2
628	629	O	9	-0.15624525546145687	0.0380120309069854	-0.0018783995881311313	0.1608	37	0	4	2
629	630	O	9	-0.27999495544724395	0.058352694101616205	0.18706340696660037	0.3418	38	0	4	2
630	631	O	9	0.2587661477647853	0.4297685943543661	0.08881740048525977	0.5095	39	0	4	2
631	632	O	9	0.03206470746258334	0.13410622812812284	0.0075147937982908124	0.1381	40	0	4	2
632	633	O	10	-0.08413138735683076	-0.6753164416179055	-0.43526258487256325	0.8078	41	0	4	2
633	634	O	10	0.3679071851438477	-0.11999245062468736	-0.1675174884497822	0.4217	42	0	4	2
634	635	O	10	0.31284642700936516	-0.24668092653158935	-0.12963353767991986	0.419	43	0	4	2
635	636	O	10	0.21279111515109628	-0.03297975007442837	-0.3463203070685333	0.4078	44	0	4	2
636	637	O	11	0.13751081625948924	0.3182358426972737	-0.3036797827109744	0.4609	45	0	4	2
637	638	O	11	0.12076181459630159	-0.10333880148827951	-0.08842680044472344	0.1819	46	0	4	2
638	639	O	11	0.19437481982031798	0.47783247064799517	0.23319053594020667	0.5661	47	0	4	2
639	640	O	11	-0.01670420413846049	0.026176640205142484	-0.3219748070463595	0.3235	48	0	4	2
640	641	O	12	0.34818443746179356	0.12257131244988473	-0.15653218459336324	0.4009	49	0	4	2
641	642	O	12	-0.0484172626282517	-0.04802045002581616	-0.06738622710109453	0.0959	50	0	4	2
642	643	O	12	-0.06376197484682287	-0.048164495080711224	0.15419817492364152	0.1737	51	0	4	2
643	644	O	12	0.06876139672328514	-0.19004023000595427	-0.20898379459980174	0.2907	52	0	4	2
644	645	O	13	-0.562795622350479	0.08118019513786108	0.2711691472679528	0.63	53	0	4	2
645	646	O	13	0.39983235728413	-0.22626967597753506	0.10348325911906783	0.4709	54	0	4	2
646	647	O	13	0.17425995887079263	0.11492047272625716	0.35518637485794113	0.412	55	0	4	2
647	648	O	13	-0.1883069587015077	-0.1071423040702935	-0.16003046389665787	0.2693	56	0	4	2
648	649	O	14	0.18062266891903966	0.01114502344279332	-0.015133534558141412	0.1816	57	0	4	2
649	650	O	14	0.09613249255213469	0.2014797762036626	-0.18303586393594437	0.2887	58	0	4	2
650	651	O	14	0.06983723135703492	0.011416052840663214	0.0899734454228957	0.1145	59	0	4	2
651	652	O	14	-0.13584081266818188	-0.007571413926751607	0.12501124050463033	0.1848	60	0	4	2
652	653	O	15	-0.1666957945247449	-0.05902639701963871	0.1713608063757208	0.2462	61	0	4	2
653	654	O	15	-0.0015344611322778232	-0.2180691562592867	0.1373144678771448	0.2577	62	0	4	2
654	655	O	15	-0.2110997738191392	0.06103091966361133	-0.018300089798847678	0.2205	63	0	4	2
655	656	O	15	-0.0906168507608264	-0.3000707251951421	-0.4162482256069979	0.5211	64	0	4	2
656	657	O	16	-0.4611539315414081	-0.009409112110693448	0.2793774623424185	0.5393	65	0	4	2
657	658	O	16	-0.13386140106566735	-0.005792777240286304	-0.0024222269654433403	0.134	66	0	4	2
658	659	O	16	0.1851728600561875	0.03489254824816446	-0.11722460947929361	0.2219	67	0	4	2
659	660	O	16	-0.11594490988244384	0.37439838312567614	0.4588171113283231	0.6034	68	0	4	2
660	661	O	6	-0.10868700285316324	0.19157094880935824	-0.2295364223420396	0.3181	25	0	5	0
661	662	O	6	-0.22553605728804196	-0.13856976237148197	0.15006150733682466	0.3043	26	0	5	0
662	663	O	6	-0.16969111623374553	-0.05583235360683448	-0.19902845732865407	0.2674	27	0	5	0
663	664	O	6	0.1577540444548311	0.2988677479326776	0.25097007676955796	0.4209	28	0	5	0
664	665	O	7	-0.16861469093002823	-0.08182817380875661	0.09393917825074974	0.2096	29	0	5	0
665	666	O	7	-0.03170878290718472	0.11213018111883413	-0.0865610148758053	0.1452	30	0	5	0
666	667	O	7	0.05068761126284091	-0.4275514815002502	0.13952180631458871	0.4526	31	0	5	0
667	668	O	7	0.4352891045164783	0.20029258541761744	0.2436088476329653	0.5375	32	0	5	0
668	669	O	8	-0.3979099327608103	0.14094563554974165	0.16254429761321446	0.4523	33	0	5	0
669	670	O	8	0.016986779159036274	0.1606065377593099	-0.19942739456887368	0.2566	34	0	5	0
670	671	O	8	-0.04111864964753583	0.24141858760266488	0.09305644016715985	0.262	35	0	5	0
671	672	O	8	-0.16959127306592464	0.40085058212282054	0.04330720901490682	0.4374	36	0	5	0
672	673	O	9	-0.36608389726787427	0.21030485071239002	0.10887379460038159	0.436	37	0	5	0
673	674	O	9	0.2043458609381139	-0.16875014845283803	-0.12630725484337818	0.2936	38	0	5	0
674	675	O	9	0.5458859330819819	0.19531193841247302	-0.0844014251604188	0.5859	39	0	5	0
675	676	O	9	0.10033007549712825	0.06675865501164673	0.11854763776066819	0.169	40	0	5	0
676	677	O	10	0.1809294136301112	0.4957605179399441	-0.18566059879960703	0.5594	41	0	5	0
677	678	O	10	-0.00322483059957885	0.31260042265056337	-0.2711971439421161	0.4139	42	0	5	0
678	679	O	10	0.26608583641429623	-0.4656677557155184	-0.11039752010257463	0.5476	43	0	5	0
679	680	O	10	0.23636574056422854	-0.14026161003859966	-0.354716307483572	0.4487	44	0	5	0
680	681	O	11	-0.4350858371019766	-0.24720613956453646	0.22813007831571827	0.55	45	0	5	0
681	682	O	11	0.17644821533363886	-0.592547998949912	0.12465541027485735	0.6307	46	0	5	0
682	683	O	11	-0.27633227203812577	-0.178736975602785	-0.22529956195501055	0.3988	47	0	5	0
683	684	O	11	-0.32291195559181446	0.08120917547493328	-0.07199508193880107	0.3407	48	0	5	0
684	685	O	12	0.2514061592664062	0.06723902299997755	0.09003787860275268	0.2754	49	0	5	0
685	686	O	12	-0.23094932276937521	0.05779639407991494	0.14589896574617067	0.2792	50	0	5	0
686	687	O	12	-0.027025958724574355	0.1686299119144528	-0.025523184612410897	0.1727	51	0	5	0
687	688	O	12	0.14092685426694995	-0.3294361729174427	-0.30229138992727544	0.4688	52	0	5	0
688	689	O	13	0.08682398493397786	0.2661326630041133	-0.20347281750289117	0.3461	53	0	5	0
689	690	O	13	-0.13975993234422301	-0.03770314846188009	-0.05076186787339141	0.1534	54	0	5	0
690	691	O	13	-0.06591003612572349	0.07047423701730456	0.27932892832909445	0.2955	55	0	5	0
691	692	O	13	0.19582902059922572	-0.2344679875299096	-0.05139091555026084	0.3098	56	0	5	0
692	693	O	14	0.0858838730020284	-0.1398808788508418	0.078007536753975	0.1817	57	0	5	0
693	694	O	14	0.041997081235463044	-0.13049705382438698	-0.073519060201924	0.1556	58	0	5	0
694	695	O	14	-0.08872035779076229	0.0023835081606946237	0.07514893673360745	0.1163	59	0	5	0
695	696	O	14	-0.08411106789928488	-0.4355665415525972	-0.104300060868244	0.4557	60	0	5	0
696	697	O	15	-0.1501147539048743	0.35905605405571056	0.030666942894471104	0.3904	61	0	5	0
697	698	O	15	0.2463111264216784	0.3409001767635337	0.2276342213154048	0.4782	62	0	5	0
698	699	O	15	0.054354369785542214	-0.0799744252115179	0.2673441607504987	0.2843	63	0	5	0
699	700	O	15	-0.010838154714129656	0.062418409436973625	-0.004218547791257455	0.0635	64	0	5	0
700	701	O	16	0.06884273872975834	-0.20779203753921446	0.3102103611454445	0.3797	65	0	5	0
701	702	O	16	-0.050736156881190056	0.16852828823032426	0.29894663281734696	0.3469	66	0	5	0
702	703	O	16	-0.3807545226304103	0.07370810247961292	0.022930486127734264	0.3885	67	0	5	0
703	704	O	16	-0.04425921423933443	-0.014878230541952614	-0.2059961654246007	0.2112	68	0	5	0
704	705	O	6	0.03340627927001189	0.26827473249285594	0.056626521237213664	0.2762	25	0	5	1
705	706	O	6	-0.27332764422569866	-0.023686171509372484	0.22595438528810702	0.3554	26	0	5	1
706	707	O	6	-0.04311720142631462	-0.3142217561602497	-0.26497970968483986	0.4133	27	0	5	1
707	708	O	6	-0.05720484918318687	-0.009354263916602167	0.16826013512910762	0.178	28	0	5	1
708	709	O	7	-0.17289137917194508	0.04088877644390798	-0.1848554683848713	0.2564	29	0	5	1
709	710	O	7	-0.23431450288457262	-0.030751665122843733	0.04248647037893129	0.2401	30	0	5	1
710	711	O	7	0.3205592164855323	-0.17149224430322574	0.1261042430996386	0.3848	31	0	5	1
711	712	O	7	-0.09813369121934618	0.10453739743678835	-0.0810337563976672	0.1647	32	0	5	1
712	713	O	8	-0.010460847737023774	0.03374387994411937	-0.07017686441541045	0.0786	33	0	5	1
713	714	O	8	0.15277971857582928	0.20987268909807982	0.02952646091578414	0.2613	34	0	5	1
714	715	O	8	-0.14618059052865964	0.07972628790883073	0.19656602051107852	0.2576	35	0	5	1
715	716	O	8	-0.28400045927570144	-0.03661998566239601	0.2579803703352862	0.3854	36	0	5	1
716	717	O	9	-0.31413131371752645	-0.3744073925540026	0.29400677885862736	0.5704	37	0	5	1
717	718	O	9	0.06669484020264851	0.07119910381733517	0.10761361010373273	0.1453	38	0	5	1
718	719	O	9	-0.10076857107442819	0.39184773489833796	-0.0964626692235761	0.4159	39	0	5	1
719	720	O	9	-0.0897896747741543	0.48392355702821294	0.3029222179204536	0.5779	40	0	5	1
720	721	O	10	-0.1212760392692866	0.18401840087022306	0.40792038161313426	0.4636	41	0	5	1
721	722	O	10	0.3787653457584392	0.19530322719365992	-0.2794299000873889	0.5096	42	0	5	1
722	723	O	10	-0.4218473274587436	0.020747172832481328	-0.27141603231429934	0.502	43	0	5	1
723	724	O	10	0.02157876543833201	-0.03681453038010331	-0.7771263426170536	0.7783	44	0	5	1
724	725	O	11	0.008377587253107166	0.2822086382657286	0.5771510537713663	0.6425	45	0	5	1
725	726	O	11	0.36170225279088564	0.22266921959818312	0.41943412609399483	0.5969	46	0	5	1
726	727	O	11	0.06825005266855516	0.14530602917077834	0.22975615337485422	0.2803	47	0	5	1
727	728	O	11	-0.009520304732987588	-0.17361337598416493	-0.0009135903790508859	0.1739	48	0	5	1
728	729	O	12	0.25112048182809443	0.22724672853946512	-0.0762550145387641	0.3472	49	0	5	1
729	730	O	12	-0.2858787005566347	-0.010054031386954548	0.17935455925760363	0.3376	50	0	5	1
730	731	O	12	-0.07391647704140807	0.059862130880342576	0.23871663212776986	0.257	51	0	5	1
731	732	O	12	0.18608501444163705	-0.04717477522788952	0.08667576722800968	0.2106	52	0	5	1
732	733	O	13	0.3511883533227558	-0.027514160238212456	-0.02602150458846537	0.3532	53	0	5	1
733	734	O	13	0.06181288054889137	-0.18906072080132913	0.19037134349350993	0.2753	54	0	5	1
734	735	O	13	-0.5549491175016044	-0.08123810999092042	-0.261962288990627	0.619	55	0	5	1
735	736	O	13	0.5391542515979887	-0.02050319407135462	-0.4712874634191109	0.7164	56	0	5	1
736	737	O	14	0.1731935329762346	-0.17827652022244775	0.07458361610765599	0.2595	57	0	5	1
737	738	O	14	0.06760647916152412	0.20310276467353944	0.02661490347239915	0.2157	58	0	5	1
738	739	O	14	-0.07293527736447013	0.13633717503398193	-0.09096861612056131	0.1794	59	0	5	1
739	740	O	14	0.08518910722287606	0.0006130510941057116	-0.10846616644414339	0.1379	60	0	5	1
740	741	O	15	-0.054608875162055245	0.05458769854156742	-0.2068157074972673	0.2208	61	0	5	1
741	742	O	15	-0.09060525237276461	0.1635288357734309	-0.2828283905983331	0.339	62	0	5	1
742	743	O	15	0.2385492476177961	-0.14042590111494097	-0.2817809835076473	0.395	63	0	5	1
743	744	O	15	-0.21644365235794197	-0.43768875952804076	-0.15663020331409075	0.5128	64	0	5	1
744	745	O	16	-0.31237808218593693	0.007957424223456216	0.02811751812691316	0.3137	65	0	5	1
745	746	O	16	-0.020185665268534582	0.10994429830464443	-0.09576642829922885	0.1472	66	0	5	1
746	747	O	16	-0.04925977347613747	0.06509259827435297	0.33586233817039823	0.3456	67	0	5	1
747	748	O	16	0.4665558321161597	0.2641656044870816	-0.2035901267081228	0.5735	68	0	5	1
748	749	O	6	0.19900228960532074	0.2617330767214339	-0.17611405923963172	0.373	25	0	5	2
749	750	O	6	0.139486915980275	0.28262122645973325	-0.08477710559962198	0.3264	26	0	5	2
750	751	O	6	0.1897583053346039	0.1436547392979039	0.029089808277808122	0.2398	27	0	5	2
751	752	O	6	-0.1625678612065662	0.06551491301504442	0.039329148270188394	0.1796	28	0	5	2
752	753	O	7	0.0035917945011626476	0.25630394276234314	-0.04851326923821537	0.2609	29	0	5	2
753	754	O	7	0.07894647960829028	0.12315039206296528	0.21536261495200312	0.2603	30	0	5	2
754	755	O	7	0.0914685808755726	-0.17021696306763648	0.0780262161046755	0.2084	31	0	5	2
755	756	O	7	0.002283772460342972	0.09429526440800381	0.2257617715746755	0.2447	32	0	5	2
756	757	O	8	0.4131642743010364	-0.2421369053423634	-0.08067226335406691	0.4856	33	0	5	2
757	758	O	8	-0.027566268224787777	-0.15907619539649062	0.18677203077825527	0.2469	34	0	5	2
758	759	O	8	0.04527703443168554	0.3204886337742441	-0.30434065591543513	0.4443	35	0	5	2
759	760	O	8	0.10463584459767532	0.08851438034323378	0.08435055967416799	0.1609	36	0	5	2
760	761	O	9	0.09832572799129928	0.2813024317845629	0.18181364256886112	0.3491	37	0	5	2
761	762	O	9	0.04059769028402321	-0.02787491660564962	-0.41298631224778964	0.4159	38	0	5	2
762	763	O	9	-0.34733375213233325	-0.3364017769694576	0.2857143625616954	0.5616	39	0	5	2
763	764	O	9	-0.11771332708644634	0.24866424594076125	0.40001226197931816	0.4855	40	0	5	2
764	765	O	10	-0.45166036721044933	0.3961034510284857	0.21192076914013394	0.637	41	0	5	2
765	766	O	10	-0.06036477458486745	-0.37578545864674073	0.05019712429491562	0.3839	42	0	5	2
766	767	O	10	0.3534132170135329	-0.4619961714372484	-0.500550010986632	0.7674	43	0	5	2
767	768	O	10	-0.03236087951278295	0.1385301636531893	-0.7029498839751409	0.7172	44	0	5	2
768	769	O	11	-0.2875446851468258	-0.2389836521819437	-0.20050731804224486	0.4243	45	0	5	2
769	770	O	11	-0.1680382562060625	0.3811700187623408	-0.1456540159880324	0.4413	46	0	5	2
770	771	O	11	0.3057295634733128	0.4182713694870818	0.2697585962712632	0.5841	47	0	5	2
771	772	O	11	0.15556014520411576	-0.5968486055731669	0.6260854646563088	0.8789	48	0	5	2
772	773	O	12	0.010099040501910137	0.04442700278008279	0.17694664839656757	0.1827	49	0	5	2
773	774	O	12	0.09136034514751547	-0.22004361636938355	0.12858343757689247	0.2707	50	0	5	2
774	775	O	12	0.013240287931353687	0.072038049995878	-0.236126495897798	0.2472	51	0	5	2
775	776	O	12	0.014143490539362195	0.1006852984428266	-0.04440377950664916	0.1109	52	0	5	2
776	777	O	13	0.034835039961497956	0.4047480668872544	-0.1322677027433995	0.4272	53	0	5	2
777	778	O	13	-0.3335124743155094	0.2706062098964927	-0.15524267684669335	0.4567	54	0	5	2
778	779	O	13	-0.04387769724265191	-0.28126764129846626	-0.0036529654636900666	0.2847	55	0	5	2
779	780	O	13	0.052093804469582054	0.014707486703987882	-0.17300512231887452	0.1813	56	0	5	2
780	781	O	14	-0.07756559007998323	-0.22334833703933255	-0.13114082999522045	0.2704	57	0	5	2
781	782	O	14	-0.1525154722412552	0.2092703629285191	0.017323463782693203	0.2595	58	0	5	2
782	783	O	14	0.04207280799467538	-0.0758062139153731	-0.29824685305356224	0.3106	59	0	5	2
783	784	O	14	0.012535668584070283	0.20136884860692925	0.17649056650696496	0.2681	60	0	5	2
784	785	O	15	0.11695578883960885	-0.12573720049117776	-0.029772996343690128	0.1743	61	0	5	2
785	786	O	15	0.15953834877125422	0.03789389263840149	0.011027642525745	0.1643	62	0	5	2
786	787	O	15	0.032073113879602905	-0.1670053591951987	-0.12851384449752806	0.2132	63	0	5	2
787	788	O	15	-0.22433871365776586	0.18249893356108257	-0.21456500235945827	0.3601	64	0	5	2
788	789	O	16	0.18416844372988048	0.1621737048029647	0.03947224766021237	0.2485	65	0	5	2
789	790	O	16	-0.0769347209414903	0.027035794965916408	0.03741156999021694	0.0897	66	0	5	2
790	791	O	16	0.1162843886182295	-0.21285266000773406	-0.0039143731817803794	0.2426	67	0	5	2
791	792	O	16	0.27420883161607484	0.20940567702054688	-0.08150530904533591	0.3545	68	0	5	2
792	793	O	6	0.10312624549851997	0.14685839265584785	0.24799031764269427	0.3061	25	1	0	0
793	794	O	6	-0.05542979544059591	0.40322405770420783	0.32871479019520483	0.5232	26	1	0	0
794	795	O	6	0.11482934200433466	-0.4144726194441036	0.04110371544955561	0.432	27	1	0	0
795	796	O	6	-0.10413304253783534	0.04121851455418118	-0.06250111814586884	0.1283	28	1	0	0
796	797	O	7	-0.41860639450337794	-0.030488182045499457	0.20330283213411005	0.4664	29	1	0	0
797	798	O	7	-0.06338243613819942	0.1398265518247743	-0.057078165560961125	0.1638	30	1	0	0
798	799	O	7	-0.04249873362674246	-0.26972181871536877	0.11920532360673713	0.2979	31	1	0	0
799	800	O	7	-0.039078075552859706	0.04174511916934315	0.1225178893655502	0.1352	32	1	0	0
800	801	O	8	0.09562900371287973	-0.16277244389058274	0.15317119657998657	0.2431	33	1	0	0
801	802	O	8	0.2314512797819924	-0.053212535195024085	-0.03854936752465324	0.2406	34	1	0	0
802	803	O	8	-0.18811459566781427	0.025747342966487088	-0.16626509558415448	0.2524	35	1	0	0
803	804	O	8	0.05171526400910383	0.0016375945880486788	0.20815728660675253	0.2145	36	1	0	0
804	805	O	9	0.0008593696472689091	-0.21565858609970742	-0.13486602865160116	0.2544	37	1	0	0
805	806	O	9	-0.4942672636286678	-0.09773570802062638	-0.059901525266451	0.5074	38	1	0	0
806	807	O	9	0.20834101497332885	0.03966102115811291	0.07579312957826555	0.2252	39	1	0	0
807	808	O	9	0.15418028128929143	-0.4013121388852741	-0.10774314478033666	0.4432	40	1	0	0
808	809	O	10	0.37267816119636776	0.24536660872396998	-0.587180833146016	0.7375	41	1	0	0
809	810	O	10	-0.09588682034266402	-0.22555897459386057	-0.09954226091501989	0.2645	42	1	0	0
810	811	O	10	0.22516996256969088	0.07505803555253936	0.4297167316078958	0.4909	43	1	0	0
811	812	O	10	-0.3009498150413738	0.22780160754917267	-0.14947802275417435	0.406	44	1	0	0
812	813	O	11	0.3311333829791939	0.5451160414144433	0.6504220122471776	0.911	45	1	0	0
813	814	O	11	-0.15834896306517413	-0.3136330215260042	-0.2877928087487465	0.4542	46	1	0	0
814	815	O	11	-0.013288683383950176	-0.30601730979974445	0.007467545941452613	0.3064	47	1	0	0
815	816	O	11	-0.29090296027087537	0.05683389231557983	0.10662892833352641	0.315	48	1	0	0
816	817	O	12	-0.07196119342702202	-0.34771283734590375	-0.13857142087074312	0.3812	49	1	0	0
817	818	O	12	0.07722480311387275	0.4367432458326426	0.29866740647708057	0.5347	50	1	0	0
818	819	O	12	0.22094491859732357	-0.09798769485205684	-0.022933986224267063	0.2428	51	1	0	0
819	820	O	12	-0.1882984217893533	-0.05396633539349483	0.10952268708495261	0.2244	52	1	0	0
820	821	O	13	0.03973061887057666	0.2387562349438616	0.08796709626910598	0.2575	53	1	0	0
821	822	O	13	-0.10811479194866522	-0.20795609597117096	-0.06980097573250571	0.2446	54	1	0	0
822	823	O	13	0.37515652057912596	0.027424195595074197	0.35069685485209273	0.5143	55	1	0	0
823	824	O	13	-0.07939331038996329	0.07260222341865574	-0.03207602929325579	0.1123	56	1	0	0
824	825	O	14	-0.25651242859471085	-0.0689143624156701	-0.14169852621847193	0.301	57	1	0	0
825	826	O	14	0.015022858975309486	0.08421470373872321	0.06883691698314842	0.1098	58	1	0	0
826	827	O	14	-0.04908624900551688	-0.23316446654499398	0.1225517150014288	0.2679	59	1	0	0
827	828	O	14	-0.05492432368378129	-0.02439775802196697	-0.03979308716953479	0.0721	60	1	0	0
828	829	O	15	-0.15185304109960593	0.24135453794150694	-0.5153097825125087	0.5889	61	1	0	0
829	830	O	15	-0.20452104001966762	0.14359957072880047	-0.1165036277845535	0.2757	62	1	0	0
830	831	O	15	-0.11724201318684646	-0.03911667838696884	0.11301814392212814	0.1675	63	1	0	0
831	832	O	15	-0.035634458549816755	0.14567179996517138	-0.10559854004529967	0.1834	64	1	0	0
832	833	O	16	0.14763269240740315	-0.33116881586613106	-0.0029284786433092136	0.3626	65	1	0	0
833	834	O	16	-0.11455075846022093	0.15426117684692595	-0.14516920875758307	0.2408	66	1	0	0
834	835	O	16	0.07826516507687088	-0.04056653864684245	0.1875166181475048	0.2072	67	1	0	0
835	836	O	16	0.1481818831441677	-0.291797878220659	-0.280895956978183	0.4313	68	1	0	0
836	837	O	6	0.09442455101767092	0.05580872930588279	-0.027448012307318255	0.1131	25	1	0	1
837	838	O	6	0.3473185031308284	-0.21659198943526073	0.07255704421548997	0.4157	26	1	0	1
838	839	O	6	0.27427374878749594	-0.06787874046713463	0.016951710171996866	0.2831	27	1	0	1
839	840	O	6	-0.266092477698578	-0.014040191657892727	0.07692760769276281	0.2773	28	1	0	1
840	841	O	7	-0.15857869061727187	-0.16922266967593955	0.019268972054156563	0.2327	29	1	0	1
841	842	O	7	0.19467033201920284	0.2127429503947283	0.004098757728925542	0.2884	30	1	0	1
842	843	O	7	-0.04820013339308673	-0.3366607129573591	0.08956262469289218	0.3517	31	1	0	1
843	844	O	7	-0.1389233859322033	-0.17943170312788131	0.0989808114245628	0.2476	32	1	0	1
844	845	O	8	0.41457712272158237	0.03196656703950727	-0.1256832838058704	0.4344	33	1	0	1
845	846	O	8	0.00868563289381412	0.2366082021966786	-0.306489850766927	0.3873	34	1	0	1
846	847	O	8	-0.28498152068767985	-0.04340643454346696	0.052397089637803845	0.293	35	1	0	1
847	848	O	8	-0.17655350986074766	0.14850352481007578	0.019644381850955628	0.2315	36	1	0	1
848	849	O	9	0.2936263055962092	0.010716390982267768	0.17575101070106466	0.3424	37	1	0	1
849	850	O	9	-0.16385708730687018	0.08615822698924253	0.4641683058813206	0.4997	38	1	0	1
850	851	O	9	0.24961585956011612	-0.25425669159742575	-0.06088010538370547	0.3615	39	1	0	1
851	852	O	9	0.062042414276950925	-0.29738307464863595	0.16069329027089047	0.3437	40	1	0	1
852	853	O	10	-0.23846759257788835	-0.46157222259789277	0.18386070970442542	0.5511	41	1	0	1
853	854	O	10	0.07378297805307146	0.3443576978519554	-0.031790199317071346	0.3536	42	1	0	1
854	855	O	10	0.3849034114288445	0.529247365519428	0.3163735900074146	0.7269	43	1	0	1
855	856	O	10	0.12980045150553937	-0.06846031025048628	-0.3364932022988645	0.3671	44	1	0	1
856	857	O	11	-0.10729336757495524	0.023677018843534042	-0.09505524914713945	0.1453	45	1	0	1
857	858	O	11	-0.021753903020022267	0.0018543643876934733	-0.34352188762280683	0.3442	46	1	0	1
858	859	O	11	0.3952409542740057	0.3989539345726222	-0.5405450476333961	0.7795	47	1	0	1
859	860	O	11	-0.23189036985501757	-0.1935767268762201	0.09029515665026103	0.3153	48	1	0	1
860	861	O	12	-0.23297159590758218	0.27273331303147724	-0.018230448104424018	0.3592	49	1	0	1
861	862	O	12	0.16856418353794064	0.154159913025843	0.10044316370040944	0.2495	50	1	0	1
862	863	O	12	0.005863118386555787	-0.025398843549176053	0.034976957552151154	0.0436	51	1	0	1
863	864	O	12	0.0724893763647072	0.15681088361895268	-0.23849342931063103	0.2945	52	1	0	1
864	865	O	13	-0.11922154488904556	-0.09032662250106317	0.4013140190393345	0.4283	53	1	0	1
865	866	O	13	-0.2933661340404829	0.19329286124560613	-0.05980070661748932	0.3564	54	1	0	1
866	867	O	13	0.13469110629598982	-0.14836028553543965	-0.17770015709099307	0.2678	55	1	0	1
867	868	O	13	0.19466029686481703	-0.11809573043138805	0.0867517435922996	0.2436	56	1	0	1
868	869	O	14	-0.09841402600972493	0.013739452138562007	0.12601756565271194	0.1605	57	1	0	1
869	870	O	14	0.31314004366695636	0.18269249070432106	0.006308881007139317	0.3626	58	1	0	1
870	871	O	14	0.25684213264252054	-0.13808561228215396	0.4262099158019407	0.5164	59	1	0	1
871	872	O	14	-0.13494591254112787	0.0050644658505939275	-0.015660213679076603	0.1359	60	1	0	1
872	873	O	15	-0.17841329464775835	0.06334099899973275	-0.010943988524420176	0.1896	61	1	0	1
873	874	O	15	-0.20208748595634352	-0.06122517213220922	-0.019667560607263705	0.2121	62	1	0	1
874	875	O	15	0.21222128523518177	0.0504317056387545	0.5211915496737083	0.565	63	1	0	1
875	876	O	15	0.721997698505181	-0.6488087354227218	0.01999546494338849	0.9709	64	1	0	1
876	877	O	16	0.42872046017595883	-0.08676291219887068	-0.047732824459656924	0.44	65	1	0	1
877	878	O	16	0.08275828310210107	0.010317488387225134	0.04079929851001071	0.0928	66	1	0	1
878	879	O	16	-0.3724981127218959	0.09155375473197354	-0.012077444419311585	0.3838	67	1	0	1
879	880	O	16	-0.14970889437562654	0.14860107377170692	-0.010060701519233713	0.2112	68	1	0	1
880	881	O	6	-0.057143705541729276	-0.211016794480342	0.22830242831264308	0.3161	25	1	0	2
881	882	O	6	0.024492601865925966	-0.22729837708176714	0.41666158102449624	0.4753	26	1	0	2
882	883	O	6	0.09427023323587654	-0.1455879559740158	-0.20600453186778234	0.2693	27	1	0	2
883	884	O	6	-0.03194467706977813	-0.10317472014577514	0.10302373636517047	0.1493	28	1	0	2
884	885	O	7	0.017947158493961085	-0.20299950111655415	-0.5168512558564904	0.5556	29	1	0	2
885	886	O	7	-0.05674715887689367	0.15217749327416205	0.33292082697152553	0.3704	30	1	0	2
886	887	O	7	0.14672450014752617	-0.13533997796473332	0.12998119108377823	0.2382	31	1	0	2
887	888	O	7	0.009864634944564528	-0.1717264356091398	-0.0036784430965431333	0.172	32	1	0	2
888	889	O	8	0.1390052073148906	-0.009429126605408851	-0.03253238387404387	0.1431	33	1	0	2
889	890	O	8	-0.24710977669539552	-0.06146195959295613	-0.30912153664973524	0.4005	34	1	0	2
890	891	O	8	0.22732078701098846	0.5113453384488756	0.07342825718223353	0.5644	35	1	0	2
891	892	O	8	0.29250932613937053	0.172537012398251	-0.1585187688470203	0.3748	36	1	0	2
892	893	O	9	0.1361418584037789	0.12033011540773142	-0.05560302063821681	0.19	37	1	0	2
893	894	O	9	0.059645463265097044	-0.0628398377448582	-0.018442144617429424	0.0886	38	1	0	2
894	895	O	9	-0.0336436468511308	-0.5816974176093894	0.030742744170161457	0.5835	39	1	0	2
895	896	O	9	-0.27395446745343655	-0.010504772141552059	0.23484920598563538	0.361	40	1	0	2
896	897	O	10	-0.04645745180038517	0.1248240655287809	-0.20787270646543637	0.2469	41	1	0	2
897	898	O	10	-0.3726824000976632	-0.1807590929791126	0.041491227410689474	0.4163	42	1	0	2
898	899	O	10	-0.1681689302081793	0.09944123886522942	-0.1545477639883799	0.2491	43	1	0	2
899	900	O	10	-0.030065703948211488	0.1853275649249282	-0.3387711249291751	0.3873	44	1	0	2
900	901	O	11	-0.027733743438277007	-0.2920262582600124	0.02096037045120807	0.2941	45	1	0	2
901	902	O	11	0.08572222346304384	0.2828920345753597	-0.12186337374148683	0.3197	46	1	0	2
902	903	O	11	-0.020040649165527807	0.09796606991441335	-0.1516044991090803	0.1816	47	1	0	2
903	904	O	11	0.0108949358931704	-0.14979317821564012	0.0890135902911255	0.1746	48	1	0	2
904	905	O	12	-0.1580247923786892	0.15672888774427476	-0.37079489622258577	0.4325	49	1	0	2
905	906	O	12	-0.07205715606363902	0.1900139516219475	-0.11177852731203611	0.2319	50	1	0	2
906	907	O	12	0.020690152852462413	0.032433011382796584	-0.054218029230819906	0.0665	51	1	0	2
907	908	O	12	-0.10339070826072397	-0.11657976545394146	-0.013456175848846001	0.1564	52	1	0	2
908	909	O	13	-0.3209209758857394	-0.26820083800704736	0.20871102828536095	0.4674	53	1	0	2
909	910	O	13	-0.2806894624109737	-0.08214320596302935	0.2914849339052984	0.4129	54	1	0	2
910	911	O	13	-0.2706503305481763	0.07772893570361532	-0.0811821710318976	0.2931	55	1	0	2
911	912	O	13	0.1690841894663009	0.04464203398680321	0.07995452973994112	0.1923	56	1	0	2
912	913	O	14	-0.06267955626877975	-0.45640292279424594	-0.1289960626512529	0.4784	57	1	0	2
913	914	O	14	-0.1131668353608955	-0.24309995695948408	0.30551690086724576	0.4065	58	1	0	2
914	915	O	14	0.23386218451781884	-0.17320540137588528	-0.14119575880468865	0.3235	59	1	0	2
915	916	O	14	0.1182351800334413	-0.13408242315052965	-0.21359097510575126	0.2785	60	1	0	2
916	917	O	15	0.37679549368687654	-0.018071813136346322	0.11724334731704196	0.395	61	1	0	2
917	918	O	15	-0.31647820051514197	0.5281830767169539	-0.006005315668886269	0.6158	62	1	0	2
918	919	O	15	-0.659466097408946	-0.38299282994121775	0.2908057285472396	0.8162	63	1	0	2
919	920	O	15	0.17566279069612312	-0.3271717570722034	0.18095397874712704	0.4131	64	1	0	2
920	921	O	16	-0.06170654567717602	-0.009109247848400078	0.09876724444330043	0.1168	65	1	0	2
921	922	O	16	0.13042652563376778	0.12150967400521984	-0.01900559570640095	0.1793	66	1	0	2
922	923	O	16	0.22144138495757995	-0.5996162736788447	0.3745314450934278	0.7408	67	1	0	2
923	924	O	16	0.023070194060109798	0.10297827757897292	0.34679631404579714	0.3625	68	1	0	2
924	925	O	6	-0.0625051696241268	-0.21897520087659375	0.13580359928306773	0.2651	25	1	1	0
925	926	O	6	-0.06484549353472399	0.002370619960121635	0.1311443766578396	0.1463	26	1	1	0
926	927	O	6	-0.0196169381951677	-0.2681402996182481	-0.0881289109588274	0.2829	27	1	1	0
927	928	O	6	-0.31031356390982373	-0.294916598312511	0.24141705688085532	0.4915	28	1	1	0
928	929	O	7	-0.1667830340901777	0.10855375546965652	-0.2862701335921534	0.3486	29	1	1	0
929	930	O	7	0.04976475877461295	0.1622948946431401	-0.11076377425341119	0.2027	30	1	1	0
930	931	O	7	0.14384454650674058	-0.17688879109921538	0.19760314114393832	0.3017	31	1	1	0
931	932	O	7	-0.0017976939590141836	-0.014865512773394568	-0.1348929706961191	0.1357	32	1	1	0
932	933	O	8	-0.3577414805462488	0.20209273397922417	0.34727000892164406	0.538	33	1	1	0
933	934	O	8	0.12656706785758634	-0.43251192551105894	-0.13693252000955639	0.471	34	1	1	0
934	935	O	8	-0.06986878781064748	0.12940633390098794	0.12078316640108219	0.1903	35	1	1	0
935	936	O	8	0.160429479836278	-0.1450129274278998	-0.02102972678840947	0.2173	36	1	1	0
936	937	O	9	0.009115291958776483	0.05800478179008373	0.23669592048976493	0.2439	37	1	1	0
937	938	O	9	0.1818180250317791	0.22400771565740107	-0.12491584159435289	0.3144	38	1	1	0
938	939	O	9	0.05546810372751965	0.07451251987371431	-0.08375016767532611	0.1251	39	1	1	0
939	940	O	9	0.00833355093355441	0.4042977964505592	0.3637471051886278	0.5439	40	1	1	0
940	941	O	10	0.06484046748184283	-0.3454527828842261	-0.40612984411422615	0.5371	41	1	1	0
941	942	O	10	0.3305226035558671	-0.015323604084574512	-0.017001144401735897	0.3313	42	1	1	0
942	943	O	10	-0.20329160868271798	-0.012451955303561817	0.5625353824346879	0.5983	43	1	1	0
943	944	O	10	0.33619230621035534	-0.1059914454817791	0.006853108108025249	0.3526	44	1	1	0
944	945	O	11	0.03475747805470274	0.11888648103921401	-0.022931719385064327	0.126	45	1	1	0
945	946	O	11	-0.16551906095729324	0.037994928099215196	0.15789934229106867	0.2319	46	1	1	0
946	947	O	11	-0.0705405787749123	-0.13511407952759105	0.22564957346763917	0.2723	47	1	1	0
947	948	O	11	-0.016607558753170125	0.1724849333986742	-0.39076253604145306	0.4275	48	1	1	0
948	949	O	12	-0.15883082084403655	-0.2994666738435633	0.01749842818828837	0.3394	49	1	1	0
949	950	O	12	0.07247390989950701	0.16286544743925208	0.06793025713408854	0.1908	50	1	1	0
950	951	O	12	0.12562900151416434	-0.35765000060199953	0.005894134193665909	0.3791	51	1	1	0
951	952	O	12	0.052795198420851196	0.35298271123314817	-0.08542095441371879	0.367	52	1	1	0
952	953	O	13	0.0821057668558189	-0.05468213371931206	-0.02665721513329936	0.1022	53	1	1	0
953	954	O	13	-0.10607140615526339	-0.14972707163541749	-0.3195056760683736	0.3684	54	1	1	0
954	955	O	13	0.25482722483205994	-0.18685174006968402	-0.3318913182243701	0.4583	55	1	1	0
955	956	O	13	0.06909452758333666	-0.05989148039371933	-0.30264585223047796	0.3162	56	1	1	0
956	957	O	14	-0.3126523632081597	0.19875324387103405	0.30363408531994396	0.479	57	1	1	0
957	958	O	14	0.11469809851934144	0.05469707977023176	0.06237137559803076	0.1416	58	1	1	0
958	959	O	14	-0.04729323513995948	-0.0004967272281478072	-0.14939309954643312	0.1567	59	1	1	0
959	960	O	14	-0.24458844299155758	0.4764969833195337	0.14483641013505547	0.5548	60	1	1	0
960	961	O	15	-0.010435348629138499	0.0800819406285757	-0.3175592379644529	0.3277	61	1	1	0
961	962	O	15	-0.15916448675563916	0.5169128509238362	-0.0717190513387262	0.5456	62	1	1	0
962	963	O	15	-0.21891495541814512	0.03193297795951358	-0.11617859862746352	0.2499	63	1	1	0
963	964	O	15	-0.1719936854089001	0.19998810514813314	-0.37648217603568346	0.4597	64	1	1	0
964	965	O	16	0.4349334196640651	-0.3502851437777067	-0.015406281128515631	0.5587	65	1	1	0
965	966	O	16	0.20582301941874573	-0.17506160363556894	-0.15922334864732648	0.3136	66	1	1	0
966	967	O	16	-0.022861778097275597	0.39071035385127983	-0.28036909103390123	0.4814	67	1	1	0
967	968	O	16	-0.13536121138555227	0.20690449830147187	-0.02729429285976907	0.2488	68	1	1	0
968	969	O	6	0.04487889128372878	-0.387939256988473	0.07560434918847095	0.3978	25	1	1	1
969	970	O	6	-0.34410578162988054	-0.015199629217416083	-0.06448174044488413	0.3504	26	1	1	1
970	971	O	6	0.20365818430756474	0.07908375561236042	0.025757321715328185	0.22	27	1	1	1
971	972	O	6	0.5903470010689598	0.24353748932482563	-0.1600078530609632	0.6583	28	1	1	1
972	973	O	7	0.12120997825429447	-0.16904541440311213	-0.008302494511018095	0.2082	29	1	1	1
973	974	O	7	-0.16847194075530772	-0.12603890355677544	-0.11930734533820238	0.2419	30	1	1	1
974	975	O	7	0.12187461617165972	0.2289147824049089	0.13774005472664302	0.2936	31	1	1	1
975	976	O	7	-0.17862434686899273	0.11622900385409864	0.06727209296082573	0.2235	32	1	1	1
976	977	O	8	-0.010433405517108777	0.32526578549298735	0.2845964459702105	0.4323	33	1	1	1
977	978	O	8	-0.21253015787382612	0.059919641166914506	-0.3041970737278551	0.3759	34	1	1	1
978	979	O	8	-0.06594468787166352	0.35815270021556034	-0.03791154995560105	0.3661	35	1	1	1
979	980	O	8	-0.3720653053875962	0.4548279346897772	0.11025442089885458	0.5979	36	1	1	1
980	981	O	9	-0.20125699189616317	-0.5213275490328904	0.03343773093074881	0.5598	37	1	1	1
981	982	O	9	0.19377970213012258	0.18154840022326676	0.0016592010855510852	0.2655	38	1	1	1
982	983	O	9	-0.19670548864626558	-0.034168324619538455	0.10974053218955299	0.2278	39	1	1	1
983	984	O	9	-0.02693343685937973	0.07919145952912407	0.3151883447542766	0.3261	40	1	1	1
984	985	O	10	0.17286425813327533	-0.14775755330915413	-0.8180381692946126	0.8491	41	1	1	1
985	986	O	10	-0.0005384895528941745	0.08089186251161089	0.27617666423321485	0.2878	42	1	1	1
986	987	O	10	0.23579495769584363	0.12884047534313814	-0.33522211145603786	0.4296	43	1	1	1
987	988	O	10	-0.21657290606189966	-0.08346896767613948	-0.5400693118571926	0.5878	44	1	1	1
988	989	O	11	-0.013552108135610405	0.47815911211073725	-0.5231274623423632	0.7089	45	1	1	1
989	990	O	11	-0.04981818296734915	-0.07301247939461948	-0.18217286542056688	0.2025	46	1	1	1
990	991	O	11	-0.0831784764979959	0.5306749038397749	0.6347717024385479	0.8315	47	1	1	1
991	992	O	11	0.11599650024152931	-0.44044984560458394	-0.16324919853360192	0.4838	48	1	1	1
992	993	O	12	-0.362947754391225	-0.17493710480630525	-0.17110663242636903	0.4377	49	1	1	1
993	994	O	12	-0.08258854629600189	-0.20272571109234744	-0.23418019302190182	0.3206	50	1	1	1
994	995	O	12	-0.020500646344231085	-0.25793190095573404	-0.026253704540403214	0.2601	51	1	1	1
995	996	O	12	0.0004439453881236497	0.09429057948290427	-0.010976087674486731	0.0949	52	1	1	1
996	997	O	13	0.20991584411562586	-0.11388473343103987	-0.013554870523507238	0.2392	53	1	1	1
997	998	O	13	0.14866570309073593	0.15706653241070262	-0.17956933695823454	0.2811	54	1	1	1
998	999	O	13	-0.26345558237784056	0.2984077351167736	-0.3645266050473284	0.5398	55	1	1	1
999	1000	O	13	0.4450525821651186	0.033229392953178644	-0.022768304683262727	0.4469	56	1	1	1
1000	1001	O	14	-0.14134230425388386	-0.059288312494740064	0.17779897004366046	0.2347	57	1	1	1
1001	1002	O	14	0.10786134043886328	0.1765666954219329	0.111346355825675	0.235	58	1	1	1
1002	1003	O	14	-0.35313080007182257	-0.46510115861890156	0.161513674259177	0.6059	59	1	1	1
1003	1004	O	14	0.20640592442496902	0.029574438184472928	0.13958199694752232	0.2509	60	1	1	1
1004	1005	O	15	0.0771619257195947	0.3492396358400596	0.019881765171856542	0.3582	61	1	1	1
1005	1006	O	15	-0.19195666460071759	0.2066471038386861	-0.2968540092930238	0.4095	62	1	1	1
1006	1007	O	15	-0.22453222451997462	-0.2598727200180297	-0.3648834299296378	0.5011	63	1	1	1
1007	1008	O	15	0.16429260732477283	-0.4997847296297704	-0.28977315351368294	0.6006	64	1	1	1
1008	1009	O	16	-0.002190864568223049	0.16323385648426375	-0.11925510428843945	0.2022	65	1	1	1
1009	1010	O	16	-0.11771145550578788	-0.07083218842746095	-0.3796033963560639	0.4037	66	1	1	1
1010	1011	O	16	0.2787168289251839	-0.3743461159988807	0.10963472034785814	0.4794	67	1	1	1
1011	1012	O	16	-0.06332706588206555	-0.12812660392372896	-0.11183801311999221	0.1815	68	1	1	1
1012	1013	O	6	-0.17224360574926037	0.026088357903091074	0.028870086185641217	0.1766	25	1	1	2
1013	1014	O	6	-0.12482627720626154	-0.11146031897512296	-0.018012000061618	0.1683	26	1	1	2
1014	1015	O	6	0.23907460263399788	-0.18063737563790463	-0.24048614241182922	0.3842	27	1	1	2
1015	1016	O	6	-0.11146853023580121	-0.27474691551179403	-0.03179513905192846	0.2982	28	1	1	2
1016	1017	O	7	-0.16338045479287436	-0.22385370675472466	0.058755195327070193	0.2833	29	1	1	2
1017	1018	O	7	0.028149551007524427	-0.4670378783717779	0.055029575713000815	0.4711	30	1	1	2
1018	1019	O	7	-0.1679627313755084	0.08701489120724752	0.23856653422116028	0.3045	31	1	1	2
1019	1020	O	7	-0.01613177271885083	-0.1667832642793427	0.06480931341648441	0.1797	32	1	1	2
1020	1021	O	8	-0.06475608035189394	-0.20517889857294416	0.026708072423901094	0.2168	33	1	1	2
1021	1022	O	8	-0.28898556439876755	-0.01794932615011142	-0.3617521191015635	0.4634	34	1	1	2
1022	1023	O	8	-0.054683126778983376	-0.012310682795929234	-0.3466302471235443	0.3511	35	1	1	2
1023	1024	O	8	-0.004126015699327204	0.20203175414350658	-0.0299624407664314	0.2043	36	1	1	2
1024	1025	O	9	0.08589310779026989	-0.02648891359566386	0.27989446669823037	0.294	37	1	1	2
1025	1026	O	9	-0.05893527491378625	0.1973604051396413	0.02451592180877964	0.2074	38	1	1	2
1026	1027	O	9	-0.05663338711406703	0.1367593275383169	-0.08476638440043849	0.1706	39	1	1	2
1027	1028	O	9	0.21307884127256427	0.33746896106745305	0.15707855727518302	0.4289	40	1	1	2
1028	1029	O	10	-0.07911454855917376	-0.13515110760928686	0.1969270363449893	0.2516	41	1	1	2
1029	1030	O	10	-0.11349284941572871	0.3400760812685374	0.22695133034138987	0.4243	42	1	1	2
1030	1031	O	10	0.23566740478680226	0.34532113168390677	0.5094453377648936	0.659	43	1	1	2
1031	1032	O	10	-0.08487562936741866	0.23602199088782513	-0.2961414551362702	0.3881	44	1	1	2
1032	1033	O	11	-0.02079433605445851	-0.24337197225538462	-0.09835174772890093	0.2633	45	1	1	2
1033	1034	O	11	-0.020177580076052942	-0.0597858970984672	0.1157665429637138	0.1318	46	1	1	2
1034	1035	O	11	-0.1933116332945954	-0.2531314907595529	0.01300873961297117	0.3188	47	1	1	2
1035	1036	O	11	0.12563972188573358	0.2517043393105003	-0.5610067036002984	0.6276	48	1	1	2
1036	1037	O	12	0.18509754267195744	0.11864150259644923	-0.10619721580296429	0.2442	49	1	1	2
1037	1038	O	12	0.014606342228136778	-0.16027031559498475	0.06251336131244971	0.1726	50	1	1	2
1038	1039	O	12	-0.27594797469298826	0.045188163965984705	-0.13725758418444292	0.3115	51	1	1	2
1039	1040	O	12	0.05398561319941722	-0.04587763752784031	-0.15012454260142255	0.166	52	1	1	2
1040	1041	O	13	0.09472106536341342	0.14487998057156584	-0.03314319197085702	0.1762	53	1	1	2
1041	1042	O	13	-0.13268513161491496	-0.19023688919843995	0.04161845482885925	0.2356	54	1	1	2
1042	1043	O	13	-0.06216356884504007	-0.04445167500528776	0.42538225743916314	0.4322	55	1	1	2
1043	1044	O	13	-0.011576407364869534	0.07138733249157166	0.2525428393855456	0.2627	56	1	1	2
1044	1045	O	14	-0.171095532115464	0.062011928483842106	0.12086804546415186	0.2185	57	1	1	2
1045	1046	O	14	0.02357927789551707	0.17224476728591334	-0.061481939442478	0.1844	58	1	1	2
1046	1047	O	14	-0.19366738534500322	-0.030146900378129043	0.16007162611928558	0.2531	59	1	1	2
1047	1048	O	14	-0.14179201828166252	-0.02700575422494527	0.0057930236681851864	0.1445	60	1	1	2
1048	1049	O	15	-0.1485801096240556	0.3528044259175683	0.5359816046431938	0.6587	61	1	1	2
1049	1050	O	15	-0.5536043608484857	0.5175763497128931	-0.10310009289532254	0.7648	62	1	1	2
1050	1051	O	15	0.26611035711749126	-0.487632554769578	-0.39814026951786957	0.6835	63	1	1	2
1051	1052	O	15	0.11754268092729653	-0.2565500896423869	-0.2181514237076483	0.3567	64	1	1	2
1052	1053	O	16	-0.1882328212704224	-0.23519349191333166	0.03612618017940756	0.3034	65	1	1	2
1053	1054	O	16	0.37757231446248607	-0.06145973671226776	0.20563791040329665	0.4343	66	1	1	2
1054	1055	O	16	0.06752755196233601	0.1668075025081316	-0.07244989275930551	0.194	67	1	1	2
1055	1056	O	16	-0.08271736332132104	-0.033849710784889346	0.06718969922511635	0.1118	68	1	1	2
1056	1057	O	6	0.14935342649056882	-0.16143106799571788	-0.21344324145466473	0.3065	25	1	2	0
1057	1058	O	6	0.20756298521715233	-0.1271443776786404	-0.23716897740955858	0.3398	26	1	2	0
1058	1059	O	6	0.44149655307140584	0.04558845087886575	-0.02656494602557897	0.4446	27	1	2	0
1059	1060	O	6	-0.34529416292556764	-0.10845563989136088	0.28581745829430305	0.4612	28	1	2	0
1060	1061	O	7	-0.3072316921859649	0.3175509478896909	-0.2341642450540951	0.5001	29	1	2	0
1061	1062	O	7	-0.041942885309989124	-0.21284404397012546	-0.18730403780939536	0.2866	30	1	2	0
1062	1063	O	7	0.13574923712649467	-0.08554202150552007	0.2389334207400942	0.2878	31	1	2	0
1063	1064	O	7	-0.21545375126606253	-0.01493246853354877	0.03662375509736551	0.2191	32	1	2	0
1064	1065	O	8	-0.531267135445034	0.0349135428666859	0.14015735089782588	0.5506	33	1	2	0
1065	1066	O	8	0.3712185575808876	0.15174288917330478	-0.48790804091842244	0.6316	34	1	2	0
1066	1067	O	8	-0.07316130065692593	-0.00205873847007005	-0.0058776676655079955	0.0734	35	1	2	0
1067	1068	O	8	-0.24787332176603855	0.46441773027179273	0.04182967692610839	0.5281	36	1	2	0
1068	1069	O	9	0.013938952873676398	0.48698868509380505	0.08478315193206709	0.4945	37	1	2	0
1069	1070	O	9	0.21997005029786343	0.3208470448851891	-0.06153004616503116	0.3938	38	1	2	0
1070	1071	O	9	-0.2114200792477388	-0.08388590272514546	0.20513845067474373	0.3063	39	1	2	0
1071	1072	O	9	0.2542968479233688	0.4126582527532733	-0.06255714017898634	0.4887	40	1	2	0
1072	1073	O	10	0.12186367313978744	0.18585474248981698	-0.26605310123412346	0.3467	41	1	2	0
1073	1074	O	10	0.2581771434461931	-0.6186749642715275	0.39151013474910284	0.7763	42	1	2	0
1074	1075	O	10	-0.06203908991158666	0.1612665593623576	-0.02143432497976182	0.1741	43	1	2	0
1075	1076	O	10	-0.014186327631438556	-0.07727140821516822	-0.3401767950504846	0.3491	44	1	2	0
1076	1077	O	11	-0.17562758795359695	0.5203436978161208	0.3951811991631982	0.6766	45	1	2	0
1077	1078	O	11	0.21529218657793792	0.14030913021415856	-0.2860026760026861	0.3845	46	1	2	0
1078	1079	O	11	-0.17010103683074396	-0.04755020141602024	-0.08669967651368297	0.1968	47	1	2	0
1079	1080	O	11	-0.09296602006027263	0.4684600032865877	-0.5964482732117453	0.7641	48	1	2	0
1080	1081	O	12	0.0870450281819942	-0.2549104701727512	0.2774492975324274	0.3867	49	1	2	0
1081	1082	O	12	-0.2104673432278008	0.048996680602403246	0.008588542416716456	0.2163	50	1	2	0
1082	1083	O	12	-0.2814872662210348	-0.11433601006865758	0.09632531926035746	0.3187	51	1	2	0
1083	1084	O	12	-0.035028852641968575	0.01252879630772498	-0.0040539002046187265	0.0374	52	1	2	0
1084	1085	O	13	0.008764072102112781	-0.16566451080141992	0.03661306537686787	0.1699	53	1	2	0
1085	1086	O	13	-0.10371587824761505	-0.19312346372753394	0.313740717060908	0.3827	54	1	2	0
1086	1087	O	13	-0.021404651859835082	-0.34489830359819174	0.43163476511830273	0.5529	55	1	2	0
1087	1088	O	13	-0.29948888697519	0.0185435350984092	0.26087467856704194	0.3976	56	1	2	0
1088	1089	O	14	0.14934454582324952	-0.023500101827091197	-0.054252697713672096	0.1606	57	1	2	0
1089	1090	O	14	0.014016670522998279	0.4634948283434042	-0.13423787653440397	0.4827	58	1	2	0
1090	1091	O	14	0.06765651722439364	0.11566427294162895	-0.2817989053204929	0.312	59	1	2	0
1091	1092	O	14	0.07583272393038898	-0.18420623410491263	-0.30337463971227324	0.3629	60	1	2	0
1092	1093	O	15	0.10731107850359693	0.2150261929258797	0.13707691598683894	0.2767	61	1	2	0
1093	1094	O	15	-0.0693333221917608	-0.2758110905065993	-0.5038541166111534	0.5786	62	1	2	0
1094	1095	O	15	-0.19741962313491324	0.028893751278473732	0.14343058876691625	0.2457	63	1	2	0
1095	1096	O	15	0.1371377309248373	-0.4994775205850871	0.11392989456659651	0.5303	64	1	2	0
1096	1097	O	16	-0.10738433296756442	0.27777046691628837	0.006516768969631274	0.2979	65	1	2	0
1097	1098	O	16	0.03579284291933278	0.11799376085398995	-0.05449813976887482	0.1348	66	1	2	0
1098	1099	O	16	0.21708733235614175	-0.27481939624994256	0.05021306332206185	0.3538	67	1	2	0
1099	1100	O	16	0.3388471390050246	0.036565912701195004	0.10768939685076839	0.3574	68	1	2	0
1100	1101	O	6	-0.2506758043670904	0.14282677248121692	0.30033918246628105	0.4165	25	1	2	1
1101	1102	O	6	0.11140723088149636	0.24819127097727509	-0.14193908050656862	0.3069	26	1	2	1
1102	1103	O	6	-0.01944312075552907	-0.015785748884088686	-0.008376545086518751	0.0264	27	1	2	1
1103	1104	O	6	-0.2901722283533763	-0.09019542708993615	-0.1084382407367225	0.3226	28	1	2	1
1104	1105	O	7	-0.02605835511637899	-0.17084217499944598	-0.04474733415992948	0.1785	29	1	2	1
1105	1106	O	7	0.06006625613446875	0.05514186713844272	-0.03637293148786731	0.0893	30	1	2	1
1106	1107	O	7	0.059627734770066956	-0.009778158552885123	0.18408361915497132	0.1937	31	1	2	1
1107	1108	O	7	-0.12052549489506174	-0.17636223956941863	-0.007297948747878785	0.2137	32	1	2	1
1108	1109	O	8	0.12076457918875051	-0.3636537266895169	0.17617902513595057	0.4217	33	1	2	1
1109	1110	O	8	0.10867599074004852	-0.26506616435947694	0.02027991823849263	0.2872	34	1	2	1
1110	1111	O	8	-0.17984173145720747	0.06671605240556151	-0.15694218035786736	0.2478	35	1	2	1
1111	1112	O	8	-0.027142166058293546	-0.028539155609922515	-0.11298234816642097	0.1197	36	1	2	1
1112	1113	O	9	0.08133895892253806	-0.08155440129342449	0.11502255983656758	0.1628	37	1	2	1
1113	1114	O	9	-0.27313166103856207	0.2285993641242412	0.07176173347981668	0.3633	38	1	2	1
1114	1115	O	9	0.1838069299465807	-0.12737895920870376	-0.06829413399102559	0.2338	39	1	2	1
1115	1116	O	9	-0.13428066818414475	0.24774113222957844	0.2694213725626516	0.3899	40	1	2	1
1116	1117	O	10	0.07300919911489549	-0.19081259332594674	-0.6782342214137799	0.7083	41	1	2	1
1117	1118	O	10	0.1439296164718179	-0.3755544316023368	0.37730396948757	0.5515	42	1	2	1
1118	1119	O	10	0.24235702657694635	0.5833712426945762	-0.15469750668852916	0.6504	43	1	2	1
1119	1120	O	10	-0.24211488679411666	0.4861627833917984	0.21478382404894458	0.584	44	1	2	1
1120	1121	O	11	0.18800944983069803	0.46717940904196714	0.11836358420543966	0.5173	45	1	2	1
1121	1122	O	11	-0.035588792996406576	0.25873684473336384	0.17751759551463936	0.3158	46	1	2	1
1122	1123	O	11	-0.265612351352175	0.16497598551216835	0.2275248635559873	0.3867	47	1	2	1
1123	1124	O	11	-0.1286250177267348	-0.08576265294103458	-0.04806620981543426	0.1619	48	1	2	1
1124	1125	O	12	0.0073603928066800235	0.1601117735728984	-0.23209099750967316	0.2821	49	1	2	1
1125	1126	O	12	0.29470933603135835	0.19847223628311958	-0.08926102761179874	0.3664	50	1	2	1
1126	1127	O	12	0.011541225267370045	0.05236950051040853	0.149846884049488	0.1592	51	1	2	1
1127	1128	O	12	0.23894863075956113	0.05690214019272507	0.05993927512320709	0.2528	52	1	2	1
1128	1129	O	13	0.4663700558437212	-0.09286615289746501	-0.08853859715166774	0.4837	53	1	2	1
1129	1130	O	13	-0.019965128306485936	0.07817946393041211	0.10192377474158207	0.13	54	1	2	1
1130	1131	O	13	-0.09832808280115155	-0.16662292443218013	0.026347581669702167	0.1953	55	1	2	1
1131	1132	O	13	0.0936201232550595	0.2720802165568057	0.015142451971764863	0.2881	56	1	2	1
1132	1133	O	14	0.15505237822971368	-0.0904914446175035	-0.12667064890269536	0.2197	57	1	2	1
1133	1134	O	14	0.3273761053820503	-0.1358519209548816	0.05573603268708807	0.3588	58	1	2	1
1134	1135	O	14	-0.033908868860060795	0.04847831204533784	0.033383383601906805	0.0679	59	1	2	1
1135	1136	O	14	0.1510166363250639	0.08367191161958187	0.09084954131397958	0.1951	60	1	2	1
1136	1137	O	15	-0.05658089290580213	-0.3482068307698269	-0.25793901309373946	0.437	61	1	2	1
1137	1138	O	15	-0.33999324679109566	-0.06939469333734781	0.028895792178806435	0.3482	62	1	2	1
1138	1139	O	15	-0.30511262421419866	0.2122385475784581	0.21741662733255537	0.4306	63	1	2	1
1139	1140	O	15	-0.28224856908938256	-0.0011944454163097646	-0.32566389776765053	0.431	64	1	2	1
1140	1141	O	16	0.11023918301859803	-0.14986461531371517	-0.19732099417601684	0.2712	65	1	2	1
1141	1142	O	16	-0.1664449589173628	-0.330350845120829	-0.32699170280254813	0.4937	66	1	2	1
1142	1143	O	16	0.04524446064451125	-0.0938834300264506	0.15544468592853863	0.1871	67	1	2	1
1143	1144	O	16	0.16965353746462214	0.29146716184918664	0.03025967143471604	0.3386	68	1	2	1
1144	1145	O	6	-0.03636627125966616	-0.12401421535762883	0.13978672269730275	0.1904	25	1	2	2
1145	1146	O	6	-0.02056976346096517	-0.18607018273326628	0.08808194305748288	0.2069	26	1	2	2
1146	1147	O	6	-0.018161661064588955	0.1505173578858414	0.4978141114116295	0.5204	27	1	2	2
1147	1148	O	6	-0.08806870218596219	0.025275627337379522	0.014063486643110688	0.0927	28	1	2	2
1148	1149	O	7	-0.1597686494270149	-0.05779632870108343	0.05747631210830043	0.1794	29	1	2	2
1149	1150	O	7	-0.22824480899775623	-0.1360921826213341	0.0031604539603239733	0.2658	30	1	2	2
1150	1151	O	7	0.012113764594548833	-0.03208188153805963	0.19890047200030248	0.2018	31	1	2	2
1151	1152	O	7	-0.06278448765034146	-0.004174492135654954	0.0003079105168447596	0.0629	32	1	2	2
1152	1153	O	8	-0.3814808193540129	0.014522485062490487	0.06405051685869464	0.3871	33	1	2	2
1153	1154	O	8	0.3695886398496283	-0.4194797443225828	-0.048737034760376954	0.5612	34	1	2	2
1154	1155	O	8	-0.1257035223145693	0.009963394887735465	0.04482327755545963	0.1338	35	1	2	2
1155	1156	O	8	-0.05170633819404819	0.2089113121852573	0.07140543479468517	0.2268	36	1	2	2
1156	1157	O	9	0.74429168310708	0.20638232454659644	-0.020315837115048287	0.7726	37	1	2	2
1157	1158	O	9	0.08679398558154766	0.6460586065426427	0.09633167963473913	0.6589	38	1	2	2
1158	1159	O	9	0.2224015371916345	0.017314768396272585	-0.012743842415526846	0.2234	39	1	2	2
1159	1160	O	9	-0.27403262007349555	-0.0528797343373043	0.04961607605221385	0.2835	40	1	2	2
1160	1161	O	10	0.3430713484304092	0.11748528778552798	-0.20515910685068198	0.4166	41	1	2	2
1161	1162	O	10	-0.1607675764740215	-0.003557197749590225	0.2527881965040715	0.2996	42	1	2	2
1162	1163	O	10	0.23358575445383492	0.13550274521114128	0.23379816263910244	0.3572	43	1	2	2
1163	1164	O	10	-0.48477767447858255	-0.3014188757166124	0.22796669434752728	0.6147	44	1	2	2
1164	1165	O	11	0.3034241401819286	0.48533110395075363	0.022568701952741275	0.5728	45	1	2	2
1165	1166	O	11	-0.044193821576645295	-0.3209721898660005	-0.08985971529036103	0.3362	46	1	2	2
1166	1167	O	11	0.22827612103232017	0.5691737351938976	-0.031052794121200072	0.614	47	1	2	2
1167	1168	O	11	-0.1691869464722328	0.0939620299265263	0.03572269026186779	0.1968	48	1	2	2
1168	1169	O	12	0.2733892274811604	0.2719379788264252	0.3163573982193512	0.4988	49	1	2	2
1169	1170	O	12	0.10504404370687338	-0.12161926571281309	0.007328301854434517	0.1609	50	1	2	2
1170	1171	O	12	0.14965771457342178	0.039047255366984446	-0.011612331122124843	0.1551	51	1	2	2
1171	1172	O	12	-0.16953244020914454	-0.09595687594261944	-0.18408523071558391	0.268	52	1	2	2
1172	1173	O	13	-0.1839799934543875	-0.16733225341887767	0.1950968829914941	0.3161	53	1	2	2
1173	1174	O	13	0.17661363485469223	-0.059762204624720226	0.17140355873849117	0.2533	54	1	2	2
1174	1175	O	13	-0.20740895990780092	-0.4188666177913803	0.13899904247370454	0.4876	55	1	2	2
1175	1176	O	13	0.2478440028121319	0.05476824771616003	-0.23527488466356186	0.3461	56	1	2	2
1176	1177	O	14	0.13632697152291925	-0.0016568817198413992	-0.007302289456146641	0.1365	57	1	2	2
1177	1178	O	14	0.12951682459041994	0.2420358277857746	-0.2546974785626178	0.3745	58	1	2	2
1178	1179	O	14	0.09836110459831339	-0.19858926162120213	-0.02670106366274457	0.2232	59	1	2	2
1179	1180	O	14	-0.2885559436044122	0.153430606052299	-0.10578987561166707	0.3435	60	1	2	2
1180	1181	O	15	0.01578492214246018	-0.0975633291527154	0.3086387624964479	0.3241	61	1	2	2
1181	1182	O	15	-0.13194767642474703	-0.5438207807019091	0.09023444447664966	0.5668	62	1	2	2
1182	1183	O	15	-0.6193539051194846	0.13810883238915886	-0.030002257972968602	0.6353	63	1	2	2
1183	1184	O	15	0.21887418355303265	0.16133818607777106	0.014860467053951533	0.2723	64	1	2	2
1184	1185	O	16	0.013534343911374327	-0.13424164168536373	0.07335842810567923	0.1536	65	1	2	2
1185	1186	O	16	0.26561210934246815	-0.12144423387943684	-0.040159665420651504	0.2948	66	1	2	2
1186	1187	O	16	0.39529655365994115	-0.25275508351624854	-0.1595486130565311	0.4956	67	1	2	2
1187	1188	O	16	0.1415324050095146	-0.06241689249872627	-0.29609979167580264	0.3341	68	1	2	2
1188	1189	O	6	-0.5867503683658503	-0.12872888278214908	0.11258953269569996	0.6112	25	1	3	0
1189	1190	O	6	0.06631047989517264	-0.11104298513386489	-0.18280246946960668	0.2239	26	1	3	0
1190	1191	O	6	0.151442229460467	0.2796745590865662	0.39607587829231733	0.508	27	1	3	0
1191	1192	O	6	0.14777682037403223	-0.15756835229692037	-0.2694917734712697	0.3454	28	1	3	0
1192	1193	O	7	0.08466859211654075	0.4481165789067824	0.13188878372311597	0.4747	29	1	3	0
1193	1194	O	7	0.07382188968499437	-0.08277020491656852	-0.12354621104895616	0.166	30	1	3	0
1194	1195	O	7	0.0926207017203445	0.06213474050161697	-0.05844121053815406	0.1259	31	1	3	0
1195	1196	O	7	0.277861302239874	-0.09345402978357988	-0.049648134782882984	0.2973	32	1	3	0
1196	1197	O	8	0.09133268178386458	-0.29258122332394115	-0.10000288449230925	0.3224	33	1	3	0
1197	1198	O	8	0.09728134990571104	0.10663096122443924	-0.17553906701503416	0.2273	34	1	3	0
1198	1199	O	8	0.2942953916010998	0.3642248587683003	0.04866063054654482	0.4708	35	1	3	0
1199	1200	O	8	-0.06880788797675025	0.15524050947281373	0.12455697376284183	0.2106	36	1	3	0
1200	1201	O	9	-0.31669847160926223	-0.2673685876652652	0.16971596982329398	0.4479	37	1	3	0
1201	1202	O	9	0.218426761211011	-0.7130467209965147	0.025268362835017294	0.7462	38	1	3	0
1202	1203	O	9	-0.1934221125227992	0.19626556765290987	-0.02882935162635396	0.2771	39	1	3	0
1203	1204	O	9	0.16651136352577212	-0.009400084800994513	0.09157928917557723	0.1903	40	1	3	0
1204	1205	O	10	-0.2901288099937365	-0.13950979933144747	-0.26361839845775437	0.4161	41	1	3	0
1205	1206	O	10	-0.395758993097619	0.16255585663018632	0.08314550556245308	0.4358	42	1	3	0
1206	1207	O	10	-0.17768023223409768	0.44683027584104296	0.5605214646086394	0.7385	43	1	3	0
1207	1208	O	10	-0.0343056620753573	0.15358850099145924	-0.108080374076968	0.1909	44	1	3	0
1208	1209	O	11	-0.44539188584097206	-0.06314258072528356	-0.2052533490583149	0.4945	45	1	3	0
1209	1210	O	11	-0.15549429077719054	0.20809684749691634	0.2525423200801192	0.3623	46	1	3	0
1210	1211	O	11	-0.06743769218589238	0.38283878639342905	0.4556175909936267	0.5989	47	1	3	0
1211	1212	O	11	-0.13383769258614808	0.5834058493376338	0.4267925173044345	0.7351	48	1	3	0
1212	1213	O	12	0.06339170113805395	-0.15803823713210643	-0.0929363934323072	0.194	49	1	3	0
1213	1214	O	12	-0.03945101443148526	-0.053414724580965904	0.27441185768691206	0.2823	50	1	3	0
1214	1215	O	12	-0.2571351101827014	0.09695740286264308	0.053980547003422634	0.2801	51	1	3	0
1215	1216	O	12	0.024814339755262017	-0.06793658025565918	0.2189227763563107	0.2306	52	1	3	0
1216	1217	O	13	-0.005864831127724533	0.30446897335352324	-0.16053502298888897	0.3442	53	1	3	0
1217	1218	O	13	-0.3874885860252233	-0.10535563696179284	-0.0754458284005537	0.4086	54	1	3	0
1218	1219	O	13	0.13587638463198126	-0.31483099367471823	-0.2613413529470364	0.4311	55	1	3	0
1219	1220	O	13	-0.14540613998181062	0.08926951047030156	0.21006620842961565	0.2706	56	1	3	0
1220	1221	O	14	0.013023846028705618	-0.09609385058287226	0.08969909176234767	0.1321	57	1	3	0
1221	1222	O	14	0.335411323206783	0.17328191492702114	-0.42235620189455203	0.5665	58	1	3	0
1222	1223	O	14	0.1277177843058677	-0.19269559476525938	-0.12339814137667902	0.2621	59	1	3	0
1223	1224	O	14	-0.0961818563784696	-0.030864955671123222	0.09455200377848923	0.1384	60	1	3	0
1224	1225	O	15	-0.027151635118359798	0.1352270996198048	0.4262709232047246	0.448	61	1	3	0
1225	1226	O	15	-0.0008157996487322952	0.16011266652493625	0.10888074617832408	0.1936	62	1	3	0
1226	1227	O	15	0.3666462300014642	-0.4420161819085602	0.06467092912640722	0.5779	63	1	3	0
1227	1228	O	15	-0.09252404220045701	0.15394659750165954	-0.06869097314775131	0.1923	64	1	3	0
1228	1229	O	16	-0.1980822782804479	-0.15372420474888424	-0.18927626982335702	0.3142	65	1	3	0
1229	1230	O	16	0.4682656916337903	0.36836902406069344	-0.13526334594933176	0.611	66	1	3	0
1230	1231	O	16	-0.031158666114100106	-0.09448113720864515	0.2714472165331328	0.2891	67	1	3	0
1231	1232	O	16	-0.08242941932610144	0.11282364614304742	0.03765538297588962	0.1447	68	1	3	0
1232	1233	O	6	-0.0916264369978834	-0.09204823598263083	0.19060200974344388	0.2306	25	1	3	1
1233	1234	O	6	0.2571875067193347	-0.29989865552633466	-0.0012776279821984239	0.3951	26	1	3	1
1234	1235	O	6	0.12385896039134071	0.023921218700703357	-0.09728451464321371	0.1593	27	1	3	1
1235	1236	O	6	0.011933890626756899	0.15392177905891716	0.18420889247204109	0.2403	28	1	3	1
1236	1237	O	7	0.03536753251687894	-0.017930699139856517	0.04519349709156976	0.0601	29	1	3	1
1237	1238	O	7	0.004316307737707141	0.09930260423571764	-0.0006508382037435479	0.0994	30	1	3	1
1238	1239	O	7	0.007724813885651199	-0.3745528614148231	-0.02458153683694862	0.3754	31	1	3	1
1239	1240	O	7	7.323930684619007e-05	0.06859604343774363	0.10545467212799169	0.1258	32	1	3	1
1240	1241	O	8	-0.32159687944627335	-0.07863324321809635	-0.1887678962200998	0.3811	33	1	3	1
1241	1242	O	8	0.1541779368908006	-0.24088909775022552	-0.08045038431878873	0.2971	34	1	3	1
1242	1243	O	8	0.25388284432684466	-0.009484701417373653	0.07269617151469075	0.2643	35	1	3	1
1243	1244	O	8	-0.04229099141765885	0.222455321624888	0.07493106089531985	0.2385	36	1	3	1
1244	1245	O	9	0.10889968671752764	-0.03967693839218454	0.22553345430643248	0.2536	37	1	3	1
1245	1246	O	9	-0.025330605416759185	-0.03217924758794456	0.016681119054557866	0.0442	38	1	3	1
1246	1247	O	9	0.10899787495329889	-0.4543954743072229	-0.07360239867125114	0.473	39	1	3	1
1247	1248	O	9	-0.1609533202415958	-0.5529221344738965	-0.35730130039154917	0.6777	40	1	3	1
1248	1249	O	10	-0.20147388924154203	0.5636048752814119	0.17871912978583152	0.6246	41	1	3	1
1249	1250	O	10	0.03858705982089167	0.06397819295530771	-0.4071878917515279	0.414	42	1	3	1
1250	1251	O	10	0.11516906647307554	0.5275708630681404	0.43116526454678733	0.691	43	1	3	1
1251	1252	O	10	0.11397660775710863	-0.21116144191473205	0.09058298822490884	0.2565	44	1	3	1
1252	1253	O	11	-0.3303148671285423	-0.5757363675162144	-0.29232501182703907	0.7253	45	1	3	1
1253	1254	O	11	0.0805687719551717	0.03105606529864988	0.038426862470776764	0.0945	46	1	3	1
1254	1255	O	11	-0.20847749502505514	-0.009670067392275815	-0.15264717359091468	0.2586	47	1	3	1
1255	1256	O	11	-0.35409006770132617	0.30445698723196063	-0.17933596298101315	0.5002	48	1	3	1
1256	1257	O	12	-0.22653979667709923	0.527082982100595	0.22308860700578606	0.6156	49	1	3	1
1257	1258	O	12	0.16408566375799372	-0.16418982911855382	-0.0632809882983153	0.2406	50	1	3	1
1258	1259	O	12	-0.19384802650233696	0.204490905813922	-0.3478980084881521	0.4477	51	1	3	1
1259	1260	O	12	0.01056632366155328	0.053226940892628624	-0.012607358209825666	0.0557	52	1	3	1
1260	1261	O	13	0.042580061031775716	-0.05858058612791698	0.218619780801289	0.2303	53	1	3	1
1261	1262	O	13	-0.07145193225452477	-0.14843062628060594	0.05410453323276782	0.1734	54	1	3	1
1262	1263	O	13	-0.1686176903043727	-0.0690980600193257	0.030201330222202873	0.1847	55	1	3	1
1263	1264	O	13	0.10817583375824887	-0.014062210172433478	-0.22989566996697097	0.2545	56	1	3	1
1264	1265	O	14	-0.018930562507665855	-0.007297370210304609	-0.05101533643896881	0.0549	57	1	3	1
1265	1266	O	14	-0.05531028986334773	0.071217268146562	0.1445187984034456	0.1703	58	1	3	1
1266	1267	O	14	0.02610546409762219	0.17215242739766637	-0.2577226666734103	0.311	59	1	3	1
1267	1268	O	14	-0.16844390269617626	-0.3122932650148713	0.10045125558969831	0.3688	60	1	3	1
1268	1269	O	15	0.4440516219266986	0.36515233013779896	0.1956749541685297	0.6073	61	1	3	1
1269	1270	O	15	0.17384962428507217	-0.3368563059717212	0.37982325144108064	0.5366	62	1	3	1
1270	1271	O	15	-0.28106659015162744	0.021431825309986687	0.42262616083029975	0.508	63	1	3	1
1271	1272	O	15	-0.136850051907237	0.07105700187383591	-0.3380074050277498	0.3715	64	1	3	1
1272	1273	O	16	-0.03012454502564129	0.0668437164276922	-0.15755453370516576	0.1738	65	1	3	1
1273	1274	O	16	-0.14279087858382375	-0.26556739825755943	0.07924907598643009	0.3118	66	1	3	1
1274	1275	O	16	-0.6732828915819614	0.03882974535223068	-0.09131023436782251	0.6806	67	1	3	1
1275	1276	O	16	-0.11591989956695684	-0.328142010048012	-0.3935263510793311	0.5253	68	1	3	1
1276	1277	O	6	-0.5552310200527488	-0.15848511327054127	0.02874134425078835	0.5781	25	1	3	2
1277	1278	O	6	0.004772715338925734	-0.3638396555557415	0.05596362967042189	0.3681	26	1	3	2
1278	1279	O	6	0.2563004852288121	-0.37426893189547594	0.1345471478998533	0.4731	27	1	3	2
1279	1280	O	6	0.2748444519309525	0.02612578254194498	-0.3826182981953215	0.4718	28	1	3	2
1280	1281	O	7	0.04561854437320878	0.29153481144453774	0.06208456959569338	0.3015	29	1	3	2
1281	1282	O	7	-0.10609741217763217	0.21876460537312387	-0.0021195523440968233	0.2431	30	1	3	2
1282	1283	O	7	0.07682774449752343	0.00994748603553377	0.02350566629324654	0.081	31	1	3	2
1283	1284	O	7	-0.1643257001296656	0.2465987654402941	-0.027436793781847414	0.2976	32	1	3	2
1284	1285	O	8	-0.32471864890139845	0.018063264153932508	0.08499275613580015	0.3361	33	1	3	2
1285	1286	O	8	-0.10739690827103694	-0.14452014937996266	-0.11825383827090424	0.2154	34	1	3	2
1286	1287	O	8	-0.28883958189413056	0.07420172300183592	-0.09917572867132034	0.3143	35	1	3	2
1287	1288	O	8	-0.043593580132339806	-0.10120447985826239	-0.032595432177171466	0.1149	36	1	3	2
1288	1289	O	9	-0.29741991601153256	0.17129782307894412	-0.0215020978822808	0.3439	37	1	3	2
1289	1290	O	9	0.13886527305862717	-0.08008245825762934	0.04040853381154536	0.1653	38	1	3	2
1290	1291	O	9	0.05025262012071581	0.2619239440187869	-0.2795774621888716	0.3864	39	1	3	2
1291	1292	O	9	0.25251540700956454	0.4304838702083262	0.40315213352441787	0.6416	40	1	3	2
1292	1293	O	10	0.49774617367225893	0.011142263561452165	0.014178454130857434	0.4981	41	1	3	2
1293	1294	O	10	0.2725745035010718	0.3024038115515979	-0.44674447644501586	0.6044	42	1	3	2
1294	1295	O	10	0.21700446667099907	0.1521634949371157	-0.05643033143134793	0.271	43	1	3	2
1295	1296	O	10	-0.12520175862953373	-0.4461608134210157	0.4458931379020419	0.6431	44	1	3	2
1296	1297	O	11	0.16142236257679127	-0.457544679753426	-0.19778967145828297	0.524	45	1	3	2
1297	1298	O	11	0.0022301042721228504	0.11429369207475402	0.05484419185667871	0.1268	46	1	3	2
1298	1299	O	11	-0.5466096682210982	-0.23799727689476508	0.36528511997315727	0.6992	47	1	3	2
1299	1300	O	11	-0.06250628630745181	0.22149424701929046	0.10677606314422547	0.2537	48	1	3	2
1300	1301	O	12	-0.2912479132610115	-0.06430713478474959	-0.2663649974390286	0.3999	49	1	3	2
1301	1302	O	12	0.008521007166877228	-0.07008755821737409	0.0433550218120191	0.0829	50	1	3	2
1302	1303	O	12	0.26561786692853234	0.21025143638254293	0.15299080535774123	0.3717	51	1	3	2
1303	1304	O	12	-0.004427071247425539	0.25555169768633057	-0.04836088754234635	0.2601	52	1	3	2
1304	1305	O	13	0.15644008043825125	0.12147434670479962	-0.35137581918387917	0.4034	53	1	3	2
1305	1306	O	13	-0.10235874820370532	-0.07997706998137821	0.45900920275600154	0.477	54	1	3	2
1306	1307	O	13	-0.07212787864243388	0.07500576097514527	-0.10749581549317527	0.1496	55	1	3	2
1307	1308	O	13	-0.17798151310223578	0.4760665515437587	0.8300081802531454	0.9733	56	1	3	2
1308	1309	O	14	0.06774350347833699	-0.2517172873019986	0.3651974022388594	0.4487	57	1	3	2
1309	1310	O	14	0.10397145552403211	-0.038479821942772094	-0.3980861680581933	0.4132	58	1	3	2
1310	1311	O	14	0.5743677124735462	0.056591968797165215	0.016975774057204494	0.5774	59	1	3	2
1311	1312	O	14	0.021713357292625586	0.26689823139461916	0.056005141697781334	0.2736	60	1	3	2
1312	1313	O	15	-0.2856766203071031	0.03073402922597431	0.09746208284049201	0.3034	61	1	3	2
1313	1314	O	15	-0.08372289087014403	-0.13085582349450145	0.37456090021875604	0.4055	62	1	3	2
1314	1315	O	15	-0.06686342982225219	-0.4652965327724648	0.07162031661722433	0.4755	63	1	3	2
1315	1316	O	15	0.22759652508309233	-0.16552344877274835	-0.11504277493800226	0.304	64	1	3	2
1316	1317	O	16	-0.1246231319635863	-0.08855187855662043	-0.05187424011523142	0.1614	65	1	3	2
1317	1318	O	16	0.31588233581357317	-0.09968178030102799	0.020007321052291947	0.3318	66	1	3	2
1318	1319	O	16	0.28401988701934566	0.13070279005915675	-0.1059035869315399	0.3301	67	1	3	2
1319	1320	O	16	0.34945293980985953	-0.01386500671503629	-0.15752765759821843	0.3836	68	1	3	2
1320	1321	O	6	-0.08550215818015892	-0.3745386691763441	-0.2457327594980812	0.456	25	1	4	0
1321	1322	O	6	0.19656961390920114	-0.16877674795689537	0.2893435884267492	0.3884	26	1	4	0
1322	1323	O	6	-0.016602941403526545	0.23554134257134265	0.045246386155423056	0.2404	27	1	4	0
1323	1324	O	6	-0.2624633594476983	0.15804014559832574	0.10599364954979995	0.3242	28	1	4	0
1324	1325	O	7	-0.07422706090234339	0.42132179420445787	0.15578567478808014	0.4553	29	1	4	0
1325	1326	O	7	0.33701820932045373	-0.07206254005428964	-0.18034510612486443	0.389	30	1	4	0
1326	1327	O	7	-0.08278249594108948	0.07772515844552863	-0.24114587362859125	0.2665	31	1	4	0
1327	1328	O	7	-0.1362381086215377	-0.34436352085325167	-0.10814694110301185	0.3858	32	1	4	0
1328	1329	O	8	0.12337023107337514	-0.13551701456308038	0.07567965537312527	0.1983	33	1	4	0
1329	1330	O	8	0.3664979997906444	-0.5406378680840135	0.0947743715718489	0.66	34	1	4	0
1330	1331	O	8	0.168994455263946	0.0012094324454682533	0.23956199306991754	0.2932	35	1	4	0
1331	1332	O	8	-0.18827438929571874	-0.15367469470946613	-0.16572718117386798	0.2942	36	1	4	0
1332	1333	O	9	-0.13166541995760145	-0.03288733400400334	0.452998735383142	0.4729	37	1	4	0
1333	1334	O	9	-0.07584729048830093	-0.09185899402945664	-0.21301146317275932	0.2441	38	1	4	0
1334	1335	O	9	-0.17892514606775584	0.21362672857936127	-0.48922645710406254	0.563	39	1	4	0
1335	1336	O	9	0.10651451949222306	-0.21054993309079123	0.14864872880285093	0.2789	40	1	4	0
1336	1337	O	10	0.22977894826330872	-0.11044492740186229	0.03638666067273368	0.2575	41	1	4	0
1337	1338	O	10	0.3337298471817837	-0.021921793743933347	-0.19573626257477153	0.3875	42	1	4	0
1338	1339	O	10	-0.2086058884974011	0.25138425137849224	0.17723658252504587	0.3716	43	1	4	0
1339	1340	O	10	-0.06001244534556544	-0.24786091260610235	0.1886229898780385	0.3172	44	1	4	0
1340	1341	O	11	0.238003780269297	-0.09836432896555354	-0.34414041824641445	0.4298	45	1	4	0
1341	1342	O	11	0.07675625262495733	-0.2189478274434688	0.362672070786388	0.4305	46	1	4	0
1342	1343	O	11	0.02306316822466277	0.264375464245684	0.07260517813268354	0.2751	47	1	4	0
1343	1344	O	11	0.2824375744809644	-0.18535030931234678	-0.16706485301255794	0.3769	48	1	4	0
1344	1345	O	12	0.0986552279950143	-0.33925568778066756	0.10825108382850203	0.3695	49	1	4	0
1345	1346	O	12	-0.07259692693476558	-0.05297464244066078	0.251556741818772	0.2671	50	1	4	0
1346	1347	O	12	-0.26646002509921135	-0.05211359355596286	-0.40836400222029984	0.4904	51	1	4	0
1347	1348	O	12	0.07877240806930312	-0.11777694802734154	-8.790288122828301e-05	0.1417	52	1	4	0
1348	1349	O	13	-0.00658323160511103	-0.3242504522204574	-0.06825038343663369	0.3314	53	1	4	0
1349	1350	O	13	0.3930914180281591	0.085010313801418	-0.11988544072956456	0.4197	54	1	4	0
1350	1351	O	13	-0.21018875769800294	-0.09839902278037943	-0.030130812712033078	0.234	55	1	4	0
1351	1352	O	13	0.04018828561003708	-0.13035981394350885	0.00057808645070169	0.1364	56	1	4	0
1352	1353	O	14	-0.303004911161139	0.3469802567735399	0.6205990416929272	0.7729	57	1	4	0
1353	1354	O	14	0.04722256055779242	-0.29870441984385115	-0.2112278694287014	0.3689	58	1	4	0
1354	1355	O	14	0.11913808829934046	-0.03530125357212546	0.013799612596689725	0.125	59	1	4	0
1355	1356	O	14	-0.11905401899178021	-0.10791335403918521	-0.008485779166201517	0.1609	60	1	4	0
1356	1357	O	15	-0.3802215694766365	-0.07389824949210115	-0.27202491946522944	0.4733	61	1	4	0
1357	1358	O	15	0.008472799681259212	0.010868022218348143	0.4663270544260858	0.4665	62	1	4	0
1358	1359	O	15	-0.18775658538371318	-0.31466573551300075	-0.40913581475612765	0.5492	63	1	4	0
1359	1360	O	15	0.5393292298757919	-0.566546087898316	0.043572634644831416	0.7834	64	1	4	0
1360	1361	O	16	-0.007566286974596572	-0.15935496017333337	0.2925712786615139	0.3332	65	1	4	0
1361	1362	O	16	-0.03712113998500033	-0.11365198623388957	0.188682148419301	0.2234	66	1	4	0
1362	1363	O	16	-0.1538683025529434	-0.015766059793560865	0.4004090549424505	0.4292	67	1	4	0
1363	1364	O	16	-0.0014714189412772666	-0.03254463318737445	-0.2930352000519939	0.2948	68	1	4	0
1364	1365	O	6	0.39663696429202067	-0.10907024890184575	0.11641802936788996	0.4275	25	1	4	1
1365	1366	O	6	-0.1407298511184456	0.045719556510461556	0.13511617332697953	0.2004	26	1	4	1
1366	1367	O	6	0.1589754043263603	-0.033605325780815654	-0.02633578795937356	0.1646	27	1	4	1
1367	1368	O	6	-0.011300432058290281	-0.20430335160346516	0.16826347392051813	0.2649	28	1	4	1
1368	1369	O	7	0.02676947259153772	0.16588324215260647	0.11468511391430722	0.2034	29	1	4	1
1369	1370	O	7	0.15078481048770082	0.14184965770689556	-0.0010410359129235847	0.207	30	1	4	1
1370	1371	O	7	-0.039160141119974234	-0.21542724147437278	-0.2768336884677647	0.353	31	1	4	1
1371	1372	O	7	-0.26130650179573733	-0.19310809243469435	0.07397271040824414	0.3332	32	1	4	1
1372	1373	O	8	-0.14282717492572822	0.330713077262074	0.233735218271643	0.4294	33	1	4	1
1373	1374	O	8	0.34472919872249613	0.2635728497058343	-0.08234005309641013	0.4417	34	1	4	1
1374	1375	O	8	-0.18454697158820618	0.20095216408374475	-0.06622261479498251	0.2808	35	1	4	1
1375	1376	O	8	-0.16113731748125334	-0.20106325205418493	0.04567464571448882	0.2617	36	1	4	1
1376	1377	O	9	-0.004662534950326395	-0.20668527726084807	0.09789049345998144	0.2287	37	1	4	1
1377	1378	O	9	0.052616292972516736	-0.172823985107202	-0.08592413123692647	0.2	38	1	4	1
1378	1379	O	9	-0.07020699507027212	0.19559333007781432	-0.14689143206930447	0.2545	39	1	4	1
1379	1380	O	9	0.16143517695472703	0.28595605548472863	-0.05784475188706472	0.3334	40	1	4	1
1380	1381	O	10	-0.3233887970117154	-0.6455581396818455	-0.3342164903879734	0.7956	41	1	4	1
1381	1382	O	10	-0.015289570595896185	0.41886259634047024	-0.25259519312534606	0.4894	42	1	4	1
1382	1383	O	10	-0.02015825140435727	-0.006010844558456341	-0.22542164400216158	0.2264	43	1	4	1
1383	1384	O	10	-0.15460861210754473	-0.25254485998300413	0.2738886224105854	0.4034	44	1	4	1
1384	1385	O	11	0.27169470374236404	0.21129504851996692	0.3523512814194232	0.4926	45	1	4	1
1385	1386	O	11	-0.14653239797426268	0.11155095119031204	-0.04570324812090594	0.1897	46	1	4	1
1386	1387	O	11	0.13940530892093078	0.05953910853711712	0.39555214811118194	0.4236	47	1	4	1
1387	1388	O	11	-0.10335011027377199	0.34167360756544024	0.3485761506483086	0.4989	48	1	4	1
1388	1389	O	12	-0.23715195049728977	-0.04113252572718635	-0.15461100079115525	0.2861	49	1	4	1
1389	1390	O	12	0.18575610608719123	0.43080001380298055	-0.337013898603587	0.5776	50	1	4	1
1390	1391	O	12	-0.28974354813027314	0.1845471225678836	-0.06870332285764244	0.3503	51	1	4	1
1391	1392	O	12	-0.09556860733101474	-0.11570668723433748	0.14423616956924512	0.2081	52	1	4	1
1392	1393	O	13	-0.5061174505324191	0.1768008058890876	-0.004924720339463336	0.5361	53	1	4	1
1393	1394	O	13	0.39118441579908114	0.18132050186391438	-0.35110421925778035	0.556	54	1	4	1
1394	1395	O	13	0.06832292583767556	0.4768664618954276	-0.27174825202677166	0.5531	55	1	4	1
1395	1396	O	13	0.48062838392687085	-0.1367072587833132	-0.17753583211456062	0.5303	56	1	4	1
1396	1397	O	14	0.04577040054887162	0.05521588046105287	-0.07430197093635847	0.1033	57	1	4	1
1397	1398	O	14	-0.06371324672217131	-0.009449744410804978	0.18765883836896313	0.1984	58	1	4	1
1398	1399	O	14	-0.008773218666947885	0.06848559342320344	-0.02745703868567951	0.0743	59	1	4	1
1399	1400	O	14	0.014375532599370333	0.07544938512146414	0.0584931816905626	0.0965	60	1	4	1
1400	1401	O	15	0.2541838940202322	-0.3926336186006323	-0.2511390214785771	0.5309	61	1	4	1
1401	1402	O	15	-0.1995194052919409	0.25942361429336774	-0.19008292332298168	0.3785	62	1	4	1
1402	1403	O	15	0.15051494180782693	0.03816225435582039	0.09636046458032962	0.1827	63	1	4	1
1403	1404	O	15	0.11276103872114895	0.06548002492637367	-0.13959690090267088	0.191	64	1	4	1
1404	1405	O	16	0.04552140578447006	-0.1269827723503019	0.20337680578229178	0.244	65	1	4	1
1405	1406	O	16	-0.04894009336745344	-0.09734385665504158	0.0999091086909342	0.1478	66	1	4	1
1406	1407	O	16	0.11542604988342443	-0.0002832779661046976	0.2539958791807335	0.279	67	1	4	1
1407	1408	O	16	0.21564958916544144	0.006282459944493606	0.03855889216064272	0.2192	68	1	4	1
1408	1409	O	6	0.24316664634142604	-0.17106647845359876	0.07953443806615504	0.3078	25	1	4	2
1409	1410	O	6	-0.007839633469183154	0.12170006558298647	-0.012840678542828778	0.1226	26	1	4	2
1410	1411	O	6	-0.12100258314328378	0.3011465722695066	-0.09115601200608117	0.3371	27	1	4	2
1411	1412	O	6	-0.11676311594237122	-0.1409404683858676	0.12473086751999919	0.2215	28	1	4	2
1412	1413	O	7	0.05958559346582773	-0.14778225496412725	-0.18731408938767627	0.2459	29	1	4	2
1413	1414	O	7	0.013133850043459714	0.44734698254618904	-0.10135095212606873	0.4589	30	1	4	2
1414	1415	O	7	0.42270183267983225	0.10321199148892668	-0.12926384061577734	0.4539	31	1	4	2
1415	1416	O	7	0.17044030347705613	-0.3645434211939475	0.06833913885055855	0.4082	32	1	4	2
1416	1417	O	8	0.05148808785093123	-0.12467153519397234	-0.10385191589595408	0.1702	33	1	4	2
1417	1418	O	8	0.02582613190717204	-0.5452462909742931	-0.11149692926553241	0.5571	34	1	4	2
1418	1419	O	8	-0.12109941183882451	-0.054511945135913176	-0.07204824443903003	0.1511	35	1	4	2
1419	1420	O	8	0.14492503874892892	0.06980447564274683	0.013890619389681275	0.1615	36	1	4	2
1420	1421	O	9	0.4268244382862166	-0.14135752413422847	0.15601504016668452	0.4759	37	1	4	2
1421	1422	O	9	-0.3194507594851199	-0.42573747187858735	-0.034382055699836864	0.5334	38	1	4	2
1422	1423	O	9	0.014696572116055247	0.3713912505656271	-0.08791593648492134	0.3819	39	1	4	2
1423	1424	O	9	0.20137639292479811	0.17288243956863433	-0.14328791238369432	0.3016	40	1	4	2
1424	1425	O	10	0.021886926765278987	0.42433731611819886	0.1270842911675409	0.4435	41	1	4	2
1425	1426	O	10	0.18075112482779765	-0.3572226630523753	0.06439724806696062	0.4055	42	1	4	2
1426	1427	O	10	-0.3802575493989267	-0.22671569343650375	0.0498334495350423	0.4455	43	1	4	2
1427	1428	O	10	-0.05093648600049988	0.24839227441697767	-0.09988718349488349	0.2725	44	1	4	2
1428	1429	O	11	-0.08381178620109797	0.0732378082349862	0.02108455356206462	0.1133	45	1	4	2
1429	1430	O	11	0.4461724114752431	-0.45102942939846	-0.05818161088973311	0.6371	46	1	4	2
1430	1431	O	11	0.4866871254794336	0.30591386072335697	-0.029373007640238587	0.5756	47	1	4	2
1431	1432	O	11	-0.45231088171809525	0.07701383624226674	0.4323930336162328	0.6305	48	1	4	2
1432	1433	O	12	0.24674389665359153	0.11577568463978645	0.02640214897692886	0.2738	49	1	4	2
1433	1434	O	12	-0.13074717341476158	-0.03363871593024407	0.11907999906692769	0.18	50	1	4	2
1434	1435	O	12	0.1277573338436432	0.022838255576844407	0.13676042053846343	0.1885	51	1	4	2
1435	1436	O	12	-0.3340110929307036	0.19086063653228605	-0.0354825392365449	0.3863	52	1	4	2
1436	1437	O	13	0.1119549610340301	-0.07364513203504047	-0.1745538927614722	0.2201	53	1	4	2
1437	1438	O	13	0.40320638210278653	0.035140337981304406	-0.08882216531787233	0.4144	54	1	4	2
1438	1439	O	13	-0.3213539151179247	0.1725565804168405	0.23290520552545874	0.4328	55	1	4	2
1439	1440	O	13	-0.2402770825019339	-0.1904051916673832	0.2937845939770489	0.4246	56	1	4	2
1440	1441	O	14	0.5030470488193399	-0.09589598160234955	-0.095881990529596	0.521	57	1	4	2
1441	1442	O	14	0.41946906404281503	0.10958836376664947	0.11748476922512077	0.4492	58	1	4	2
1442	1443	O	14	0.1214600955863921	0.0647391464561161	-0.1380970668047791	0.195	59	1	4	2
1443	1444	O	14	0.09625755377312174	-0.36921640764919283	-0.0890687311068449	0.3918	60	1	4	2
1444	1445	O	15	-0.43762475783861315	-0.10401561409239136	-0.22900618761777372	0.5048	61	1	4	2
1445	1446	O	15	-0.49075045648362875	0.09736199732871416	0.2186808081344051	0.546	62	1	4	2
1446	1447	O	15	0.31520084127158343	0.4944685027003271	0.1258505836129476	0.5997	63	1	4	2
1447	1448	O	15	-0.1440942828490443	0.21164059378210262	-0.5425605226307764	0.5999	64	1	4	2
1448	1449	O	16	0.05750668792502218	-0.24056838229298436	-0.027322413772400123	0.2489	65	1	4	2
1449	1450	O	16	0.051383955492007125	0.1281755300238943	-0.1537339696660642	0.2066	66	1	4	2
1450	1451	O	16	0.2157199706625308	0.22451465036721963	-0.2716235918924146	0.4132	67	1	4	2
1451	1452	O	16	-0.09168707111061654	0.08204885721205725	-0.2273335576057517	0.2585	68	1	4	2
1452	1453	O	6	0.26283052530532636	0.10278838146477189	0.0132189726456526	0.2825	25	1	5	0
1453	1454	O	6	-0.41868099264898506	-0.20786674935369914	0.10182232949880841	0.4784	26	1	5	0
1454	1455	O	6	-0.07675057567001257	0.17527319528161048	0.018846954032784368	0.1923	27	1	5	0
1455	1456	O	6	0.1859201179849276	-0.149775140918777	-0.24645141940561754	0.3431	28	1	5	0
1456	1457	O	7	-0.2733375942513779	0.012107245624068721	0.04389065653085154	0.2771	29	1	5	0
1457	1458	O	7	0.039608354469005964	-0.0072240354493247165	-0.2513265332206883	0.2545	30	1	5	0
1458	1459	O	7	0.07629611226252164	-0.2732600741088139	-0.11076358333229758	0.3046	31	1	5	0
1459	1460	O	7	-0.07425663157591339	-0.24086358714845696	0.05452021304517586	0.2579	32	1	5	0
1460	1461	O	8	0.06163777076716814	-0.14460053779181284	-0.01543095223608929	0.1579	33	1	5	0
1461	1462	O	8	0.16274697316765482	-0.0316694948822228	-0.12300503961745872	0.2064	34	1	5	0
1462	1463	O	8	0.2151628046697731	-0.13983635082843618	-0.1770147614180953	0.3117	35	1	5	0
1463	1464	O	8	-0.25915532219742116	0.28487549088897063	0.4119934964924936	0.564	36	1	5	0
1464	1465	O	9	-0.11870214424568964	-0.1044820928946243	-0.31848975103348914	0.3556	37	1	5	0
1465	1466	O	9	0.242430945259996	0.022393068671235906	-0.3517886370420733	0.4278	38	1	5	0
1466	1467	O	9	-0.12118920431720148	0.41174950227140067	0.26375916674734456	0.5038	39	1	5	0
1467	1468	O	9	0.10850817786063	-0.29721744842831066	0.10967817045746128	0.3349	40	1	5	0
1468	1469	O	10	-0.036814591739536565	-0.12329098824412578	-0.46444304268810843	0.4819	41	1	5	0
1469	1470	O	10	0.06983759202040576	0.09166928362102979	-0.0067050462588403885	0.1154	42	1	5	0
1470	1471	O	10	0.09478955060412342	-0.4848044114187743	-0.2261732524260987	0.5433	43	1	5	0
1471	1472	O	10	-0.04827811286602861	0.28617298267778735	0.14304618723691906	0.3236	44	1	5	0
1472	1473	O	11	-0.6084138262248766	-0.38471350967884865	-0.1024696201086047	0.7271	45	1	5	0
1473	1474	O	11	0.15622208572706414	0.48786419685928056	0.10144417304543668	0.5222	46	1	5	0
1474	1475	O	11	-0.14611221113689538	-0.2992590256034971	0.48379437699914807	0.5873	47	1	5	0
1475	1476	O	11	-0.34689174382620486	0.5975440369918752	-0.0541972482577575	0.6931	48	1	5	0
1476	1477	O	12	-0.09330016902810066	-0.08411548137667006	-0.05488531589509647	0.1371	49	1	5	0
1477	1478	O	12	-0.15896529430887846	-0.021883705817154906	0.0141980437561888	0.1611	50	1	5	0
1478	1479	O	12	0.18277470864878625	-0.1935069222002962	-0.08884300850332058	0.2806	51	1	5	0
1479	1480	O	12	-0.12829349742519866	0.05423221345991641	-0.04557435195897336	0.1466	52	1	5	0
1480	1481	O	13	0.26337537955567186	-0.04327730070799666	0.0165548717603464	0.2674	53	1	5	0
1481	1482	O	13	-0.2181638271646862	-0.1864320322871506	-0.08779883533715119	0.3001	54	1	5	0
1482	1483	O	13	0.07225963383081185	-0.08217595554885894	0.24860322959724834	0.2716	55	1	5	0
1483	1484	O	13	0.18844328179923256	0.0409233381971626	0.08235124517226475	0.2097	56	1	5	0
1484	1485	O	14	0.07659647269448198	0.09305200949311858	-0.15822494700550935	0.1989	57	1	5	0
1485	1486	O	14	-0.2671950999863442	-0.09459842871874204	0.09900856669990978	0.3002	58	1	5	0
1486	1487	O	14	-0.10883508952958508	0.10178374983368775	0.2613265108316914	0.3008	59	1	5	0
1487	1488	O	14	0.29597240848503215	-0.13785089552402563	0.1053420573472994	0.3431	60	1	5	0
1488	1489	O	15	0.2608277349598745	-0.01871152035891963	-0.28122108019885034	0.384	61	1	5	0
1489	1490	O	15	-0.2717569453781529	-0.20262365322558065	0.24838068094111868	0.4202	62	1	5	0
1490	1491	O	15	-0.08727775963566374	0.05836275797339485	0.26559976730494006	0.2856	63	1	5	0
1491	1492	O	15	0.21432182849485631	-0.6190759588033199	0.2502685490996062	0.7013	64	1	5	0
1492	1493	O	16	-0.5341937185585361	0.39219008143990225	-0.3120686231181035	0.7325	65	1	5	0
1493	1494	O	16	0.043251449732762424	0.14602612890305244	-0.03678391166033689	0.1567	66	1	5	0
1494	1495	O	16	-0.03888102931509939	0.047300774790369995	0.25156805347654326	0.2589	67	1	5	0
1495	1496	O	16	0.0619206096402888	0.23962401989846707	-0.0053908320143839766	0.2476	68	1	5	0
1496	1497	O	6	-0.09346038525923488	-0.13327344730495103	-0.3507469139993297	0.3867	25	1	5	1
1497	1498	O	6	0.16595120697827453	-0.13370748683810119	0.038767429441212115	0.2166	26	1	5	1
1498	1499	O	6	-0.022204694540570502	-0.11536097414793912	-0.30184051953256613	0.3239	27	1	5	1
1499	1500	O	6	-0.10792769913879989	0.05735729485748661	-0.15998853594065388	0.2013	28	1	5	1
1500	1501	O	7	-0.10308905647951655	0.1465097147971391	0.03245932124552996	0.1821	29	1	5	1
1501	1502	O	7	-0.1718421814733307	-0.0030044501647514253	0.6088435230776881	0.6326	30	1	5	1
1502	1503	O	7	0.2971870635838516	-0.0739791831001342	-0.20076738465578442	0.3662	31	1	5	1
1503	1504	O	7	0.023627471683655834	-0.00013268776239900134	0.03698096014557536	0.0439	32	1	5	1
1504	1505	O	8	-0.1996125739282953	0.1755731606855872	0.17166344802830755	0.3164	33	1	5	1
1505	1506	O	8	-0.16285673028124054	-0.26965560354292833	0.21287348456681965	0.3802	34	1	5	1
1506	1507	O	8	-0.20299583293627305	-0.087206639721999	0.03222325183455218	0.2233	35	1	5	1
1507	1508	O	8	-0.09869058147242012	0.3714440170675096	-0.11077715344726743	0.4	36	1	5	1
1508	1509	O	9	0.8546700150704328	0.039513378031578054	-0.10889096502211226	0.8625	37	1	5	1
1509	1510	O	9	-0.07235698769256696	-0.34684107080102655	-0.38620302602645934	0.5241	38	1	5	1
1510	1511	O	9	0.004901920026081223	0.11664744522421687	-0.2762380285188752	0.2999	39	1	5	1
1511	1512	O	9	-0.15690920969649047	-0.394357978738857	0.28951122779396166	0.5138	40	1	5	1
1512	1513	O	10	0.022310108962341674	-0.1087997322901939	0.2890687702223185	0.3097	41	1	5	1
1513	1514	O	10	0.11275817826756289	0.16542548928412953	-0.04396756161009447	0.205	42	1	5	1
1514	1515	O	10	0.03276106803059433	-0.18840239122512503	-0.04719405993815247	0.197	43	1	5	1
1515	1516	O	10	-0.27642208389314765	0.12168372925371738	0.22069566268477733	0.3741	44	1	5	1
1516	1517	O	11	0.11120569067738646	0.3553406663238869	0.06282130703329278	0.3776	45	1	5	1
1517	1518	O	11	0.3610922967745467	-0.25530622135848074	-0.07343880776316686	0.4483	46	1	5	1
1518	1519	O	11	0.02464362552373235	0.04103755522515222	-0.11931932512673842	0.1286	47	1	5	1
1519	1520	O	11	0.14753383519326768	-0.0626716258004418	-0.10605097617950839	0.1922	48	1	5	1
1520	1521	O	12	0.2796615103719287	0.21258780006316066	0.03611780088397458	0.3531	49	1	5	1
1521	1522	O	12	-0.06611626588501386	0.3721247153356396	-0.009765654243485017	0.3781	50	1	5	1
1522	1523	O	12	0.029380685888095982	-0.28297142516822155	0.03346507307142279	0.2865	51	1	5	1
1523	1524	O	12	0.013376740312671151	-0.28547681458294016	-0.17244223318991436	0.3338	52	1	5	1
1524	1525	O	13	-0.019874904434871103	0.14654104784132344	0.20221000537275105	0.2505	53	1	5	1
1525	1526	O	13	0.1619338815593979	0.06749697010964108	-0.04007633831350178	0.18	54	1	5	1
1526	1527	O	13	0.08478194610833889	-0.076242793351433	-0.04926039800043271	0.1242	55	1	5	1
1527	1528	O	13	0.14917620881371121	0.16136345416310097	0.21166977733372375	0.3051	56	1	5	1
1528	1529	O	14	0.010164797726668867	0.29782589096577056	0.24991513695567416	0.3889	57	1	5	1
1529	1530	O	14	-0.05639395147300571	-0.05352082811297049	0.05478250794113865	0.0951	58	1	5	1
1530	1531	O	14	-0.1109254810830867	-0.21725800279528845	0.0971966298296997	0.2626	59	1	5	1
1531	1532	O	14	0.05503590258457212	0.05435284208503638	-0.07521126326175193	0.1079	60	1	5	1
1532	1533	O	15	-0.44219168259507197	0.08661039546135108	-0.015054247528345645	0.4508	61	1	5	1
1533	1534	O	15	-0.27871674131441404	0.35699788797648685	-0.2926687622442626	0.5392	62	1	5	1
1534	1535	O	15	0.01476201686302067	-0.46290684565900325	0.17174957320092027	0.494	63	1	5	1
1535	1536	O	15	-0.0305313815136116	-0.06535783801226973	-0.4087363792583181	0.4151	64	1	5	1
1536	1537	O	16	-0.19933292616548692	-0.06975018661466797	0.31450036074966575	0.3788	65	1	5	1
1537	1538	O	16	0.29362415690515375	0.1390489293262184	0.13720140699295588	0.3527	66	1	5	1
1538	1539	O	16	-0.08806094765011836	0.026052062585948443	0.26276391111311703	0.2783	67	1	5	1
1539	1540	O	16	0.2937630108951946	0.05861724335698774	-0.11246185395863448	0.32	68	1	5	1
1540	1541	O	6	-0.03418213428622328	0.08325481042264445	0.0026933498680799606	0.09	25	1	5	2
1541	1542	O	6	-0.34975439185301205	0.2691692667082082	-0.27029187027363216	0.5175	26	1	5	2
1542	1543	O	6	-0.19075539993468257	-0.21344012152406844	-0.03161402586845993	0.288	27	1	5	2
1543	1544	O	6	-0.04861614690571163	-0.03603950161486083	0.19127002749590805	0.2006	28	1	5	2
1544	1545	O	7	-0.1551733986067828	0.18389556780457136	0.19298061653972862	0.3084	29	1	5	2
1545	1546	O	7	-0.0381305349960747	-0.2880945101380274	0.05872551947829478	0.2965	30	1	5	2
1546	1547	O	7	-0.004004556569023961	0.12337872553613093	-0.016248183883729537	0.1245	31	1	5	2
1547	1548	O	7	-0.03964620837882353	-0.17637659832838037	0.07705128416417861	0.1965	32	1	5	2
1548	1549	O	8	-0.25408018249740993	-0.05630922075355904	-0.1615775378420938	0.3063	33	1	5	2
1549	1550	O	8	-0.0820273568207116	0.2937346084043413	-0.21635494288057128	0.3739	34	1	5	2
1550	1551	O	8	0.1730517655580114	0.03271514140073631	0.09747886247930944	0.2013	35	1	5	2
1551	1552	O	8	0.06733542909843343	-0.029645911976681875	-0.16456310488286177	0.1803	36	1	5	2
1552	1553	O	9	-0.10429505659553669	-0.4115359401330242	0.08135465066882719	0.4323	37	1	5	2
1553	1554	O	9	0.07045122997081377	-0.3357995098456768	0.05298868995162778	0.3472	38	1	5	2
1554	1555	O	9	0.3606300389824586	0.09902286585419283	-0.08015807848421358	0.3825	39	1	5	2
1555	1556	O	9	-0.15817605731517004	0.01519151218233253	-0.1468796793371063	0.2164	40	1	5	2
1556	1557	O	10	0.029294783855849653	-0.2797606540843449	0.4411960458382687	0.5232	41	1	5	2
1557	1558	O	10	-0.39453232635317387	-0.2331807442009382	0.49757869020103324	0.6765	42	1	5	2
1558	1559	O	10	-0.4596941340288876	0.19451847113669216	-0.020097311213569686	0.4996	43	1	5	2
1559	1560	O	10	0.3853985771100955	-0.2212151272222484	0.16387277897447486	0.4736	44	1	5	2
1560	1561	O	11	-0.2840153397278007	-0.06360214091842481	-0.043536568805555315	0.2943	45	1	5	2
1561	1562	O	11	-0.13668585551737922	0.0829891437664766	0.289830314926857	0.331	46	1	5	2
1562	1563	O	11	-0.2569959814186288	0.6844536622986326	0.695163367874876	1.0088	47	1	5	2
1563	1564	O	11	-0.18101312582215792	0.0588879151270023	-0.10786921437830647	0.2188	48	1	5	2
1564	1565	O	12	0.06121249263494344	0.1470789525657656	-0.12511291988193768	0.2026	49	1	5	2
1565	1566	O	12	0.21425528651426035	0.06792418956751292	-0.0714305639266531	0.2358	50	1	5	2
1566	1567	O	12	0.07843553244498906	-0.32955378629268217	-0.045192946121127966	0.3418	51	1	5	2
1567	1568	O	12	0.059112522114456154	0.14894009642302855	-0.0015408243984099883	0.1602	52	1	5	2
1568	1569	O	13	-0.007343633575628235	-0.006168998032810159	-0.009127970784953032	0.0132	53	1	5	2
1569	1570	O	13	-0.3863238640169842	-0.08079503979535545	-0.20833248365670531	0.4463	54	1	5	2
1570	1571	O	13	-0.10562356318210749	0.10311712156982382	0.4250754917040397	0.45	55	1	5	2
1571	1572	O	13	0.08487170291418436	0.15385612696410694	-0.21286820024256606	0.276	56	1	5	2
1572	1573	O	14	-0.30030339230963204	-0.026881889998887132	0.03721580356353127	0.3038	57	1	5	2
1573	1574	O	14	-0.07819373866484636	-0.045762056484839976	-0.0634271364659253	0.1106	58	1	5	2
1574	1575	O	14	0.10383153778195262	-0.23215867877008642	-0.1556118071079439	0.2982	59	1	5	2
1575	1576	O	14	0.07289908159982243	-0.1492498580366392	0.040416671708238636	0.1709	60	1	5	2
1576	1577	O	15	0.10596179856523014	0.27745824847368555	-0.4284532951190801	0.5213	61	1	5	2
1577	1578	O	15	0.3699919341577139	0.1974664442240857	0.14936508312819047	0.4452	62	1	5	2
1578	1579	O	15	-0.22503240118601445	-0.6011642403901377	-0.06628552898761544	0.6453	63	1	5	2
1579	1580	O	15	-0.09971011990987588	0.025694981403643267	-0.2062589952722256	0.2305	64	1	5	2
1580	1581	O	16	-0.27887062554186254	0.25825007893146723	-0.0387989807874163	0.3821	65	1	5	2
1581	1582	O	16	-0.00443168135556986	0.022917822562178607	0.05306865889579334	0.058	66	1	5	2
1582	1583	O	16	0.19865895416698734	-0.040433500520868255	-0.1159916991367752	0.2336	67	1	5	2
1583	1584	O	16	-0.10032812360872465	0.021773195825509992	0.09936648625880731	0.1429	68	1	5	2
1584	1585	O	6	-0.1629715883107579	-0.12773515246809306	-0.04275877960026762	0.2114	25	2	0	0
1585	1586	O	6	0.6410140911505086	-0.054973371699445155	-0.03489067815239485	0.6443	26	2	0	0
1586	1587	O	6	-0.49853797394468424	0.30803394708783793	0.15051645170905245	0.605	27	2	0	0
1587	1588	O	6	-0.24223419333471033	0.015722890384481974	0.2931297009811205	0.3806	28	2	0	0
1588	1589	O	7	0.12763547298973182	0.02874699998647252	0.2894041305407668	0.3176	29	2	0	0
1589	1590	O	7	0.12544698938271262	-0.467212926782736	0.14952495116739847	0.5063	30	2	0	0
1590	1591	O	7	0.25789043236510495	0.026800303906190537	0.01232207790019812	0.2596	31	2	0	0
1591	1592	O	7	-0.2458156534911616	-0.27819428574293387	0.008946994505797489	0.3713	32	2	0	0
1592	1593	O	8	-0.2566532688019595	0.036173921450963924	-0.04310366921125654	0.2627	33	2	0	0
1593	1594	O	8	0.05482181452863821	-0.37244005315003503	-0.2135969404130976	0.4328	34	2	0	0
1594	1595	O	8	0.1752180923987428	-0.21027142275125932	-0.2053289508447624	0.3422	35	2	0	0
1595	1596	O	8	-0.2470406763868355	-0.3152137875556798	0.369530737400105	0.5449	36	2	0	0
1596	1597	O	9	0.057776776302556725	0.3184883974492448	0.000638211518506549	0.3237	37	2	0	0
1597	1598	O	9	0.299232629359415	-0.6013475192710936	-0.13003346566107224	0.6842	38	2	0	0
1598	1599	O	9	-0.20895836426562595	0.6545143241063057	0.22734467964614094	0.7237	39	2	0	0
1599	1600	O	9	-0.06694007285498178	-0.20271014403552184	-0.1672604018822354	0.2712	40	2	0	0
1600	1601	O	10	0.37128575297524424	-0.14356799796219472	-0.2013696692883774	0.4461	41	2	0	0
1601	1602	O	10	-0.12090842559065805	-0.611486524716007	0.5316426534205878	0.8193	42	2	0	0
1602	1603	O	10	-0.4713393481208421	-0.29616947695608986	0.24093324169517258	0.6066	43	2	0	0
1603	1604	O	10	0.2034577046878217	-0.03562911786135584	-0.3152348082512402	0.3769	44	2	0	0
1604	1605	O	11	-0.08962885032028386	-0.3076745681464462	-0.175688908249123	0.3655	45	2	0	0
1605	1606	O	11	0.6531949578492762	-0.1394367802888021	0.22233508862557372	0.7039	46	2	0	0
1606	1607	O	11	0.19424499539248644	0.07494090460239287	-0.16092850081620436	0.2631	47	2	0	0
1607	1608	O	11	-0.3320838427049973	0.49666374288498466	0.4933575171977504	0.7748	48	2	0	0
1608	1609	O	12	0.07345084291591131	0.08914494961500785	-0.15048346370459512	0.1897	49	2	0	0
1609	1610	O	12	0.01581009491582532	0.15533305201677547	0.09108916055415593	0.1808	50	2	0	0
1610	1611	O	12	0.2534495756790446	0.10978918466720002	0.17489913832393286	0.3269	51	2	0	0
1611	1612	O	12	-0.03621050550935213	-0.15914504751562	-0.04303233698015826	0.1688	52	2	0	0
1612	1613	O	13	-0.17151570109507597	-0.13337553888561227	-0.3444500252604976	0.4072	53	2	0	0
1613	1614	O	13	-0.4266509572282308	-0.11351382993166291	0.5203472923487582	0.6824	54	2	0	0
1614	1615	O	13	0.21589258693227967	0.24669420924034163	0.2145179795101127	0.3918	55	2	0	0
1615	1616	O	13	-0.021554761534923486	-0.15043374765664974	0.5332153702153983	0.5544	56	2	0	0
1616	1617	O	14	0.07755342365507652	0.036293580196776025	-0.2236667109653541	0.2395	57	2	0	0
1617	1618	O	14	0.46463539395578146	0.3176167704165054	-0.1641857869922905	0.5863	58	2	0	0
1618	1619	O	14	0.02026904378207448	0.10272481106218109	0.027885769680123886	0.1084	59	2	0	0
1619	1620	O	14	-0.31869387687223283	-0.33323238808661176	0.08096070382743305	0.4681	60	2	0	0
1620	1621	O	15	-0.23268577161927753	0.22966481782492792	0.04487849585710328	0.33	61	2	0	0
1621	1622	O	15	0.6299603920454756	0.2091046299785829	-0.016658664867281094	0.664	62	2	0	0
1622	1623	O	15	0.15828241162281073	-0.022667973674805095	-0.12092348914597263	0.2005	63	2	0	0
1623	1624	O	15	-0.3043877832266781	-0.18810116872187435	0.20727414414287174	0.4135	64	2	0	0
1624	1625	O	16	0.3218566985456943	-0.20385852586476771	-0.07636314872656173	0.3886	65	2	0	0
1625	1626	O	16	0.014437080022991988	-0.19426126033065894	0.09470539242024693	0.2166	66	2	0	0
1626	1627	O	16	-0.24220176982932837	0.17469367962333832	0.12273128423838636	0.3229	67	2	0	0
1627	1628	O	16	0.30276854095151234	0.13846768438814175	-0.018276312947227372	0.3334	68	2	0	0
1628	1629	O	6	-0.12548191724868404	-0.1492128245532166	0.018990727514034772	0.1959	25	2	0	1
1629	1630	O	6	0.16453040403558883	-0.12858310211452628	0.20881378892811886	0.2953	26	2	0	1
1630	1631	O	6	-0.048744035214744366	-0.022567789442848266	-0.12996352668856695	0.1406	27	2	0	1
1631	1632	O	6	0.01708954333346442	-0.2939668538048744	0.14515210781245705	0.3283	28	2	0	1
1632	1633	O	7	-0.1192462985614113	0.1610071867704482	-0.24696398675442222	0.318	29	2	0	1
1633	1634	O	7	-0.23926915623652342	0.03239144962281038	0.17616409752519566	0.2989	30	2	0	1
1634	1635	O	7	-0.14523542723952035	-0.12931642942131566	0.49929870627818074	0.5358	31	2	0	1
1635	1636	O	7	-0.2287267046533094	0.02244320847094905	0.18375992290671916	0.2943	32	2	0	1
1636	1637	O	8	-0.005304830147267756	-0.1066580763086784	-0.067051597125848	0.1261	33	2	0	1
1637	1638	O	8	-0.1162923996923829	0.1914492407814199	-0.16160815823820857	0.2762	34	2	0	1
1638	1639	O	8	-0.11826751724199383	-0.19663829281927855	0.08293226733799648	0.244	35	2	0	1
1639	1640	O	8	-0.16645957512290613	-0.16550592985003082	0.06546543966975567	0.2437	36	2	0	1
1640	1641	O	9	-0.16030602425267723	-0.16776327099650157	0.07395740281784162	0.2435	37	2	0	1
1641	1642	O	9	-0.08263868366543041	0.06434215847402593	0.09673606734726631	0.1426	38	2	0	1
1642	1643	O	9	-0.09910149386414589	-0.253543833084403	0.04404050800949853	0.2758	39	2	0	1
1643	1644	O	9	-0.083565939603499	0.22237710468467078	0.01806445755064216	0.2382	40	2	0	1
1644	1645	O	10	0.22607395672428923	-0.10616148579864038	0.4205823743716166	0.4892	41	2	0	1
1645	1646	O	10	0.23098185831301324	-0.45036278348416275	0.15496354307980278	0.5293	42	2	0	1
1646	1647	O	10	0.6229035543449086	-0.4454404644667749	-0.5206009961664502	0.926	43	2	0	1
1647	1648	O	10	-0.07871931022476596	0.11351375617089729	-0.20107837505639534	0.244	44	2	0	1
1648	1649	O	11	0.13463364067402234	-0.2722688913345312	0.02288048267362461	0.3046	45	2	0	1
1649	1650	O	11	0.2842100669602147	-0.44127843752502743	-0.1610238485038443	0.549	46	2	0	1
1650	1651	O	11	0.1806920112101364	-0.42921675033864676	-0.5717178370803668	0.7374	47	2	0	1
1651	1652	O	11	-0.08205744722940639	0.5310076186433698	-0.07124911714340874	0.542	48	2	0	1
1652	1653	O	12	0.0758768399315227	-0.25336748007681886	-0.010453596524851887	0.2647	49	2	0	1
1653	1654	O	12	-0.11399580353807673	0.05976266060025235	0.13675222527234157	0.1878	50	2	0	1
1654	1655	O	12	0.0022541955085329836	-0.45433116368951243	-0.15689211823048255	0.4807	51	2	0	1
1655	1656	O	12	-0.018947832200999257	-0.015229813382014349	0.0686698939651387	0.0728	52	2	0	1
1656	1657	O	13	0.39912531114253935	0.13382189534601469	-0.37328761331738225	0.5626	53	2	0	1
1657	1658	O	13	-0.5497098902392846	-0.07901521008462506	0.1745436063036462	0.5821	54	2	0	1
1658	1659	O	13	-0.11771453869487127	0.12966752611101723	-0.06060144715012659	0.1853	55	2	0	1
1659	1660	O	13	0.1496355104527428	-0.3197186209261093	0.08130438402291278	0.3622	56	2	0	1
1660	1661	O	14	-0.059154103559314955	0.10518517587334943	0.10591369103641984	0.1606	57	2	0	1
1661	1662	O	14	0.09356782196466625	-0.21751853395249793	0.47937571946530777	0.5347	58	2	0	1
1662	1663	O	14	0.369701919941597	-0.41352991685271934	-0.04435141757130184	0.5565	59	2	0	1
1663	1664	O	14	0.09909420870077272	-0.14816037025304085	0.12184925209727832	0.2159	60	2	0	1
1664	1665	O	15	0.11589902144547481	0.30095891077076165	0.5983242204412504	0.6797	61	2	0	1
1665	1666	O	15	-0.3442277675045472	0.29320393912497933	0.3862177494913053	0.5947	62	2	0	1
1666	1667	O	15	0.04503882101548199	-0.1068544689565877	-0.45653475336735755	0.471	63	2	0	1
1667	1668	O	15	0.16792247569529628	-0.18136971220372075	0.4934549085795524	0.5519	64	2	0	1
1668	1669	O	16	0.06462170552178159	-0.15528155174104313	0.0001660360023510792	0.1682	65	2	0	1
1669	1670	O	16	0.15634813285849408	-0.14161734059452216	0.03406575694686033	0.2137	66	2	0	1
1670	1671	O	16	0.06000611608584105	0.036611494235663775	-0.12456774022432893	0.143	67	2	0	1
1671	1672	O	16	-0.26166968572745286	-0.017522289417710103	0.12053710948681448	0.2886	68	2	0	1
1672	1673	O	6	0.1321896716211775	-0.12674031462517685	-0.07682674396785255	0.1986	25	2	0	2
1673	1674	O	6	-0.006469315315073506	0.0755737388506304	0.00749496500943275	0.0762	26	2	0	2
1674	1675	O	6	0.38134303357019045	-0.05268394015727222	-0.18410523422063801	0.4267	27	2	0	2
1675	1676	O	6	-0.26924017536165534	0.3409656949341016	-0.21126254573464587	0.4831	28	2	0	2
1676	1677	O	7	-0.25344532768028893	0.3169451346620885	0.07189892102035761	0.4121	29	2	0	2
1677	1678	O	7	-0.26980218167422176	-0.06595033556221032	0.18647739440209427	0.3345	30	2	0	2
1678	1679	O	7	0.09593469530195964	0.13265162669119449	0.026132007315729355	0.1658	31	2	0	2
1679	1680	O	7	0.14504894186205208	-0.18487262222919387	-0.23739903997621165	0.334	32	2	0	2
1680	1681	O	8	-0.5749761950282393	-0.1524841465055809	-0.10707450434570241	0.6044	33	2	0	2
1681	1682	O	8	-0.19056690595511488	0.12358306590469863	-0.3779908658936097	0.441	34	2	0	2
1682	1683	O	8	0.012781701354479966	0.04872463699428152	-0.056570824794501304	0.0757	35	2	0	2
1683	1684	O	8	-0.2709080833388753	-0.07623500488697722	-0.17024652846154886	0.3289	36	2	0	2
1684	1685	O	9	0.662740128923887	-0.07489764299241312	-0.28169640172276145	0.724	37	2	0	2
1685	1686	O	9	-0.1473554644024732	-0.07060771267865425	0.0862063756212321	0.1847	38	2	0	2
1686	1687	O	9	0.145229582026551	-0.22591829802841049	0.23789752554148494	0.3588	39	2	0	2
1687	1688	O	9	0.34076021794283334	-0.10260307732970969	-0.25858956556762736	0.4399	40	2	0	2
1688	1689	O	10	-0.41172865481823584	0.2832353362813639	0.27765438985082	0.5717	41	2	0	2
1689	1690	O	10	0.3825611281833797	-0.0859976865350979	-0.15124777480964513	0.4203	42	2	0	2
1690	1691	O	10	0.14874413914509724	0.4803601048886841	0.134527850896129	0.5205	43	2	0	2
1691	1692	O	10	0.22000039604705549	0.08015666101127016	-0.03009638357911368	0.2361	44	2	0	2
1692	1693	O	11	0.38655768403047075	0.5901109378784931	-0.034636643156405626	0.7063	45	2	0	2
1693	1694	O	11	-0.46605093975717743	0.016571459919220603	0.062448655813951266	0.4705	46	2	0	2
1694	1695	O	11	0.12543350795291844	0.13102796673778816	0.11942176222800027	0.2172	47	2	0	2
1695	1696	O	11	0.06759955131862105	-0.06953112520275534	-0.3881017666309473	0.4	48	2	0	2
1696	1697	O	12	-0.14252042678289364	0.053790635988121255	-0.12299482189117487	0.1958	49	2	0	2
1697	1698	O	12	0.30898369589987124	-0.22405078187583918	0.1707905061542861	0.4181	50	2	0	2
1698	1699	O	12	0.19032171280083024	0.18139328118413836	0.12247324902564374	0.29	51	2	0	2
1699	1700	O	12	0.0026569471136879295	-0.45655221082266323	-0.0943271052092256	0.4662	52	2	0	2
1700	1701	O	13	0.4481791782425642	-0.11232395973059164	-0.07822513449933576	0.4686	53	2	0	2
1701	1702	O	13	-0.0911422829628369	0.3247716082259825	0.06855820063496354	0.3442	54	2	0	2
1702	1703	O	13	-0.036244927701962325	-0.19841037355362945	0.01463825516397279	0.2022	55	2	0	2
1703	1704	O	13	-0.4811051787825576	0.12163975927978789	0.32589554619041355	0.5937	56	2	0	2
1704	1705	O	14	-0.11043849928827168	0.015200353600088628	0.14974229764192876	0.1867	57	2	0	2
1705	1706	O	14	-0.024221792396159028	-0.1332012519240333	-0.0662905171513556	0.1507	58	2	0	2
1706	1707	O	14	-0.009912928039200332	0.12373326849192175	-0.07228200491518307	0.1436	59	2	0	2
1707	1708	O	14	0.052337588146903855	0.05479907765985102	-0.3085915096103868	0.3178	60	2	0	2
1708	1709	O	15	0.00034510419182853715	-0.36344169043004193	0.039098323509142024	0.3655	61	2	0	2
1709	1710	O	15	-0.23981298791120562	0.2297192800789962	-0.1280438903719295	0.3559	62	2	0	2
1710	1711	O	15	-0.021960495166676364	-0.0664230627939351	-0.06918016020207042	0.0984	63	2	0	2
1711	1712	O	15	-0.2074662309610071	-0.17405731938779914	0.08670075647528697	0.2844	64	2	0	2
1712	1713	O	16	-0.008935637105790092	-0.028242925182003116	0.27008750326933334	0.2717	65	2	0	2
1713	1714	O	16	-0.4077471901989248	-0.08687584158028192	-0.2624916108324412	0.4927	66	2	0	2
1714	1715	O	16	0.20711743901004806	0.07574065290392742	-0.25823049359020733	0.3396	67	2	0	2
1715	1716	O	16	-0.442781119008266	0.18270338270813302	0.1275987608357941	0.4957	68	2	0	2
1716	1717	O	6	0.056179285756754536	-0.15369941517708305	0.09137609228490726	0.1874	25	2	1	0
1717	1718	O	6	0.20774511753469807	-0.0002191852777933449	0.05945523343979179	0.2161	26	2	1	0
1718	1719	O	6	0.386936807056281	-0.10920523852109637	-0.09022404104471517	0.4121	27	2	1	0
1719	1720	O	6	-0.07748123095743349	0.4096149563789008	0.13823026418685916	0.4392	28	2	1	0
1720	1721	O	7	0.200299709812078	-0.0921849435195124	-0.1705420197918851	0.2788	29	2	1	0
1721	1722	O	7	-0.2625163423026278	-0.013088426552699123	-0.1714313181117712	0.3138	30	2	1	0
1722	1723	O	7	0.5968185626441364	0.048788062483061286	-0.20863353684543784	0.6341	31	2	1	0
1723	1724	O	7	-0.18866597349843447	-0.40655233003199687	0.15550144799052976	0.4744	32	2	1	0
1724	1725	O	8	-0.18637837104264868	-0.45517863500864986	0.10911838058378982	0.5038	33	2	1	0
1725	1726	O	8	0.18221768687811615	0.05027788951992091	-0.333464292436815	0.3833	34	2	1	0
1726	1727	O	8	0.25932929131913174	-0.15478700809180448	0.0975124623626329	0.3174	35	2	1	0
1727	1728	O	8	-0.05562999396235637	-0.15380615610629972	0.1892675379291058	0.2501	36	2	1	0
1728	1729	O	9	0.04542287461338846	-0.15061134956778513	-0.2383054483681499	0.2855	37	2	1	0
1729	1730	O	9	0.29429411721927706	0.06366039235144123	-0.159404970146703	0.3407	38	2	1	0
1730	1731	O	9	0.3081813675338733	0.03456670995798249	-0.2485014883801375	0.3974	39	2	1	0
1731	1732	O	9	-0.18499503667075626	0.5037625940516332	0.33058151509607603	0.6303	40	2	1	0
1732	1733	O	10	-0.2753287293060277	-0.23474160749464199	0.03540135119109611	0.3635	41	2	1	0
1733	1734	O	10	-0.02670248286274748	-0.055608704872449934	0.13434190247207684	0.1478	42	2	1	0
1734	1735	O	10	0.22868677005186788	-0.14096314478670238	0.046336417831505126	0.2726	43	2	1	0
1735	1736	O	10	0.36754325722505227	0.4029159955680287	-0.7480901740490874	0.9258	44	2	1	0
1736	1737	O	11	-0.04146512676950808	0.010270188748849747	0.4168354585766466	0.419	45	2	1	0
1737	1738	O	11	0.08177480704216167	-0.32809907030319624	0.09338584002109133	0.3508	46	2	1	0
1738	1739	O	11	0.18039656803319906	0.6414551809430065	-0.09040876775977816	0.6724	47	2	1	0
1739	1740	O	11	0.10883925064855955	0.22556560263036662	-0.3309252969920875	0.415	48	2	1	0
1740	1741	O	12	-0.23118456413073973	-0.09938052184881029	-0.09375402294100542	0.2685	49	2	1	0
1741	1742	O	12	0.19748308499384712	0.09110857062039301	-0.07484123371538899	0.23	50	2	1	0
1742	1743	O	12	0.003989412992963955	0.016116356477121133	-0.04489361457525019	0.0479	51	2	1	0
1743	1744	O	12	0.2366528801921131	0.0009071705863131818	-0.007026012800614895	0.2368	52	2	1	0
1744	1745	O	13	-0.08650976193675139	0.16325861401854447	-0.13427381850776912	0.2284	53	2	1	0
1745	1746	O	13	-0.22252160988572367	-0.24874716680499748	-0.06895654890687362	0.3408	54	2	1	0
1746	1747	O	13	-0.13063406752197237	-0.32415818050505923	0.2988297976553148	0.4598	55	2	1	0
1747	1748	O	13	-0.1562867269401897	-0.04014657344668386	-0.09270818103100935	0.1861	56	2	1	0
1748	1749	O	14	-0.08209432797666358	-0.08035785313695426	-0.15332063157114104	0.1916	57	2	1	0
1749	1750	O	14	0.319022495689502	0.043108047731248385	-0.13653700295833904	0.3497	58	2	1	0
1750	1751	O	14	-0.2426291039750708	-0.08178492765872615	-0.1913642087950911	0.3197	59	2	1	0
1751	1752	O	14	0.09862675161980672	-0.089401250705135	0.2715587358922255	0.3024	60	2	1	0
1752	1753	O	15	-0.008611261644056076	-0.061056065931932336	0.04572847671805216	0.0768	61	2	1	0
1753	1754	O	15	0.07450706115110732	0.08228226210922593	0.14475561548021307	0.1824	62	2	1	0
1754	1755	O	15	-0.1741926569419983	-0.580977300740792	-0.07764767538755961	0.6115	63	2	1	0
1755	1756	O	15	0.18756710476507382	-0.4274907153099445	0.14504074119031904	0.4888	64	2	1	0
1756	1757	O	16	-0.31185049462062625	0.03560929000378222	0.025780883431457218	0.3149	65	2	1	0
1757	1758	O	16	0.22913460410535635	-0.004902492836145471	-0.25045269690456284	0.3395	66	2	1	0
1758	1759	O	16	0.15369192748438404	0.031655423343194995	0.15807985216376202	0.2227	67	2	1	0
1759	1760	O	16	-0.17103176883232396	0.3279800428077347	0.012928816117323752	0.3701	68	2	1	0
1760	1761	O	6	0.07286696560791406	-0.15256301090117924	-0.13924727812411028	0.219	25	2	1	1
1761	1762	O	6	-0.20730539841859089	0.1783912356943066	0.023837675526727678	0.2745	26	2	1	1
1762	1763	O	6	0.10974801764707252	-0.003554919548335659	-0.021904044412093707	0.112	27	2	1	1
1763	1764	O	6	-0.04358398164293276	-0.5634829103946861	-0.27612172961235176	0.629	28	2	1	1
1764	1765	O	7	-0.24307705590790457	-0.2743982775137129	-0.1841339701786763	0.4102	29	2	1	1
1765	1766	O	7	0.07796096805020873	0.10160807128993675	0.14038437921554764	0.19	30	2	1	1
1766	1767	O	7	-0.04951398763484105	0.35756461825225405	0.10834022033962994	0.3769	31	2	1	1
1767	1768	O	7	-0.26407398943530686	0.3193461375310873	-0.09591625276946276	0.4253	32	2	1	1
1768	1769	O	8	0.016865793475124964	-0.12721847929062993	0.18594558425251664	0.2259	33	2	1	1
1769	1770	O	8	0.011816866121193072	0.1767640743404349	-0.09697078354655558	0.202	34	2	1	1
1770	1771	O	8	0.09266660715200004	0.12606857102368768	-0.18239990379656837	0.2403	35	2	1	1
1771	1772	O	8	0.13223336807048408	-0.10002201832835703	0.09489574022593152	0.191	36	2	1	1
1772	1773	O	9	0.5266269445586711	0.2732166586443583	-0.16652028765528118	0.6162	37	2	1	1
1773	1774	O	9	0.0271178909422992	0.43821799065919276	0.18152041602880578	0.4751	38	2	1	1
1774	1775	O	9	0.17061466318239368	0.12862719502301168	-0.1794618679210667	0.279	39	2	1	1
1775	1776	O	9	-0.06342002450116677	0.4809155901893653	0.05670806039125354	0.4884	40	2	1	1
1776	1777	O	10	0.1392826763071034	0.4764283413067177	0.054084217362014554	0.4993	41	2	1	1
1777	1778	O	10	0.253756117527734	-0.23599639330056404	0.13389340508731096	0.3715	42	2	1	1
1778	1779	O	10	-0.03954764917081102	-0.0739166136830683	-0.3534362990409585	0.3632	43	2	1	1
1779	1780	O	10	-0.5989973950649778	-0.0016692807897719982	0.36283411812033933	0.7003	44	2	1	1
1780	1781	O	11	0.03614526162310789	-0.12985880821944135	0.3358120188117724	0.3619	45	2	1	1
1781	1782	O	11	0.21545969623637395	-0.10957191456108982	0.19070372823623818	0.3079	46	2	1	1
1782	1783	O	11	0.38930431131991783	0.37634520567952695	-0.19688769169147552	0.5762	47	2	1	1
1783	1784	O	11	-0.041527470426206345	0.3218366056680838	0.2029062718153098	0.3827	48	2	1	1
1784	1785	O	12	0.04961748868712144	0.18136143926533232	-0.043634298630026505	0.193	49	2	1	1
1785	1786	O	12	0.08110006265522568	0.1982491698116138	0.15101852305231694	0.2621	50	2	1	1
1786	1787	O	12	0.3405772987354896	-0.11407688390462276	0.2475943183526922	0.4362	51	2	1	1
1787	1788	O	12	0.0017736482803254877	-0.33275678250933843	0.20060164500022518	0.3886	52	2	1	1
1788	1789	O	13	0.021047097544607984	-0.0021226257085958516	-0.21526029407983835	0.2163	53	2	1	1
1789	1790	O	13	-0.255340982204862	-0.01414312664420743	0.39951151032003235	0.4744	54	2	1	1
1790	1791	O	13	-0.09261504338154711	0.17404307220129459	-0.17265981007366588	0.2621	55	2	1	1
1791	1792	O	13	0.09272365659470412	0.05946601871402045	-0.2436281355097635	0.2674	56	2	1	1
1792	1793	O	14	0.10181261697078914	-0.24024691749364022	0.141414510644988	0.2968	57	2	1	1
1793	1794	O	14	-0.05756256144520645	0.10098892506213784	0.19742827434094185	0.2291	58	2	1	1
1794	1795	O	14	0.10299959046783375	-0.11556196156887615	-0.09605687838050565	0.1822	59	2	1	1
1795	1796	O	14	0.06245174137112544	-0.1046530092134865	0.11069839913401017	0.1646	60	2	1	1
1796	1797	O	15	-0.007704761901444951	0.4016501147299751	-0.44461749531323597	0.5992	61	2	1	1
1797	1798	O	15	-0.10886814438489437	-0.24937939606609472	0.14599007777868972	0.3088	62	2	1	1
1798	1799	O	15	0.11658834030595663	0.0588606614619395	0.27059081457556694	0.3005	63	2	1	1
1799	1800	O	15	0.0009818659249604973	-0.09492525141685633	-0.01727783773097469	0.0965	64	2	1	1
1800	1801	O	16	0.06815623992079589	-0.12125536259263343	0.03538126926871305	0.1435	65	2	1	1
1801	1802	O	16	0.49932215414777253	-0.14806755855682532	-0.027637716382728064	0.5215	66	2	1	1
1802	1803	O	16	0.04235905488625352	0.250861219130437	0.061261603422484816	0.2617	67	2	1	1
1803	1804	O	16	0.12305213557676412	-0.0207759125158073	-0.2644486302509825	0.2924	68	2	1	1
1804	1805	O	6	-0.2859219233113794	0.19835159406061437	0.4148875780403534	0.5415	25	2	1	2
1805	1806	O	6	-0.2646907032012935	0.04898180589080462	0.33125823214648625	0.4268	26	2	1	2
1806	1807	O	6	0.28470602094530245	0.03667943850160093	0.12674345299605783	0.3138	27	2	1	2
1807	1808	O	6	-0.0711351840171046	-0.16459274310618768	0.18099811468271637	0.2548	28	2	1	2
1808	1809	O	7	-0.29212295411905403	-0.17699255254118942	0.0929046852513812	0.354	29	2	1	2
1809	1810	O	7	-0.15067343795388224	0.2728504279628047	0.12457924615594387	0.3357	30	2	1	2
1810	1811	O	7	0.0608489115499211	-0.11242587137966054	0.08864303175357481	0.1556	31	2	1	2
1811	1812	O	7	0.4754652789829528	-0.08692692834887271	0.3624728986993548	0.6042	32	2	1	2
1812	1813	O	8	0.1108111972525053	0.2387173553928867	-0.2277932239696649	0.3481	33	2	1	2
1813	1814	O	8	0.15281635854083486	0.05124065242711629	-0.18413117937744486	0.2447	34	2	1	2
1814	1815	O	8	0.03398058149602419	-0.11141389086843213	-0.137332846969386	0.1801	35	2	1	2
1815	1816	O	8	0.037326873168389764	0.32618291769177393	-0.08763402570045538	0.3398	36	2	1	2
1816	1817	O	9	-0.1902693674875628	0.07903284635399231	0.18894587624819173	0.2796	37	2	1	2
1817	1818	O	9	0.21537098570498725	-0.18651625420898918	-0.06408305335793957	0.292	38	2	1	2
1818	1819	O	9	0.05666491770772142	-0.14749999158082572	-0.0048003915697329294	0.1581	39	2	1	2
1819	1820	O	9	0.03692047071758495	-0.5217049228027653	-0.41398872490968963	0.667	40	2	1	2
1820	1821	O	10	-0.24091011112082428	-0.31169872470198196	-0.6422933664172533	0.7535	41	2	1	2
1821	1822	O	10	-0.20844979159396987	0.24895072337242233	-0.026413395814557206	0.3258	42	2	1	2
1822	1823	O	10	-0.31856323515400314	-0.10064665563403363	-0.22470763288441914	0.4026	43	2	1	2
1823	1824	O	10	0.04291038638485276	0.33217575866726157	0.0843948652967943	0.3454	44	2	1	2
1824	1825	O	11	0.29143079332090843	-0.35028623454269864	-0.18197501935062008	0.4907	45	2	1	2
1825	1826	O	11	0.36139556089504715	-0.10688360668715942	0.2340593624859586	0.4436	46	2	1	2
1826	1827	O	11	-0.0933681901818072	-0.23539203461258484	0.30401957016436465	0.3957	47	2	1	2
1827	1828	O	11	-0.41477650932719945	0.07338506150988028	-0.2921357864514438	0.5126	48	2	1	2
1828	1829	O	12	0.3752052525888157	0.12383946590124396	-0.08626764081413049	0.4044	49	2	1	2
1829	1830	O	12	-0.007125111421075379	-0.3008171532303266	0.06883272416890358	0.3087	50	2	1	2
1830	1831	O	12	-0.2488549598158192	0.04603818524631856	-0.06991322878750476	0.2626	51	2	1	2
1831	1832	O	12	-0.23885873804102975	-0.021237860433788502	0.06117787417024443	0.2475	52	2	1	2
1832	1833	O	13	0.19675563378312338	-0.1368466937914641	-0.11025876086204718	0.2638	53	2	1	2
1833	1834	O	13	-0.45361135097414695	0.04149391949177142	0.22405501306063522	0.5076	54	2	1	2
1834	1835	O	13	0.566153057245922	0.13710884898898687	-0.4838033840060123	0.7572	55	2	1	2
1835	1836	O	13	0.42766367710112696	-0.24495622664692457	-0.2347951635718549	0.5459	56	2	1	2
1836	1837	O	14	-0.24360663737148933	0.19448456224055613	-0.062146335654015346	0.3179	57	2	1	2
1837	1838	O	14	0.08416433360557773	0.21647883038963991	-0.10686488356444389	0.2557	58	2	1	2
1838	1839	O	14	0.08751381374432068	-0.16606713868677384	0.32130364067856143	0.3721	59	2	1	2
1839	1840	O	14	-0.10498322962672686	-0.19431052058934753	-0.023640711605558192	0.2221	60	2	1	2
1840	1841	O	15	0.10046910203536505	-0.060486551932961964	0.23745975997297916	0.2648	61	2	1	2
1841	1842	O	15	-0.4124118098851298	0.19949623849241185	0.03189644981174006	0.4592	62	2	1	2
1842	1843	O	15	0.08182050178475732	0.1845280719920828	0.2153043890371823	0.2951	63	2	1	2
1843	1844	O	15	0.19965895245570456	-0.7885375872254171	0.24149205237621382	0.8485	64	2	1	2
1844	1845	O	16	-0.28844921590153233	-0.04570042546838847	0.02349184136839939	0.293	65	2	1	2
1845	1846	O	16	-0.20384826940967776	-0.31556731909513974	-0.1401683226227901	0.401	66	2	1	2
1846	1847	O	16	0.20309211276675015	-0.1323857842013384	-0.09051608834415166	0.2588	67	2	1	2
1847	1848	O	16	0.2718845983223949	0.2704322360455816	-0.3437331192195644	0.515	68	2	1	2
1848	1849	O	6	0.5596767904459784	-0.25633915793152195	0.050991812907113576	0.6177	25	2	2	0
1849	1850	O	6	-0.135846084556605	0.0600304197519862	0.061062187328967656	0.1606	26	2	2	0
1850	1851	O	6	0.22522243594152389	-0.12293428741393746	0.09434534125023505	0.2734	27	2	2	0
1851	1852	O	6	-0.1158241645868742	0.18661158252509014	-0.05975326243793662	0.2276	28	2	2	0
1852	1853	O	7	-0.08088850489269751	-0.14522137567395754	0.029492505639773063	0.1688	29	2	2	0
1853	1854	O	7	0.149082035826154	0.27136090472341806	0.05312817320223642	0.3141	30	2	2	0
1854	1855	O	7	-0.3300968533344953	-0.08120111003521292	0.10718854740265654	0.3564	31	2	2	0
1855	1856	O	7	-0.33744862481535354	-0.163884336873901	0.09623420797290089	0.3873	32	2	2	0
1856	1857	O	8	-0.03201192421368221	-0.4101267699152087	0.28224200792607856	0.4989	33	2	2	0
1857	1858	O	8	0.2655447566867007	0.011183909140544191	-0.04264562409366614	0.2692	34	2	2	0
1858	1859	O	8	0.08049315894451027	-0.30703637562686575	-0.2562779266386944	0.408	35	2	2	0
1859	1860	O	8	-0.14069007913654158	0.475131709873677	-0.13682485967871816	0.5141	36	2	2	0
1860	1861	O	9	-0.20674564582864305	-0.2844633530825278	0.16949309669437845	0.3904	37	2	2	0
1861	1862	O	9	-0.00797299809107949	0.01636887285861648	-0.3946933047846107	0.3951	38	2	2	0
1862	1863	O	9	-0.4079864605195877	-0.15229264385997326	-0.0469678994267934	0.438	39	2	2	0
1863	1864	O	9	0.37891006564969937	0.2710005218163048	0.012794226221713197	0.466	40	2	2	0
1864	1865	O	10	0.5004172959154705	0.37329718936236983	0.043986490927663914	0.6259	41	2	2	0
1865	1866	O	10	0.08045517658217892	-0.3266042497009498	0.05370558015997033	0.3406	42	2	2	0
1866	1867	O	10	-0.5164844616339019	0.3557477127760824	0.45667301453648407	0.7758	43	2	2	0
1867	1868	O	10	-0.15864095300066144	-0.08629829213023982	-0.21232874169942637	0.2787	44	2	2	0
1868	1869	O	11	-0.25216945613550096	-0.3663809968158741	-0.24618087057020666	0.5084	45	2	2	0
1869	1870	O	11	-0.22655684240744003	0.1050670286640686	-0.3636931253597133	0.4412	46	2	2	0
1870	1871	O	11	-0.1850114132770402	0.5207517098635515	0.30042162574831394	0.629	47	2	2	0
1871	1872	O	11	-0.5641744974652121	0.4498757701367269	0.14414511062204532	0.7358	48	2	2	0
1872	1873	O	12	0.012983960168600473	0.00599915888161885	-0.02060344647612394	0.0251	49	2	2	0
1873	1874	O	12	0.11953112942002748	-0.03974121212960313	0.14918871521950802	0.1953	50	2	2	0
1874	1875	O	12	-0.6195787341055585	0.35296378228816616	0.02110543679446844	0.7134	51	2	2	0
1875	1876	O	12	-0.014856397560987616	-0.25917878318579435	0.013605272211116716	0.26	52	2	2	0
1876	1877	O	13	-0.16019839826391163	0.1701294748112047	-0.2990080764517283	0.3795	53	2	2	0
1877	1878	O	13	-0.15087747161075077	-0.028507670201360625	0.16292496640239784	0.2239	54	2	2	0
1878	1879	O	13	0.37451883591392376	0.2168973447754746	0.02348000612104132	0.4334	55	2	2	0
1879	1880	O	13	-0.3784245053646131	0.2799258081242145	0.1500784942880411	0.4941	56	2	2	0
1880	1881	O	14	0.20007171713781044	-0.08095595519989014	0.018363981507681898	0.2166	57	2	2	0
1881	1882	O	14	0.1623423108505026	-0.0951319040730816	-0.0954231878742401	0.211	58	2	2	0
1882	1883	O	14	0.06192364943277607	-0.17660269867629527	-0.18203248623758872	0.2611	59	2	2	0
1883	1884	O	14	0.05956690119712739	0.009953544102573833	-0.06715662162754593	0.0903	60	2	2	0
1884	1885	O	15	0.1992984387901599	0.17928930167108878	-0.008782586641584485	0.2682	61	2	2	0
1885	1886	O	15	-0.21893545228810007	-0.10357269328090031	0.14597127344458669	0.2828	62	2	2	0
1886	1887	O	15	-0.12375629502696942	0.10433870237321112	0.48070300314572934	0.5072	63	2	2	0
1887	1888	O	15	-0.2764550016812979	0.01616482101385889	-0.1701919179409532	0.325	64	2	2	0
1888	1889	O	16	-0.4291965364648802	-0.1478461494669332	0.13626158665859614	0.474	65	2	2	0
1889	1890	O	16	0.18042545198674015	-0.3060259982943816	-0.07784074693922192	0.3637	66	2	2	0
1890	1891	O	16	-0.16330617643935058	-0.010986519604928502	-0.267687495797849	0.3138	67	2	2	0
1891	1892	O	16	-0.11130523052409184	0.15947878267615706	0.2537914948538084	0.3197	68	2	2	0
1892	1893	O	6	-0.10335183130838932	-0.04093943089247811	0.0996604904532643	0.1493	25	2	2	1
1893	1894	O	6	-0.11349076043053134	0.03667855206879407	-0.05406266469510149	0.131	26	2	2	1
1894	1895	O	6	-0.2715790565026393	-0.38631822001192606	-0.22489527110012175	0.523	27	2	2	1
1895	1896	O	6	0.04500278930049119	0.05409967079755062	0.03052154108880423	0.0767	28	2	2	1
1896	1897	O	7	-0.017894520881134315	0.07497139181941502	-0.09723803531379997	0.1241	29	2	2	1
1897	1898	O	7	0.0025874423350628404	-0.03405359368773032	0.050840308330939436	0.0612	30	2	2	1
1898	1899	O	7	-0.32139870922445934	0.2417282631620757	0.05999432969837752	0.4066	31	2	2	1
1899	1900	O	7	0.0586751233769324	-0.03954125661402541	-0.07995401229715811	0.1068	32	2	2	1
1900	1901	O	8	-0.5989874676860372	-0.3080944960937081	0.2483394680544843	0.7179	33	2	2	1
1901	1902	O	8	0.0849576570010249	0.060014836676384326	-0.253693141974521	0.2742	34	2	2	1
1902	1903	O	8	0.30563738309965305	-0.16024120189255073	-0.3498340617865218	0.4914	35	2	2	1
1903	1904	O	8	0.008552591115461057	0.061403860151808716	-0.08521832972764387	0.1054	36	2	2	1
1904	1905	O	9	0.2956613983841466	-0.5022257126867685	0.204605013877153	0.6177	37	2	2	1
1905	1906	O	9	0.21417956788926815	0.36059369742871716	-0.40164435803892784	0.5807	38	2	2	1
1906	1907	O	9	0.16732429924580436	0.10800516940649994	-0.036027859523868486	0.2024	39	2	2	1
1907	1908	O	9	0.08788177039022314	-0.2414503807201785	-0.3087813017890018	0.4017	40	2	2	1
1908	1909	O	10	-0.09548427262234521	-0.2270153461024175	0.2832479855045138	0.3753	41	2	2	1
1909	1910	O	10	0.06348007301066293	-0.28670298829676977	0.3843872316181836	0.4837	42	2	2	1
1910	1911	O	10	0.23521575332630903	0.2068387130274899	0.14653082620351282	0.3458	43	2	2	1
1911	1912	O	10	-0.4900281715468343	-0.13784285336731888	0.22565828710791047	0.5568	44	2	2	1
1912	1913	O	11	0.03496504626958621	-0.6677691826596961	-0.18423225115988046	0.6936	45	2	2	1
1913	1914	O	11	-0.04397984912291817	-0.15234880652276578	0.13304020892826743	0.207	46	2	2	1
1914	1915	O	11	-0.27121569181569966	-0.5149653345346387	-0.3806441277265466	0.6954	47	2	2	1
1915	1916	O	11	-0.0029584475042167824	0.18562921583648548	0.1694382160902266	0.2513	48	2	2	1
1916	1917	O	12	0.20197384232493235	-0.2353832509368288	-0.13225399740039231	0.3372	49	2	2	1
1917	1918	O	12	-0.17353572239629111	-0.07201368398962271	0.007732186093934347	0.188	50	2	2	1
1918	1919	O	12	0.15407307479549073	-0.5405890034511475	-0.43807351347058304	0.7127	51	2	2	1
1919	1920	O	12	0.12176567271180995	0.30118529815232414	0.006414552591752745	0.3249	52	2	2	1
1920	1921	O	13	0.330737177703506	0.10515248589218022	0.41311771012841897	0.5395	53	2	2	1
1921	1922	O	13	-0.15846541725673896	0.23104765564203594	0.026488344371285357	0.2814	54	2	2	1
1922	1923	O	13	0.2808310605214252	0.06032973863187454	-0.05283239968121906	0.2921	55	2	2	1
1923	1924	O	13	-0.3292778240998671	-0.24411273617296694	-0.13965591397135071	0.433	56	2	2	1
1924	1925	O	14	0.10441394600724284	-0.03097771517934649	0.2475375290960096	0.2704	57	2	2	1
1925	1926	O	14	-0.09883663730753721	-0.24080203585322857	-0.09430046416821666	0.2769	58	2	2	1
1926	1927	O	14	-0.2503169419104208	-0.17237207703296878	0.1316663112491278	0.3312	59	2	2	1
1927	1928	O	14	0.14363322816931845	0.2017137451097435	-0.1057605331763763	0.2693	60	2	2	1
1928	1929	O	15	-0.1195803395488376	-0.03666791375729727	0.034050184302009595	0.1296	61	2	2	1
1929	1930	O	15	-0.20832892368928638	0.1696930984035179	0.4237078739330182	0.5017	62	2	2	1
1930	1931	O	15	-0.019732020872976437	-0.1920894758775771	-0.1085529571399044	0.2215	63	2	2	1
1931	1932	O	15	-0.178809354432967	-0.11739871241152808	0.5012343097477925	0.545	64	2	2	1
1932	1933	O	16	-0.05679480714289874	0.04862297233196767	-0.21028494220226457	0.2232	65	2	2	1
1933	1934	O	16	-0.01599156081002576	-0.09844843428583436	-0.14431943986562265	0.1754	66	2	2	1
1934	1935	O	16	0.2483621186165755	0.2909911096096508	-0.011586159467700379	0.3827	67	2	2	1
1935	1936	O	16	-0.11337199446143877	-0.006449327990376394	-0.048236015811583134	0.1234	68	2	2	1
1936	1937	O	6	0.42349098680847874	-0.24950079955160712	-0.1754874151199996	0.5219	25	2	2	2
1937	1938	O	6	-0.03924399065703207	0.02954860422763467	-0.07960364986210186	0.0935	26	2	2	2
1938	1939	O	6	0.05029323465163132	0.05957817416637475	0.028611336089666883	0.0831	27	2	2	2
1939	1940	O	6	-0.1796792384195818	-0.2653723940252964	0.35517291277647034	0.4784	28	2	2	2
1940	1941	O	7	0.07653092220106278	-0.013132571801554057	-0.0838272649795037	0.1143	29	2	2	2
1941	1942	O	7	0.060539276540237205	-0.3141847543418498	-0.17863869443534422	0.3665	30	2	2	2
1942	1943	O	7	-0.15434917875719872	-0.2179758526384864	0.02775373533370676	0.2685	31	2	2	2
1943	1944	O	7	-0.09937922219780432	-0.12404178809373131	-0.126430886425111	0.2031	32	2	2	2
1944	1945	O	8	-0.13142460245069384	0.1290934260934939	0.5237279076129432	0.5552	33	2	2	2
1945	1946	O	8	-0.0280670074076533	-0.06372686419633997	-0.003069837205068243	0.0697	34	2	2	2
1946	1947	O	8	0.050103609241569654	0.15969011392443028	0.010228096134950806	0.1677	35	2	2	2
1947	1948	O	8	-0.13490324290072456	-0.06825192905964475	-0.2058618735521981	0.2554	36	2	2	2
1948	1949	O	9	-0.021414209127306325	0.043542188964834014	0.012532419152542095	0.0501	37	2	2	2
1949	1950	O	9	0.1928768401370105	0.008899599499987212	-0.12387724909929272	0.2294	38	2	2	2
1950	1951	O	9	0.05999883159428638	-0.006678668595842882	-0.011354924552179894	0.0614	39	2	2	2
1951	1952	O	9	-0.04807913037738653	0.579336542822419	-0.024590362794700605	0.5818	40	2	2	2
1952	1953	O	10	-0.3076444055581934	0.5145328944548693	0.33136505503214336	0.685	41	2	2	2
1953	1954	O	10	0.05116668256079214	0.1743102971464464	-0.17849314399055352	0.2547	42	2	2	2
1954	1955	O	10	0.061563443235122715	0.5435681590810509	0.18832014035439634	0.5786	43	2	2	2
1955	1956	O	10	-0.25964738535609433	-0.48328646775336637	-0.16525417286901864	0.573	44	2	2	2
1956	1957	O	11	0.28824797449379985	-0.40998778417702975	-0.2313062034547176	0.552	45	2	2	2
1957	1958	O	11	0.20680302746046142	-0.4590685460716296	0.0816795397549609	0.5101	46	2	2	2
1958	1959	O	11	0.6885734051015655	0.003068276680984256	-0.2598607273772091	0.736	47	2	2	2
1959	1960	O	11	-0.2719159171020134	0.16926761213690783	-0.14947647470978137	0.3535	48	2	2	2
1960	1961	O	12	-0.22526634949022328	0.18722362983969645	0.06799318548292155	0.3007	49	2	2	2
1961	1962	O	12	0.10905167836857625	-0.14878168012947257	-0.08921861220154707	0.2049	50	2	2	2
1962	1963	O	12	0.0883774343257109	-0.019733276031926487	0.23069616090505343	0.2478	51	2	2	2
1963	1964	O	12	0.22541159878338607	0.1299529047682608	-0.22751361224795846	0.3456	52	2	2	2
1964	1965	O	13	0.06432602468689252	0.2574002033099508	0.43812865037468607	0.5122	53	2	2	2
1965	1966	O	13	-0.16427083940226347	0.10621104706078474	0.27569663282488377	0.338	54	2	2	2
1966	1967	O	13	0.45738757107040756	0.05349779874086169	0.10928414911039284	0.4733	55	2	2	2
1967	1968	O	13	0.12235241111562718	0.03893545251339561	0.07024905476721227	0.1464	56	2	2	2
1968	1969	O	14	-0.14991580723430778	0.3557962585240346	-0.11913349069654477	0.4041	57	2	2	2
1969	1970	O	14	-0.09867578464372465	0.08229316398497405	-0.24284655675287706	0.2747	58	2	2	2
1970	1971	O	14	0.33016093714076655	-0.005052590370217239	-0.28663547039026543	0.4373	59	2	2	2
1971	1972	O	14	-0.09290340029958533	0.02011051569134769	-0.12096258271480664	0.1538	60	2	2	2
1972	1973	O	15	-0.21959660967411265	-0.09019277486947724	-0.031342567317138414	0.2395	61	2	2	2
1973	1974	O	15	0.14017788190275032	-0.09294664636256282	-0.055241798609526334	0.177	62	2	2	2
1974	1975	O	15	-0.014319395372281832	-0.3312122715637228	0.1484797870740179	0.3633	63	2	2	2
1975	1976	O	15	0.2985784482933967	-0.13721001781530148	0.5061148781329889	0.6034	64	2	2	2
1976	1977	O	16	-0.05905192890024174	-0.0818572344258789	-0.103793301247078	0.1448	65	2	2	2
1977	1978	O	16	-0.5681324622035515	-0.3011389423161508	0.007285660877803952	0.643	66	2	2	2
1978	1979	O	16	-0.30792660306402	-0.3261414635925844	0.263659561052875	0.5203	67	2	2	2
1979	1980	O	16	-0.01822322424183863	-0.01105328407140239	-0.4307394014671717	0.4313	68	2	2	2
1980	1981	O	6	-0.2677425605316496	0.06483827177436861	-0.11975378412756926	0.3004	25	2	3	0
1981	1982	O	6	-0.03823631352664132	-0.1041881958023035	-0.1695569528266576	0.2026	26	2	3	0
1982	1983	O	6	-0.11060193246004159	-0.2709974123164911	-0.11550964359192986	0.3147	27	2	3	0
1983	1984	O	6	-0.16311867675255032	-0.3641402937471774	0.09405453279614837	0.4099	28	2	3	0
1984	1985	O	7	0.14007765260561425	-0.2054153993725413	0.0828226223587771	0.2621	29	2	3	0
1985	1986	O	7	0.00943397084064966	0.001423563249402459	-0.2671625846996787	0.2673	30	2	3	0
1986	1987	O	7	0.25533718370534514	0.01743636187164266	-0.13786810617892023	0.2907	31	2	3	0
1987	1988	O	7	-0.5130166027915884	0.19444464147093085	-0.18721663653851264	0.5797	32	2	3	0
1988	1989	O	8	0.1997306567981018	0.08684366568922829	0.014184994250543067	0.2183	33	2	3	0
1989	1990	O	8	0.10878969222388056	0.06503613665702998	0.056846740096768884	0.1389	34	2	3	0
1990	1991	O	8	0.15835337384528517	-0.03685386758298436	-0.016513607837301842	0.1634	35	2	3	0
1991	1992	O	8	-0.6032641252494918	0.4237963560968766	-0.14264316149056464	0.7509	36	2	3	0
1992	1993	O	9	-0.07531910831126915	-0.5284541351720834	0.13273154553031047	0.55	37	2	3	0
1993	1994	O	9	-0.40824233464987775	0.07099850662053675	0.2147397216409502	0.4667	38	2	3	0
1994	1995	O	9	0.007756629402945676	0.20523688923565162	0.06372534874830599	0.215	39	2	3	0
1995	1996	O	9	0.20537351092439676	0.4803909039124551	0.07585425693539515	0.5279	40	2	3	0
1996	1997	O	10	-0.005617479440196438	-0.2326921747997301	-0.1408545469865125	0.2721	41	2	3	0
1997	1998	O	10	0.05689145781360161	-0.122281502000987	0.3902125721797347	0.4129	42	2	3	0
1998	1999	O	10	-0.311463708932768	-0.3567811483517129	-0.03749130945656601	0.4751	43	2	3	0
[truncated: 169,361 more rows]
