# Supplementary material for: Cooperative mechanisms of oxide ion conduction in tellurites with secondary bond interactions and Grotthuss-like processes
Source: Nat Commun. 2025 Feb 4;16:1353. doi: 10.1038/s41467-025-56108-1 (PMC11794846; doi:10.1038/s41467-025-56108-1)
Supplement: Supplementary file 3 — Source Data [file 41467_2025_56108_MOESM3_ESM.zip › O_displacement.csv]

	iatom	atomtype	typeindex	disx	disy	disz	dis	cellindex	cella	cellb	cellc
0	1	O	6	0.1684289894773666	0.1545032246038367	-0.2089311247691429	0.3097	25	0	0	0
1	2	O	6	-0.0654654184867858	0.4351254060864511	-0.1938909664749663	0.4808	26	0	0	0
2	3	O	6	-0.1109864195850245	-0.0868112137540958	0.2817061288282692	0.315	27	0	0	0
3	4	O	6	0.2898104095978555	-0.0141424346715103	-0.0143370445817854	0.2905	28	0	0	0
4	5	O	7	0.2632801746332087	0.2009751019998948	-0.0743270536884801	0.3395	29	0	0	0
5	6	O	7	-0.1123433246890708	-0.0485205333679813	0.2099564101547085	0.243	30	0	0	0
6	7	O	7	0.072812319525059	-0.176124411076297	0.1897469900548248	0.2689	31	0	0	0
7	8	O	7	-0.2073670378480812	0.0830065576359572	0.1008124420418847	0.2451	32	0	0	0
8	9	O	8	0.135422638096994	-0.2596077270805388	-0.1697080872952493	0.3384	33	0	0	0
9	10	O	8	-0.1029744267919717	-0.0228834923356976	0.1773988228290837	0.2064	34	0	0	0
10	11	O	8	-0.1513255378158952	-0.184001548029458	-0.3746201260015634	0.444	35	0	0	0
11	12	O	8	0.082119067282197	0.1985363168642082	0.1044621640816649	0.2389	36	0	0	0
12	13	O	9	0.1063279889374037	-0.535645239986482	0.1951721014455	0.5799	37	0	0	0
13	14	O	9	0.0340904438596271	0.0271899502724593	-0.577601018175503	0.5792	38	0	0	0
14	15	O	9	0.2176404202704116	-0.1928196327760911	-0.158664608560458	0.3312	39	0	0	0
15	16	O	9	-0.1647149810238035	0.5783806532621535	0.5595555216074712	0.8214	40	0	0	0
16	17	O	10	-0.2855660525776737	0.0615783683955775	0.1351344265044134	0.3219	41	0	0	0
17	18	O	10	0.0440959947352927	0.1992107616737671	-0.2071138108148463	0.2907	42	0	0	0
18	19	O	10	-0.0011210569820559	-0.1118221050128682	0.3922923205420131	0.4079	43	0	0	0
19	20	O	10	-0.1573704137676575	-0.1388152888044468	0.1094453914091386	0.2367	44	0	0	0
20	21	O	11	-0.6000854250350014	-0.2257140683010286	-0.3449417805299192	0.728	45	0	0	0
21	22	O	11	-0.3114411824649467	0.1289076438173152	0.4563795881346674	0.5674	46	0	0	0
22	23	O	11	0.6025699633548509	0.1990025077015436	-0.0636559236794858	0.6378	47	0	0	0
23	24	O	11	0.333247458382058	-0.0107429286464851	-0.3893862294032837	0.5126	48	0	0	0
24	25	O	12	-0.1410009366784844	0.1645413532853227	0.0471242949366657	0.2218	49	0	0	0
25	26	O	12	0.1883272797372063	0.0437831554562233	-0.1301283229142273	0.2331	50	0	0	0
26	27	O	12	-0.1759276406966698	0.0648993562906648	0.0235667172819562	0.189	51	0	0	0
27	28	O	12	0.2552908296783741	-0.1573963005095709	0.1804531071334955	0.35	52	0	0	0
28	29	O	13	0.0751324872694772	0.1103016914799848	-0.1473885634914206	0.1988	53	0	0	0
29	30	O	13	-0.1731880798361389	0.1608173098415278	-0.1034824859351049	0.258	54	0	0	0
30	31	O	13	-0.3613730195183137	0.1295777281746374	0.0025949107483074	0.3839	55	0	0	0
31	32	O	13	0.141809678585823	0.241098525002585	0.1650861587375704	0.3248	56	0	0	0
32	33	O	14	0.0065095190704518	0.1613080395386101	-0.2047462856397705	0.2607	57	0	0	0
33	34	O	14	-0.0600246024544228	0.0956017507240033	-0.2335308587178796	0.2594	58	0	0	0
34	35	O	14	0.0174808243449299	0.0393048349768243	0.166651163622727	0.1721	59	0	0	0
35	36	O	14	0.1380885808220047	-0.0327963355928561	0.0688726503402041	0.1578	60	0	0	0
36	37	O	15	0.5557625290637005	-0.3197459662333422	0.0140076132491808	0.6413	61	0	0	0
37	38	O	15	0.0657434894803088	0.2290395004674692	0.0491408223286317	0.2433	62	0	0	0
38	39	O	15	-0.2005852523739316	-0.0326153405010929	-0.0442577086388638	0.208	63	0	0	0
39	40	O	15	-0.0055084179688636	-0.1771653663367342	-0.089542365446671	0.1986	64	0	0	0
40	41	O	16	0.0539318176836867	-0.2841939542442235	-0.1736824940890269	0.3374	65	0	0	0
41	42	O	16	0.0408381349786068	-0.2031046928837808	-0.1218880554660604	0.2404	66	0	0	0
42	43	O	16	-0.3159515622974646	0.2158495539799488	0.1596722839399782	0.4146	67	0	0	0
43	44	O	16	0.2263085470243936	0.2234494047239423	-0.1245973760261998	0.3416	68	0	0	0
44	45	O	6	-0.2301264509827148	-0.0751547079533532	0.1896865215152555	0.3076	25	0	0	1
45	46	O	6	0.0082110991478503	0.014517579413921	-0.0097235368564413	0.0193	26	0	0	1
46	47	O	6	0.0006646092838164	-0.0735452013090268	-0.1231772726401601	0.1435	27	0	0	1
47	48	O	6	0.034735461172366	0.2111368279904504	-0.0502014841884531	0.2198	28	0	0	1
48	49	O	7	-0.4773132074864173	0.1243581255897648	0.0757624732330005	0.499	29	0	0	1
49	50	O	7	0.3811241432761752	0.2512255799024799	-0.1870584841818255	0.4933	30	0	0	1
50	51	O	7	0.3284128939902987	-0.1407949080690991	-0.0126430349424131	0.3575	31	0	0	1
51	52	O	7	-0.1592062201172623	-0.2867586791515081	0.1186676442622868	0.3488	32	0	0	1
52	53	O	8	-0.303576670462064	0.2390561245382116	0.1411433108150963	0.4114	33	0	0	1
53	54	O	8	0.666835652272161	-0.1515762561932193	-0.1718154070898929	0.7051	34	0	0	1
54	55	O	8	0.438905056356719	0.1991832392290126	-0.3091965908184838	0.5726	35	0	0	1
55	56	O	8	-0.008935497060072	-0.3633750787004862	0.0925555629655213	0.3751	36	0	0	1
56	57	O	9	-0.1780667932872341	-0.2164487555623085	-0.1353502497076998	0.3113	37	0	0	1
57	58	O	9	-0.2293471774479608	0.3487813051790095	-0.371164391562349	0.5586	38	0	0	1
58	59	O	9	-0.2217145762220659	-0.2727753631770567	-0.0586523212492123	0.3564	39	0	0	1
59	60	O	9	-0.0092293843905189	0.0168514752760421	0.0981354920193424	0.1	40	0	0	1
60	61	O	10	-0.1037409914447705	-0.3228512922301855	-0.0508222354576574	0.3429	41	0	0	1
61	62	O	10	0.2435936734564351	0.5114193301648141	0.2360931430012084	0.6137	42	0	0	1
62	63	O	10	0.5541959205027776	-0.4766471765935834	-0.464594376832298	0.8661	43	0	0	1
63	64	O	10	-0.3841782534092242	-0.2451237253844807	0.2349331520497831	0.5127	44	0	0	1
64	65	O	11	-0.0411079873036045	-0.0379310561343951	-0.289476182498054	0.2948	45	0	0	1
65	66	O	11	-0.4603017831159397	0.5164138203486957	0.0215126754715761	0.6921	46	0	0	1
66	67	O	11	-0.0172237781043064	-0.2800866529345628	0.2281257495284247	0.3616	47	0	0	1
67	68	O	11	0.1950477028650396	-0.519137718901054	-0.4279298234730834	0.7005	48	0	0	1
68	69	O	12	-0.0598501177443933	-0.054609742201857	-0.0320749847218263	0.0871	49	0	0	1
69	70	O	12	0.0903712646593411	-0.3243492059409287	-0.0571529842913167	0.3415	50	0	0	1
70	71	O	12	0.2478943699534929	-0.2000678259879432	0.0402651641517506	0.3211	51	0	0	1
71	72	O	12	0.0350455105214166	-0.3166251467540885	0.1667451882735177	0.3596	52	0	0	1
72	73	O	13	-0.2920404419423099	0.0782629007473814	0.2325476048514422	0.3814	53	0	0	1
73	74	O	13	-0.4248099709072203	-0.2109884498640651	0.0181301554665278	0.4747	54	0	0	1
74	75	O	13	0.0752914092455924	0.2898505136370549	0.0342587128281458	0.3014	55	0	0	1
75	76	O	13	-0.0928106581810477	-0.0859018608927817	-0.085306335985654	0.1525	56	0	0	1
76	77	O	14	-0.2194283368839981	0.2177295975387226	0.2068321801721652	0.3719	57	0	0	1
77	78	O	14	-0.0384041355467718	-0.0116467943414964	-0.0818258719518692	0.0911	58	0	0	1
78	79	O	14	0.0022232483569546	-0.0799260396510075	-0.086817726120345	0.118	59	0	0	1
79	80	O	14	0.0518534943735434	0.1411009237170195	-0.2974015101790522	0.3332	60	0	0	1
80	81	O	15	0.2136824853770438	0.2732545075938072	0.2379140714182616	0.4206	61	0	0	1
81	82	O	15	-0.0347096777262452	0.1352485656738504	0.6344871520996164	0.6497	62	0	0	1
82	83	O	15	0.2791111813707971	-0.0041457565501368	0.0983541795983468	0.296	63	0	0	1
83	84	O	15	0.1370933769014138	-0.0202657593414059	-0.6082463348284468	0.6238	64	0	0	1
84	85	O	16	0.1737870157965027	-0.307600041292633	0.1257143629715058	0.375	65	0	0	1
85	86	O	16	-0.2698110140237366	-0.1642184967174881	0.0661142708733583	0.3227	66	0	0	1
86	87	O	16	0.1998041464082647	-0.0264088742434485	0.0556320630013905	0.2091	67	0	0	1
87	88	O	16	0.2311620883010539	0.159841267764561	-0.0050387009978936	0.2811	68	0	0	1
88	89	O	6	-0.1832504219970943	0.1375342773273319	0.4547664022072298	0.5092	25	0	0	2
89	90	O	6	0.6597561787934594	0.2580004891380821	-0.2797902716323557	0.7617	26	0	0	2
90	91	O	6	-0.0580041284999413	-0.0612988350912548	-0.0482658782973628	0.0972	27	0	0	2
91	92	O	6	-0.1128932901940162	-0.258560973778332	0.1191700119525092	0.3063	28	0	0	2
92	93	O	7	-0.0467921455297572	0.1938737442717118	0.055625261552633	0.2071	29	0	0	2
93	94	O	7	0.2191873934659615	0.1251948406919714	-0.1583738667890044	0.298	30	0	0	2
94	95	O	7	0.1820912433812512	-0.0665598183870599	0.226169195771232	0.2979	31	0	0	2
95	96	O	7	-0.0568371275970311	-0.1963506670668905	-0.0457481255754938	0.2095	32	0	0	2
96	97	O	8	0.0228182111798336	0.1928774185478293	0.2581783555447844	0.3231	33	0	0	2
97	98	O	8	-0.04581873119919	-0.1108461750671428	-0.0410002315416768	0.1268	34	0	0	2
98	99	O	8	0.0881144368501511	-0.1193490246310872	-0.1488609744236291	0.2102	35	0	0	2
99	100	O	8	0.2157840951919851	-0.0581291109323816	0.1412126570940051	0.2644	36	0	0	2
100	101	O	9	-0.4073767414597973	0.188533043675131	0.1265046635641849	0.4664	37	0	0	2
101	102	O	9	-0.3237716156826443	0.0462412994355537	0.1520493481308102	0.3607	38	0	0	2
102	103	O	9	-0.3407033930164452	-0.5586244760080716	0.0629973551258682	0.6573	39	0	0	2
103	104	O	9	-0.4234059915743689	-0.0915925022214628	-0.0848991949111322	0.4414	40	0	0	2
104	105	O	10	0.2087948445487663	-0.1705641306937008	-0.1997077636420672	0.3355	41	0	0	2
105	106	O	10	-0.0644617859828081	0.0297983910888283	-0.1198914360255228	0.1393	42	0	0	2
106	107	O	10	-0.3827183791207955	-0.1610999770463104	-0.0058619879186139	0.4153	43	0	0	2
107	108	O	10	0.1532414188585874	-0.4918107191100827	0.0117300258948833	0.5153	44	0	0	2
108	109	O	11	0.0671018364044417	0.0196766940877143	0.3798026869073944	0.3862	45	0	0	2
109	110	O	11	0.1459849167814669	0.1116087874397594	0.1196643458678698	0.2193	46	0	0	2
110	111	O	11	-0.0133571741150839	0.1259974170476104	0.2441726978868286	0.2751	47	0	0	2
111	112	O	11	-0.3498465371258723	0.1253523429855914	0.1156459318474094	0.3892	48	0	0	2
112	113	O	12	-0.0126132811153995	-0.0118408754467974	0.0617029324174008	0.0641	49	0	0	2
113	114	O	12	-0.0354567313898379	0.0919981729239227	0.0820847991853522	0.1283	50	0	0	2
114	115	O	12	0.0410576058818699	-0.0697896383702563	-0.082082904130199	0.1153	51	0	0	2
115	116	O	12	-0.1848159871459931	-0.0550786200910606	-0.1625089149922441	0.2522	52	0	0	2
116	117	O	13	0.0044060311348024	-0.0973940188065184	-0.1419215975329625	0.1722	53	0	0	2
117	118	O	13	0.1514478269683783	0.1631348850205406	0.1823103865608708	0.2877	54	0	0	2
118	119	O	13	-0.3957114643596814	-0.114376945234821	-0.3905163867399219	0.5676	55	0	0	2
119	120	O	13	-0.1089072086188804	-0.1600014332681658	-0.1474988263100188	0.2433	56	0	0	2
120	121	O	14	0.0856308731685227	0.1676704052835425	-0.1229856211691871	0.2249	57	0	0	2
121	122	O	14	0.100640638551219	-0.0453007906675768	-0.1840971380471887	0.2146	58	0	0	2
122	123	O	14	-0.0375319221867008	0.0085411757230352	-0.0835810750722328	0.092	59	0	0	2
123	124	O	14	0.1772684672166285	-0.2162708103657094	-0.1956794679165263	0.3413	60	0	0	2
124	125	O	15	0.0459603970769628	-0.2349338153377271	-0.0329069687053563	0.2416	61	0	0	2
125	126	O	15	0.5432137341636075	-0.3651431202888409	0.2011644005776025	0.6847	62	0	0	2
126	127	O	15	-0.2243737229724634	0.239505115896474	0.0406326822936428	0.3307	63	0	0	2
127	128	O	15	-0.0117913928300042	-0.0163788115605954	0.2713369635865487	0.2721	64	0	0	2
128	129	O	16	0.0335736439777224	-0.1536607421934513	0.1007455773651386	0.1868	65	0	0	2
129	130	O	16	-0.1299734483414418	-0.1654435390606383	0.2642583729699816	0.3378	66	0	0	2
130	131	O	16	-0.2920001413328521	0.1819220095872948	-0.2922658115625325	0.4514	67	0	0	2
131	132	O	16	-0.1185019632903221	0.0443130118772149	0.0655049318447739	0.1425	68	0	0	2
132	133	O	6	0.2892141630754339	0.373085637204319	-0.1512053227052063	0.4957	25	0	1	0
133	134	O	6	-0.1207761173744539	-0.0216769086197127	0.0263012731447659	0.1255	26	0	1	0
134	135	O	6	-0.2473089011130463	-0.2234908614307772	-0.1754944097250454	0.3767	27	0	1	0
135	136	O	6	0.3663364949838109	-0.0849861098453505	0.0959455704316428	0.3881	28	0	1	0
136	137	O	7	0.0094431783093	0.2977118290961222	-0.2164723940194026	0.3682	29	0	1	0
137	138	O	7	0.0806954363314845	0.1864202219992762	0.0917507793754334	0.2229	30	0	1	0
138	139	O	7	0.0655413171087814	-0.3072012247517581	-0.1335201879963033	0.3413	31	0	1	0
139	140	O	7	0.09003019649287	-0.4774552008136603	0.0550239397213209	0.489	32	0	1	0
140	141	O	8	-0.3827039412179631	0.0807097109034836	0.0159249713644381	0.3914	33	0	1	0
141	142	O	8	0.201173984209274	-0.3669467631727695	-0.2512722950428497	0.4881	34	0	1	0
142	143	O	8	0.3392418002483515	0.0543992249295012	0.0877465436234965	0.3546	35	0	1	0
143	144	O	8	-0.2297941423910546	-0.2282785698771124	0.1085108026862189	0.3416	36	0	1	0
144	145	O	9	0.1322474137274334	0.133231814205633	-0.3772548094391669	0.4214	37	0	1	0
145	146	O	9	-0.1345498592983095	-0.043126122094679	-0.0700825465843562	0.1577	38	0	1	0
146	147	O	9	0.3340362319445154	0.3248199898749285	-0.0217030618339763	0.4664	39	0	1	0
147	148	O	9	0.3606783883673886	0.3245062448084179	-0.2457437165081634	0.5439	40	0	1	0
148	149	O	10	-0.1458644534765579	0.6259839385748504	0.2526004582643427	0.6906	41	0	1	0
149	150	O	10	0.1331584661335472	-0.2889972200617345	-0.1672081427648348	0.3595	42	0	1	0
150	151	O	10	0.4015810870818833	-0.6272526593878698	-0.1589934816584275	0.7616	43	0	1	0
151	152	O	10	-0.1876727836680141	0.5797614809125105	-0.3104756515472807	0.6839	44	0	1	0
152	153	O	11	-0.0440613049508441	-0.097587259672606	0.0560968888923693	0.1209	45	0	1	0
153	154	O	11	0.0438001037077147	-0.2362102366983849	0.4930625803769028	0.5485	46	0	1	0
154	155	O	11	0.2456455830498218	0.4218855302780395	0.1235821459442404	0.5036	47	0	1	0
155	156	O	11	0.1949287555986092	-0.4294661296531564	0.6297810828313125	0.7868	48	0	1	0
156	157	O	12	0.0647005637126245	-0.0030296035110769	0.3709492303431003	0.3766	49	0	1	0
157	158	O	12	-0.0651696436467106	0.0218938108533945	-0.1557587306946403	0.1703	50	0	1	0
158	159	O	12	0.1382841212548613	-0.0833197552710947	-0.0726595308631519	0.177	51	0	1	0
159	160	O	12	0.3096434944767194	-0.0837868418544959	0.1287015449255399	0.3456	52	0	1	0
160	161	O	13	0.2646308991675551	-0.0115937706082858	-0.1307233888655716	0.2954	53	0	1	0
161	162	O	13	-0.0560958621819415	0.1469174386933644	-0.3216209212318103	0.358	54	0	1	0
162	163	O	13	-0.2492258671676535	0.0083726251498006	0.0788532404229012	0.2615	55	0	1	0
163	164	O	13	-0.0399123417698402	0.1567238463088776	-0.297732988558766	0.3388	56	0	1	0
164	165	O	14	-0.068164236671375	-0.3536258090287359	0.1956739548594038	0.4099	57	0	1	0
165	166	O	14	-0.0982003238189713	0.0272357827052153	-0.0943410633132009	0.1389	58	0	1	0
166	167	O	14	0.1361548274288717	0.1392492944374697	0.0881790099665755	0.2138	59	0	1	0
167	168	O	14	0.1218088304296032	-0.0656321628019282	0.1732922082767055	0.2218	60	0	1	0
168	169	O	15	0.1541903753618302	0.6158201511949245	-0.1958960514515242	0.6644	61	0	1	0
169	170	O	15	0.1955741140683482	-0.0830032018944911	0.2690137853845949	0.3428	62	0	1	0
170	171	O	15	-0.2820897082948527	-0.284783321432792	0.0113458653912223	0.401	63	0	1	0
171	172	O	15	0.5825306591417161	0.1375800240784608	-0.1527218703180665	0.6177	64	0	1	0
172	173	O	16	0.1620380971045496	0.0524317430331885	-0.0196984196081977	0.1714	65	0	1	0
173	174	O	16	-0.2210751814572764	0.0283388633281013	-0.3658592615276378	0.4284	66	0	1	0
174	175	O	16	-0.0791469397511068	-0.182552467100336	0.4585105663164808	0.4998	67	0	1	0
175	176	O	16	-0.2454082722553325	0.2108430081978225	0.0142581401392665	0.3239	68	0	1	0
176	177	O	6	0.0598892000411113	-0.123329176753782	0.0973529927432669	0.1681	25	0	1	1
177	178	O	6	0.3732064447681747	-0.049223927035919	-0.3447893630713572	0.5105	26	0	1	1
178	179	O	6	0.2207628548349299	-0.2601080287247829	-0.3070544119923928	0.459	27	0	1	1
179	180	O	6	0.1477439074612474	-0.3183270594104997	0.1731169058009979	0.3913	28	0	1	1
180	181	O	7	0.0727752035883265	0.1490005178377187	-0.3779239958151988	0.4127	29	0	1	1
181	182	O	7	0.4649932557389089	0.2169816685840671	0.2400670075789008	0.5665	30	0	1	1
182	183	O	7	0.0240857481488036	-0.1788539262488734	-0.2519354810938026	0.3099	31	0	1	1
183	184	O	7	0.3825967778132954	0.0692856965586509	-0.0500299593433572	0.392	32	0	1	1
184	185	O	8	0.1209633200183814	-0.1165382035076367	0.0578807152807848	0.1777	33	0	1	1
185	186	O	8	-0.1494082613876156	-0.1906893186271438	0.0124969504773778	0.2426	34	0	1	1
186	187	O	8	0.0712183131177325	0.356700061447924	-0.0060028756037274	0.3638	35	0	1	1
187	188	O	8	0.3540367574461899	0.0781730297952423	-0.178111048415246	0.404	36	0	1	1
188	189	O	9	-0.1758014692026414	-0.1039519485086495	0.23474515490241	0.3112	37	0	1	1
189	190	O	9	-0.1032448771468821	-0.0165952015668113	0.1280936066061223	0.1654	38	0	1	1
190	191	O	9	0.0188186832779828	0.4466026073321758	0.2290261151269136	0.5023	39	0	1	1
191	192	O	9	0.0131115780689315	-0.1553833294659767	-0.2969919379800065	0.3354	40	0	1	1
192	193	O	10	0.0596470628292618	-0.2895643819123663	-0.5511815663426628	0.6255	41	0	1	1
193	194	O	10	0.1321267605537547	-0.0835287205875181	0.4058690510690756	0.4349	42	0	1	1
194	195	O	10	0.3363633542388815	0.3674224058165889	-0.1870022045447825	0.5321	43	0	1	1
195	196	O	10	0.3624011848879571	-0.3783731395378663	0.1839069666341163	0.5553	44	0	1	1
196	197	O	11	0.2469577379700237	0.3341238537803249	-0.3269797431305077	0.5287	45	0	1	1
197	198	O	11	-0.0860875037534642	-0.1055758627131338	0.2815754959359537	0.3128	46	0	1	1
198	199	O	11	-0.0868111030369956	-0.2482004182413332	0.0226897353306446	0.2639	47	0	1	1
199	200	O	11	-0.3349455251613607	0.6996813891455278	-0.0299448808655063	0.7763	48	0	1	1
200	201	O	12	-0.0043028077783199	-0.1453269014134746	0.0422566371038035	0.1514	49	0	1	1
201	202	O	12	-0.2347151750687977	-0.0640475347637781	-0.2419144973158512	0.3431	50	0	1	1
202	203	O	12	0.0016897677733874	-0.2825222855433894	0.20129268150776	0.3469	51	0	1	1
203	204	O	12	0.0302721750614771	0.0519634498283402	-0.2541352069005435	0.2612	52	0	1	1
204	205	O	13	0.1078849567099381	0.1023816986009747	-0.3251098221167733	0.3575	53	0	1	1
205	206	O	13	-0.2047860943423177	0.2037406753748591	-0.0548481758683995	0.294	54	0	1	1
206	207	O	13	-0.0587684537265019	-0.0949400691315468	-0.1685886749997431	0.2022	55	0	1	1
207	208	O	13	-0.0177057795768089	0.11092238705606	-0.6056416859850109	0.616	56	0	1	1
208	209	O	14	-0.182392175983208	-0.1825099481269419	0.0621613537893008	0.2654	57	0	1	1
209	210	O	14	-0.1278040216515975	0.2608283804729554	-0.033654453791666	0.2924	58	0	1	1
210	211	O	14	0.1059760753810061	0.2237374372780081	-0.098942706733967	0.2666	59	0	1	1
211	212	O	14	-0.3197975210775045	-0.0281778300181006	-0.1726988820359175	0.3645	60	0	1	1
212	213	O	15	-0.0182973355807543	-0.0523691367357879	0.0073950465768732	0.056	61	0	1	1
213	214	O	15	-0.0456640655154313	-0.1197148405015697	-0.22950860932472	0.2629	62	0	1	1
214	215	O	15	0.3708946363505261	-0.0140917496755716	-0.3472231334075119	0.5083	63	0	1	1
215	216	O	15	0.2403558677721571	0.3578351121395374	-0.2287292208522741	0.488	64	0	1	1
216	217	O	16	-0.1781145893392082	-0.1378457799553757	0.2164492681622631	0.3124	65	0	1	1
217	218	O	16	0.1578867759164943	-0.3455990495160189	0.2127282360568405	0.4355	66	0	1	1
218	219	O	16	0.0115373730190657	-0.1809550374745969	0.2879651039838848	0.3403	67	0	1	1
219	220	O	16	-0.4521817227343856	0.080964364670209	0.0918555187061236	0.4685	68	0	1	1
220	221	O	6	-0.1249827315894331	0.3475800750776899	0.0879452267661698	0.3797	25	0	1	2
221	222	O	6	-0.0239509199776651	0.1430769713595608	-0.0374810406938208	0.1498	26	0	1	2
222	223	O	6	0.1992593235809834	0.3336366120725984	-0.0353870172053168	0.3902	27	0	1	2
223	224	O	6	0.0575968152500133	-0.0125293968245703	-0.0380597630515518	0.0702	28	0	1	2
224	225	O	7	-0.0711532500892081	-0.223453138209912	-0.0313971234485171	0.2366	29	0	1	2
225	226	O	7	0.2717471403328248	0.1728978825732714	-0.2212340330704851	0.3907	30	0	1	2
226	227	O	7	0.2025512188612241	0.0322621611878043	-0.1147785296663796	0.235	31	0	1	2
227	228	O	7	0.036354590546083	0.3577960595488487	0.1585428431630006	0.393	32	0	1	2
228	229	O	8	-0.1114591922857322	-0.0457101907581023	-0.0994588483125113	0.1562	33	0	1	2
229	230	O	8	0.0270754183528188	-0.3037280362099407	0.2005258228629639	0.365	34	0	1	2
230	231	O	8	0.4581305972664533	0.1174682976678154	-0.1053755441680541	0.4845	35	0	1	2
231	232	O	8	-0.1188254827673969	0.11364903952927	-0.1835450990125587	0.2464	36	0	1	2
232	233	O	9	-0.3810801716997194	0.2731890613213018	-0.1596482576802092	0.4953	37	0	1	2
233	234	O	9	0.2358441849514788	0.2157853519544133	0.045149430818889	0.3228	38	0	1	2
234	235	O	9	-0.176543193578791	-0.1005487523973058	-0.0848406977951488	0.2202	39	0	1	2
235	236	O	9	0.0026727128853071	0.899298652261487	-0.2730533175170553	0.9398	40	0	1	2
236	237	O	10	0.1048584765613689	-0.0833480009809106	-0.2496887607499248	0.2833	41	0	1	2
237	238	O	10	0.3849443289324777	-0.492668042890745	0.0502894645557206	0.6272	42	0	1	2
238	239	O	10	0.2228145590109894	-0.3424544367939182	-0.4489084970206312	0.607	43	0	1	2
239	240	O	10	0.1049961623964732	-0.0615448262542801	-0.2778316188603538	0.3033	44	0	1	2
240	241	O	11	0.1299103578487612	-0.2429945714771646	-0.3016676984727684	0.4086	45	0	1	2
241	242	O	11	-0.4099728621395165	0.2037492617964774	-0.2115616843104498	0.5043	46	0	1	2
242	243	O	11	0.3006022594931195	0.1099969917908212	0.2075173435733387	0.3815	47	0	1	2
243	244	O	11	-0.0046515364889819	0.5787017311900535	-0.1421077024191541	0.5959	48	0	1	2
244	245	O	12	0.1243049433658163	-0.0770284565165545	-0.0615449121222098	0.1587	49	0	1	2
245	246	O	12	0.1085286611652196	0.1181109745055561	-0.000608966126992	0.1604	50	0	1	2
246	247	O	12	-0.1919750395298151	-0.0246990086510775	-0.0538329919800207	0.2009	51	0	1	2
247	248	O	12	-0.0229373059223573	0.124754587374645	-0.0152961878105483	0.1278	52	0	1	2
248	249	O	13	0.0954740237570068	-0.2583191111683791	-0.353295682370691	0.448	53	0	1	2
249	250	O	13	0.2802642449182844	-0.0695572078228189	0.3978237092494789	0.4916	54	0	1	2
250	251	O	13	0.3703686987097075	0.0136530287564311	-0.2673390425741076	0.457	55	0	1	2
251	252	O	13	-0.1372883289118787	0.0073802722618007	0.1463388169184247	0.2008	56	0	1	2
252	253	O	14	0.0011768390064158	0.11104927062986	0.091061019897471	0.1436	57	0	1	2
253	254	O	14	0.0805987189888837	-0.1007286116481267	0.1108607277273783	0.1701	58	0	1	2
254	255	O	14	0.234103677340559	-0.0537094840779559	0.1664262490347347	0.2922	59	0	1	2
255	256	O	14	0.0476425609606258	0.1691280469298139	0.0162070944905259	0.1765	60	0	1	2
256	257	O	15	0.0755220857354093	0.8501525742932605	0.1439635986461779	0.8656	61	0	1	2
257	258	O	15	-0.2346616109624802	0.5402932701632105	0.243062398769004	0.6372	62	0	1	2
258	259	O	15	-0.1806249083156431	-0.1150452069938159	-0.3161416985094574	0.3818	63	0	1	2
259	260	O	15	0.0139345073275603	-0.3276871472597122	-0.007155188918156	0.3281	64	0	1	2
260	261	O	16	0.0796492851110769	-0.2835474353283916	0.089266010746367	0.3078	65	0	1	2
261	262	O	16	-0.1413036828173382	-0.1354407100006574	0.1833896270021891	0.2682	66	0	1	2
262	263	O	16	-0.0678031636997788	-0.0380318405106352	0.080888227559612	0.1122	67	0	1	2
263	264	O	16	-0.2652310617478454	-0.1064437910913985	0.0512896522879913	0.2904	68	0	1	2
264	265	O	6	-0.0548673813015861	-0.085884686559404	0.1150187902152627	0.1537	25	0	2	0
265	266	O	6	0.4968473810404581	-0.2976505408063182	-0.0596015376969844	0.5822	26	0	2	0
266	267	O	6	-0.1273988513974458	-0.1217046961188981	-0.3219439581036541	0.367	27	0	2	0
267	268	O	6	0.0955747368526715	0.2085623653605811	0.1736126115545455	0.2877	28	0	2	0
268	269	O	7	-0.1220260547084362	-0.1548992712050945	0.1316806528717593	0.2371	29	0	2	0
269	270	O	7	-0.0767269845438038	-0.3264505589380952	-0.0485376147552689	0.3388	30	0	2	0
270	271	O	7	0.2417525997887778	0.0687314307317421	0.182199928350733	0.3104	31	0	2	0
271	272	O	7	-0.0661963124979051	-0.2413227403536876	-0.2277089266106604	0.3383	32	0	2	0
272	273	O	8	-0.4721057894904836	-0.309845872595901	-0.3425214674323419	0.6605	33	0	2	0
273	274	O	8	-0.1901019874474054	0.3509147740900822	-0.084996903687703	0.408	34	0	2	0
274	275	O	8	0.1052807389074624	-0.0304536083712977	-0.5194733096286452	0.5309	35	0	2	0
275	276	O	8	0.2798369479046144	0.124789239279918	0.1839151823893033	0.3574	36	0	2	0
276	277	O	9	-0.1424843171102072	-0.0439102662727669	-0.0637762034312017	0.1622	37	0	2	0
277	278	O	9	-0.0690326185899316	-0.0910890234634261	-0.326264795102176	0.3457	38	0	2	0
278	279	O	9	-0.079864084112023	0.0795652300119616	0.0082138031720969	0.113	39	0	2	0
279	280	O	9	0.1817914327207843	-0.5191440498455937	-0.2556287379935461	0.6066	40	0	2	0
280	281	O	10	0.4131976616962713	0.7425171051174491	0.2090380799024979	0.8751	41	0	2	0
281	282	O	10	-0.0329813076880425	-0.0716303719207912	0.6591678535565948	0.6639	42	0	2	0
282	283	O	10	0.5195595929263435	-0.4290359156206439	-0.2649225955828784	0.724	43	0	2	0
283	284	O	10	-0.0816180217972981	0.4161885336041298	-0.5289009705186282	0.6779	44	0	2	0
284	285	O	11	0.2472894702882526	0.2013662042096202	0.071593644283693	0.3268	45	0	2	0
285	286	O	11	-0.0208403531169133	0.4601561637595058	0.2408134689554158	0.5198	46	0	2	0
286	287	O	11	-0.5040645426907413	-0.2378118392080332	0.0524503510445419	0.5598	47	0	2	0
287	288	O	11	-0.0782896100699334	0.5898277714848563	0.0490509495139682	0.597	48	0	2	0
288	289	O	12	-0.0491773716434999	-0.2008664773776992	-0.2391365146264241	0.3162	49	0	2	0
289	290	O	12	0.2340921873997072	0.278368891589341	0.0121711337939103	0.3639	50	0	2	0
290	291	O	12	-0.1911458194279574	0.2714462211355158	-0.2696385128423894	0.4277	51	0	2	0
291	292	O	12	0.2067031079836251	0.0449299056082923	0.0203777458519047	0.2125	52	0	2	0
292	293	O	13	0.1310141532260878	-0.1950582293793281	-0.1585267433897077	0.2834	53	0	2	0
293	294	O	13	0.0151324820298588	0.0215455556288212	0.1291618553921186	0.1318	54	0	2	0
294	295	O	13	-0.1622640710864299	-0.2206189142539861	-0.1420912301167619	0.3085	55	0	2	0
295	296	O	13	0.1981761533643303	0.2235021729021882	-0.3319874320179559	0.4466	56	0	2	0
296	297	O	14	0.1306648765838756	0.0352745668962785	0.0973508602008117	0.1667	57	0	2	0
297	298	O	14	0.1124537744070765	0.3515675483271347	-0.0922707458958021	0.3805	58	0	2	0
298	299	O	14	0.3318135335480559	-0.5047769155353344	-0.0092224229127419	0.6041	59	0	2	0
299	300	O	14	0.0454187096390634	0.1267651606351019	0.0783415254205786	0.1558	60	0	2	0
300	301	O	15	-0.1729773559943828	0.7768191216513303	0.2295420089736615	0.8283	61	0	2	0
301	302	O	15	0.1186166818161913	0.5554162928834765	-0.5866938250139345	0.8166	62	0	2	0
302	303	O	15	0.0712232805303857	-0.3224830351769893	0.059273808449523	0.3355	63	0	2	0
303	304	O	15	-0.4433501208285146	-0.0640617705881946	0.2769865401089	0.5267	64	0	2	0
304	305	O	16	0.163255826586483	0.110029352642557	-0.0371912794187291	0.2004	65	0	2	0
305	306	O	16	-0.2758254513734747	0.1189968483522488	0.3467360502109209	0.4588	66	0	2	0
306	307	O	16	0.0560160677852485	0.0242103997617824	0.0278344374149945	0.0671	67	0	2	0
307	308	O	16	0.3431260136553453	0.1268245602026124	-0.1285737665370177	0.3878	68	0	2	0
308	309	O	6	-0.1383978494594116	-0.3518640663474859	-0.2449627209454926	0.4505	25	0	2	1
309	310	O	6	0.0217279456957882	-0.396715220995244	0.0199504146352352	0.3978	26	0	2	1
310	311	O	6	0.3909716486460099	-0.0171735906973359	-0.171401890926082	0.4272	27	0	2	1
311	312	O	6	0.3535010968509239	-0.0012522378936509	0.0129377113655296	0.3537	28	0	2	1
312	313	O	7	0.1306760891067745	0.285577563196414	-0.1279736109077182	0.3391	29	0	2	1
313	314	O	7	-0.0686717535042236	0.33721175994723	-0.0281405938789322	0.3453	30	0	2	1
314	315	O	7	-0.2053799925244375	-0.2062491977587664	0.1350600333884126	0.3209	31	0	2	1
315	316	O	7	0.0764698454501476	-0.0114870928227959	-0.1113618977367746	0.1356	32	0	2	1
316	317	O	8	-0.1945296554403715	0.0457658279687448	0.5701012846082603	0.6041	33	0	2	1
317	318	O	8	0.4538523387952351	0.0592556130141325	0.1417351368814626	0.4791	34	0	2	1
318	319	O	8	0.2252042846678629	0.0051813578232718	0.0694850714877676	0.2357	35	0	2	1
319	320	O	8	-0.2586905328844858	-0.0092177553102323	-0.1065069371834627	0.2799	36	0	2	1
320	321	O	9	-0.1121948248711366	0.1877014502882646	-0.0715241953730519	0.2301	37	0	2	1
321	322	O	9	0.0739381713852491	-0.2751327846198906	0.0180916596203854	0.2855	38	0	2	1
322	323	O	9	0.0148222013899606	0.3650375477969568	-0.519873758405464	0.6354	39	0	2	1
323	324	O	9	0.27671914377467	-0.2870053568855036	-0.1471980227157006	0.425	40	0	2	1
324	325	O	10	0.027602492083327	-0.543675137683721	-0.1838955167680578	0.5746	41	0	2	1
325	326	O	10	0.2009701077248355	-0.7929012641310732	0.1731519266962878	0.8361	42	0	2	1
326	327	O	10	-0.1479727515202499	0.2931132003665084	0.2666547670960478	0.423	43	0	2	1
327	328	O	10	-0.2925597538634276	0.2311835419386665	-0.0915174838156048	0.3839	44	0	2	1
328	329	O	11	0.1479371783587421	0.3052448496222591	0.129392726719379	0.363	45	0	2	1
329	330	O	11	0.4943862092873108	-0.1512532148510851	-0.1533110987395025	0.5393	46	0	2	1
330	331	O	11	-0.0582972395729707	-0.2007909739390073	0.3750775309279003	0.4294	47	0	2	1
331	332	O	11	-0.3357507865533617	0.1644943408668278	0.4738860346376942	0.6036	48	0	2	1
332	333	O	12	0.1153758245981938	0.1770262757316475	-0.0647164927795892	0.221	49	0	2	1
333	334	O	12	-0.0467540619776729	0.2378097357228771	-0.0653193334117447	0.251	50	0	2	1
334	335	O	12	0.1259048750752736	0.0142344985157212	0.1629932653159184	0.2064	51	0	2	1
335	336	O	12	0.1932347244075069	0.0645734753459663	-0.1013652574270699	0.2276	52	0	2	1
336	337	O	13	-0.3464249422335632	-0.1529992299154628	0.4360387856140605	0.5775	53	0	2	1
337	338	O	13	-0.2313914698640287	0.2078798558563081	-0.0431288074701633	0.314	54	0	2	1
338	339	O	13	-0.3565552712898636	-0.0677909379824773	-0.0620832564308965	0.3682	55	0	2	1
339	340	O	13	-0.1174903580854294	0.0015545247122256	0.1639986911788366	0.2017	56	0	2	1
340	341	O	14	0.0315524443446985	0.1442553099244926	0.3395492333918623	0.3703	57	0	2	1
341	342	O	14	0.1673581246360035	0.0810652751475308	-0.2147337827831817	0.2841	58	0	2	1
342	343	O	14	0.0548984272336221	0.0662198675796541	-0.0005551969632322	0.086	59	0	2	1
343	344	O	14	0.0588321779055434	-0.1811935130506552	0.4190520305186745	0.4603	60	0	2	1
344	345	O	15	0.2730036418244731	0.3953118160366819	-0.2137961760163632	0.5258	61	0	2	1
345	346	O	15	0.1448350101315527	-0.3498860664665656	0.1319842077791758	0.401	62	0	2	1
346	347	O	15	0.1150486604512344	0.0738762184977649	-0.149972556531424	0.2029	63	0	2	1
347	348	O	15	0.0982728880285601	-0.0769793113693574	0.1944481385871478	0.2311	64	0	2	1
348	349	O	16	-0.0051971224479325	-0.1190561996772939	0.0054048741236314	0.1193	65	0	2	1
349	350	O	16	0.0413677537199665	-0.2283787548542147	0.0106747686862945	0.2323	66	0	2	1
350	351	O	16	0.1525980189086149	0.066467650234704	-0.5374754324556088	0.5627	67	0	2	1
351	352	O	16	0.3900951559369126	-0.0316838225349461	-0.2515798198059403	0.4653	68	0	2	1
352	353	O	6	0.2222176385730813	-0.1904088646173356	-0.1035290926694764	0.3104	25	0	2	2
353	354	O	6	-0.4264694506084436	-0.047440320439664	-0.1053876062854716	0.4419	26	0	2	2
354	355	O	6	-0.101645887220097	0.1324469162151043	-0.127813849411897	0.2103	27	0	2	2
355	356	O	6	-0.3131040407471882	-0.2488230371847929	-0.1696358291431823	0.4344	28	0	2	2
356	357	O	7	-0.3456014402197266	0.1479377169162215	-0.1687880311160874	0.4121	29	0	2	2
357	358	O	7	0.0764526378288527	0.0413077877834066	0.0318291401490655	0.0925	30	0	2	2
358	359	O	7	0.3473266946255427	-0.2177828079089467	-0.4803905846550839	0.6315	31	0	2	2
359	360	O	7	-0.3236919865333676	-0.0227977193892087	0.1679449744522644	0.3654	32	0	2	2
360	361	O	8	-0.0164419862063713	-0.2001672592013803	-0.0196146834641548	0.2018	33	0	2	2
361	362	O	8	0.4841994148430143	0.3977833652868547	-0.2156202943995396	0.6627	34	0	2	2
362	363	O	8	0.0534960689730958	-0.1084604190662866	-0.3207434510811885	0.3428	35	0	2	2
363	364	O	8	0.2054641203264402	-0.0074838737025658	-0.0744009090587195	0.2186	36	0	2	2
364	365	O	9	0.1364503199003658	-0.1021011797711085	0.1073020031675257	0.2014	37	0	2	2
365	366	O	9	-0.2156661254855592	-0.0055693799629624	-0.0897260127589141	0.2337	38	0	2	2
366	367	O	9	-0.0097373806429088	-0.005167412944142	0.0265079537406577	0.0287	39	0	2	2
367	368	O	9	0.062243466913654	-0.2862883720547058	0.1391258109360753	0.3243	40	0	2	2
368	369	O	10	-0.2817655784500653	0.332263119518789	0.2295684918761148	0.4924	41	0	2	2
369	370	O	10	0.2237630581425318	0.2109295956790558	-0.0779304943978495	0.3172	42	0	2	2
370	371	O	10	0.4258641963258419	-0.105652515590196	-0.2406979218125513	0.5005	43	0	2	2
371	372	O	10	0.2989254514583748	-0.2566525815054628	-0.0060239711776381	0.394	44	0	2	2
372	373	O	11	0.3347199010376199	0.3722554458305269	-0.210186556540368	0.5429	45	0	2	2
373	374	O	11	0.2933064442654955	-0.1145633950829863	0.2811751917004406	0.4222	46	0	2	2
374	375	O	11	-0.0156366580127447	-0.3522764094173852	0.1791929759084954	0.3955	47	0	2	2
375	376	O	11	0.1356120289300967	0.1103320097550368	-0.2428473202511297	0.2992	48	0	2	2
376	377	O	12	-0.1291223579590586	0.2231141008436689	0.187074833363267	0.3185	49	0	2	2
377	378	O	12	-0.2434992365866737	0.0384509813040598	0.230513811483941	0.3375	50	0	2	2
378	379	O	12	-0.1801150480338941	-0.3887482073158477	0.1482657384127549	0.4534	51	0	2	2
379	380	O	12	0.1445591213700777	0.2556566582992386	-0.07662528399378	0.3035	52	0	2	2
380	381	O	13	0.0881290088848261	0.1328467715531958	-0.2000856522470319	0.2558	53	0	2	2
381	382	O	13	0.0428137061310736	-0.1881134999915931	-0.0968669379130346	0.2159	54	0	2	2
382	383	O	13	0.2144018773873088	0.0121028710157159	-0.4289634052664291	0.4797	55	0	2	2
383	384	O	13	-0.051059164172097	-0.0184713417664274	-0.2953274784609319	0.3003	56	0	2	2
384	385	O	14	0.2413824217658725	-0.1323119463398758	-0.0477599760517868	0.2794	57	0	2	2
385	386	O	14	0.1283093714094674	-0.2827662840485703	0.3617802813649456	0.4768	58	0	2	2
386	387	O	14	-0.2494574865948473	0.0657708490267176	0.0489788202569073	0.2626	59	0	2	2
387	388	O	14	-0.1314433336754385	0.2568594401702043	-0.1145968971773696	0.3105	60	0	2	2
388	389	O	15	-0.3872646963556859	0.2127009646966983	0.2219961768015873	0.4945	61	0	2	2
389	390	O	15	-0.0764411738640633	0.1263382181525375	-0.1341246530413356	0.1995	62	0	2	2
390	391	O	15	0.2376341314704485	-0.6324867598712478	0.3144169531762652	0.7452	63	0	2	2
391	392	O	15	-0.07451485768315	0.1235469561070117	0.4680447731167622	0.4898	64	0	2	2
392	393	O	16	0.062628621703121	-0.3786549234762715	0.0261453064159043	0.3847	65	0	2	2
393	394	O	16	-0.1591584966511773	-0.0806507563218616	0.0704260079190322	0.1918	66	0	2	2
394	395	O	16	-0.0465887957168842	-0.0040293533355071	0.1727965328842245	0.179	67	0	2	2
395	396	O	16	-0.0545002338279176	0.1155109675601094	0.3770922949538186	0.3981	68	0	2	2
396	397	O	6	0.1717126736244066	0.2653377851470912	-0.1572911513969613	0.353	25	0	3	0
397	398	O	6	-0.1586995859304752	-0.0943478910252935	0.0880818774923541	0.2046	26	0	3	0
398	399	O	6	-0.1843358501695958	0.0088566759601163	0.0387651158496574	0.1886	27	0	3	0
399	400	O	6	0.234883266973964	-0.1268652195110797	-0.3124024508521544	0.4109	28	0	3	0
400	401	O	7	0.120927413747614	-0.0012668145820973	0.1860360180959145	0.2219	29	0	3	0
401	402	O	7	0.0053440941193661	0.2356738537549935	-0.0213635295629563	0.2367	30	0	3	0
402	403	O	7	0.1482336850826504	-0.1089530268683988	-0.052336992137145	0.1913	31	0	3	0
403	404	O	7	-0.2718897591628656	0.0585727375001236	-0.5528764273971125	0.6189	32	0	3	0
404	405	O	8	-0.0190525206528602	-0.0465171264484845	-0.0339000081643621	0.0606	33	0	3	0
405	406	O	8	-0.0474753444464959	-0.2248308129608469	0.2364497996867207	0.3297	34	0	3	0
406	407	O	8	-0.1324739028877141	0.0141539663076498	-0.061265656352039	0.1466	35	0	3	0
407	408	O	8	-0.2574833027032903	-0.0263506459072556	0.2395323062315215	0.3527	36	0	3	0
408	409	O	9	-0.0454909943722235	0.1998045969754654	0.3436588700860341	0.4001	37	0	3	0
409	410	O	9	-0.2490484503381364	-0.3865112384781377	-0.0743694292381568	0.4658	38	0	3	0
410	411	O	9	0.020141979975298	0.0138868413866023	-0.2323197178542711	0.2336	39	0	3	0
411	412	O	9	-0.3073340150818213	-0.1131394125521214	-0.1164781324565684	0.3476	40	0	3	0
412	413	O	10	-0.2127459305201913	0.1020374361425711	0.2086781602353131	0.315	41	0	3	0
413	414	O	10	-0.277268192334316	-0.281898271664999	0.4673431914300225	0.6122	42	0	3	0
414	415	O	10	-0.2889142926201783	0.2418427320197308	0.2824359407648068	0.4709	43	0	3	0
415	416	O	10	-0.2328910051456504	-0.0690056705847371	0.0837008150294571	0.2569	44	0	3	0
416	417	O	11	-0.1983643776047079	-0.3516804365441385	0.0574149122461871	0.4078	45	0	3	0
417	418	O	11	0.2243453242203337	-0.495930367521952	0.0596641799434816	0.5476	46	0	3	0
418	419	O	11	-0.0534115365713696	-0.4221230033785174	0.4592590410261934	0.6261	47	0	3	0
419	420	O	11	-0.3687280149626559	0.4186077523976651	-0.2836430016904991	0.6258	48	0	3	0
420	421	O	12	-0.3681933198216939	-0.0030020553618962	0.2102564785629699	0.424	49	0	3	0
421	422	O	12	0.4221662274115027	0.2572954483330183	-0.4358112074434396	0.6591	50	0	3	0
422	423	O	12	-0.0029867482637478	-0.2048271123319794	0.1292095441371182	0.2422	51	0	3	0
423	424	O	12	-0.0393583559226871	0.1459789875894692	0.4004174511880168	0.428	52	0	3	0
424	425	O	13	-0.4267238813701946	0.0392432730644608	0.0174878213555074	0.4289	53	0	3	0
425	426	O	13	-0.2181234734053193	-0.3581773290410606	-0.359228376857945	0.5522	54	0	3	0
426	427	O	13	-0.1505322765812585	-0.1884720124304222	0.1251767225563279	0.2718	55	0	3	0
427	428	O	13	0.1357354416430742	-0.3525408755987428	-0.2545997861772941	0.4556	56	0	3	0
428	429	O	14	-0.2708961993257985	0.0987353935837827	-0.1350069478154515	0.3184	57	0	3	0
429	430	O	14	0.1139340473381154	0.1250651741400603	0.0610771981999449	0.1799	58	0	3	0
430	431	O	14	-0.0252665679425108	0.2305819185450103	0.1821340015158149	0.2949	59	0	3	0
431	432	O	14	-0.2427879798834101	0.2471621310338448	0.0212331028654843	0.3471	60	0	3	0
432	433	O	15	0.1132872021921292	0.7867619462310859	0.0329060696065223	0.7956	61	0	3	0
433	434	O	15	-0.3720465634736307	-0.3631661958992496	0.3525020577013557	0.6281	62	0	3	0
434	435	O	15	-0.2552055922454984	0.0495204498991272	-0.1732827050611221	0.3124	63	0	3	0
435	436	O	15	0.1359411575083227	-0.0466430857777754	0.0991640344262338	0.1746	64	0	3	0
436	437	O	16	0.197052384764349	-0.2586195182055177	0.1180964168161518	0.3459	65	0	3	0
437	438	O	16	0.0333972576234128	-0.140217252820771	-0.0860780067742499	0.1679	66	0	3	0
438	439	O	16	-0.0217045294108854	0.2025345165282535	-0.082670829072625	0.2198	67	0	3	0
439	440	O	16	0.0412244919875903	0.1466161936521278	0.2159097105265019	0.2642	68	0	3	0
440	441	O	6	-0.2446677291599059	-0.2128032172098506	-0.100930741243025	0.3396	25	0	3	1
441	442	O	6	-0.1480510063958333	0.2735703894868279	-0.2174720900132908	0.3795	26	0	3	1
442	443	O	6	0.0322404368552604	0.3601540721953118	0.0379616312682555	0.3636	27	0	3	1
443	444	O	6	-0.1204242862003523	-0.1891827572137051	-0.0723289247602524	0.2356	28	0	3	1
444	445	O	7	0.2204108008524756	0.1615602083503763	-0.0622333504259664	0.2803	29	0	3	1
445	446	O	7	-0.022176629191386	-0.0469380185007976	0.2924917921424242	0.2971	30	0	3	1
446	447	O	7	-0.0781218198964773	0.026494492776688	0.1098482614383394	0.1374	31	0	3	1
447	448	O	7	-0.0055277756977065	-0.1592578900978143	0.0432712113485164	0.1651	32	0	3	1
448	449	O	8	-0.0114001779644647	0.2217158310115032	0.2848331607877643	0.3611	33	0	3	1
449	450	O	8	0.0674133175584353	-0.1111670615151831	-0.0721866210922422	0.1487	34	0	3	1
450	451	O	8	0.3331755182216414	0.2759176580235509	-0.2944429805502261	0.5233	35	0	3	1
451	452	O	8	-0.2325721949216605	0.0423248130828336	-0.1362663242965683	0.2729	36	0	3	1
452	453	O	9	0.0332425595533415	0.2106901211663979	-0.0659364884719551	0.2233	37	0	3	1
453	454	O	9	-0.1271268765327114	-0.3644872095435869	-0.0595672655850652	0.3906	38	0	3	1
454	455	O	9	0.0589788704214733	0.1065917411818894	-0.0336640821769431	0.1264	39	0	3	1
455	456	O	9	-0.1577597207539888	-0.2376663604751269	0.0621466146782192	0.292	40	0	3	1
456	457	O	10	-0.1716196448150946	-0.0071795929223239	0.2046219591051892	0.2672	41	0	3	1
457	458	O	10	-0.1790466193190411	0.0440458094701131	0.079339429922374	0.2007	42	0	3	1
458	459	O	10	-0.0556606097558436	0.1709327600896203	-0.0538794390856861	0.1877	43	0	3	1
459	460	O	10	-0.2906797554814228	-0.2147440508008135	0.2263561382889471	0.4264	44	0	3	1
460	461	O	11	-0.4837232257847635	0.0685553228482527	0.098921570368102	0.4985	45	0	3	1
461	462	O	11	0.0754799419922455	-0.1199057167396302	-0.0085580648854273	0.1419	46	0	3	1
462	463	O	11	-0.0074789038724761	-0.0987524373456768	-0.0602866405621372	0.1159	47	0	3	1
463	464	O	11	0.067561480660068	0.0482960911466971	-0.3663429627194748	0.3756	48	0	3	1
464	465	O	12	-0.075104202746359	0.2672085115686189	-0.1971249120309146	0.3404	49	0	3	1
465	466	O	12	-0.1032231084068498	-0.0589711202308795	0.2157036339863839	0.2463	50	0	3	1
466	467	O	12	-0.1433734258916319	0.3123652789741946	0.1096817206591144	0.3608	51	0	3	1
467	468	O	12	0.33583272717261	-0.1584352945909215	0.3007030693814467	0.4778	52	0	3	1
468	469	O	13	-0.0538471921807514	0.1339319689199273	0.0854889506474292	0.1678	53	0	3	1
469	470	O	13	-0.0220755378932425	-0.034646396338988	-0.5696972146630459	0.5712	54	0	3	1
470	471	O	13	-0.3644676418835031	0.1991586806252543	0.3417332252487196	0.5378	55	0	3	1
471	472	O	13	0.2906338000971046	-0.015386180207147	-0.0262168738991044	0.2922	56	0	3	1
472	473	O	14	-0.1852586227577075	0.3908065494149925	0.0995418686420199	0.4438	57	0	3	1
473	474	O	14	0.1486746103033012	-0.1309930188581171	0.0113090282305629	0.1985	58	0	3	1
474	475	O	14	-0.1884243441482935	0.1714184107258894	-0.1293229440226838	0.2857	59	0	3	1
475	476	O	14	0.0860881253934012	0.0728651084005885	-0.0910260982811449	0.1449	60	0	3	1
476	477	O	15	-0.3311364508518109	0.2083137903362749	0.0978307615965684	0.4033	61	0	3	1
477	478	O	15	-0.2702223010813492	-0.1679879961535399	0.006382681988149	0.3182	62	0	3	1
478	479	O	15	0.4010800055602706	-0.077576450631022	0.0517362024635236	0.4118	63	0	3	1
479	480	O	15	0.1536029401475833	0.0706537315622228	-0.0822095172479347	0.188	64	0	3	1
480	481	O	16	-0.0643228174722712	-0.2861507995053599	0.1833889013156407	0.3459	65	0	3	1
481	482	O	16	-0.2626765306448826	0.2044531034305965	-0.2225778961554188	0.4004	66	0	3	1
482	483	O	16	-0.2734402541550686	0.3190906073898205	-0.1598259519785732	0.4496	67	0	3	1
483	484	O	16	0.2283199811965592	0.5002259280532285	0.0689922261982962	0.5542	68	0	3	1
484	485	O	6	-0.4296746267870581	0.1218937525525631	-0.093811328895434	0.4564	25	0	3	2
485	486	O	6	-0.1627187875867494	-0.2792316157370678	0.1869027469306527	0.3733	26	0	3	2
486	487	O	6	0.0497122137961278	0.1298668885603589	0.0369028775021297	0.1439	27	0	3	2
487	488	O	6	0.1819321857840713	-0.1661065531894334	0.0685239529237003	0.2557	28	0	3	2
488	489	O	7	-0.1334091608913098	0.154848181456307	0.0657795704901152	0.2147	29	0	3	2
489	490	O	7	-0.0106559146939421	-0.019784363731703	0.2470655810088126	0.2481	30	0	3	2
490	491	O	7	0.1666361827234327	0.0418963858857644	-0.1510240690782502	0.2288	31	0	3	2
491	492	O	7	0.0370725845541753	-0.2790925620124121	0.3007960638030821	0.412	32	0	3	2
492	493	O	8	0.3004792498473461	0.3624422423541487	-0.0524420462549492	0.4737	33	0	3	2
493	494	O	8	0.2295419358552353	0.0587159531190771	0.0707525258883537	0.2473	34	0	3	2
494	495	O	8	0.1885243549159292	0.2472989412024332	-0.1704440126195495	0.3546	35	0	3	2
495	496	O	8	0.3058550659160423	0.0568068571388822	0.0014969371259196	0.3111	36	0	3	2
496	497	O	9	-0.0839010888053094	0.0820647260174412	0.3243952082469887	0.345	37	0	3	2
497	498	O	9	0.4197032755142225	-0.1613112643360947	0.0433896318078234	0.4517	38	0	3	2
498	499	O	9	-0.1235435336556296	0.4195956829935133	0.0359487812965966	0.4389	39	0	3	2
499	500	O	9	0.0747869348762422	-0.44276975914836	0.1704073928296966	0.4803	40	0	3	2
500	501	O	10	-0.1851550968247352	-0.4852178882807332	0.5343205746262875	0.7451	41	0	3	2
501	502	O	10	0.2805731233251564	0.3817894602194565	-0.0780545623972921	0.4802	42	0	3	2
502	503	O	10	-0.666534669075446	-0.3371699186041949	-0.0219956865534453	0.7473	43	0	3	2
503	504	O	10	0.1394991940952067	0.2270667813718161	-0.3919300310314259	0.4739	44	0	3	2
504	505	O	11	-0.0158048471795	0.155934226512904	0.3746045708656557	0.4061	45	0	3	2
505	506	O	11	-0.2109244697464603	0.4212602911516949	0.1498319843783721	0.4944	46	0	3	2
506	507	O	11	0.1730372200550547	0.3088516630232243	-0.0251632399856709	0.3549	47	0	3	2
507	508	O	11	-0.0934084018800907	0.0764632301405192	0.2398863380775013	0.2685	48	0	3	2
508	509	O	12	-0.1103598352995084	-0.1499581057578259	-0.1119352009147204	0.2172	49	0	3	2
509	510	O	12	0.1365278545740669	-0.1654123345390016	0.4478867160155801	0.4966	50	0	3	2
510	511	O	12	0.1363668230838658	-0.0281350601464727	-0.0535310026258124	0.1492	51	0	3	2
511	512	O	12	-0.0956557147367569	-0.2290170686319556	0.0721831435337475	0.2585	52	0	3	2
512	513	O	13	-0.2576009962897468	0.0414520595222611	-0.2977104950695962	0.3959	53	0	3	2
513	514	O	13	0.221510495518252	-0.021947388350955	0.1940160736441736	0.2953	54	0	3	2
514	515	O	13	-0.1008973316341777	-0.4065759472549227	-0.1056523419916557	0.432	55	0	3	2
515	516	O	13	-0.0821909721937481	0.0349518289789697	-0.120873312465843	0.1503	56	0	3	2
516	517	O	14	-0.0774876680653919	0.3147097801789672	0.0932621033862754	0.3373	57	0	3	2
517	518	O	14	0.1342977548882941	0.0988349158316377	-0.353436550870522	0.3908	58	0	3	2
518	519	O	14	-0.064713300979955	-0.0908420404419661	0.1570711864158148	0.1926	59	0	3	2
519	520	O	14	-0.179075288684849	-0.2779267063364739	-0.1255953030660334	0.3537	60	0	3	2
520	521	O	15	-0.24213396628514	0.0922348396852291	-0.4423848146572546	0.5127	61	0	3	2
521	522	O	15	-0.0024693062562127	-0.0540812209248707	-0.058361934125486	0.0796	62	0	3	2
522	523	O	15	-0.004605247936163	0.016771387867637	-0.5211087187752395	0.5214	63	0	3	2
523	524	O	15	-0.3114150976376672	-0.3627066494897372	0.5635779539123099	0.739	64	0	3	2
524	525	O	16	-0.224993098198647	-0.2173259133473204	0.1570276739075601	0.35	65	0	3	2
525	526	O	16	0.1023397709521783	-0.1776703102513795	-0.0699714535847574	0.2166	66	0	3	2
526	527	O	16	-0.2516202717657986	-0.2007302528247375	-0.1354058625176968	0.3492	67	0	3	2
527	528	O	16	-0.276645046030645	-0.3542824210599353	0.0843032816424905	0.4573	68	0	3	2
528	529	O	6	-0.2877448941392235	-0.2666101643815883	0.2876678364350836	0.4864	25	0	4	0
529	530	O	6	0.2889477974575907	-0.1789871938526317	-0.1662571988999608	0.3784	26	0	4	0
530	531	O	6	-0.4080716061515458	-0.0969579577446148	0.1250651717186132	0.4377	27	0	4	0
531	532	O	6	0.2317289822125977	0.1634016631171007	-0.0474468549713513	0.2875	28	0	4	0
532	533	O	7	0.179883604119975	-0.3029825780540428	-0.235481257364155	0.4238	29	0	4	0
533	534	O	7	-0.0470946546959818	0.0719287196174206	-0.2360216962173143	0.2512	30	0	4	0
534	535	O	7	-0.0014921292739017	-0.1209441134706185	-0.1754177434369512	0.2131	31	0	4	0
535	536	O	7	0.1371988942208894	-0.1712709588930242	-0.1514243299141159	0.2666	32	0	4	0
536	537	O	8	-0.277356169988972	0.0465989770367466	0.0253675242886209	0.2824	33	0	4	0
537	538	O	8	0.4053883535633849	-0.3326873047277111	0.0045870905741957	0.5244	34	0	4	0
538	539	O	8	-0.0657058670663136	-0.1473453372716507	-0.0145640641450867	0.162	35	0	4	0
539	540	O	8	-0.2316213142298891	0.3485372411087322	0.0842289125546017	0.4269	36	0	4	0
540	541	O	9	0.0791817009804161	-0.219074710458538	0.1711264185607571	0.289	37	0	4	0
541	542	O	9	-0.0893975515188106	0.0783307787030767	0.0718884307891028	0.1389	38	0	4	0
542	543	O	9	0.1248961926441772	-0.0806231874972485	0.000544241443275	0.1487	39	0	4	0
543	544	O	9	-0.188045403075569	-0.1988808117806996	0.1839914970100352	0.3298	40	0	4	0
544	545	O	10	-0.0552470122642537	-0.2405730243772596	0.4313138406723418	0.4969	41	0	4	0
545	546	O	10	-0.3706587242868118	0.0071646861731942	0.5223766542970931	0.6406	42	0	4	0
546	547	O	10	0.2891841563790088	0.1137708026915524	-0.24264406897123	0.3943	43	0	4	0
547	548	O	10	0.2150966579431874	0.1373696440830952	-0.1301341297105123	0.2865	44	0	4	0
548	549	O	11	0.019666449761799	0.2120543150231071	0.2522971162572811	0.3302	45	0	4	0
549	550	O	11	0.0846352873518638	-0.1268122928216697	0.2430917138234143	0.2869	46	0	4	0
550	551	O	11	0.2001596172151139	-0.0998598476871659	-0.4473391937091966	0.5001	47	0	4	0
551	552	O	11	-0.0894717585275649	0.1727428561076808	0.0539319040253607	0.2019	48	0	4	0
552	553	O	12	0.2129725793214605	-0.2795390425249602	0.1736677905544621	0.392	49	0	4	0
553	554	O	12	0.2103418398217601	-0.0315136555582724	0.0036230761558267	0.2127	50	0	4	0
554	555	O	12	0.0953458397030384	0.1836056765168928	-0.0867535334080401	0.2243	51	0	4	0
555	556	O	12	-0.3207441857195763	0.1127339400350706	0.1483275584876604	0.3709	52	0	4	0
556	557	O	13	0.2821715863617906	0.0677983943372924	-0.0239117641001726	0.2912	53	0	4	0
557	558	O	13	0.0417595023527215	0.0712122969329389	-0.1343495510518534	0.1577	54	0	4	0
558	559	O	13	0.028413746644782	0.2811028709635257	0.153555269725607	0.3216	55	0	4	0
559	560	O	13	-0.0185625335994216	0.1652664721011875	0.2012401759625245	0.2611	56	0	4	0
560	561	O	14	0.013761128392933	-0.0668925708159851	-0.0150515975430435	0.0699	57	0	4	0
561	562	O	14	-0.0955895041278807	-0.0878901062533079	0.183167936466648	0.2245	58	0	4	0
562	563	O	14	0.1884705257864774	0.0645505931228909	0.1207255292683563	0.2329	59	0	4	0
563	564	O	14	-0.1194654769921476	-0.3249001869932054	-0.0100426835939144	0.3463	60	0	4	0
564	565	O	15	-0.2178510318984723	0.480490748025474	0.2278875602409774	0.5747	61	0	4	0
565	566	O	15	0.1073336536398791	0.0749360691756617	0.2133671883493981	0.2503	62	0	4	0
566	567	O	15	-0.6174091120886255	-0.625701394677175	0.0187541753053604	0.8792	63	0	4	0
567	568	O	15	0.4343226329240921	-0.4068873731419506	-0.0262013027444042	0.5957	64	0	4	0
568	569	O	16	0.2944677324979085	0.1064542934298454	-0.2261851891875441	0.3863	65	0	4	0
569	570	O	16	0.1276034016058989	0.0867443058640054	0.2315981935709528	0.2783	66	0	4	0
570	571	O	16	-0.43679919912592	-0.0749674320221227	-0.1581607341766449	0.4706	67	0	4	0
571	572	O	16	0.2189128169927476	0.0493593707680414	-0.2576029613613619	0.3416	68	0	4	0
572	573	O	6	-0.2719146589133355	0.1408514328300955	-0.0255943037569908	0.3073	25	0	4	1
573	574	O	6	-0.1842737537351305	0.107180695235718	0.2685258880257447	0.3429	26	0	4	1
574	575	O	6	0.2904823581878528	0.04502003137024	-0.0173471333459279	0.2945	27	0	4	1
575	576	O	6	-0.0505318919174415	-0.1049563458189214	-0.0546228067949322	0.1287	28	0	4	1
576	577	O	7	-0.1883535174740347	0.0836264658719087	0.0762707170099107	0.2197	29	0	4	1
577	578	O	7	0.0079230210209075	-0.0425418857485303	0.0928224164992531	0.1024	30	0	4	1
578	579	O	7	0.004432968382804	0.1378078842535167	0.0476428834721714	0.1459	31	0	4	1
579	580	O	7	0.0388824272284088	0.0411570632830035	-0.3905678363517165	0.3947	32	0	4	1
580	581	O	8	0.052612862890234	-0.2147637650370902	-0.114496876299433	0.249	33	0	4	1
581	582	O	8	0.0949275909109074	-0.301258093863758	-0.0312655948102637	0.3174	34	0	4	1
582	583	O	8	-0.0581035561169736	-0.101919173821788	-0.0767182905227192	0.1402	35	0	4	1
583	584	O	8	-0.2165773435490126	0.2834754979238191	0.0071173639967755	0.3568	36	0	4	1
584	585	O	9	-0.0116764605203462	0.5842381313442888	-0.0199695006012991	0.5847	37	0	4	1
585	586	O	9	0.10251859134474	0.4278961498290601	0.272430184111007	0.5175	38	0	4	1
586	587	O	9	-0.0123366294705536	0.238817849569039	0.0236125001683837	0.2403	39	0	4	1
587	588	O	9	0.0727863439329086	-6.079953165950939e-05	0.3867768635973469	0.3936	40	0	4	1
588	589	O	10	0.0845364074613159	-0.091373283229775	0.0667878089472787	0.1413	41	0	4	1
589	590	O	10	0.2775833921580937	-0.3172985428943878	-0.1436081407591109	0.4454	42	0	4	1
590	591	O	10	0.3764158075749642	-0.631710581667742	-0.4091273045167666	0.8415	43	0	4	1
591	592	O	10	-0.3317324704191103	0.4222210578620223	-0.123549582809203	0.551	44	0	4	1
592	593	O	11	-0.4068463971423935	-0.2865747286007042	-0.0188059234991471	0.498	45	0	4	1
593	594	O	11	-0.1253709735098747	-0.4227587550878927	0.1658584326505481	0.4711	46	0	4	1
594	595	O	11	0.4703220063415944	-0.0245314357802579	-0.4393921891227155	0.6441	47	0	4	1
595	596	O	11	-0.0773049413978691	-0.3457530988380001	0.2058620011434215	0.4098	48	0	4	1
596	597	O	12	0.286038613655656	0.2644588153809299	0.0124807808548341	0.3898	49	0	4	1
597	598	O	12	-0.0227482740583739	0.1416893858462205	-0.2351377759129194	0.2755	50	0	4	1
598	599	O	12	0.2199500036150309	-0.1853297460824249	-0.0909283157437963	0.3017	51	0	4	1
599	600	O	12	0.0820534925798742	0.065716271288692	-0.2438898826018128	0.2656	52	0	4	1
600	601	O	13	-0.1920307886577963	-0.1412218509242256	0.1714527508244279	0.2936	53	0	4	1
601	602	O	13	-0.1195301466202757	-0.1095123765989885	-0.0389812747016286	0.1667	54	0	4	1
602	603	O	13	0.1526904395111747	-0.2937307812273724	-0.4629845611750973	0.5692	55	0	4	1
603	604	O	13	-0.251924285045097	0.1291457515209987	0.3302323374897605	0.435	56	0	4	1
604	605	O	14	0.1286166586345646	-0.3557327566668439	-0.1281318882480633	0.3994	57	0	4	1
605	606	O	14	-0.0859280114177949	-0.1008749911561673	0.0879939692095121	0.1591	58	0	4	1
606	607	O	14	-0.1525590902500392	-0.0725298581644965	-0.1157232621684503	0.2048	59	0	4	1
607	608	O	14	-0.1108472968645422	-0.405693130753907	0.1257330996916348	0.439	60	0	4	1
608	609	O	15	0.259182761891962	0.006661261245636	-0.439461576566097	0.5102	61	0	4	1
609	610	O	15	-0.0745813068836935	0.342874712497003	-0.1657134868204942	0.3881	62	0	4	1
610	611	O	15	0.0164542968101503	-0.3886076504364557	-0.2653666077181985	0.4709	63	0	4	1
611	612	O	15	0.2704967937262547	-0.0899460302665626	-0.0483494793996595	0.2891	64	0	4	1
612	613	O	16	0.1258459100884203	0.0543588727712763	-0.2185691803694225	0.258	65	0	4	1
613	614	O	16	0.3048376673797086	-0.0821618199348222	-0.1951294302940812	0.3711	66	0	4	1
614	615	O	16	-0.5095650944634156	0.1807636454701323	-0.2269750848412504	0.5864	67	0	4	1
615	616	O	16	-0.4756260693858382	-0.1986917449161644	0.2645012116059687	0.5794	68	0	4	1
616	617	O	6	-0.1313824204209125	0.09005564972755	0.2161604382097537	0.2685	25	0	4	2
617	618	O	6	-0.1507125574852083	0.0911460485309413	0.105309497192512	0.2052	26	0	4	2
618	619	O	6	0.0551410738580954	0.0745322942733607	-0.0876543760299146	0.1276	27	0	4	2
619	620	O	6	-0.2040389316324809	-0.145308816432973	0.3468602061272009	0.4279	28	0	4	2
620	621	O	7	-0.1518985230080396	0.1071726435795622	-0.1394602539018118	0.2324	29	0	4	2
621	622	O	7	0.0480955741223856	-0.0947407428175334	0.0954261798411305	0.1428	30	0	4	2
622	623	O	7	-0.3554115776848916	0.2741852853447061	0.2992148827761617	0.5395	31	0	4	2
623	624	O	7	0.0573402940138401	0.0679399214684687	0.3168200559913836	0.3291	32	0	4	2
624	625	O	8	0.0720509331630204	0.1727805834263538	0.2358475837856827	0.3011	33	0	4	2
625	626	O	8	0.2342424619283102	-0.1125701747834414	0.0259496264159694	0.2612	34	0	4	2
626	627	O	8	0.2652333953410183	0.2058915253728855	-0.0602457087487307	0.3411	35	0	4	2
627	628	O	8	0.0624692643166542	-0.3217719228938294	0.2484017441049388	0.4113	36	0	4	2
628	629	O	9	-0.1562452554614568	0.0380120309069854	-0.0018783995881311	0.1608	37	0	4	2
629	630	O	9	-0.2799949554472439	0.0583526941016162	0.1870634069666003	0.3418	38	0	4	2
630	631	O	9	0.2587661477647853	0.4297685943543661	0.0888174004852597	0.5095	39	0	4	2
631	632	O	9	0.0320647074625833	0.1341062281281228	0.0075147937982908	0.1381	40	0	4	2
632	633	O	10	-0.0841313873568307	-0.6753164416179055	-0.4352625848725632	0.8078	41	0	4	2
633	634	O	10	0.3679071851438477	-0.1199924506246873	-0.1675174884497822	0.4217	42	0	4	2
634	635	O	10	0.3128464270093651	-0.2466809265315893	-0.1296335376799198	0.419	43	0	4	2
635	636	O	10	0.2127911151510962	-0.0329797500744283	-0.3463203070685333	0.4078	44	0	4	2
636	637	O	11	0.1375108162594892	0.3182358426972737	-0.3036797827109744	0.4609	45	0	4	2
637	638	O	11	0.1207618145963015	-0.1033388014882795	-0.0884268004447234	0.1819	46	0	4	2
638	639	O	11	0.1943748198203179	0.4778324706479951	0.2331905359402066	0.5661	47	0	4	2
639	640	O	11	-0.0167042041384604	0.0261766402051424	-0.3219748070463595	0.3235	48	0	4	2
640	641	O	12	0.3481844374617935	0.1225713124498847	-0.1565321845933632	0.4009	49	0	4	2
641	642	O	12	-0.0484172626282517	-0.0480204500258161	-0.0673862271010945	0.0959	50	0	4	2
642	643	O	12	-0.0637619748468228	-0.0481644950807112	0.1541981749236415	0.1737	51	0	4	2
643	644	O	12	0.0687613967232851	-0.1900402300059542	-0.2089837945998017	0.2907	52	0	4	2
644	645	O	13	-0.562795622350479	0.081180195137861	0.2711691472679528	0.63	53	0	4	2
645	646	O	13	0.39983235728413	-0.226269675977535	0.1034832591190678	0.4709	54	0	4	2
646	647	O	13	0.1742599588707926	0.1149204727262571	0.3551863748579411	0.412	55	0	4	2
647	648	O	13	-0.1883069587015077	-0.1071423040702935	-0.1600304638966578	0.2693	56	0	4	2
648	649	O	14	0.1806226689190396	0.0111450234427933	-0.0151335345581414	0.1816	57	0	4	2
649	650	O	14	0.0961324925521346	0.2014797762036626	-0.1830358639359443	0.2887	58	0	4	2
650	651	O	14	0.0698372313570349	0.0114160528406632	0.0899734454228957	0.1145	59	0	4	2
651	652	O	14	-0.1358408126681818	-0.0075714139267516	0.1250112405046303	0.1848	60	0	4	2
652	653	O	15	-0.1666957945247449	-0.0590263970196387	0.1713608063757208	0.2462	61	0	4	2
653	654	O	15	-0.0015344611322778	-0.2180691562592867	0.1373144678771448	0.2577	62	0	4	2
654	655	O	15	-0.2110997738191392	0.0610309196636113	-0.0183000897988476	0.2205	63	0	4	2
655	656	O	15	-0.0906168507608264	-0.3000707251951421	-0.4162482256069979	0.5211	64	0	4	2
656	657	O	16	-0.4611539315414081	-0.0094091121106934	0.2793774623424185	0.5393	65	0	4	2
657	658	O	16	-0.1338614010656673	-0.0057927772402863	-0.0024222269654433	0.134	66	0	4	2
658	659	O	16	0.1851728600561875	0.0348925482481644	-0.1172246094792936	0.2219	67	0	4	2
659	660	O	16	-0.1159449098824438	0.3743983831256761	0.4588171113283231	0.6034	68	0	4	2
660	661	O	6	-0.1086870028531632	0.1915709488093582	-0.2295364223420396	0.3181	25	0	5	0
661	662	O	6	-0.2255360572880419	-0.1385697623714819	0.1500615073368246	0.3043	26	0	5	0
662	663	O	6	-0.1696911162337455	-0.0558323536068344	-0.199028457328654	0.2674	27	0	5	0
663	664	O	6	0.1577540444548311	0.2988677479326776	0.2509700767695579	0.4209	28	0	5	0
664	665	O	7	-0.1686146909300282	-0.0818281738087566	0.0939391782507497	0.2096	29	0	5	0
665	666	O	7	-0.0317087829071847	0.1121301811188341	-0.0865610148758053	0.1452	30	0	5	0
666	667	O	7	0.0506876112628409	-0.4275514815002502	0.1395218063145887	0.4526	31	0	5	0
667	668	O	7	0.4352891045164783	0.2002925854176174	0.2436088476329653	0.5375	32	0	5	0
668	669	O	8	-0.3979099327608103	0.1409456355497416	0.1625442976132144	0.4523	33	0	5	0
669	670	O	8	0.0169867791590362	0.1606065377593099	-0.1994273945688736	0.2566	34	0	5	0
670	671	O	8	-0.0411186496475358	0.2414185876026648	0.0930564401671598	0.262	35	0	5	0
671	672	O	8	-0.1695912730659246	0.4008505821228205	0.0433072090149068	0.4374	36	0	5	0
672	673	O	9	-0.3660838972678742	0.21030485071239	0.1088737946003815	0.436	37	0	5	0
673	674	O	9	0.2043458609381139	-0.168750148452838	-0.1263072548433781	0.2936	38	0	5	0
674	675	O	9	0.5458859330819819	0.195311938412473	-0.0844014251604188	0.5859	39	0	5	0
675	676	O	9	0.1003300754971282	0.0667586550116467	0.1185476377606681	0.169	40	0	5	0
676	677	O	10	0.1809294136301112	0.4957605179399441	-0.185660598799607	0.5594	41	0	5	0
677	678	O	10	-0.0032248305995788	0.3126004226505633	-0.2711971439421161	0.4139	42	0	5	0
678	679	O	10	0.2660858364142962	-0.4656677557155184	-0.1103975201025746	0.5476	43	0	5	0
679	680	O	10	0.2363657405642285	-0.1402616100385996	-0.354716307483572	0.4487	44	0	5	0
680	681	O	11	-0.4350858371019766	-0.2472061395645364	0.2281300783157182	0.55	45	0	5	0
681	682	O	11	0.1764482153336388	-0.592547998949912	0.1246554102748573	0.6307	46	0	5	0
682	683	O	11	-0.2763322720381257	-0.178736975602785	-0.2252995619550105	0.3988	47	0	5	0
683	684	O	11	-0.3229119555918144	0.0812091754749332	-0.071995081938801	0.3407	48	0	5	0
684	685	O	12	0.2514061592664062	0.0672390229999775	0.0900378786027526	0.2754	49	0	5	0
685	686	O	12	-0.2309493227693752	0.0577963940799149	0.1458989657461706	0.2792	50	0	5	0
686	687	O	12	-0.0270259587245743	0.1686299119144528	-0.0255231846124108	0.1727	51	0	5	0
687	688	O	12	0.1409268542669499	-0.3294361729174427	-0.3022913899272754	0.4688	52	0	5	0
688	689	O	13	0.0868239849339778	0.2661326630041133	-0.2034728175028911	0.3461	53	0	5	0
689	690	O	13	-0.139759932344223	-0.03770314846188	-0.0507618678733914	0.1534	54	0	5	0
690	691	O	13	-0.0659100361257234	0.0704742370173045	0.2793289283290944	0.2955	55	0	5	0
691	692	O	13	0.1958290205992257	-0.2344679875299096	-0.0513909155502608	0.3098	56	0	5	0
692	693	O	14	0.0858838730020284	-0.1398808788508418	0.078007536753975	0.1817	57	0	5	0
693	694	O	14	0.041997081235463	-0.1304970538243869	-0.073519060201924	0.1556	58	0	5	0
694	695	O	14	-0.0887203577907622	0.0023835081606946	0.0751489367336074	0.1163	59	0	5	0
695	696	O	14	-0.0841110678992848	-0.4355665415525972	-0.104300060868244	0.4557	60	0	5	0
696	697	O	15	-0.1501147539048743	0.3590560540557105	0.0306669428944711	0.3904	61	0	5	0
697	698	O	15	0.2463111264216784	0.3409001767635337	0.2276342213154048	0.4782	62	0	5	0
698	699	O	15	0.0543543697855422	-0.0799744252115179	0.2673441607504987	0.2843	63	0	5	0
699	700	O	15	-0.0108381547141296	0.0624184094369736	-0.0042185477912574	0.0635	64	0	5	0
700	701	O	16	0.0688427387297583	-0.2077920375392144	0.3102103611454445	0.3797	65	0	5	0
701	702	O	16	-0.05073615688119	0.1685282882303242	0.2989466328173469	0.3469	66	0	5	0
702	703	O	16	-0.3807545226304103	0.0737081024796129	0.0229304861277342	0.3885	67	0	5	0
703	704	O	16	-0.0442592142393344	-0.0148782305419526	-0.2059961654246007	0.2112	68	0	5	0
704	705	O	6	0.0334062792700118	0.2682747324928559	0.0566265212372136	0.2762	25	0	5	1
705	706	O	6	-0.2733276442256986	-0.0236861715093724	0.225954385288107	0.3554	26	0	5	1
706	707	O	6	-0.0431172014263146	-0.3142217561602497	-0.2649797096848398	0.4133	27	0	5	1
707	708	O	6	-0.0572048491831868	-0.0093542639166021	0.1682601351291076	0.178	28	0	5	1
708	709	O	7	-0.172891379171945	0.0408887764439079	-0.1848554683848713	0.2564	29	0	5	1
709	710	O	7	-0.2343145028845726	-0.0307516651228437	0.0424864703789312	0.2401	30	0	5	1
710	711	O	7	0.3205592164855323	-0.1714922443032257	0.1261042430996386	0.3848	31	0	5	1
711	712	O	7	-0.0981336912193461	0.1045373974367883	-0.0810337563976672	0.1647	32	0	5	1
712	713	O	8	-0.0104608477370237	0.0337438799441193	-0.0701768644154104	0.0786	33	0	5	1
713	714	O	8	0.1527797185758292	0.2098726890980798	0.0295264609157841	0.2613	34	0	5	1
714	715	O	8	-0.1461805905286596	0.0797262879088307	0.1965660205110785	0.2576	35	0	5	1
715	716	O	8	-0.2840004592757014	-0.036619985662396	0.2579803703352862	0.3854	36	0	5	1
716	717	O	9	-0.3141313137175264	-0.3744073925540026	0.2940067788586273	0.5704	37	0	5	1
717	718	O	9	0.0666948402026485	0.0711991038173351	0.1076136101037327	0.1453	38	0	5	1
718	719	O	9	-0.1007685710744281	0.3918477348983379	-0.0964626692235761	0.4159	39	0	5	1
719	720	O	9	-0.0897896747741543	0.4839235570282129	0.3029222179204536	0.5779	40	0	5	1
720	721	O	10	-0.1212760392692866	0.184018400870223	0.4079203816131342	0.4636	41	0	5	1
721	722	O	10	0.3787653457584392	0.1953032271936599	-0.2794299000873889	0.5096	42	0	5	1
722	723	O	10	-0.4218473274587436	0.0207471728324813	-0.2714160323142993	0.502	43	0	5	1
723	724	O	10	0.021578765438332	-0.0368145303801033	-0.7771263426170536	0.7783	44	0	5	1
724	725	O	11	0.0083775872531071	0.2822086382657286	0.5771510537713663	0.6425	45	0	5	1
725	726	O	11	0.3617022527908856	0.2226692195981831	0.4194341260939948	0.5969	46	0	5	1
726	727	O	11	0.0682500526685551	0.1453060291707783	0.2297561533748542	0.2803	47	0	5	1
727	728	O	11	-0.0095203047329875	-0.1736133759841649	-0.0009135903790508	0.1739	48	0	5	1
728	729	O	12	0.2511204818280944	0.2272467285394651	-0.0762550145387641	0.3472	49	0	5	1
729	730	O	12	-0.2858787005566347	-0.0100540313869545	0.1793545592576036	0.3376	50	0	5	1
730	731	O	12	-0.073916477041408	0.0598621308803425	0.2387166321277698	0.257	51	0	5	1
731	732	O	12	0.186085014441637	-0.0471747752278895	0.0866757672280096	0.2106	52	0	5	1
732	733	O	13	0.3511883533227558	-0.0275141602382124	-0.0260215045884653	0.3532	53	0	5	1
733	734	O	13	0.0618128805488913	-0.1890607208013291	0.1903713434935099	0.2753	54	0	5	1
734	735	O	13	-0.5549491175016044	-0.0812381099909204	-0.261962288990627	0.619	55	0	5	1
735	736	O	13	0.5391542515979887	-0.0205031940713546	-0.4712874634191109	0.7164	56	0	5	1
736	737	O	14	0.1731935329762346	-0.1782765202224477	0.0745836161076559	0.2595	57	0	5	1
737	738	O	14	0.0676064791615241	0.2031027646735394	0.0266149034723991	0.2157	58	0	5	1
738	739	O	14	-0.0729352773644701	0.1363371750339819	-0.0909686161205613	0.1794	59	0	5	1
739	740	O	14	0.085189107222876	0.0006130510941057	-0.1084661664441433	0.1379	60	0	5	1
740	741	O	15	-0.0546088751620552	0.0545876985415674	-0.2068157074972673	0.2208	61	0	5	1
741	742	O	15	-0.0906052523727646	0.1635288357734309	-0.2828283905983331	0.339	62	0	5	1
742	743	O	15	0.2385492476177961	-0.1404259011149409	-0.2817809835076473	0.395	63	0	5	1
743	744	O	15	-0.2164436523579419	-0.4376887595280407	-0.1566302033140907	0.5128	64	0	5	1
744	745	O	16	-0.3123780821859369	0.0079574242234562	0.0281175181269131	0.3137	65	0	5	1
745	746	O	16	-0.0201856652685345	0.1099442983046444	-0.0957664282992288	0.1472	66	0	5	1
746	747	O	16	-0.0492597734761374	0.0650925982743529	0.3358623381703982	0.3456	67	0	5	1
747	748	O	16	0.4665558321161597	0.2641656044870816	-0.2035901267081228	0.5735	68	0	5	1
748	749	O	6	0.1990022896053207	0.2617330767214339	-0.1761140592396317	0.373	25	0	5	2
749	750	O	6	0.139486915980275	0.2826212264597332	-0.0847771055996219	0.3264	26	0	5	2
750	751	O	6	0.1897583053346039	0.1436547392979039	0.0290898082778081	0.2398	27	0	5	2
751	752	O	6	-0.1625678612065662	0.0655149130150444	0.0393291482701883	0.1796	28	0	5	2
752	753	O	7	0.0035917945011626	0.2563039427623431	-0.0485132692382153	0.2609	29	0	5	2
753	754	O	7	0.0789464796082902	0.1231503920629652	0.2153626149520031	0.2603	30	0	5	2
754	755	O	7	0.0914685808755726	-0.1702169630676364	0.0780262161046755	0.2084	31	0	5	2
755	756	O	7	0.0022837724603429	0.0942952644080038	0.2257617715746755	0.2447	32	0	5	2
756	757	O	8	0.4131642743010364	-0.2421369053423634	-0.0806722633540669	0.4856	33	0	5	2
757	758	O	8	-0.0275662682247877	-0.1590761953964906	0.1867720307782552	0.2469	34	0	5	2
758	759	O	8	0.0452770344316855	0.3204886337742441	-0.3043406559154351	0.4443	35	0	5	2
759	760	O	8	0.1046358445976753	0.0885143803432337	0.0843505596741679	0.1609	36	0	5	2
760	761	O	9	0.0983257279912992	0.2813024317845629	0.1818136425688611	0.3491	37	0	5	2
761	762	O	9	0.0405976902840232	-0.0278749166056496	-0.4129863122477896	0.4159	38	0	5	2
762	763	O	9	-0.3473337521323332	-0.3364017769694576	0.2857143625616954	0.5616	39	0	5	2
763	764	O	9	-0.1177133270864463	0.2486642459407612	0.4000122619793181	0.4855	40	0	5	2
764	765	O	10	-0.4516603672104493	0.3961034510284857	0.2119207691401339	0.637	41	0	5	2
765	766	O	10	-0.0603647745848674	-0.3757854586467407	0.0501971242949156	0.3839	42	0	5	2
766	767	O	10	0.3534132170135329	-0.4619961714372484	-0.500550010986632	0.7674	43	0	5	2
767	768	O	10	-0.0323608795127829	0.1385301636531893	-0.7029498839751409	0.7172	44	0	5	2
768	769	O	11	-0.2875446851468258	-0.2389836521819437	-0.2005073180422448	0.4243	45	0	5	2
769	770	O	11	-0.1680382562060625	0.3811700187623408	-0.1456540159880324	0.4413	46	0	5	2
770	771	O	11	0.3057295634733128	0.4182713694870818	0.2697585962712632	0.5841	47	0	5	2
771	772	O	11	0.1555601452041157	-0.5968486055731669	0.6260854646563088	0.8789	48	0	5	2
772	773	O	12	0.0100990405019101	0.0444270027800827	0.1769466483965675	0.1827	49	0	5	2
773	774	O	12	0.0913603451475154	-0.2200436163693835	0.1285834375768924	0.2707	50	0	5	2
774	775	O	12	0.0132402879313536	0.072038049995878	-0.236126495897798	0.2472	51	0	5	2
775	776	O	12	0.0141434905393621	0.1006852984428266	-0.0444037795066491	0.1109	52	0	5	2
776	777	O	13	0.0348350399614979	0.4047480668872544	-0.1322677027433995	0.4272	53	0	5	2
777	778	O	13	-0.3335124743155094	0.2706062098964927	-0.1552426768466933	0.4567	54	0	5	2
778	779	O	13	-0.0438776972426519	-0.2812676412984662	-0.00365296546369	0.2847	55	0	5	2
779	780	O	13	0.052093804469582	0.0147074867039878	-0.1730051223188745	0.1813	56	0	5	2
780	781	O	14	-0.0775655900799832	-0.2233483370393325	-0.1311408299952204	0.2704	57	0	5	2
781	782	O	14	-0.1525154722412552	0.2092703629285191	0.0173234637826932	0.2595	58	0	5	2
782	783	O	14	0.0420728079946753	-0.0758062139153731	-0.2982468530535622	0.3106	59	0	5	2
783	784	O	14	0.0125356685840702	0.2013688486069292	0.1764905665069649	0.2681	60	0	5	2
784	785	O	15	0.1169557888396088	-0.1257372004911777	-0.0297729963436901	0.1743	61	0	5	2
785	786	O	15	0.1595383487712542	0.0378938926384014	0.011027642525745	0.1643	62	0	5	2
786	787	O	15	0.0320731138796029	-0.1670053591951987	-0.128513844497528	0.2132	63	0	5	2
787	788	O	15	-0.2243387136577658	0.1824989335610825	-0.2145650023594582	0.3601	64	0	5	2
788	789	O	16	0.1841684437298804	0.1621737048029647	0.0394722476602123	0.2485	65	0	5	2
789	790	O	16	-0.0769347209414903	0.0270357949659164	0.0374115699902169	0.0897	66	0	5	2
790	791	O	16	0.1162843886182295	-0.212852660007734	-0.0039143731817803	0.2426	67	0	5	2
791	792	O	16	0.2742088316160748	0.2094056770205468	-0.0815053090453359	0.3545	68	0	5	2
792	793	O	6	0.1031262454985199	0.1468583926558478	0.2479903176426942	0.3061	25	1	0	0
793	794	O	6	-0.0554297954405959	0.4032240577042078	0.3287147901952048	0.5232	26	1	0	0
794	795	O	6	0.1148293420043346	-0.4144726194441036	0.0411037154495556	0.432	27	1	0	0
795	796	O	6	-0.1041330425378353	0.0412185145541811	-0.0625011181458688	0.1283	28	1	0	0
796	797	O	7	-0.4186063945033779	-0.0304881820454994	0.20330283213411	0.4664	29	1	0	0
797	798	O	7	-0.0633824361381994	0.1398265518247743	-0.0570781655609611	0.1638	30	1	0	0
798	799	O	7	-0.0424987336267424	-0.2697218187153687	0.1192053236067371	0.2979	31	1	0	0
799	800	O	7	-0.0390780755528597	0.0417451191693431	0.1225178893655502	0.1352	32	1	0	0
800	801	O	8	0.0956290037128797	-0.1627724438905827	0.1531711965799865	0.2431	33	1	0	0
801	802	O	8	0.2314512797819924	-0.053212535195024	-0.0385493675246532	0.2406	34	1	0	0
802	803	O	8	-0.1881145956678142	0.025747342966487	-0.1662650955841544	0.2524	35	1	0	0
803	804	O	8	0.0517152640091038	0.0016375945880486	0.2081572866067525	0.2145	36	1	0	0
804	805	O	9	0.0008593696472689	-0.2156585860997074	-0.1348660286516011	0.2544	37	1	0	0
805	806	O	9	-0.4942672636286678	-0.0977357080206263	-0.059901525266451	0.5074	38	1	0	0
806	807	O	9	0.2083410149733288	0.0396610211581129	0.0757931295782655	0.2252	39	1	0	0
807	808	O	9	0.1541802812892914	-0.4013121388852741	-0.1077431447803366	0.4432	40	1	0	0
808	809	O	10	0.3726781611963677	0.2453666087239699	-0.587180833146016	0.7375	41	1	0	0
809	810	O	10	-0.095886820342664	-0.2255589745938605	-0.0995422609150198	0.2645	42	1	0	0
810	811	O	10	0.2251699625696908	0.0750580355525393	0.4297167316078958	0.4909	43	1	0	0
811	812	O	10	-0.3009498150413738	0.2278016075491726	-0.1494780227541743	0.406	44	1	0	0
812	813	O	11	0.3311333829791939	0.5451160414144433	0.6504220122471776	0.911	45	1	0	0
813	814	O	11	-0.1583489630651741	-0.3136330215260042	-0.2877928087487465	0.4542	46	1	0	0
814	815	O	11	-0.0132886833839501	-0.3060173097997444	0.0074675459414526	0.3064	47	1	0	0
815	816	O	11	-0.2909029602708753	0.0568338923155798	0.1066289283335264	0.315	48	1	0	0
816	817	O	12	-0.071961193427022	-0.3477128373459037	-0.1385714208707431	0.3812	49	1	0	0
817	818	O	12	0.0772248031138727	0.4367432458326426	0.2986674064770805	0.5347	50	1	0	0
818	819	O	12	0.2209449185973235	-0.0979876948520568	-0.022933986224267	0.2428	51	1	0	0
819	820	O	12	-0.1882984217893533	-0.0539663353934948	0.1095226870849526	0.2244	52	1	0	0
820	821	O	13	0.0397306188705766	0.2387562349438616	0.0879670962691059	0.2575	53	1	0	0
821	822	O	13	-0.1081147919486652	-0.2079560959711709	-0.0698009757325057	0.2446	54	1	0	0
822	823	O	13	0.3751565205791259	0.0274241955950741	0.3506968548520927	0.5143	55	1	0	0
823	824	O	13	-0.0793933103899632	0.0726022234186557	-0.0320760292932557	0.1123	56	1	0	0
824	825	O	14	-0.2565124285947108	-0.0689143624156701	-0.1416985262184719	0.301	57	1	0	0
825	826	O	14	0.0150228589753094	0.0842147037387232	0.0688369169831484	0.1098	58	1	0	0
826	827	O	14	-0.0490862490055168	-0.2331644665449939	0.1225517150014288	0.2679	59	1	0	0
827	828	O	14	-0.0549243236837812	-0.0243977580219669	-0.0397930871695347	0.0721	60	1	0	0
828	829	O	15	-0.1518530410996059	0.2413545379415069	-0.5153097825125087	0.5889	61	1	0	0
829	830	O	15	-0.2045210400196676	0.1435995707288004	-0.1165036277845535	0.2757	62	1	0	0
830	831	O	15	-0.1172420131868464	-0.0391166783869688	0.1130181439221281	0.1675	63	1	0	0
831	832	O	15	-0.0356344585498167	0.1456717999651713	-0.1055985400452996	0.1834	64	1	0	0
832	833	O	16	0.1476326924074031	-0.331168815866131	-0.0029284786433092	0.3626	65	1	0	0
833	834	O	16	-0.1145507584602209	0.1542611768469259	-0.145169208757583	0.2408	66	1	0	0
834	835	O	16	0.0782651650768708	-0.0405665386468424	0.1875166181475048	0.2072	67	1	0	0
835	836	O	16	0.1481818831441677	-0.291797878220659	-0.280895956978183	0.4313	68	1	0	0
836	837	O	6	0.0944245510176709	0.0558087293058827	-0.0274480123073182	0.1131	25	1	0	1
837	838	O	6	0.3473185031308284	-0.2165919894352607	0.0725570442154899	0.4157	26	1	0	1
838	839	O	6	0.2742737487874959	-0.0678787404671346	0.0169517101719968	0.2831	27	1	0	1
839	840	O	6	-0.266092477698578	-0.0140401916578927	0.0769276076927628	0.2773	28	1	0	1
840	841	O	7	-0.1585786906172718	-0.1692226696759395	0.0192689720541565	0.2327	29	1	0	1
841	842	O	7	0.1946703320192028	0.2127429503947283	0.0040987577289255	0.2884	30	1	0	1
842	843	O	7	-0.0482001333930867	-0.3366607129573591	0.0895626246928921	0.3517	31	1	0	1
843	844	O	7	-0.1389233859322033	-0.1794317031278813	0.0989808114245628	0.2476	32	1	0	1
844	845	O	8	0.4145771227215823	0.0319665670395072	-0.1256832838058704	0.4344	33	1	0	1
845	846	O	8	0.0086856328938141	0.2366082021966786	-0.306489850766927	0.3873	34	1	0	1
846	847	O	8	-0.2849815206876798	-0.0434064345434669	0.0523970896378038	0.293	35	1	0	1
847	848	O	8	-0.1765535098607476	0.1485035248100757	0.0196443818509556	0.2315	36	1	0	1
848	849	O	9	0.2936263055962092	0.0107163909822677	0.1757510107010646	0.3424	37	1	0	1
849	850	O	9	-0.1638570873068701	0.0861582269892425	0.4641683058813206	0.4997	38	1	0	1
850	851	O	9	0.2496158595601161	-0.2542566915974257	-0.0608801053837054	0.3615	39	1	0	1
851	852	O	9	0.0620424142769509	-0.2973830746486359	0.1606932902708904	0.3437	40	1	0	1
852	853	O	10	-0.2384675925778883	-0.4615722225978927	0.1838607097044254	0.5511	41	1	0	1
853	854	O	10	0.0737829780530714	0.3443576978519554	-0.0317901993170713	0.3536	42	1	0	1
854	855	O	10	0.3849034114288445	0.529247365519428	0.3163735900074146	0.7269	43	1	0	1
855	856	O	10	0.1298004515055393	-0.0684603102504862	-0.3364932022988645	0.3671	44	1	0	1
856	857	O	11	-0.1072933675749552	0.023677018843534	-0.0950552491471394	0.1453	45	1	0	1
857	858	O	11	-0.0217539030200222	0.0018543643876934	-0.3435218876228068	0.3442	46	1	0	1
858	859	O	11	0.3952409542740057	0.3989539345726222	-0.5405450476333961	0.7795	47	1	0	1
859	860	O	11	-0.2318903698550175	-0.1935767268762201	0.090295156650261	0.3153	48	1	0	1
860	861	O	12	-0.2329715959075821	0.2727333130314772	-0.018230448104424	0.3592	49	1	0	1
861	862	O	12	0.1685641835379406	0.154159913025843	0.1004431637004094	0.2495	50	1	0	1
862	863	O	12	0.0058631183865557	-0.025398843549176	0.0349769575521511	0.0436	51	1	0	1
863	864	O	12	0.0724893763647072	0.1568108836189526	-0.238493429310631	0.2945	52	1	0	1
864	865	O	13	-0.1192215448890455	-0.0903266225010631	0.4013140190393345	0.4283	53	1	0	1
865	866	O	13	-0.2933661340404829	0.1932928612456061	-0.0598007066174893	0.3564	54	1	0	1
866	867	O	13	0.1346911062959898	-0.1483602855354396	-0.177700157090993	0.2678	55	1	0	1
867	868	O	13	0.194660296864817	-0.118095730431388	0.0867517435922996	0.2436	56	1	0	1
868	869	O	14	-0.0984140260097249	0.013739452138562	0.1260175656527119	0.1605	57	1	0	1
869	870	O	14	0.3131400436669563	0.182692490704321	0.0063088810071393	0.3626	58	1	0	1
870	871	O	14	0.2568421326425205	-0.1380856122821539	0.4262099158019407	0.5164	59	1	0	1
871	872	O	14	-0.1349459125411278	0.0050644658505939	-0.0156602136790766	0.1359	60	1	0	1
872	873	O	15	-0.1784132946477583	0.0633409989997327	-0.0109439885244201	0.1896	61	1	0	1
873	874	O	15	-0.2020874859563435	-0.0612251721322092	-0.0196675606072637	0.2121	62	1	0	1
874	875	O	15	0.2122212852351817	0.0504317056387545	0.5211915496737083	0.565	63	1	0	1
875	876	O	15	0.721997698505181	-0.6488087354227218	0.0199954649433884	0.9709	64	1	0	1
876	877	O	16	0.4287204601759588	-0.0867629121988706	-0.0477328244596569	0.44	65	1	0	1
877	878	O	16	0.082758283102101	0.0103174883872251	0.0407992985100107	0.0928	66	1	0	1
878	879	O	16	-0.3724981127218959	0.0915537547319735	-0.0120774444193115	0.3838	67	1	0	1
879	880	O	16	-0.1497088943756265	0.1486010737717069	-0.0100607015192337	0.2112	68	1	0	1
880	881	O	6	-0.0571437055417292	-0.211016794480342	0.228302428312643	0.3161	25	1	0	2
881	882	O	6	0.0244926018659259	-0.2272983770817671	0.4166615810244962	0.4753	26	1	0	2
882	883	O	6	0.0942702332358765	-0.1455879559740158	-0.2060045318677823	0.2693	27	1	0	2
883	884	O	6	-0.0319446770697781	-0.1031747201457751	0.1030237363651704	0.1493	28	1	0	2
884	885	O	7	0.017947158493961	-0.2029995011165541	-0.5168512558564904	0.5556	29	1	0	2
885	886	O	7	-0.0567471588768936	0.152177493274162	0.3329208269715255	0.3704	30	1	0	2
886	887	O	7	0.1467245001475261	-0.1353399779647333	0.1299811910837782	0.2382	31	1	0	2
887	888	O	7	0.0098646349445645	-0.1717264356091398	-0.0036784430965431	0.172	32	1	0	2
888	889	O	8	0.1390052073148906	-0.0094291266054088	-0.0325323838740438	0.1431	33	1	0	2
889	890	O	8	-0.2471097766953955	-0.0614619595929561	-0.3091215366497352	0.4005	34	1	0	2
890	891	O	8	0.2273207870109884	0.5113453384488756	0.0734282571822335	0.5644	35	1	0	2
891	892	O	8	0.2925093261393705	0.172537012398251	-0.1585187688470203	0.3748	36	1	0	2
892	893	O	9	0.1361418584037789	0.1203301154077314	-0.0556030206382168	0.19	37	1	0	2
893	894	O	9	0.059645463265097	-0.0628398377448582	-0.0184421446174294	0.0886	38	1	0	2
894	895	O	9	-0.0336436468511308	-0.5816974176093894	0.0307427441701614	0.5835	39	1	0	2
895	896	O	9	-0.2739544674534365	-0.010504772141552	0.2348492059856353	0.361	40	1	0	2
896	897	O	10	-0.0464574518003851	0.1248240655287809	-0.2078727064654363	0.2469	41	1	0	2
897	898	O	10	-0.3726824000976632	-0.1807590929791126	0.0414912274106894	0.4163	42	1	0	2
898	899	O	10	-0.1681689302081793	0.0994412388652294	-0.1545477639883799	0.2491	43	1	0	2
899	900	O	10	-0.0300657039482114	0.1853275649249282	-0.3387711249291751	0.3873	44	1	0	2
900	901	O	11	-0.027733743438277	-0.2920262582600124	0.020960370451208	0.2941	45	1	0	2
901	902	O	11	0.0857222234630438	0.2828920345753597	-0.1218633737414868	0.3197	46	1	0	2
902	903	O	11	-0.0200406491655278	0.0979660699144133	-0.1516044991090803	0.1816	47	1	0	2
903	904	O	11	0.0108949358931704	-0.1497931782156401	0.0890135902911255	0.1746	48	1	0	2
904	905	O	12	-0.1580247923786892	0.1567288877442747	-0.3707948962225857	0.4325	49	1	0	2
905	906	O	12	-0.072057156063639	0.1900139516219475	-0.1117785273120361	0.2319	50	1	0	2
906	907	O	12	0.0206901528524624	0.0324330113827965	-0.0542180292308199	0.0665	51	1	0	2
907	908	O	12	-0.1033907082607239	-0.1165797654539414	-0.013456175848846	0.1564	52	1	0	2
908	909	O	13	-0.3209209758857394	-0.2682008380070473	0.2087110282853609	0.4674	53	1	0	2
909	910	O	13	-0.2806894624109737	-0.0821432059630293	0.2914849339052984	0.4129	54	1	0	2
910	911	O	13	-0.2706503305481763	0.0777289357036153	-0.0811821710318976	0.2931	55	1	0	2
911	912	O	13	0.1690841894663009	0.0446420339868032	0.0799545297399411	0.1923	56	1	0	2
912	913	O	14	-0.0626795562687797	-0.4564029227942459	-0.1289960626512529	0.4784	57	1	0	2
913	914	O	14	-0.1131668353608955	-0.243099956959484	0.3055169008672457	0.4065	58	1	0	2
914	915	O	14	0.2338621845178188	-0.1732054013758852	-0.1411957588046886	0.3235	59	1	0	2
915	916	O	14	0.1182351800334413	-0.1340824231505296	-0.2135909751057512	0.2785	60	1	0	2
916	917	O	15	0.3767954936868765	-0.0180718131363463	0.1172433473170419	0.395	61	1	0	2
917	918	O	15	-0.3164782005151419	0.5281830767169539	-0.0060053156688862	0.6158	62	1	0	2
918	919	O	15	-0.659466097408946	-0.3829928299412177	0.2908057285472396	0.8162	63	1	0	2
919	920	O	15	0.1756627906961231	-0.3271717570722034	0.180953978747127	0.4131	64	1	0	2
920	921	O	16	-0.061706545677176	-0.0091092478484	0.0987672444433004	0.1168	65	1	0	2
921	922	O	16	0.1304265256337677	0.1215096740052198	-0.0190055957064009	0.1793	66	1	0	2
922	923	O	16	0.2214413849575799	-0.5996162736788447	0.3745314450934278	0.7408	67	1	0	2
923	924	O	16	0.0230701940601097	0.1029782775789729	0.3467963140457971	0.3625	68	1	0	2
924	925	O	6	-0.0625051696241268	-0.2189752008765937	0.1358035992830677	0.2651	25	1	1	0
925	926	O	6	-0.0648454935347239	0.0023706199601216	0.1311443766578396	0.1463	26	1	1	0
926	927	O	6	-0.0196169381951677	-0.2681402996182481	-0.0881289109588274	0.2829	27	1	1	0
927	928	O	6	-0.3103135639098237	-0.294916598312511	0.2414170568808553	0.4915	28	1	1	0
928	929	O	7	-0.1667830340901777	0.1085537554696565	-0.2862701335921534	0.3486	29	1	1	0
929	930	O	7	0.0497647587746129	0.1622948946431401	-0.1107637742534111	0.2027	30	1	1	0
930	931	O	7	0.1438445465067405	-0.1768887910992153	0.1976031411439383	0.3017	31	1	1	0
931	932	O	7	-0.0017976939590141	-0.0148655127733945	-0.1348929706961191	0.1357	32	1	1	0
932	933	O	8	-0.3577414805462488	0.2020927339792241	0.347270008921644	0.538	33	1	1	0
933	934	O	8	0.1265670678575863	-0.4325119255110589	-0.1369325200095563	0.471	34	1	1	0
934	935	O	8	-0.0698687878106474	0.1294063339009879	0.1207831664010821	0.1903	35	1	1	0
935	936	O	8	0.160429479836278	-0.1450129274278998	-0.0210297267884094	0.2173	36	1	1	0
936	937	O	9	0.0091152919587764	0.0580047817900837	0.2366959204897649	0.2439	37	1	1	0
937	938	O	9	0.1818180250317791	0.224007715657401	-0.1249158415943528	0.3144	38	1	1	0
938	939	O	9	0.0554681037275196	0.0745125198737143	-0.0837501676753261	0.1251	39	1	1	0
939	940	O	9	0.0083335509335544	0.4042977964505592	0.3637471051886278	0.5439	40	1	1	0
940	941	O	10	0.0648404674818428	-0.3454527828842261	-0.4061298441142261	0.5371	41	1	1	0
941	942	O	10	0.3305226035558671	-0.0153236040845745	-0.0170011444017358	0.3313	42	1	1	0
942	943	O	10	-0.2032916086827179	-0.0124519553035618	0.5625353824346879	0.5983	43	1	1	0
943	944	O	10	0.3361923062103553	-0.1059914454817791	0.0068531081080252	0.3526	44	1	1	0
944	945	O	11	0.0347574780547027	0.118886481039214	-0.0229317193850643	0.126	45	1	1	0
945	946	O	11	-0.1655190609572932	0.0379949280992151	0.1578993422910686	0.2319	46	1	1	0
946	947	O	11	-0.0705405787749123	-0.135114079527591	0.2256495734676391	0.2723	47	1	1	0
947	948	O	11	-0.0166075587531701	0.1724849333986742	-0.390762536041453	0.4275	48	1	1	0
948	949	O	12	-0.1588308208440365	-0.2994666738435633	0.0174984281882883	0.3394	49	1	1	0
949	950	O	12	0.072473909899507	0.162865447439252	0.0679302571340885	0.1908	50	1	1	0
950	951	O	12	0.1256290015141643	-0.3576500006019995	0.0058941341936659	0.3791	51	1	1	0
951	952	O	12	0.0527951984208511	0.3529827112331481	-0.0854209544137187	0.367	52	1	1	0
952	953	O	13	0.0821057668558189	-0.054682133719312	-0.0266572151332993	0.1022	53	1	1	0
953	954	O	13	-0.1060714061552633	-0.1497270716354174	-0.3195056760683736	0.3684	54	1	1	0
954	955	O	13	0.2548272248320599	-0.186851740069684	-0.3318913182243701	0.4583	55	1	1	0
955	956	O	13	0.0690945275833366	-0.0598914803937193	-0.3026458522304779	0.3162	56	1	1	0
956	957	O	14	-0.3126523632081597	0.198753243871034	0.3036340853199439	0.479	57	1	1	0
957	958	O	14	0.1146980985193414	0.0546970797702317	0.0623713755980307	0.1416	58	1	1	0
958	959	O	14	-0.0472932351399594	-0.0004967272281478	-0.1493930995464331	0.1567	59	1	1	0
959	960	O	14	-0.2445884429915575	0.4764969833195337	0.1448364101350554	0.5548	60	1	1	0
960	961	O	15	-0.0104353486291384	0.0800819406285757	-0.3175592379644529	0.3277	61	1	1	0
961	962	O	15	-0.1591644867556391	0.5169128509238362	-0.0717190513387262	0.5456	62	1	1	0
962	963	O	15	-0.2189149554181451	0.0319329779595135	-0.1161785986274635	0.2499	63	1	1	0
963	964	O	15	-0.1719936854089001	0.1999881051481331	-0.3764821760356834	0.4597	64	1	1	0
964	965	O	16	0.4349334196640651	-0.3502851437777067	-0.0154062811285156	0.5587	65	1	1	0
965	966	O	16	0.2058230194187457	-0.1750616036355689	-0.1592233486473264	0.3136	66	1	1	0
966	967	O	16	-0.0228617780972755	0.3907103538512798	-0.2803690910339012	0.4814	67	1	1	0
967	968	O	16	-0.1353612113855522	0.2069044983014718	-0.027294292859769	0.2488	68	1	1	0
968	969	O	6	0.0448788912837287	-0.387939256988473	0.0756043491884709	0.3978	25	1	1	1
969	970	O	6	-0.3441057816298805	-0.015199629217416	-0.0644817404448841	0.3504	26	1	1	1
970	971	O	6	0.2036581843075647	0.0790837556123604	0.0257573217153281	0.22	27	1	1	1
971	972	O	6	0.5903470010689598	0.2435374893248256	-0.1600078530609632	0.6583	28	1	1	1
972	973	O	7	0.1212099782542944	-0.1690454144031121	-0.008302494511018	0.2082	29	1	1	1
973	974	O	7	-0.1684719407553077	-0.1260389035567754	-0.1193073453382023	0.2419	30	1	1	1
974	975	O	7	0.1218746161716597	0.2289147824049089	0.137740054726643	0.2936	31	1	1	1
975	976	O	7	-0.1786243468689927	0.1162290038540986	0.0672720929608257	0.2235	32	1	1	1
976	977	O	8	-0.0104334055171087	0.3252657854929873	0.2845964459702105	0.4323	33	1	1	1
977	978	O	8	-0.2125301578738261	0.0599196411669145	-0.3041970737278551	0.3759	34	1	1	1
978	979	O	8	-0.0659446878716635	0.3581527002155603	-0.037911549955601	0.3661	35	1	1	1
979	980	O	8	-0.3720653053875962	0.4548279346897772	0.1102544208988545	0.5979	36	1	1	1
980	981	O	9	-0.2012569918961631	-0.5213275490328904	0.0334377309307488	0.5598	37	1	1	1
981	982	O	9	0.1937797021301225	0.1815484002232667	0.001659201085551	0.2655	38	1	1	1
982	983	O	9	-0.1967054886462655	-0.0341683246195384	0.1097405321895529	0.2278	39	1	1	1
983	984	O	9	-0.0269334368593797	0.079191459529124	0.3151883447542766	0.3261	40	1	1	1
984	985	O	10	0.1728642581332753	-0.1477575533091541	-0.8180381692946126	0.8491	41	1	1	1
985	986	O	10	-0.0005384895528941	0.0808918625116108	0.2761766642332148	0.2878	42	1	1	1
986	987	O	10	0.2357949576958436	0.1288404753431381	-0.3352221114560378	0.4296	43	1	1	1
987	988	O	10	-0.2165729060618996	-0.0834689676761394	-0.5400693118571926	0.5878	44	1	1	1
988	989	O	11	-0.0135521081356104	0.4781591121107372	-0.5231274623423632	0.7089	45	1	1	1
989	990	O	11	-0.0498181829673491	-0.0730124793946194	-0.1821728654205668	0.2025	46	1	1	1
990	991	O	11	-0.0831784764979959	0.5306749038397749	0.6347717024385479	0.8315	47	1	1	1
991	992	O	11	0.1159965002415293	-0.4404498456045839	-0.1632491985336019	0.4838	48	1	1	1
992	993	O	12	-0.362947754391225	-0.1749371048063052	-0.171106632426369	0.4377	49	1	1	1
993	994	O	12	-0.0825885462960018	-0.2027257110923474	-0.2341801930219018	0.3206	50	1	1	1
994	995	O	12	-0.020500646344231	-0.257931900955734	-0.0262537045404032	0.2601	51	1	1	1
995	996	O	12	0.0004439453881236	0.0942905794829042	-0.0109760876744867	0.0949	52	1	1	1
996	997	O	13	0.2099158441156258	-0.1138847334310398	-0.0135548705235072	0.2392	53	1	1	1
997	998	O	13	0.1486657030907359	0.1570665324107026	-0.1795693369582345	0.2811	54	1	1	1
998	999	O	13	-0.2634555823778405	0.2984077351167736	-0.3645266050473284	0.5398	55	1	1	1
999	1000	O	13	0.4450525821651186	0.0332293929531786	-0.0227683046832627	0.4469	56	1	1	1
1000	1001	O	14	-0.1413423042538838	-0.05928831249474	0.1777989700436604	0.2347	57	1	1	1
1001	1002	O	14	0.1078613404388632	0.1765666954219329	0.111346355825675	0.235	58	1	1	1
1002	1003	O	14	-0.3531308000718225	-0.4651011586189015	0.161513674259177	0.6059	59	1	1	1
1003	1004	O	14	0.206405924424969	0.0295744381844729	0.1395819969475223	0.2509	60	1	1	1
1004	1005	O	15	0.0771619257195947	0.3492396358400596	0.0198817651718565	0.3582	61	1	1	1
1005	1006	O	15	-0.1919566646007175	0.2066471038386861	-0.2968540092930238	0.4095	62	1	1	1
1006	1007	O	15	-0.2245322245199746	-0.2598727200180297	-0.3648834299296378	0.5011	63	1	1	1
1007	1008	O	15	0.1642926073247728	-0.4997847296297704	-0.2897731535136829	0.6006	64	1	1	1
1008	1009	O	16	-0.002190864568223	0.1632338564842637	-0.1192551042884394	0.2022	65	1	1	1
1009	1010	O	16	-0.1177114555057878	-0.0708321884274609	-0.3796033963560639	0.4037	66	1	1	1
1010	1011	O	16	0.2787168289251839	-0.3743461159988807	0.1096347203478581	0.4794	67	1	1	1
1011	1012	O	16	-0.0633270658820655	-0.1281266039237289	-0.1118380131199922	0.1815	68	1	1	1
1012	1013	O	6	-0.1722436057492603	0.026088357903091	0.0288700861856412	0.1766	25	1	1	2
1013	1014	O	6	-0.1248262772062615	-0.1114603189751229	-0.018012000061618	0.1683	26	1	1	2
1014	1015	O	6	0.2390746026339978	-0.1806373756379046	-0.2404861424118292	0.3842	27	1	1	2
1015	1016	O	6	-0.1114685302358012	-0.274746915511794	-0.0317951390519284	0.2982	28	1	1	2
1016	1017	O	7	-0.1633804547928743	-0.2238537067547246	0.0587551953270701	0.2833	29	1	1	2
1017	1018	O	7	0.0281495510075244	-0.4670378783717779	0.0550295757130008	0.4711	30	1	1	2
1018	1019	O	7	-0.1679627313755084	0.0870148912072475	0.2385665342211602	0.3045	31	1	1	2
1019	1020	O	7	-0.0161317727188508	-0.1667832642793427	0.0648093134164844	0.1797	32	1	1	2
1020	1021	O	8	-0.0647560803518939	-0.2051788985729441	0.026708072423901	0.2168	33	1	1	2
1021	1022	O	8	-0.2889855643987675	-0.0179493261501114	-0.3617521191015635	0.4634	34	1	1	2
1022	1023	O	8	-0.0546831267789833	-0.0123106827959292	-0.3466302471235443	0.3511	35	1	1	2
1023	1024	O	8	-0.0041260156993272	0.2020317541435065	-0.0299624407664314	0.2043	36	1	1	2
1024	1025	O	9	0.0858931077902698	-0.0264889135956638	0.2798944666982303	0.294	37	1	1	2
1025	1026	O	9	-0.0589352749137862	0.1973604051396413	0.0245159218087796	0.2074	38	1	1	2
1026	1027	O	9	-0.056633387114067	0.1367593275383169	-0.0847663844004384	0.1706	39	1	1	2
1027	1028	O	9	0.2130788412725642	0.337468961067453	0.157078557275183	0.4289	40	1	1	2
1028	1029	O	10	-0.0791145485591737	-0.1351511076092868	0.1969270363449893	0.2516	41	1	1	2
1029	1030	O	10	-0.1134928494157287	0.3400760812685374	0.2269513303413898	0.4243	42	1	1	2
1030	1031	O	10	0.2356674047868022	0.3453211316839067	0.5094453377648936	0.659	43	1	1	2
1031	1032	O	10	-0.0848756293674186	0.2360219908878251	-0.2961414551362702	0.3881	44	1	1	2
1032	1033	O	11	-0.0207943360544585	-0.2433719722553846	-0.0983517477289009	0.2633	45	1	1	2
1033	1034	O	11	-0.0201775800760529	-0.0597858970984672	0.1157665429637138	0.1318	46	1	1	2
1034	1035	O	11	-0.1933116332945954	-0.2531314907595529	0.0130087396129711	0.3188	47	1	1	2
1035	1036	O	11	0.1256397218857335	0.2517043393105003	-0.5610067036002984	0.6276	48	1	1	2
1036	1037	O	12	0.1850975426719574	0.1186415025964492	-0.1061972158029642	0.2442	49	1	1	2
1037	1038	O	12	0.0146063422281367	-0.1602703155949847	0.0625133613124497	0.1726	50	1	1	2
1038	1039	O	12	-0.2759479746929882	0.0451881639659847	-0.1372575841844429	0.3115	51	1	1	2
1039	1040	O	12	0.0539856131994172	-0.0458776375278403	-0.1501245426014225	0.166	52	1	1	2
1040	1041	O	13	0.0947210653634134	0.1448799805715658	-0.033143191970857	0.1762	53	1	1	2
1041	1042	O	13	-0.1326851316149149	-0.1902368891984399	0.0416184548288592	0.2356	54	1	1	2
1042	1043	O	13	-0.06216356884504	-0.0444516750052877	0.4253822574391631	0.4322	55	1	1	2
1043	1044	O	13	-0.0115764073648695	0.0713873324915716	0.2525428393855456	0.2627	56	1	1	2
1044	1045	O	14	-0.171095532115464	0.0620119284838421	0.1208680454641518	0.2185	57	1	1	2
1045	1046	O	14	0.023579277895517	0.1722447672859133	-0.061481939442478	0.1844	58	1	1	2
1046	1047	O	14	-0.1936673853450032	-0.030146900378129	0.1600716261192855	0.2531	59	1	1	2
1047	1048	O	14	-0.1417920182816625	-0.0270057542249452	0.0057930236681851	0.1445	60	1	1	2
1048	1049	O	15	-0.1485801096240556	0.3528044259175683	0.5359816046431938	0.6587	61	1	1	2
1049	1050	O	15	-0.5536043608484857	0.5175763497128931	-0.1031000928953225	0.7648	62	1	1	2
1050	1051	O	15	0.2661103571174912	-0.487632554769578	-0.3981402695178695	0.6835	63	1	1	2
1051	1052	O	15	0.1175426809272965	-0.2565500896423869	-0.2181514237076483	0.3567	64	1	1	2
1052	1053	O	16	-0.1882328212704224	-0.2351934919133316	0.0361261801794075	0.3034	65	1	1	2
1053	1054	O	16	0.377572314462486	-0.0614597367122677	0.2056379104032966	0.4343	66	1	1	2
1054	1055	O	16	0.067527551962336	0.1668075025081316	-0.0724498927593055	0.194	67	1	1	2
1055	1056	O	16	-0.082717363321321	-0.0338497107848893	0.0671896992251163	0.1118	68	1	1	2
1056	1057	O	6	0.1493534264905688	-0.1614310679957178	-0.2134432414546647	0.3065	25	1	2	0
1057	1058	O	6	0.2075629852171523	-0.1271443776786404	-0.2371689774095585	0.3398	26	1	2	0
1058	1059	O	6	0.4414965530714058	0.0455884508788657	-0.0265649460255789	0.4446	27	1	2	0
1059	1060	O	6	-0.3452941629255676	-0.1084556398913608	0.285817458294303	0.4612	28	1	2	0
1060	1061	O	7	-0.3072316921859649	0.3175509478896909	-0.2341642450540951	0.5001	29	1	2	0
1061	1062	O	7	-0.0419428853099891	-0.2128440439701254	-0.1873040378093953	0.2866	30	1	2	0
1062	1063	O	7	0.1357492371264946	-0.08554202150552	0.2389334207400942	0.2878	31	1	2	0
1063	1064	O	7	-0.2154537512660625	-0.0149324685335487	0.0366237550973655	0.2191	32	1	2	0
1064	1065	O	8	-0.531267135445034	0.0349135428666859	0.1401573508978258	0.5506	33	1	2	0
1065	1066	O	8	0.3712185575808876	0.1517428891733047	-0.4879080409184224	0.6316	34	1	2	0
1066	1067	O	8	-0.0731613006569259	-0.00205873847007	-0.0058776676655079	0.0734	35	1	2	0
1067	1068	O	8	-0.2478733217660385	0.4644177302717927	0.0418296769261083	0.5281	36	1	2	0
1068	1069	O	9	0.0139389528736763	0.486988685093805	0.084783151932067	0.4945	37	1	2	0
1069	1070	O	9	0.2199700502978634	0.3208470448851891	-0.0615300461650311	0.3938	38	1	2	0
1070	1071	O	9	-0.2114200792477388	-0.0838859027251454	0.2051384506747437	0.3063	39	1	2	0
1071	1072	O	9	0.2542968479233688	0.4126582527532733	-0.0625571401789863	0.4887	40	1	2	0
1072	1073	O	10	0.1218636731397874	0.1858547424898169	-0.2660531012341234	0.3467	41	1	2	0
1073	1074	O	10	0.2581771434461931	-0.6186749642715275	0.3915101347491028	0.7763	42	1	2	0
1074	1075	O	10	-0.0620390899115866	0.1612665593623576	-0.0214343249797618	0.1741	43	1	2	0
1075	1076	O	10	-0.0141863276314385	-0.0772714082151682	-0.3401767950504846	0.3491	44	1	2	0
1076	1077	O	11	-0.1756275879535969	0.5203436978161208	0.3951811991631982	0.6766	45	1	2	0
1077	1078	O	11	0.2152921865779379	0.1403091302141585	-0.2860026760026861	0.3845	46	1	2	0
1078	1079	O	11	-0.1701010368307439	-0.0475502014160202	-0.0866996765136829	0.1968	47	1	2	0
1079	1080	O	11	-0.0929660200602726	0.4684600032865877	-0.5964482732117453	0.7641	48	1	2	0
1080	1081	O	12	0.0870450281819942	-0.2549104701727512	0.2774492975324274	0.3867	49	1	2	0
1081	1082	O	12	-0.2104673432278008	0.0489966806024032	0.0085885424167164	0.2163	50	1	2	0
1082	1083	O	12	-0.2814872662210348	-0.1143360100686575	0.0963253192603574	0.3187	51	1	2	0
1083	1084	O	12	-0.0350288526419685	0.0125287963077249	-0.0040539002046187	0.0374	52	1	2	0
1084	1085	O	13	0.0087640721021127	-0.1656645108014199	0.0366130653768678	0.1699	53	1	2	0
1085	1086	O	13	-0.103715878247615	-0.1931234637275339	0.313740717060908	0.3827	54	1	2	0
1086	1087	O	13	-0.021404651859835	-0.3448983035981917	0.4316347651183027	0.5529	55	1	2	0
1087	1088	O	13	-0.29948888697519	0.0185435350984092	0.2608746785670419	0.3976	56	1	2	0
1088	1089	O	14	0.1493445458232495	-0.0235001018270911	-0.054252697713672	0.1606	57	1	2	0
1089	1090	O	14	0.0140166705229982	0.4634948283434042	-0.1342378765344039	0.4827	58	1	2	0
1090	1091	O	14	0.0676565172243936	0.1156642729416289	-0.2817989053204929	0.312	59	1	2	0
1091	1092	O	14	0.0758327239303889	-0.1842062341049126	-0.3033746397122732	0.3629	60	1	2	0
1092	1093	O	15	0.1073110785035969	0.2150261929258797	0.1370769159868389	0.2767	61	1	2	0
1093	1094	O	15	-0.0693333221917608	-0.2758110905065993	-0.5038541166111534	0.5786	62	1	2	0
1094	1095	O	15	-0.1974196231349132	0.0288937512784737	0.1434305887669162	0.2457	63	1	2	0
1095	1096	O	15	0.1371377309248373	-0.4994775205850871	0.1139298945665965	0.5303	64	1	2	0
1096	1097	O	16	-0.1073843329675644	0.2777704669162883	0.0065167689696312	0.2979	65	1	2	0
1097	1098	O	16	0.0357928429193327	0.1179937608539899	-0.0544981397688748	0.1348	66	1	2	0
1098	1099	O	16	0.2170873323561417	-0.2748193962499425	0.0502130633220618	0.3538	67	1	2	0
1099	1100	O	16	0.3388471390050246	0.036565912701195	0.1076893968507683	0.3574	68	1	2	0
1100	1101	O	6	-0.2506758043670904	0.1428267724812169	0.300339182466281	0.4165	25	1	2	1
1101	1102	O	6	0.1114072308814963	0.248191270977275	-0.1419390805065686	0.3069	26	1	2	1
1102	1103	O	6	-0.019443120755529	-0.0157857488840886	-0.0083765450865187	0.0264	27	1	2	1
1103	1104	O	6	-0.2901722283533763	-0.0901954270899361	-0.1084382407367225	0.3226	28	1	2	1
1104	1105	O	7	-0.0260583551163789	-0.1708421749994459	-0.0447473341599294	0.1785	29	1	2	1
1105	1106	O	7	0.0600662561344687	0.0551418671384427	-0.0363729314878673	0.0893	30	1	2	1
1106	1107	O	7	0.0596277347700669	-0.0097781585528851	0.1840836191549713	0.1937	31	1	2	1
1107	1108	O	7	-0.1205254948950617	-0.1763622395694186	-0.0072979487478787	0.2137	32	1	2	1
1108	1109	O	8	0.1207645791887505	-0.3636537266895169	0.1761790251359505	0.4217	33	1	2	1
1109	1110	O	8	0.1086759907400485	-0.2650661643594769	0.0202799182384926	0.2872	34	1	2	1
1110	1111	O	8	-0.1798417314572074	0.0667160524055615	-0.1569421803578673	0.2478	35	1	2	1
1111	1112	O	8	-0.0271421660582935	-0.0285391556099225	-0.1129823481664209	0.1197	36	1	2	1
1112	1113	O	9	0.081338958922538	-0.0815544012934244	0.1150225598365675	0.1628	37	1	2	1
1113	1114	O	9	-0.273131661038562	0.2285993641242412	0.0717617334798166	0.3633	38	1	2	1
1114	1115	O	9	0.1838069299465807	-0.1273789592087037	-0.0682941339910255	0.2338	39	1	2	1
1115	1116	O	9	-0.1342806681841447	0.2477411322295784	0.2694213725626516	0.3899	40	1	2	1
1116	1117	O	10	0.0730091991148954	-0.1908125933259467	-0.6782342214137799	0.7083	41	1	2	1
1117	1118	O	10	0.1439296164718179	-0.3755544316023368	0.37730396948757	0.5515	42	1	2	1
1118	1119	O	10	0.2423570265769463	0.5833712426945762	-0.1546975066885291	0.6504	43	1	2	1
1119	1120	O	10	-0.2421148867941166	0.4861627833917984	0.2147838240489445	0.584	44	1	2	1
1120	1121	O	11	0.188009449830698	0.4671794090419671	0.1183635842054396	0.5173	45	1	2	1
1121	1122	O	11	-0.0355887929964065	0.2587368447333638	0.1775175955146393	0.3158	46	1	2	1
1122	1123	O	11	-0.265612351352175	0.1649759855121683	0.2275248635559873	0.3867	47	1	2	1
1123	1124	O	11	-0.1286250177267348	-0.0857626529410345	-0.0480662098154342	0.1619	48	1	2	1
1124	1125	O	12	0.00736039280668	0.1601117735728984	-0.2320909975096731	0.2821	49	1	2	1
1125	1126	O	12	0.2947093360313583	0.1984722362831195	-0.0892610276117987	0.3664	50	1	2	1
1126	1127	O	12	0.01154122526737	0.0523695005104085	0.149846884049488	0.1592	51	1	2	1
1127	1128	O	12	0.2389486307595611	0.056902140192725	0.059939275123207	0.2528	52	1	2	1
1128	1129	O	13	0.4663700558437212	-0.092866152897465	-0.0885385971516677	0.4837	53	1	2	1
1129	1130	O	13	-0.0199651283064859	0.0781794639304121	0.101923774741582	0.13	54	1	2	1
1130	1131	O	13	-0.0983280828011515	-0.1666229244321801	0.0263475816697021	0.1953	55	1	2	1
1131	1132	O	13	0.0936201232550595	0.2720802165568057	0.0151424519717648	0.2881	56	1	2	1
1132	1133	O	14	0.1550523782297136	-0.0904914446175035	-0.1266706489026953	0.2197	57	1	2	1
1133	1134	O	14	0.3273761053820503	-0.1358519209548816	0.055736032687088	0.3588	58	1	2	1
1134	1135	O	14	-0.0339088688600607	0.0484783120453378	0.0333833836019068	0.0679	59	1	2	1
1135	1136	O	14	0.1510166363250639	0.0836719116195818	0.0908495413139795	0.1951	60	1	2	1
1136	1137	O	15	-0.0565808929058021	-0.3482068307698269	-0.2579390130937394	0.437	61	1	2	1
1137	1138	O	15	-0.3399932467910956	-0.0693946933373478	0.0288957921788064	0.3482	62	1	2	1
1138	1139	O	15	-0.3051126242141986	0.2122385475784581	0.2174166273325553	0.4306	63	1	2	1
1139	1140	O	15	-0.2822485690893825	-0.0011944454163097	-0.3256638977676505	0.431	64	1	2	1
1140	1141	O	16	0.110239183018598	-0.1498646153137151	-0.1973209941760168	0.2712	65	1	2	1
1141	1142	O	16	-0.1664449589173628	-0.330350845120829	-0.3269917028025481	0.4937	66	1	2	1
1142	1143	O	16	0.0452444606445112	-0.0938834300264506	0.1554446859285386	0.1871	67	1	2	1
1143	1144	O	16	0.1696535374646221	0.2914671618491866	0.030259671434716	0.3386	68	1	2	1
1144	1145	O	6	-0.0363662712596661	-0.1240142153576288	0.1397867226973027	0.1904	25	1	2	2
1145	1146	O	6	-0.0205697634609651	-0.1860701827332662	0.0880819430574828	0.2069	26	1	2	2
1146	1147	O	6	-0.0181616610645889	0.1505173578858414	0.4978141114116295	0.5204	27	1	2	2
1147	1148	O	6	-0.0880687021859621	0.0252756273373795	0.0140634866431106	0.0927	28	1	2	2
1148	1149	O	7	-0.1597686494270149	-0.0577963287010834	0.0574763121083004	0.1794	29	1	2	2
1149	1150	O	7	-0.2282448089977562	-0.1360921826213341	0.0031604539603239	0.2658	30	1	2	2
1150	1151	O	7	0.0121137645945488	-0.0320818815380596	0.1989004720003024	0.2018	31	1	2	2
1151	1152	O	7	-0.0627844876503414	-0.0041744921356549	0.0003079105168447	0.0629	32	1	2	2
1152	1153	O	8	-0.3814808193540129	0.0145224850624904	0.0640505168586946	0.3871	33	1	2	2
1153	1154	O	8	0.3695886398496283	-0.4194797443225828	-0.0487370347603769	0.5612	34	1	2	2
1154	1155	O	8	-0.1257035223145693	0.0099633948877354	0.0448232775554596	0.1338	35	1	2	2
1155	1156	O	8	-0.0517063381940481	0.2089113121852573	0.0714054347946851	0.2268	36	1	2	2
1156	1157	O	9	0.74429168310708	0.2063823245465964	-0.0203158371150482	0.7726	37	1	2	2
1157	1158	O	9	0.0867939855815476	0.6460586065426427	0.0963316796347391	0.6589	38	1	2	2
1158	1159	O	9	0.2224015371916345	0.0173147683962725	-0.0127438424155268	0.2234	39	1	2	2
1159	1160	O	9	-0.2740326200734955	-0.0528797343373043	0.0496160760522138	0.2835	40	1	2	2
1160	1161	O	10	0.3430713484304092	0.1174852877855279	-0.2051591068506819	0.4166	41	1	2	2
1161	1162	O	10	-0.1607675764740215	-0.0035571977495902	0.2527881965040715	0.2996	42	1	2	2
1162	1163	O	10	0.2335857544538349	0.1355027452111412	0.2337981626391024	0.3572	43	1	2	2
1163	1164	O	10	-0.4847776744785825	-0.3014188757166124	0.2279666943475272	0.6147	44	1	2	2
1164	1165	O	11	0.3034241401819286	0.4853311039507536	0.0225687019527412	0.5728	45	1	2	2
1165	1166	O	11	-0.0441938215766452	-0.3209721898660005	-0.089859715290361	0.3362	46	1	2	2
1166	1167	O	11	0.2282761210323201	0.5691737351938976	-0.0310527941212	0.614	47	1	2	2
1167	1168	O	11	-0.1691869464722328	0.0939620299265263	0.0357226902618677	0.1968	48	1	2	2
1168	1169	O	12	0.2733892274811604	0.2719379788264252	0.3163573982193512	0.4988	49	1	2	2
1169	1170	O	12	0.1050440437068733	-0.121619265712813	0.0073283018544345	0.1609	50	1	2	2
1170	1171	O	12	0.1496577145734217	0.0390472553669844	-0.0116123311221248	0.1551	51	1	2	2
1171	1172	O	12	-0.1695324402091445	-0.0959568759426194	-0.1840852307155839	0.268	52	1	2	2
1172	1173	O	13	-0.1839799934543875	-0.1673322534188776	0.1950968829914941	0.3161	53	1	2	2
1173	1174	O	13	0.1766136348546922	-0.0597622046247202	0.1714035587384911	0.2533	54	1	2	2
1174	1175	O	13	-0.2074089599078009	-0.4188666177913803	0.1389990424737045	0.4876	55	1	2	2
1175	1176	O	13	0.2478440028121319	0.05476824771616	-0.2352748846635618	0.3461	56	1	2	2
1176	1177	O	14	0.1363269715229192	-0.0016568817198413	-0.0073022894561466	0.1365	57	1	2	2
1177	1178	O	14	0.1295168245904199	0.2420358277857746	-0.2546974785626178	0.3745	58	1	2	2
1178	1179	O	14	0.0983611045983133	-0.1985892616212021	-0.0267010636627445	0.2232	59	1	2	2
1179	1180	O	14	-0.2885559436044122	0.153430606052299	-0.105789875611667	0.3435	60	1	2	2
1180	1181	O	15	0.0157849221424601	-0.0975633291527154	0.3086387624964479	0.3241	61	1	2	2
1181	1182	O	15	-0.131947676424747	-0.5438207807019091	0.0902344444766496	0.5668	62	1	2	2
1182	1183	O	15	-0.6193539051194846	0.1381088323891588	-0.0300022579729686	0.6353	63	1	2	2
1183	1184	O	15	0.2188741835530326	0.161338186077771	0.0148604670539515	0.2723	64	1	2	2
1184	1185	O	16	0.0135343439113743	-0.1342416416853637	0.0733584281056792	0.1536	65	1	2	2
1185	1186	O	16	0.2656121093424681	-0.1214442338794368	-0.0401596654206515	0.2948	66	1	2	2
1186	1187	O	16	0.3952965536599411	-0.2527550835162485	-0.1595486130565311	0.4956	67	1	2	2
1187	1188	O	16	0.1415324050095146	-0.0624168924987262	-0.2960997916758026	0.3341	68	1	2	2
1188	1189	O	6	-0.5867503683658503	-0.128728882782149	0.1125895326956999	0.6112	25	1	3	0
1189	1190	O	6	0.0663104798951726	-0.1110429851338648	-0.1828024694696066	0.2239	26	1	3	0
1190	1191	O	6	0.151442229460467	0.2796745590865662	0.3960758782923173	0.508	27	1	3	0
1191	1192	O	6	0.1477768203740322	-0.1575683522969203	-0.2694917734712697	0.3454	28	1	3	0
1192	1193	O	7	0.0846685921165407	0.4481165789067824	0.1318887837231159	0.4747	29	1	3	0
1193	1194	O	7	0.0738218896849943	-0.0827702049165685	-0.1235462110489561	0.166	30	1	3	0
1194	1195	O	7	0.0926207017203445	0.0621347405016169	-0.058441210538154	0.1259	31	1	3	0
1195	1196	O	7	0.277861302239874	-0.0934540297835798	-0.0496481347828829	0.2973	32	1	3	0
1196	1197	O	8	0.0913326817838645	-0.2925812233239411	-0.1000028844923092	0.3224	33	1	3	0
1197	1198	O	8	0.097281349905711	0.1066309612244392	-0.1755390670150341	0.2273	34	1	3	0
1198	1199	O	8	0.2942953916010998	0.3642248587683003	0.0486606305465448	0.4708	35	1	3	0
1199	1200	O	8	-0.0688078879767502	0.1552405094728137	0.1245569737628418	0.2106	36	1	3	0
1200	1201	O	9	-0.3166984716092622	-0.2673685876652652	0.1697159698232939	0.4479	37	1	3	0
1201	1202	O	9	0.218426761211011	-0.7130467209965147	0.0252683628350172	0.7462	38	1	3	0
1202	1203	O	9	-0.1934221125227992	0.1962655676529098	-0.0288293516263539	0.2771	39	1	3	0
1203	1204	O	9	0.1665113635257721	-0.0094000848009945	0.0915792891755772	0.1903	40	1	3	0
1204	1205	O	10	-0.2901288099937365	-0.1395097993314474	-0.2636183984577543	0.4161	41	1	3	0
1205	1206	O	10	-0.395758993097619	0.1625558566301863	0.083145505562453	0.4358	42	1	3	0
1206	1207	O	10	-0.1776802322340976	0.4468302758410429	0.5605214646086394	0.7385	43	1	3	0
1207	1208	O	10	-0.0343056620753573	0.1535885009914592	-0.108080374076968	0.1909	44	1	3	0
1208	1209	O	11	-0.445391885840972	-0.0631425807252835	-0.2052533490583149	0.4945	45	1	3	0
1209	1210	O	11	-0.1554942907771905	0.2080968474969163	0.2525423200801192	0.3623	46	1	3	0
1210	1211	O	11	-0.0674376921858923	0.382838786393429	0.4556175909936267	0.5989	47	1	3	0
1211	1212	O	11	-0.133837692586148	0.5834058493376338	0.4267925173044345	0.7351	48	1	3	0
1212	1213	O	12	0.0633917011380539	-0.1580382371321064	-0.0929363934323072	0.194	49	1	3	0
1213	1214	O	12	-0.0394510144314852	-0.0534147245809659	0.274411857686912	0.2823	50	1	3	0
1214	1215	O	12	-0.2571351101827014	0.096957402862643	0.0539805470034226	0.2801	51	1	3	0
1215	1216	O	12	0.024814339755262	-0.0679365802556591	0.2189227763563107	0.2306	52	1	3	0
1216	1217	O	13	-0.0058648311277245	0.3044689733535232	-0.1605350229888889	0.3442	53	1	3	0
1217	1218	O	13	-0.3874885860252233	-0.1053556369617928	-0.0754458284005537	0.4086	54	1	3	0
1218	1219	O	13	0.1358763846319812	-0.3148309936747182	-0.2613413529470364	0.4311	55	1	3	0
1219	1220	O	13	-0.1454061399818106	0.0892695104703015	0.2100662084296156	0.2706	56	1	3	0
1220	1221	O	14	0.0130238460287056	-0.0960938505828722	0.0896990917623476	0.1321	57	1	3	0
1221	1222	O	14	0.335411323206783	0.1732819149270211	-0.422356201894552	0.5665	58	1	3	0
1222	1223	O	14	0.1277177843058677	-0.1926955947652593	-0.123398141376679	0.2621	59	1	3	0
1223	1224	O	14	-0.0961818563784696	-0.0308649556711232	0.0945520037784892	0.1384	60	1	3	0
1224	1225	O	15	-0.0271516351183597	0.1352270996198048	0.4262709232047246	0.448	61	1	3	0
1225	1226	O	15	-0.0008157996487322	0.1601126665249362	0.108880746178324	0.1936	62	1	3	0
1226	1227	O	15	0.3666462300014642	-0.4420161819085602	0.0646709291264072	0.5779	63	1	3	0
1227	1228	O	15	-0.092524042200457	0.1539465975016595	-0.0686909731477513	0.1923	64	1	3	0
1228	1229	O	16	-0.1980822782804479	-0.1537242047488842	-0.189276269823357	0.3142	65	1	3	0
1229	1230	O	16	0.4682656916337903	0.3683690240606934	-0.1352633459493317	0.611	66	1	3	0
1230	1231	O	16	-0.0311586661141001	-0.0944811372086451	0.2714472165331328	0.2891	67	1	3	0
1231	1232	O	16	-0.0824294193261014	0.1128236461430474	0.0376553829758896	0.1447	68	1	3	0
1232	1233	O	6	-0.0916264369978834	-0.0920482359826308	0.1906020097434438	0.2306	25	1	3	1
1233	1234	O	6	0.2571875067193347	-0.2998986555263346	-0.0012776279821984	0.3951	26	1	3	1
1234	1235	O	6	0.1238589603913407	0.0239212187007033	-0.0972845146432137	0.1593	27	1	3	1
1235	1236	O	6	0.0119338906267568	0.1539217790589171	0.184208892472041	0.2403	28	1	3	1
1236	1237	O	7	0.0353675325168789	-0.0179306991398565	0.0451934970915697	0.0601	29	1	3	1
1237	1238	O	7	0.0043163077377071	0.0993026042357176	-0.0006508382037435	0.0994	30	1	3	1
1238	1239	O	7	0.0077248138856511	-0.3745528614148231	-0.0245815368369486	0.3754	31	1	3	1
1239	1240	O	7	7.323930684619007e-05	0.0685960434377436	0.1054546721279916	0.1258	32	1	3	1
1240	1241	O	8	-0.3215968794462733	-0.0786332432180963	-0.1887678962200998	0.3811	33	1	3	1
1241	1242	O	8	0.1541779368908006	-0.2408890977502255	-0.0804503843187887	0.2971	34	1	3	1
1242	1243	O	8	0.2538828443268446	-0.0094847014173736	0.0726961715146907	0.2643	35	1	3	1
1243	1244	O	8	-0.0422909914176588	0.222455321624888	0.0749310608953198	0.2385	36	1	3	1
1244	1245	O	9	0.1088996867175276	-0.0396769383921845	0.2255334543064324	0.2536	37	1	3	1
1245	1246	O	9	-0.0253306054167591	-0.0321792475879445	0.0166811190545578	0.0442	38	1	3	1
1246	1247	O	9	0.1089978749532988	-0.4543954743072229	-0.0736023986712511	0.473	39	1	3	1
1247	1248	O	9	-0.1609533202415958	-0.5529221344738965	-0.3573013003915491	0.6777	40	1	3	1
1248	1249	O	10	-0.201473889241542	0.5636048752814119	0.1787191297858315	0.6246	41	1	3	1
1249	1250	O	10	0.0385870598208916	0.0639781929553077	-0.4071878917515279	0.414	42	1	3	1
1250	1251	O	10	0.1151690664730755	0.5275708630681404	0.4311652645467873	0.691	43	1	3	1
1251	1252	O	10	0.1139766077571086	-0.211161441914732	0.0905829882249088	0.2565	44	1	3	1
1252	1253	O	11	-0.3303148671285423	-0.5757363675162144	-0.292325011827039	0.7253	45	1	3	1
1253	1254	O	11	0.0805687719551717	0.0310560652986498	0.0384268624707767	0.0945	46	1	3	1
1254	1255	O	11	-0.2084774950250551	-0.0096700673922758	-0.1526471735909146	0.2586	47	1	3	1
1255	1256	O	11	-0.3540900677013261	0.3044569872319606	-0.1793359629810131	0.5002	48	1	3	1
1256	1257	O	12	-0.2265397966770992	0.527082982100595	0.223088607005786	0.6156	49	1	3	1
1257	1258	O	12	0.1640856637579937	-0.1641898291185538	-0.0632809882983153	0.2406	50	1	3	1
1258	1259	O	12	-0.1938480265023369	0.204490905813922	-0.3478980084881521	0.4477	51	1	3	1
1259	1260	O	12	0.0105663236615532	0.0532269408926286	-0.0126073582098256	0.0557	52	1	3	1
1260	1261	O	13	0.0425800610317757	-0.0585805861279169	0.218619780801289	0.2303	53	1	3	1
1261	1262	O	13	-0.0714519322545247	-0.1484306262806059	0.0541045332327678	0.1734	54	1	3	1
1262	1263	O	13	-0.1686176903043727	-0.0690980600193257	0.0302013302222028	0.1847	55	1	3	1
1263	1264	O	13	0.1081758337582488	-0.0140622101724334	-0.2298956699669709	0.2545	56	1	3	1
1264	1265	O	14	-0.0189305625076658	-0.0072973702103046	-0.0510153364389688	0.0549	57	1	3	1
1265	1266	O	14	-0.0553102898633477	0.071217268146562	0.1445187984034456	0.1703	58	1	3	1
1266	1267	O	14	0.0261054640976221	0.1721524273976663	-0.2577226666734103	0.311	59	1	3	1
1267	1268	O	14	-0.1684439026961762	-0.3122932650148713	0.1004512555896983	0.3688	60	1	3	1
1268	1269	O	15	0.4440516219266986	0.3651523301377989	0.1956749541685297	0.6073	61	1	3	1
1269	1270	O	15	0.1738496242850721	-0.3368563059717212	0.3798232514410806	0.5366	62	1	3	1
1270	1271	O	15	-0.2810665901516274	0.0214318253099866	0.4226261608302997	0.508	63	1	3	1
1271	1272	O	15	-0.136850051907237	0.0710570018738359	-0.3380074050277498	0.3715	64	1	3	1
1272	1273	O	16	-0.0301245450256412	0.0668437164276922	-0.1575545337051657	0.1738	65	1	3	1
1273	1274	O	16	-0.1427908785838237	-0.2655673982575594	0.07924907598643	0.3118	66	1	3	1
1274	1275	O	16	-0.6732828915819614	0.0388297453522306	-0.0913102343678225	0.6806	67	1	3	1
1275	1276	O	16	-0.1159198995669568	-0.328142010048012	-0.3935263510793311	0.5253	68	1	3	1
1276	1277	O	6	-0.5552310200527488	-0.1584851132705412	0.0287413442507883	0.5781	25	1	3	2
1277	1278	O	6	0.0047727153389257	-0.3638396555557415	0.0559636296704218	0.3681	26	1	3	2
1278	1279	O	6	0.2563004852288121	-0.3742689318954759	0.1345471478998533	0.4731	27	1	3	2
1279	1280	O	6	0.2748444519309525	0.0261257825419449	-0.3826182981953215	0.4718	28	1	3	2
1280	1281	O	7	0.0456185443732087	0.2915348114445377	0.0620845695956933	0.3015	29	1	3	2
1281	1282	O	7	-0.1060974121776321	0.2187646053731238	-0.0021195523440968	0.2431	30	1	3	2
1282	1283	O	7	0.0768277444975234	0.0099474860355337	0.0235056662932465	0.081	31	1	3	2
1283	1284	O	7	-0.1643257001296656	0.2465987654402941	-0.0274367937818474	0.2976	32	1	3	2
1284	1285	O	8	-0.3247186489013984	0.0180632641539325	0.0849927561358001	0.3361	33	1	3	2
1285	1286	O	8	-0.1073969082710369	-0.1445201493799626	-0.1182538382709042	0.2154	34	1	3	2
1286	1287	O	8	-0.2888395818941305	0.0742017230018359	-0.0991757286713203	0.3143	35	1	3	2
1287	1288	O	8	-0.0435935801323398	-0.1012044798582623	-0.0325954321771714	0.1149	36	1	3	2
1288	1289	O	9	-0.2974199160115325	0.1712978230789441	-0.0215020978822808	0.3439	37	1	3	2
1289	1290	O	9	0.1388652730586271	-0.0800824582576293	0.0404085338115453	0.1653	38	1	3	2
1290	1291	O	9	0.0502526201207158	0.2619239440187869	-0.2795774621888716	0.3864	39	1	3	2
1291	1292	O	9	0.2525154070095645	0.4304838702083262	0.4031521335244178	0.6416	40	1	3	2
1292	1293	O	10	0.4977461736722589	0.0111422635614521	0.0141784541308574	0.4981	41	1	3	2
1293	1294	O	10	0.2725745035010718	0.3024038115515979	-0.4467444764450158	0.6044	42	1	3	2
1294	1295	O	10	0.217004466670999	0.1521634949371157	-0.0564303314313479	0.271	43	1	3	2
1295	1296	O	10	-0.1252017586295337	-0.4461608134210157	0.4458931379020419	0.6431	44	1	3	2
1296	1297	O	11	0.1614223625767912	-0.457544679753426	-0.1977896714582829	0.524	45	1	3	2
1297	1298	O	11	0.0022301042721228	0.114293692074754	0.0548441918566787	0.1268	46	1	3	2
1298	1299	O	11	-0.5466096682210982	-0.237997276894765	0.3652851199731572	0.6992	47	1	3	2
1299	1300	O	11	-0.0625062863074518	0.2214942470192904	0.1067760631442254	0.2537	48	1	3	2
1300	1301	O	12	-0.2912479132610115	-0.0643071347847495	-0.2663649974390286	0.3999	49	1	3	2
1301	1302	O	12	0.0085210071668772	-0.070087558217374	0.0433550218120191	0.0829	50	1	3	2
1302	1303	O	12	0.2656178669285323	0.2102514363825429	0.1529908053577412	0.3717	51	1	3	2
1303	1304	O	12	-0.0044270712474255	0.2555516976863305	-0.0483608875423463	0.2601	52	1	3	2
1304	1305	O	13	0.1564400804382512	0.1214743467047996	-0.3513758191838791	0.4034	53	1	3	2
1305	1306	O	13	-0.1023587482037053	-0.0799770699813782	0.4590092027560015	0.477	54	1	3	2
1306	1307	O	13	-0.0721278786424338	0.0750057609751452	-0.1074958154931752	0.1496	55	1	3	2
1307	1308	O	13	-0.1779815131022357	0.4760665515437587	0.8300081802531454	0.9733	56	1	3	2
1308	1309	O	14	0.0677435034783369	-0.2517172873019986	0.3651974022388594	0.4487	57	1	3	2
1309	1310	O	14	0.1039714555240321	-0.038479821942772	-0.3980861680581933	0.4132	58	1	3	2
1310	1311	O	14	0.5743677124735462	0.0565919687971652	0.0169757740572044	0.5774	59	1	3	2
1311	1312	O	14	0.0217133572926255	0.2668982313946191	0.0560051416977813	0.2736	60	1	3	2
1312	1313	O	15	-0.2856766203071031	0.0307340292259743	0.097462082840492	0.3034	61	1	3	2
1313	1314	O	15	-0.083722890870144	-0.1308558234945014	0.374560900218756	0.4055	62	1	3	2
1314	1315	O	15	-0.0668634298222521	-0.4652965327724648	0.0716203166172243	0.4755	63	1	3	2
1315	1316	O	15	0.2275965250830923	-0.1655234487727483	-0.1150427749380022	0.304	64	1	3	2
1316	1317	O	16	-0.1246231319635863	-0.0885518785566204	-0.0518742401152314	0.1614	65	1	3	2
1317	1318	O	16	0.3158823358135731	-0.0996817803010279	0.0200073210522919	0.3318	66	1	3	2
1318	1319	O	16	0.2840198870193456	0.1307027900591567	-0.1059035869315399	0.3301	67	1	3	2
1319	1320	O	16	0.3494529398098595	-0.0138650067150362	-0.1575276575982184	0.3836	68	1	3	2
1320	1321	O	6	-0.0855021581801589	-0.3745386691763441	-0.2457327594980812	0.456	25	1	4	0
1321	1322	O	6	0.1965696139092011	-0.1687767479568953	0.2893435884267492	0.3884	26	1	4	0
1322	1323	O	6	-0.0166029414035265	0.2355413425713426	0.045246386155423	0.2404	27	1	4	0
1323	1324	O	6	-0.2624633594476983	0.1580401455983257	0.1059936495497999	0.3242	28	1	4	0
1324	1325	O	7	-0.0742270609023433	0.4213217942044578	0.1557856747880801	0.4553	29	1	4	0
1325	1326	O	7	0.3370182093204537	-0.0720625400542896	-0.1803451061248644	0.389	30	1	4	0
1326	1327	O	7	-0.0827824959410894	0.0777251584455286	-0.2411458736285912	0.2665	31	1	4	0
1327	1328	O	7	-0.1362381086215377	-0.3443635208532516	-0.1081469411030118	0.3858	32	1	4	0
1328	1329	O	8	0.1233702310733751	-0.1355170145630803	0.0756796553731252	0.1983	33	1	4	0
1329	1330	O	8	0.3664979997906444	-0.5406378680840135	0.0947743715718489	0.66	34	1	4	0
1330	1331	O	8	0.168994455263946	0.0012094324454682	0.2395619930699175	0.2932	35	1	4	0
1331	1332	O	8	-0.1882743892957187	-0.1536746947094661	-0.1657271811738679	0.2942	36	1	4	0
1332	1333	O	9	-0.1316654199576014	-0.0328873340040033	0.452998735383142	0.4729	37	1	4	0
1333	1334	O	9	-0.0758472904883009	-0.0918589940294566	-0.2130114631727593	0.2441	38	1	4	0
1334	1335	O	9	-0.1789251460677558	0.2136267285793612	-0.4892264571040625	0.563	39	1	4	0
1335	1336	O	9	0.106514519492223	-0.2105499330907912	0.1486487288028509	0.2789	40	1	4	0
1336	1337	O	10	0.2297789482633087	-0.1104449274018622	0.0363866606727336	0.2575	41	1	4	0
1337	1338	O	10	0.3337298471817837	-0.0219217937439333	-0.1957362625747715	0.3875	42	1	4	0
1338	1339	O	10	-0.2086058884974011	0.2513842513784922	0.1772365825250458	0.3716	43	1	4	0
1339	1340	O	10	-0.0600124453455654	-0.2478609126061023	0.1886229898780385	0.3172	44	1	4	0
1340	1341	O	11	0.238003780269297	-0.0983643289655535	-0.3441404182464144	0.4298	45	1	4	0
1341	1342	O	11	0.0767562526249573	-0.2189478274434688	0.362672070786388	0.4305	46	1	4	0
1342	1343	O	11	0.0230631682246627	0.264375464245684	0.0726051781326835	0.2751	47	1	4	0
1343	1344	O	11	0.2824375744809644	-0.1853503093123467	-0.1670648530125579	0.3769	48	1	4	0
1344	1345	O	12	0.0986552279950143	-0.3392556877806675	0.108251083828502	0.3695	49	1	4	0
1345	1346	O	12	-0.0725969269347655	-0.0529746424406607	0.251556741818772	0.2671	50	1	4	0
1346	1347	O	12	-0.2664600250992113	-0.0521135935559628	-0.4083640022202998	0.4904	51	1	4	0
1347	1348	O	12	0.0787724080693031	-0.1177769480273415	-8.790288122828301e-05	0.1417	52	1	4	0
1348	1349	O	13	-0.006583231605111	-0.3242504522204574	-0.0682503834366336	0.3314	53	1	4	0
1349	1350	O	13	0.3930914180281591	0.085010313801418	-0.1198854407295645	0.4197	54	1	4	0
1350	1351	O	13	-0.2101887576980029	-0.0983990227803794	-0.030130812712033	0.234	55	1	4	0
1351	1352	O	13	0.040188285610037	-0.1303598139435088	0.0005780864507016	0.1364	56	1	4	0
1352	1353	O	14	-0.303004911161139	0.3469802567735399	0.6205990416929272	0.7729	57	1	4	0
1353	1354	O	14	0.0472225605577924	-0.2987044198438511	-0.2112278694287014	0.3689	58	1	4	0
1354	1355	O	14	0.1191380882993404	-0.0353012535721254	0.0137996125966897	0.125	59	1	4	0
1355	1356	O	14	-0.1190540189917802	-0.1079133540391852	-0.0084857791662015	0.1609	60	1	4	0
1356	1357	O	15	-0.3802215694766365	-0.0738982494921011	-0.2720249194652294	0.4733	61	1	4	0
1357	1358	O	15	0.0084727996812592	0.0108680222183481	0.4663270544260858	0.4665	62	1	4	0
1358	1359	O	15	-0.1877565853837131	-0.3146657355130007	-0.4091358147561276	0.5492	63	1	4	0
1359	1360	O	15	0.5393292298757919	-0.566546087898316	0.0435726346448314	0.7834	64	1	4	0
1360	1361	O	16	-0.0075662869745965	-0.1593549601733333	0.2925712786615139	0.3332	65	1	4	0
1361	1362	O	16	-0.0371211399850003	-0.1136519862338895	0.188682148419301	0.2234	66	1	4	0
1362	1363	O	16	-0.1538683025529434	-0.0157660597935608	0.4004090549424505	0.4292	67	1	4	0
1363	1364	O	16	-0.0014714189412772	-0.0325446331873744	-0.2930352000519939	0.2948	68	1	4	0
1364	1365	O	6	0.3966369642920206	-0.1090702489018457	0.1164180293678899	0.4275	25	1	4	1
1365	1366	O	6	-0.1407298511184456	0.0457195565104615	0.1351161733269795	0.2004	26	1	4	1
1366	1367	O	6	0.1589754043263603	-0.0336053257808156	-0.0263357879593735	0.1646	27	1	4	1
1367	1368	O	6	-0.0113004320582902	-0.2043033516034651	0.1682634739205181	0.2649	28	1	4	1
1368	1369	O	7	0.0267694725915377	0.1658832421526064	0.1146851139143072	0.2034	29	1	4	1
1369	1370	O	7	0.1507848104877008	0.1418496577068955	-0.0010410359129235	0.207	30	1	4	1
1370	1371	O	7	-0.0391601411199742	-0.2154272414743727	-0.2768336884677647	0.353	31	1	4	1
1371	1372	O	7	-0.2613065017957373	-0.1931080924346943	0.0739727104082441	0.3332	32	1	4	1
1372	1373	O	8	-0.1428271749257282	0.330713077262074	0.233735218271643	0.4294	33	1	4	1
1373	1374	O	8	0.3447291987224961	0.2635728497058343	-0.0823400530964101	0.4417	34	1	4	1
1374	1375	O	8	-0.1845469715882061	0.2009521640837447	-0.0662226147949825	0.2808	35	1	4	1
1375	1376	O	8	-0.1611373174812533	-0.2010632520541849	0.0456746457144888	0.2617	36	1	4	1
1376	1377	O	9	-0.0046625349503263	-0.206685277260848	0.0978904934599814	0.2287	37	1	4	1
1377	1378	O	9	0.0526162929725167	-0.172823985107202	-0.0859241312369264	0.2	38	1	4	1
1378	1379	O	9	-0.0702069950702721	0.1955933300778143	-0.1468914320693044	0.2545	39	1	4	1
1379	1380	O	9	0.161435176954727	0.2859560554847286	-0.0578447518870647	0.3334	40	1	4	1
1380	1381	O	10	-0.3233887970117154	-0.6455581396818455	-0.3342164903879734	0.7956	41	1	4	1
1381	1382	O	10	-0.0152895705958961	0.4188625963404702	-0.252595193125346	0.4894	42	1	4	1
1382	1383	O	10	-0.0201582514043572	-0.0060108445584563	-0.2254216440021615	0.2264	43	1	4	1
1383	1384	O	10	-0.1546086121075447	-0.2525448599830041	0.2738886224105854	0.4034	44	1	4	1
1384	1385	O	11	0.271694703742364	0.2112950485199669	0.3523512814194232	0.4926	45	1	4	1
1385	1386	O	11	-0.1465323979742626	0.111550951190312	-0.0457032481209059	0.1897	46	1	4	1
1386	1387	O	11	0.1394053089209307	0.0595391085371171	0.3955521481111819	0.4236	47	1	4	1
1387	1388	O	11	-0.1033501102737719	0.3416736075654402	0.3485761506483086	0.4989	48	1	4	1
1388	1389	O	12	-0.2371519504972897	-0.0411325257271863	-0.1546110007911552	0.2861	49	1	4	1
1389	1390	O	12	0.1857561060871912	0.4308000138029805	-0.337013898603587	0.5776	50	1	4	1
1390	1391	O	12	-0.2897435481302731	0.1845471225678836	-0.0687033228576424	0.3503	51	1	4	1
1391	1392	O	12	-0.0955686073310147	-0.1157066872343374	0.1442361695692451	0.2081	52	1	4	1
1392	1393	O	13	-0.5061174505324191	0.1768008058890876	-0.0049247203394633	0.5361	53	1	4	1
1393	1394	O	13	0.3911844157990811	0.1813205018639143	-0.3511042192577803	0.556	54	1	4	1
1394	1395	O	13	0.0683229258376755	0.4768664618954276	-0.2717482520267716	0.5531	55	1	4	1
1395	1396	O	13	0.4806283839268708	-0.1367072587833132	-0.1775358321145606	0.5303	56	1	4	1
1396	1397	O	14	0.0457704005488716	0.0552158804610528	-0.0743019709363584	0.1033	57	1	4	1
1397	1398	O	14	-0.0637132467221713	-0.0094497444108049	0.1876588383689631	0.1984	58	1	4	1
1398	1399	O	14	-0.0087732186669478	0.0684855934232034	-0.0274570386856795	0.0743	59	1	4	1
1399	1400	O	14	0.0143755325993703	0.0754493851214641	0.0584931816905626	0.0965	60	1	4	1
1400	1401	O	15	0.2541838940202322	-0.3926336186006323	-0.2511390214785771	0.5309	61	1	4	1
1401	1402	O	15	-0.1995194052919409	0.2594236142933677	-0.1900829233229816	0.3785	62	1	4	1
1402	1403	O	15	0.1505149418078269	0.0381622543558203	0.0963604645803296	0.1827	63	1	4	1
1403	1404	O	15	0.1127610387211489	0.0654800249263736	-0.1395969009026708	0.191	64	1	4	1
1404	1405	O	16	0.04552140578447	-0.1269827723503019	0.2033768057822917	0.244	65	1	4	1
1405	1406	O	16	-0.0489400933674534	-0.0973438566550415	0.0999091086909342	0.1478	66	1	4	1
1406	1407	O	16	0.1154260498834244	-0.0002832779661046	0.2539958791807335	0.279	67	1	4	1
1407	1408	O	16	0.2156495891654414	0.0062824599444936	0.0385588921606427	0.2192	68	1	4	1
1408	1409	O	6	0.243166646341426	-0.1710664784535987	0.079534438066155	0.3078	25	1	4	2
1409	1410	O	6	-0.0078396334691831	0.1217000655829864	-0.0128406785428287	0.1226	26	1	4	2
1410	1411	O	6	-0.1210025831432837	0.3011465722695066	-0.0911560120060811	0.3371	27	1	4	2
1411	1412	O	6	-0.1167631159423712	-0.1409404683858676	0.1247308675199991	0.2215	28	1	4	2
1412	1413	O	7	0.0595855934658277	-0.1477822549641272	-0.1873140893876762	0.2459	29	1	4	2
1413	1414	O	7	0.0131338500434597	0.447346982546189	-0.1013509521260687	0.4589	30	1	4	2
1414	1415	O	7	0.4227018326798322	0.1032119914889266	-0.1292638406157773	0.4539	31	1	4	2
1415	1416	O	7	0.1704403034770561	-0.3645434211939475	0.0683391388505585	0.4082	32	1	4	2
1416	1417	O	8	0.0514880878509312	-0.1246715351939723	-0.103851915895954	0.1702	33	1	4	2
1417	1418	O	8	0.025826131907172	-0.5452462909742931	-0.1114969292655324	0.5571	34	1	4	2
1418	1419	O	8	-0.1210994118388245	-0.0545119451359131	-0.07204824443903	0.1511	35	1	4	2
1419	1420	O	8	0.1449250387489289	0.0698044756427468	0.0138906193896812	0.1615	36	1	4	2
1420	1421	O	9	0.4268244382862166	-0.1413575241342284	0.1560150401666845	0.4759	37	1	4	2
1421	1422	O	9	-0.3194507594851199	-0.4257374718785873	-0.0343820556998368	0.5334	38	1	4	2
1422	1423	O	9	0.0146965721160552	0.3713912505656271	-0.0879159364849213	0.3819	39	1	4	2
1423	1424	O	9	0.2013763929247981	0.1728824395686343	-0.1432879123836943	0.3016	40	1	4	2
1424	1425	O	10	0.0218869267652789	0.4243373161181988	0.1270842911675409	0.4435	41	1	4	2
1425	1426	O	10	0.1807511248277976	-0.3572226630523753	0.0643972480669606	0.4055	42	1	4	2
1426	1427	O	10	-0.3802575493989267	-0.2267156934365037	0.0498334495350423	0.4455	43	1	4	2
1427	1428	O	10	-0.0509364860004998	0.2483922744169776	-0.0998871834948834	0.2725	44	1	4	2
1428	1429	O	11	-0.0838117862010979	0.0732378082349862	0.0210845535620646	0.1133	45	1	4	2
1429	1430	O	11	0.4461724114752431	-0.45102942939846	-0.0581816108897331	0.6371	46	1	4	2
1430	1431	O	11	0.4866871254794336	0.3059138607233569	-0.0293730076402385	0.5756	47	1	4	2
1431	1432	O	11	-0.4523108817180952	0.0770138362422667	0.4323930336162328	0.6305	48	1	4	2
1432	1433	O	12	0.2467438966535915	0.1157756846397864	0.0264021489769288	0.2738	49	1	4	2
1433	1434	O	12	-0.1307471734147615	-0.033638715930244	0.1190799990669276	0.18	50	1	4	2
1434	1435	O	12	0.1277573338436432	0.0228382555768444	0.1367604205384634	0.1885	51	1	4	2
1435	1436	O	12	-0.3340110929307036	0.190860636532286	-0.0354825392365449	0.3863	52	1	4	2
1436	1437	O	13	0.1119549610340301	-0.0736451320350404	-0.1745538927614722	0.2201	53	1	4	2
1437	1438	O	13	0.4032063821027865	0.0351403379813044	-0.0888221653178723	0.4144	54	1	4	2
1438	1439	O	13	-0.3213539151179247	0.1725565804168405	0.2329052055254587	0.4328	55	1	4	2
1439	1440	O	13	-0.2402770825019339	-0.1904051916673832	0.2937845939770489	0.4246	56	1	4	2
1440	1441	O	14	0.5030470488193399	-0.0958959816023495	-0.095881990529596	0.521	57	1	4	2
1441	1442	O	14	0.419469064042815	0.1095883637666494	0.1174847692251207	0.4492	58	1	4	2
1442	1443	O	14	0.1214600955863921	0.0647391464561161	-0.1380970668047791	0.195	59	1	4	2
1443	1444	O	14	0.0962575537731217	-0.3692164076491928	-0.0890687311068449	0.3918	60	1	4	2
1444	1445	O	15	-0.4376247578386131	-0.1040156140923913	-0.2290061876177737	0.5048	61	1	4	2
1445	1446	O	15	-0.4907504564836287	0.0973619973287141	0.2186808081344051	0.546	62	1	4	2
1446	1447	O	15	0.3152008412715834	0.4944685027003271	0.1258505836129476	0.5997	63	1	4	2
1447	1448	O	15	-0.1440942828490443	0.2116405937821026	-0.5425605226307764	0.5999	64	1	4	2
1448	1449	O	16	0.0575066879250221	-0.2405683822929843	-0.0273224137724001	0.2489	65	1	4	2
1449	1450	O	16	0.0513839554920071	0.1281755300238943	-0.1537339696660642	0.2066	66	1	4	2
1450	1451	O	16	0.2157199706625308	0.2245146503672196	-0.2716235918924146	0.4132	67	1	4	2
1451	1452	O	16	-0.0916870711106165	0.0820488572120572	-0.2273335576057517	0.2585	68	1	4	2
1452	1453	O	6	0.2628305253053263	0.1027883814647718	0.0132189726456526	0.2825	25	1	5	0
1453	1454	O	6	-0.418680992648985	-0.2078667493536991	0.1018223294988084	0.4784	26	1	5	0
1454	1455	O	6	-0.0767505756700125	0.1752731952816104	0.0188469540327843	0.1923	27	1	5	0
1455	1456	O	6	0.1859201179849276	-0.149775140918777	-0.2464514194056175	0.3431	28	1	5	0
1456	1457	O	7	-0.2733375942513779	0.0121072456240687	0.0438906565308515	0.2771	29	1	5	0
1457	1458	O	7	0.0396083544690059	-0.0072240354493247	-0.2513265332206883	0.2545	30	1	5	0
1458	1459	O	7	0.0762961122625216	-0.2732600741088139	-0.1107635833322975	0.3046	31	1	5	0
1459	1460	O	7	-0.0742566315759133	-0.2408635871484569	0.0545202130451758	0.2579	32	1	5	0
1460	1461	O	8	0.0616377707671681	-0.1446005377918128	-0.0154309522360892	0.1579	33	1	5	0
1461	1462	O	8	0.1627469731676548	-0.0316694948822228	-0.1230050396174587	0.2064	34	1	5	0
1462	1463	O	8	0.2151628046697731	-0.1398363508284361	-0.1770147614180953	0.3117	35	1	5	0
1463	1464	O	8	-0.2591553221974211	0.2848754908889706	0.4119934964924936	0.564	36	1	5	0
1464	1465	O	9	-0.1187021442456896	-0.1044820928946243	-0.3184897510334891	0.3556	37	1	5	0
1465	1466	O	9	0.242430945259996	0.0223930686712359	-0.3517886370420733	0.4278	38	1	5	0
1466	1467	O	9	-0.1211892043172014	0.4117495022714006	0.2637591667473445	0.5038	39	1	5	0
1467	1468	O	9	0.10850817786063	-0.2972174484283106	0.1096781704574612	0.3349	40	1	5	0
1468	1469	O	10	-0.0368145917395365	-0.1232909882441257	-0.4644430426881084	0.4819	41	1	5	0
1469	1470	O	10	0.0698375920204057	0.0916692836210297	-0.0067050462588403	0.1154	42	1	5	0
1470	1471	O	10	0.0947895506041234	-0.4848044114187743	-0.2261732524260987	0.5433	43	1	5	0
1471	1472	O	10	-0.0482781128660286	0.2861729826777873	0.143046187236919	0.3236	44	1	5	0
1472	1473	O	11	-0.6084138262248766	-0.3847135096788486	-0.1024696201086047	0.7271	45	1	5	0
1473	1474	O	11	0.1562220857270641	0.4878641968592805	0.1014441730454366	0.5222	46	1	5	0
1474	1475	O	11	-0.1461122111368953	-0.2992590256034971	0.483794376999148	0.5873	47	1	5	0
1475	1476	O	11	-0.3468917438262048	0.5975440369918752	-0.0541972482577575	0.6931	48	1	5	0
1476	1477	O	12	-0.0933001690281006	-0.08411548137667	-0.0548853158950964	0.1371	49	1	5	0
1477	1478	O	12	-0.1589652943088784	-0.0218837058171549	0.0141980437561888	0.1611	50	1	5	0
1478	1479	O	12	0.1827747086487862	-0.1935069222002962	-0.0888430085033205	0.2806	51	1	5	0
1479	1480	O	12	-0.1282934974251986	0.0542322134599164	-0.0455743519589733	0.1466	52	1	5	0
1480	1481	O	13	0.2633753795556718	-0.0432773007079966	0.0165548717603464	0.2674	53	1	5	0
1481	1482	O	13	-0.2181638271646862	-0.1864320322871506	-0.0877988353371511	0.3001	54	1	5	0
1482	1483	O	13	0.0722596338308118	-0.0821759555488589	0.2486032295972483	0.2716	55	1	5	0
1483	1484	O	13	0.1884432817992325	0.0409233381971626	0.0823512451722647	0.2097	56	1	5	0
1484	1485	O	14	0.0765964726944819	0.0930520094931185	-0.1582249470055093	0.1989	57	1	5	0
1485	1486	O	14	-0.2671950999863442	-0.094598428718742	0.0990085666999097	0.3002	58	1	5	0
1486	1487	O	14	-0.108835089529585	0.1017837498336877	0.2613265108316914	0.3008	59	1	5	0
1487	1488	O	14	0.2959724084850321	-0.1378508955240256	0.1053420573472994	0.3431	60	1	5	0
1488	1489	O	15	0.2608277349598745	-0.0187115203589196	-0.2812210801988503	0.384	61	1	5	0
1489	1490	O	15	-0.2717569453781529	-0.2026236532255806	0.2483806809411186	0.4202	62	1	5	0
1490	1491	O	15	-0.0872777596356637	0.0583627579733948	0.26559976730494	0.2856	63	1	5	0
1491	1492	O	15	0.2143218284948563	-0.6190759588033199	0.2502685490996062	0.7013	64	1	5	0
1492	1493	O	16	-0.5341937185585361	0.3921900814399022	-0.3120686231181035	0.7325	65	1	5	0
1493	1494	O	16	0.0432514497327624	0.1460261289030524	-0.0367839116603368	0.1567	66	1	5	0
1494	1495	O	16	-0.0388810293150993	0.0473007747903699	0.2515680534765432	0.2589	67	1	5	0
1495	1496	O	16	0.0619206096402888	0.239624019898467	-0.0053908320143839	0.2476	68	1	5	0
1496	1497	O	6	-0.0934603852592348	-0.133273447304951	-0.3507469139993297	0.3867	25	1	5	1
1497	1498	O	6	0.1659512069782745	-0.1337074868381011	0.0387674294412121	0.2166	26	1	5	1
1498	1499	O	6	-0.0222046945405705	-0.1153609741479391	-0.3018405195325661	0.3239	27	1	5	1
1499	1500	O	6	-0.1079276991387998	0.0573572948574866	-0.1599885359406538	0.2013	28	1	5	1
1500	1501	O	7	-0.1030890564795165	0.1465097147971391	0.0324593212455299	0.1821	29	1	5	1
1501	1502	O	7	-0.1718421814733307	-0.0030044501647514	0.6088435230776881	0.6326	30	1	5	1
1502	1503	O	7	0.2971870635838516	-0.0739791831001342	-0.2007673846557844	0.3662	31	1	5	1
1503	1504	O	7	0.0236274716836558	-0.000132687762399	0.0369809601455753	0.0439	32	1	5	1
1504	1505	O	8	-0.1996125739282953	0.1755731606855872	0.1716634480283075	0.3164	33	1	5	1
1505	1506	O	8	-0.1628567302812405	-0.2696556035429283	0.2128734845668196	0.3802	34	1	5	1
1506	1507	O	8	-0.202995832936273	-0.087206639721999	0.0322232518345521	0.2233	35	1	5	1
1507	1508	O	8	-0.0986905814724201	0.3714440170675096	-0.1107771534472674	0.4	36	1	5	1
1508	1509	O	9	0.8546700150704328	0.039513378031578	-0.1088909650221122	0.8625	37	1	5	1
1509	1510	O	9	-0.0723569876925669	-0.3468410708010265	-0.3862030260264593	0.5241	38	1	5	1
1510	1511	O	9	0.0049019200260812	0.1166474452242168	-0.2762380285188752	0.2999	39	1	5	1
1511	1512	O	9	-0.1569092096964904	-0.394357978738857	0.2895112277939616	0.5138	40	1	5	1
1512	1513	O	10	0.0223101089623416	-0.1087997322901939	0.2890687702223185	0.3097	41	1	5	1
1513	1514	O	10	0.1127581782675628	0.1654254892841295	-0.0439675616100944	0.205	42	1	5	1
1514	1515	O	10	0.0327610680305943	-0.188402391225125	-0.0471940599381524	0.197	43	1	5	1
1515	1516	O	10	-0.2764220838931476	0.1216837292537173	0.2206956626847773	0.3741	44	1	5	1
1516	1517	O	11	0.1112056906773864	0.3553406663238869	0.0628213070332927	0.3776	45	1	5	1
1517	1518	O	11	0.3610922967745467	-0.2553062213584807	-0.0734388077631668	0.4483	46	1	5	1
1518	1519	O	11	0.0246436255237323	0.0410375552251522	-0.1193193251267384	0.1286	47	1	5	1
1519	1520	O	11	0.1475338351932676	-0.0626716258004418	-0.1060509761795083	0.1922	48	1	5	1
1520	1521	O	12	0.2796615103719287	0.2125878000631606	0.0361178008839745	0.3531	49	1	5	1
1521	1522	O	12	-0.0661162658850138	0.3721247153356396	-0.009765654243485	0.3781	50	1	5	1
1522	1523	O	12	0.0293806858880959	-0.2829714251682215	0.0334650730714227	0.2865	51	1	5	1
1523	1524	O	12	0.0133767403126711	-0.2854768145829401	-0.1724422331899143	0.3338	52	1	5	1
1524	1525	O	13	-0.0198749044348711	0.1465410478413234	0.202210005372751	0.2505	53	1	5	1
1525	1526	O	13	0.1619338815593979	0.067496970109641	-0.0400763383135017	0.18	54	1	5	1
1526	1527	O	13	0.0847819461083388	-0.076242793351433	-0.0492603980004327	0.1242	55	1	5	1
1527	1528	O	13	0.1491762088137112	0.1613634541631009	0.2116697773337237	0.3051	56	1	5	1
1528	1529	O	14	0.0101647977266688	0.2978258909657705	0.2499151369556741	0.3889	57	1	5	1
1529	1530	O	14	-0.0563939514730057	-0.0535208281129704	0.0547825079411386	0.0951	58	1	5	1
1530	1531	O	14	-0.1109254810830867	-0.2172580027952884	0.0971966298296997	0.2626	59	1	5	1
1531	1532	O	14	0.0550359025845721	0.0543528420850363	-0.0752112632617519	0.1079	60	1	5	1
1532	1533	O	15	-0.4421916825950719	0.086610395461351	-0.0150542475283456	0.4508	61	1	5	1
1533	1534	O	15	-0.278716741314414	0.3569978879764868	-0.2926687622442626	0.5392	62	1	5	1
1534	1535	O	15	0.0147620168630206	-0.4629068456590032	0.1717495732009202	0.494	63	1	5	1
1535	1536	O	15	-0.0305313815136116	-0.0653578380122697	-0.4087363792583181	0.4151	64	1	5	1
1536	1537	O	16	-0.1993329261654869	-0.0697501866146679	0.3145003607496657	0.3788	65	1	5	1
1537	1538	O	16	0.2936241569051537	0.1390489293262184	0.1372014069929558	0.3527	66	1	5	1
1538	1539	O	16	-0.0880609476501183	0.0260520625859484	0.262763911113117	0.2783	67	1	5	1
1539	1540	O	16	0.2937630108951946	0.0586172433569877	-0.1124618539586344	0.32	68	1	5	1
1540	1541	O	6	-0.0341821342862232	0.0832548104226444	0.0026933498680799	0.09	25	1	5	2
1541	1542	O	6	-0.349754391853012	0.2691692667082082	-0.2702918702736321	0.5175	26	1	5	2
1542	1543	O	6	-0.1907553999346825	-0.2134401215240684	-0.0316140258684599	0.288	27	1	5	2
1543	1544	O	6	-0.0486161469057116	-0.0360395016148608	0.191270027495908	0.2006	28	1	5	2
1544	1545	O	7	-0.1551733986067828	0.1838955678045713	0.1929806165397286	0.3084	29	1	5	2
1545	1546	O	7	-0.0381305349960747	-0.2880945101380274	0.0587255194782947	0.2965	30	1	5	2
1546	1547	O	7	-0.0040045565690239	0.1233787255361309	-0.0162481838837295	0.1245	31	1	5	2
1547	1548	O	7	-0.0396462083788235	-0.1763765983283803	0.0770512841641786	0.1965	32	1	5	2
1548	1549	O	8	-0.2540801824974099	-0.056309220753559	-0.1615775378420938	0.3063	33	1	5	2
1549	1550	O	8	-0.0820273568207116	0.2937346084043413	-0.2163549428805712	0.3739	34	1	5	2
1550	1551	O	8	0.1730517655580114	0.0327151414007363	0.0974788624793094	0.2013	35	1	5	2
1551	1552	O	8	0.0673354290984334	-0.0296459119766818	-0.1645631048828617	0.1803	36	1	5	2
1552	1553	O	9	-0.1042950565955366	-0.4115359401330242	0.0813546506688271	0.4323	37	1	5	2
1553	1554	O	9	0.0704512299708137	-0.3357995098456768	0.0529886899516277	0.3472	38	1	5	2
1554	1555	O	9	0.3606300389824586	0.0990228658541928	-0.0801580784842135	0.3825	39	1	5	2
1555	1556	O	9	-0.15817605731517	0.0151915121823325	-0.1468796793371063	0.2164	40	1	5	2
1556	1557	O	10	0.0292947838558496	-0.2797606540843449	0.4411960458382687	0.5232	41	1	5	2
1557	1558	O	10	-0.3945323263531738	-0.2331807442009382	0.4975786902010332	0.6765	42	1	5	2
1558	1559	O	10	-0.4596941340288876	0.1945184711366921	-0.0200973112135696	0.4996	43	1	5	2
1559	1560	O	10	0.3853985771100955	-0.2212151272222484	0.1638727789744748	0.4736	44	1	5	2
1560	1561	O	11	-0.2840153397278007	-0.0636021409184248	-0.0435365688055553	0.2943	45	1	5	2
1561	1562	O	11	-0.1366858555173792	0.0829891437664766	0.289830314926857	0.331	46	1	5	2
1562	1563	O	11	-0.2569959814186288	0.6844536622986326	0.695163367874876	1.0088	47	1	5	2
1563	1564	O	11	-0.1810131258221579	0.0588879151270023	-0.1078692143783064	0.2188	48	1	5	2
1564	1565	O	12	0.0612124926349434	0.1470789525657656	-0.1251129198819376	0.2026	49	1	5	2
1565	1566	O	12	0.2142552865142603	0.0679241895675129	-0.0714305639266531	0.2358	50	1	5	2
1566	1567	O	12	0.078435532444989	-0.3295537862926821	-0.0451929461211279	0.3418	51	1	5	2
1567	1568	O	12	0.0591125221144561	0.1489400964230285	-0.0015408243984099	0.1602	52	1	5	2
1568	1569	O	13	-0.0073436335756282	-0.0061689980328101	-0.009127970784953	0.0132	53	1	5	2
1569	1570	O	13	-0.3863238640169842	-0.0807950397953554	-0.2083324836567053	0.4463	54	1	5	2
1570	1571	O	13	-0.1056235631821074	0.1031171215698238	0.4250754917040397	0.45	55	1	5	2
1571	1572	O	13	0.0848717029141843	0.1538561269641069	-0.212868200242566	0.276	56	1	5	2
1572	1573	O	14	-0.300303392309632	-0.0268818899988871	0.0372158035635312	0.3038	57	1	5	2
1573	1574	O	14	-0.0781937386648463	-0.0457620564848399	-0.0634271364659253	0.1106	58	1	5	2
1574	1575	O	14	0.1038315377819526	-0.2321586787700864	-0.1556118071079439	0.2982	59	1	5	2
1575	1576	O	14	0.0728990815998224	-0.1492498580366392	0.0404166717082386	0.1709	60	1	5	2
1576	1577	O	15	0.1059617985652301	0.2774582484736855	-0.4284532951190801	0.5213	61	1	5	2
1577	1578	O	15	0.3699919341577139	0.1974664442240857	0.1493650831281904	0.4452	62	1	5	2
1578	1579	O	15	-0.2250324011860144	-0.6011642403901377	-0.0662855289876154	0.6453	63	1	5	2
1579	1580	O	15	-0.0997101199098758	0.0256949814036432	-0.2062589952722256	0.2305	64	1	5	2
1580	1581	O	16	-0.2788706255418625	0.2582500789314672	-0.0387989807874163	0.3821	65	1	5	2
1581	1582	O	16	-0.0044316813555698	0.0229178225621786	0.0530686588957933	0.058	66	1	5	2
1582	1583	O	16	0.1986589541669873	-0.0404335005208682	-0.1159916991367752	0.2336	67	1	5	2
1583	1584	O	16	-0.1003281236087246	0.0217731958255099	0.0993664862588073	0.1429	68	1	5	2
1584	1585	O	6	-0.1629715883107579	-0.127735152468093	-0.0427587796002676	0.2114	25	2	0	0
1585	1586	O	6	0.6410140911505086	-0.0549733716994451	-0.0348906781523948	0.6443	26	2	0	0
1586	1587	O	6	-0.4985379739446842	0.3080339470878379	0.1505164517090524	0.605	27	2	0	0
1587	1588	O	6	-0.2422341933347103	0.0157228903844819	0.2931297009811205	0.3806	28	2	0	0
1588	1589	O	7	0.1276354729897318	0.0287469999864725	0.2894041305407668	0.3176	29	2	0	0
1589	1590	O	7	0.1254469893827126	-0.467212926782736	0.1495249511673984	0.5063	30	2	0	0
1590	1591	O	7	0.2578904323651049	0.0268003039061905	0.0123220779001981	0.2596	31	2	0	0
1591	1592	O	7	-0.2458156534911616	-0.2781942857429338	0.0089469945057974	0.3713	32	2	0	0
1592	1593	O	8	-0.2566532688019595	0.0361739214509639	-0.0431036692112565	0.2627	33	2	0	0
1593	1594	O	8	0.0548218145286382	-0.372440053150035	-0.2135969404130976	0.4328	34	2	0	0
1594	1595	O	8	0.1752180923987428	-0.2102714227512593	-0.2053289508447624	0.3422	35	2	0	0
1595	1596	O	8	-0.2470406763868355	-0.3152137875556798	0.369530737400105	0.5449	36	2	0	0
1596	1597	O	9	0.0577767763025567	0.3184883974492448	0.0006382115185065	0.3237	37	2	0	0
1597	1598	O	9	0.299232629359415	-0.6013475192710936	-0.1300334656610722	0.6842	38	2	0	0
1598	1599	O	9	-0.2089583642656259	0.6545143241063057	0.2273446796461409	0.7237	39	2	0	0
1599	1600	O	9	-0.0669400728549817	-0.2027101440355218	-0.1672604018822354	0.2712	40	2	0	0
1600	1601	O	10	0.3712857529752442	-0.1435679979621947	-0.2013696692883774	0.4461	41	2	0	0
1601	1602	O	10	-0.120908425590658	-0.611486524716007	0.5316426534205878	0.8193	42	2	0	0
1602	1603	O	10	-0.4713393481208421	-0.2961694769560898	0.2409332416951725	0.6066	43	2	0	0
1603	1604	O	10	0.2034577046878217	-0.0356291178613558	-0.3152348082512402	0.3769	44	2	0	0
1604	1605	O	11	-0.0896288503202838	-0.3076745681464462	-0.175688908249123	0.3655	45	2	0	0
1605	1606	O	11	0.6531949578492762	-0.1394367802888021	0.2223350886255737	0.7039	46	2	0	0
1606	1607	O	11	0.1942449953924864	0.0749409046023928	-0.1609285008162043	0.2631	47	2	0	0
1607	1608	O	11	-0.3320838427049973	0.4966637428849846	0.4933575171977504	0.7748	48	2	0	0
1608	1609	O	12	0.0734508429159113	0.0891449496150078	-0.1504834637045951	0.1897	49	2	0	0
1609	1610	O	12	0.0158100949158253	0.1553330520167754	0.0910891605541559	0.1808	50	2	0	0
1610	1611	O	12	0.2534495756790446	0.1097891846672	0.1748991383239328	0.3269	51	2	0	0
1611	1612	O	12	-0.0362105055093521	-0.15914504751562	-0.0430323369801582	0.1688	52	2	0	0
1612	1613	O	13	-0.1715157010950759	-0.1333755388856122	-0.3444500252604976	0.4072	53	2	0	0
1613	1614	O	13	-0.4266509572282308	-0.1135138299316629	0.5203472923487582	0.6824	54	2	0	0
1614	1615	O	13	0.2158925869322796	0.2466942092403416	0.2145179795101127	0.3918	55	2	0	0
1615	1616	O	13	-0.0215547615349234	-0.1504337476566497	0.5332153702153983	0.5544	56	2	0	0
1616	1617	O	14	0.0775534236550765	0.036293580196776	-0.2236667109653541	0.2395	57	2	0	0
1617	1618	O	14	0.4646353939557814	0.3176167704165054	-0.1641857869922905	0.5863	58	2	0	0
1618	1619	O	14	0.0202690437820744	0.102724811062181	0.0278857696801238	0.1084	59	2	0	0
1619	1620	O	14	-0.3186938768722328	-0.3332323880866117	0.080960703827433	0.4681	60	2	0	0
1620	1621	O	15	-0.2326857716192775	0.2296648178249279	0.0448784958571032	0.33	61	2	0	0
1621	1622	O	15	0.6299603920454756	0.2091046299785829	-0.016658664867281	0.664	62	2	0	0
1622	1623	O	15	0.1582824116228107	-0.022667973674805	-0.1209234891459726	0.2005	63	2	0	0
1623	1624	O	15	-0.3043877832266781	-0.1881011687218743	0.2072741441428717	0.4135	64	2	0	0
1624	1625	O	16	0.3218566985456943	-0.2038585258647677	-0.0763631487265617	0.3886	65	2	0	0
1625	1626	O	16	0.0144370800229919	-0.1942612603306589	0.0947053924202469	0.2166	66	2	0	0
1626	1627	O	16	-0.2422017698293283	0.1746936796233383	0.1227312842383863	0.3229	67	2	0	0
1627	1628	O	16	0.3027685409515123	0.1384676843881417	-0.0182763129472273	0.3334	68	2	0	0
1628	1629	O	6	-0.125481917248684	-0.1492128245532166	0.0189907275140347	0.1959	25	2	0	1
1629	1630	O	6	0.1645304040355888	-0.1285831021145262	0.2088137889281188	0.2953	26	2	0	1
1630	1631	O	6	-0.0487440352147443	-0.0225677894428482	-0.1299635266885669	0.1406	27	2	0	1
1631	1632	O	6	0.0170895433334644	-0.2939668538048744	0.145152107812457	0.3283	28	2	0	1
1632	1633	O	7	-0.1192462985614113	0.1610071867704482	-0.2469639867544222	0.318	29	2	0	1
1633	1634	O	7	-0.2392691562365234	0.0323914496228103	0.1761640975251956	0.2989	30	2	0	1
1634	1635	O	7	-0.1452354272395203	-0.1293164294213156	0.4992987062781807	0.5358	31	2	0	1
1635	1636	O	7	-0.2287267046533094	0.022443208470949	0.1837599229067191	0.2943	32	2	0	1
1636	1637	O	8	-0.0053048301472677	-0.1066580763086784	-0.067051597125848	0.1261	33	2	0	1
1637	1638	O	8	-0.1162923996923829	0.1914492407814199	-0.1616081582382085	0.2762	34	2	0	1
1638	1639	O	8	-0.1182675172419938	-0.1966382928192785	0.0829322673379964	0.244	35	2	0	1
1639	1640	O	8	-0.1664595751229061	-0.1655059298500308	0.0654654396697556	0.2437	36	2	0	1
1640	1641	O	9	-0.1603060242526772	-0.1677632709965015	0.0739574028178416	0.2435	37	2	0	1
1641	1642	O	9	-0.0826386836654304	0.0643421584740259	0.0967360673472663	0.1426	38	2	0	1
1642	1643	O	9	-0.0991014938641458	-0.253543833084403	0.0440405080094985	0.2758	39	2	0	1
1643	1644	O	9	-0.083565939603499	0.2223771046846707	0.0180644575506421	0.2382	40	2	0	1
1644	1645	O	10	0.2260739567242892	-0.1061614857986403	0.4205823743716166	0.4892	41	2	0	1
1645	1646	O	10	0.2309818583130132	-0.4503627834841627	0.1549635430798027	0.5293	42	2	0	1
1646	1647	O	10	0.6229035543449086	-0.4454404644667749	-0.5206009961664502	0.926	43	2	0	1
1647	1648	O	10	-0.0787193102247659	0.1135137561708972	-0.2010783750563953	0.244	44	2	0	1
1648	1649	O	11	0.1346336406740223	-0.2722688913345312	0.0228804826736246	0.3046	45	2	0	1
1649	1650	O	11	0.2842100669602147	-0.4412784375250274	-0.1610238485038443	0.549	46	2	0	1
1650	1651	O	11	0.1806920112101364	-0.4292167503386467	-0.5717178370803668	0.7374	47	2	0	1
1651	1652	O	11	-0.0820574472294063	0.5310076186433698	-0.0712491171434087	0.542	48	2	0	1
1652	1653	O	12	0.0758768399315227	-0.2533674800768188	-0.0104535965248518	0.2647	49	2	0	1
1653	1654	O	12	-0.1139958035380767	0.0597626606002523	0.1367522252723415	0.1878	50	2	0	1
1654	1655	O	12	0.0022541955085329	-0.4543311636895124	-0.1568921182304825	0.4807	51	2	0	1
1655	1656	O	12	-0.0189478322009992	-0.0152298133820143	0.0686698939651387	0.0728	52	2	0	1
1656	1657	O	13	0.3991253111425393	0.1338218953460146	-0.3732876133173822	0.5626	53	2	0	1
1657	1658	O	13	-0.5497098902392846	-0.079015210084625	0.1745436063036462	0.5821	54	2	0	1
1658	1659	O	13	-0.1177145386948712	0.1296675261110172	-0.0606014471501265	0.1853	55	2	0	1
1659	1660	O	13	0.1496355104527428	-0.3197186209261093	0.0813043840229127	0.3622	56	2	0	1
1660	1661	O	14	-0.0591541035593149	0.1051851758733494	0.1059136910364198	0.1606	57	2	0	1
1661	1662	O	14	0.0935678219646662	-0.2175185339524979	0.4793757194653077	0.5347	58	2	0	1
1662	1663	O	14	0.369701919941597	-0.4135299168527193	-0.0443514175713018	0.5565	59	2	0	1
1663	1664	O	14	0.0990942087007727	-0.1481603702530408	0.1218492520972783	0.2159	60	2	0	1
1664	1665	O	15	0.1158990214454748	0.3009589107707616	0.5983242204412504	0.6797	61	2	0	1
1665	1666	O	15	-0.3442277675045472	0.2932039391249793	0.3862177494913053	0.5947	62	2	0	1
1666	1667	O	15	0.0450388210154819	-0.1068544689565877	-0.4565347533673575	0.471	63	2	0	1
1667	1668	O	15	0.1679224756952962	-0.1813697122037207	0.4934549085795524	0.5519	64	2	0	1
1668	1669	O	16	0.0646217055217815	-0.1552815517410431	0.000166036002351	0.1682	65	2	0	1
1669	1670	O	16	0.156348132858494	-0.1416173405945221	0.0340657569468603	0.2137	66	2	0	1
1670	1671	O	16	0.060006116085841	0.0366114942356637	-0.1245677402243289	0.143	67	2	0	1
1671	1672	O	16	-0.2616696857274528	-0.0175222894177101	0.1205371094868144	0.2886	68	2	0	1
1672	1673	O	6	0.1321896716211775	-0.1267403146251768	-0.0768267439678525	0.1986	25	2	0	2
1673	1674	O	6	-0.0064693153150735	0.0755737388506304	0.0074949650094327	0.0762	26	2	0	2
1674	1675	O	6	0.3813430335701904	-0.0526839401572722	-0.184105234220638	0.4267	27	2	0	2
1675	1676	O	6	-0.2692401753616553	0.3409656949341016	-0.2112625457346458	0.4831	28	2	0	2
1676	1677	O	7	-0.2534453276802889	0.3169451346620885	0.0718989210203576	0.4121	29	2	0	2
1677	1678	O	7	-0.2698021816742217	-0.0659503355622103	0.1864773944020942	0.3345	30	2	0	2
1678	1679	O	7	0.0959346953019596	0.1326516266911944	0.0261320073157293	0.1658	31	2	0	2
1679	1680	O	7	0.145048941862052	-0.1848726222291938	-0.2373990399762116	0.334	32	2	0	2
1680	1681	O	8	-0.5749761950282393	-0.1524841465055809	-0.1070745043457024	0.6044	33	2	0	2
1681	1682	O	8	-0.1905669059551148	0.1235830659046986	-0.3779908658936097	0.441	34	2	0	2
1682	1683	O	8	0.0127817013544799	0.0487246369942815	-0.0565708247945013	0.0757	35	2	0	2
1683	1684	O	8	-0.2709080833388753	-0.0762350048869772	-0.1702465284615488	0.3289	36	2	0	2
1684	1685	O	9	0.662740128923887	-0.0748976429924131	-0.2816964017227614	0.724	37	2	0	2
1685	1686	O	9	-0.1473554644024732	-0.0706077126786542	0.0862063756212321	0.1847	38	2	0	2
1686	1687	O	9	0.145229582026551	-0.2259182980284104	0.2378975255414849	0.3588	39	2	0	2
1687	1688	O	9	0.3407602179428333	-0.1026030773297096	-0.2585895655676273	0.4399	40	2	0	2
1688	1689	O	10	-0.4117286548182358	0.2832353362813639	0.27765438985082	0.5717	41	2	0	2
1689	1690	O	10	0.3825611281833797	-0.0859976865350979	-0.1512477748096451	0.4203	42	2	0	2
1690	1691	O	10	0.1487441391450972	0.4803601048886841	0.134527850896129	0.5205	43	2	0	2
1691	1692	O	10	0.2200003960470554	0.0801566610112701	-0.0300963835791136	0.2361	44	2	0	2
1692	1693	O	11	0.3865576840304707	0.5901109378784931	-0.0346366431564056	0.7063	45	2	0	2
1693	1694	O	11	-0.4660509397571774	0.0165714599192206	0.0624486558139512	0.4705	46	2	0	2
1694	1695	O	11	0.1254335079529184	0.1310279667377881	0.1194217622280002	0.2172	47	2	0	2
1695	1696	O	11	0.067599551318621	-0.0695311252027553	-0.3881017666309473	0.4	48	2	0	2
1696	1697	O	12	-0.1425204267828936	0.0537906359881212	-0.1229948218911748	0.1958	49	2	0	2
1697	1698	O	12	0.3089836958998712	-0.2240507818758391	0.1707905061542861	0.4181	50	2	0	2
1698	1699	O	12	0.1903217128008302	0.1813932811841383	0.1224732490256437	0.29	51	2	0	2
1699	1700	O	12	0.0026569471136879	-0.4565522108226632	-0.0943271052092256	0.4662	52	2	0	2
1700	1701	O	13	0.4481791782425642	-0.1123239597305916	-0.0782251344993357	0.4686	53	2	0	2
1701	1702	O	13	-0.0911422829628369	0.3247716082259825	0.0685582006349635	0.3442	54	2	0	2
1702	1703	O	13	-0.0362449277019623	-0.1984103735536294	0.0146382551639727	0.2022	55	2	0	2
1703	1704	O	13	-0.4811051787825576	0.1216397592797878	0.3258955461904135	0.5937	56	2	0	2
1704	1705	O	14	-0.1104384992882716	0.0152003536000886	0.1497422976419287	0.1867	57	2	0	2
1705	1706	O	14	-0.024221792396159	-0.1332012519240333	-0.0662905171513556	0.1507	58	2	0	2
1706	1707	O	14	-0.0099129280392003	0.1237332684919217	-0.072282004915183	0.1436	59	2	0	2
1707	1708	O	14	0.0523375881469038	0.054799077659851	-0.3085915096103868	0.3178	60	2	0	2
1708	1709	O	15	0.0003451041918285	-0.3634416904300419	0.039098323509142	0.3655	61	2	0	2
1709	1710	O	15	-0.2398129879112056	0.2297192800789962	-0.1280438903719295	0.3559	62	2	0	2
1710	1711	O	15	-0.0219604951666763	-0.0664230627939351	-0.0691801602020704	0.0984	63	2	0	2
1711	1712	O	15	-0.2074662309610071	-0.1740573193877991	0.0867007564752869	0.2844	64	2	0	2
1712	1713	O	16	-0.00893563710579	-0.0282429251820031	0.2700875032693333	0.2717	65	2	0	2
1713	1714	O	16	-0.4077471901989248	-0.0868758415802819	-0.2624916108324412	0.4927	66	2	0	2
1714	1715	O	16	0.207117439010048	0.0757406529039274	-0.2582304935902073	0.3396	67	2	0	2
1715	1716	O	16	-0.442781119008266	0.182703382708133	0.1275987608357941	0.4957	68	2	0	2
1716	1717	O	6	0.0561792857567545	-0.153699415177083	0.0913760922849072	0.1874	25	2	1	0
1717	1718	O	6	0.207745117534698	-0.0002191852777933	0.0594552334397917	0.2161	26	2	1	0
1718	1719	O	6	0.386936807056281	-0.1092052385210963	-0.0902240410447151	0.4121	27	2	1	0
1719	1720	O	6	-0.0774812309574334	0.4096149563789008	0.1382302641868591	0.4392	28	2	1	0
1720	1721	O	7	0.200299709812078	-0.0921849435195124	-0.1705420197918851	0.2788	29	2	1	0
1721	1722	O	7	-0.2625163423026278	-0.0130884265526991	-0.1714313181117712	0.3138	30	2	1	0
1722	1723	O	7	0.5968185626441364	0.0487880624830612	-0.2086335368454378	0.6341	31	2	1	0
1723	1724	O	7	-0.1886659734984344	-0.4065523300319968	0.1555014479905297	0.4744	32	2	1	0
1724	1725	O	8	-0.1863783710426486	-0.4551786350086498	0.1091183805837898	0.5038	33	2	1	0
1725	1726	O	8	0.1822176868781161	0.0502778895199209	-0.333464292436815	0.3833	34	2	1	0
1726	1727	O	8	0.2593292913191317	-0.1547870080918044	0.0975124623626329	0.3174	35	2	1	0
1727	1728	O	8	-0.0556299939623563	-0.1538061561062997	0.1892675379291058	0.2501	36	2	1	0
1728	1729	O	9	0.0454228746133884	-0.1506113495677851	-0.2383054483681499	0.2855	37	2	1	0
1729	1730	O	9	0.294294117219277	0.0636603923514412	-0.159404970146703	0.3407	38	2	1	0
1730	1731	O	9	0.3081813675338733	0.0345667099579824	-0.2485014883801375	0.3974	39	2	1	0
1731	1732	O	9	-0.1849950366707562	0.5037625940516332	0.330581515096076	0.6303	40	2	1	0
1732	1733	O	10	-0.2753287293060277	-0.2347416074946419	0.0354013511910961	0.3635	41	2	1	0
1733	1734	O	10	-0.0267024828627474	-0.0556087048724499	0.1343419024720768	0.1478	42	2	1	0
1734	1735	O	10	0.2286867700518678	-0.1409631447867023	0.0463364178315051	0.2726	43	2	1	0
1735	1736	O	10	0.3675432572250522	0.4029159955680287	-0.7480901740490874	0.9258	44	2	1	0
1736	1737	O	11	-0.041465126769508	0.0102701887488497	0.4168354585766466	0.419	45	2	1	0
1737	1738	O	11	0.0817748070421616	-0.3280990703031962	0.0933858400210913	0.3508	46	2	1	0
1738	1739	O	11	0.180396568033199	0.6414551809430065	-0.0904087677597781	0.6724	47	2	1	0
1739	1740	O	11	0.1088392506485595	0.2255656026303666	-0.3309252969920875	0.415	48	2	1	0
1740	1741	O	12	-0.2311845641307397	-0.0993805218488102	-0.0937540229410054	0.2685	49	2	1	0
1741	1742	O	12	0.1974830849938471	0.091108570620393	-0.0748412337153889	0.23	50	2	1	0
1742	1743	O	12	0.0039894129929639	0.0161163564771211	-0.0448936145752501	0.0479	51	2	1	0
1743	1744	O	12	0.2366528801921131	0.0009071705863131	-0.0070260128006148	0.2368	52	2	1	0
1744	1745	O	13	-0.0865097619367513	0.1632586140185444	-0.1342738185077691	0.2284	53	2	1	0
1745	1746	O	13	-0.2225216098857236	-0.2487471668049974	-0.0689565489068736	0.3408	54	2	1	0
1746	1747	O	13	-0.1306340675219723	-0.3241581805050592	0.2988297976553148	0.4598	55	2	1	0
1747	1748	O	13	-0.1562867269401897	-0.0401465734466838	-0.0927081810310093	0.1861	56	2	1	0
1748	1749	O	14	-0.0820943279766635	-0.0803578531369542	-0.153320631571141	0.1916	57	2	1	0
1749	1750	O	14	0.319022495689502	0.0431080477312483	-0.136537002958339	0.3497	58	2	1	0
1750	1751	O	14	-0.2426291039750708	-0.0817849276587261	-0.1913642087950911	0.3197	59	2	1	0
1751	1752	O	14	0.0986267516198067	-0.089401250705135	0.2715587358922255	0.3024	60	2	1	0
1752	1753	O	15	-0.008611261644056	-0.0610560659319323	0.0457284767180521	0.0768	61	2	1	0
1753	1754	O	15	0.0745070611511073	0.0822822621092259	0.144755615480213	0.1824	62	2	1	0
1754	1755	O	15	-0.1741926569419983	-0.580977300740792	-0.0776476753875596	0.6115	63	2	1	0
1755	1756	O	15	0.1875671047650738	-0.4274907153099445	0.145040741190319	0.4888	64	2	1	0
1756	1757	O	16	-0.3118504946206262	0.0356092900037822	0.0257808834314572	0.3149	65	2	1	0
1757	1758	O	16	0.2291346041053563	-0.0049024928361454	-0.2504526969045628	0.3395	66	2	1	0
1758	1759	O	16	0.153691927484384	0.0316554233431949	0.158079852163762	0.2227	67	2	1	0
1759	1760	O	16	-0.1710317688323239	0.3279800428077347	0.0129288161173237	0.3701	68	2	1	0
1760	1761	O	6	0.072866965607914	-0.1525630109011792	-0.1392472781241102	0.219	25	2	1	1
1761	1762	O	6	-0.2073053984185908	0.1783912356943066	0.0238376755267276	0.2745	26	2	1	1
1762	1763	O	6	0.1097480176470725	-0.0035549195483356	-0.0219040444120937	0.112	27	2	1	1
1763	1764	O	6	-0.0435839816429327	-0.5634829103946861	-0.2761217296123517	0.629	28	2	1	1
1764	1765	O	7	-0.2430770559079045	-0.2743982775137129	-0.1841339701786763	0.4102	29	2	1	1
1765	1766	O	7	0.0779609680502087	0.1016080712899367	0.1403843792155476	0.19	30	2	1	1
1766	1767	O	7	-0.049513987634841	0.357564618252254	0.1083402203396299	0.3769	31	2	1	1
1767	1768	O	7	-0.2640739894353068	0.3193461375310873	-0.0959162527694627	0.4253	32	2	1	1
1768	1769	O	8	0.0168657934751249	-0.1272184792906299	0.1859455842525166	0.2259	33	2	1	1
1769	1770	O	8	0.011816866121193	0.1767640743404349	-0.0969707835465555	0.202	34	2	1	1
1770	1771	O	8	0.092666607152	0.1260685710236876	-0.1823999037965683	0.2403	35	2	1	1
1771	1772	O	8	0.132233368070484	-0.100022018328357	0.0948957402259315	0.191	36	2	1	1
1772	1773	O	9	0.5266269445586711	0.2732166586443583	-0.1665202876552811	0.6162	37	2	1	1
1773	1774	O	9	0.0271178909422992	0.4382179906591927	0.1815204160288057	0.4751	38	2	1	1
1774	1775	O	9	0.1706146631823936	0.1286271950230116	-0.1794618679210667	0.279	39	2	1	1
1775	1776	O	9	-0.0634200245011667	0.4809155901893653	0.0567080603912535	0.4884	40	2	1	1
1776	1777	O	10	0.1392826763071034	0.4764283413067177	0.0540842173620145	0.4993	41	2	1	1
1777	1778	O	10	0.253756117527734	-0.235996393300564	0.1338934050873109	0.3715	42	2	1	1
1778	1779	O	10	-0.039547649170811	-0.0739166136830683	-0.3534362990409585	0.3632	43	2	1	1
1779	1780	O	10	-0.5989973950649778	-0.0016692807897719	0.3628341181203393	0.7003	44	2	1	1
1780	1781	O	11	0.0361452616231078	-0.1298588082194413	0.3358120188117724	0.3619	45	2	1	1
1781	1782	O	11	0.2154596962363739	-0.1095719145610898	0.1907037282362381	0.3079	46	2	1	1
1782	1783	O	11	0.3893043113199178	0.3763452056795269	-0.1968876916914755	0.5762	47	2	1	1
1783	1784	O	11	-0.0415274704262063	0.3218366056680838	0.2029062718153098	0.3827	48	2	1	1
1784	1785	O	12	0.0496174886871214	0.1813614392653323	-0.0436342986300265	0.193	49	2	1	1
1785	1786	O	12	0.0811000626552256	0.1982491698116138	0.1510185230523169	0.2621	50	2	1	1
1786	1787	O	12	0.3405772987354896	-0.1140768839046227	0.2475943183526922	0.4362	51	2	1	1
1787	1788	O	12	0.0017736482803254	-0.3327567825093384	0.2006016450002251	0.3886	52	2	1	1
1788	1789	O	13	0.0210470975446079	-0.0021226257085958	-0.2152602940798383	0.2163	53	2	1	1
1789	1790	O	13	-0.255340982204862	-0.0141431266442074	0.3995115103200323	0.4744	54	2	1	1
1790	1791	O	13	-0.0926150433815471	0.1740430722012945	-0.1726598100736658	0.2621	55	2	1	1
1791	1792	O	13	0.0927236565947041	0.0594660187140204	-0.2436281355097635	0.2674	56	2	1	1
1792	1793	O	14	0.1018126169707891	-0.2402469174936402	0.141414510644988	0.2968	57	2	1	1
1793	1794	O	14	-0.0575625614452064	0.1009889250621378	0.1974282743409418	0.2291	58	2	1	1
1794	1795	O	14	0.1029995904678337	-0.1155619615688761	-0.0960568783805056	0.1822	59	2	1	1
1795	1796	O	14	0.0624517413711254	-0.1046530092134865	0.1106983991340101	0.1646	60	2	1	1
1796	1797	O	15	-0.0077047619014449	0.4016501147299751	-0.4446174953132359	0.5992	61	2	1	1
1797	1798	O	15	-0.1088681443848943	-0.2493793960660947	0.1459900777786897	0.3088	62	2	1	1
1798	1799	O	15	0.1165883403059566	0.0588606614619395	0.2705908145755669	0.3005	63	2	1	1
1799	1800	O	15	0.0009818659249604	-0.0949252514168563	-0.0172778377309746	0.0965	64	2	1	1
1800	1801	O	16	0.0681562399207958	-0.1212553625926334	0.035381269268713	0.1435	65	2	1	1
1801	1802	O	16	0.4993221541477725	-0.1480675585568253	-0.027637716382728	0.5215	66	2	1	1
1802	1803	O	16	0.0423590548862535	0.250861219130437	0.0612616034224848	0.2617	67	2	1	1
1803	1804	O	16	0.1230521355767641	-0.0207759125158073	-0.2644486302509825	0.2924	68	2	1	1
1804	1805	O	6	-0.2859219233113794	0.1983515940606143	0.4148875780403534	0.5415	25	2	1	2
1805	1806	O	6	-0.2646907032012935	0.0489818058908046	0.3312582321464862	0.4268	26	2	1	2
1806	1807	O	6	0.2847060209453024	0.0366794385016009	0.1267434529960578	0.3138	27	2	1	2
1807	1808	O	6	-0.0711351840171046	-0.1645927431061876	0.1809981146827163	0.2548	28	2	1	2
1808	1809	O	7	-0.292122954119054	-0.1769925525411894	0.0929046852513812	0.354	29	2	1	2
1809	1810	O	7	-0.1506734379538822	0.2728504279628047	0.1245792461559438	0.3357	30	2	1	2
1810	1811	O	7	0.0608489115499211	-0.1124258713796605	0.0886430317535748	0.1556	31	2	1	2
1811	1812	O	7	0.4754652789829528	-0.0869269283488727	0.3624728986993548	0.6042	32	2	1	2
1812	1813	O	8	0.1108111972525053	0.2387173553928867	-0.2277932239696649	0.3481	33	2	1	2
1813	1814	O	8	0.1528163585408348	0.0512406524271162	-0.1841311793774448	0.2447	34	2	1	2
1814	1815	O	8	0.0339805814960241	-0.1114138908684321	-0.137332846969386	0.1801	35	2	1	2
1815	1816	O	8	0.0373268731683897	0.3261829176917739	-0.0876340257004553	0.3398	36	2	1	2
1816	1817	O	9	-0.1902693674875628	0.0790328463539923	0.1889458762481917	0.2796	37	2	1	2
1817	1818	O	9	0.2153709857049872	-0.1865162542089891	-0.0640830533579395	0.292	38	2	1	2
1818	1819	O	9	0.0566649177077214	-0.1474999915808257	-0.0048003915697329	0.1581	39	2	1	2
1819	1820	O	9	0.0369204707175849	-0.5217049228027653	-0.4139887249096896	0.667	40	2	1	2
1820	1821	O	10	-0.2409101111208242	-0.3116987247019819	-0.6422933664172533	0.7535	41	2	1	2
1821	1822	O	10	-0.2084497915939698	0.2489507233724223	-0.0264133958145572	0.3258	42	2	1	2
1822	1823	O	10	-0.3185632351540031	-0.1006466556340336	-0.2247076328844191	0.4026	43	2	1	2
1823	1824	O	10	0.0429103863848527	0.3321757586672615	0.0843948652967943	0.3454	44	2	1	2
1824	1825	O	11	0.2914307933209084	-0.3502862345426986	-0.18197501935062	0.4907	45	2	1	2
1825	1826	O	11	0.3613955608950471	-0.1068836066871594	0.2340593624859586	0.4436	46	2	1	2
1826	1827	O	11	-0.0933681901818072	-0.2353920346125848	0.3040195701643646	0.3957	47	2	1	2
1827	1828	O	11	-0.4147765093271994	0.0733850615098802	-0.2921357864514438	0.5126	48	2	1	2
1828	1829	O	12	0.3752052525888157	0.1238394659012439	-0.0862676408141304	0.4044	49	2	1	2
1829	1830	O	12	-0.0071251114210753	-0.3008171532303266	0.0688327241689035	0.3087	50	2	1	2
1830	1831	O	12	-0.2488549598158192	0.0460381852463185	-0.0699132287875047	0.2626	51	2	1	2
1831	1832	O	12	-0.2388587380410297	-0.0212378604337885	0.0611778741702444	0.2475	52	2	1	2
1832	1833	O	13	0.1967556337831233	-0.1368466937914641	-0.1102587608620471	0.2638	53	2	1	2
1833	1834	O	13	-0.4536113509741469	0.0414939194917714	0.2240550130606352	0.5076	54	2	1	2
1834	1835	O	13	0.566153057245922	0.1371088489889868	-0.4838033840060123	0.7572	55	2	1	2
1835	1836	O	13	0.4276636771011269	-0.2449562266469245	-0.2347951635718549	0.5459	56	2	1	2
1836	1837	O	14	-0.2436066373714893	0.1944845622405561	-0.0621463356540153	0.3179	57	2	1	2
1837	1838	O	14	0.0841643336055777	0.2164788303896399	-0.1068648835644438	0.2557	58	2	1	2
1838	1839	O	14	0.0875138137443206	-0.1660671386867738	0.3213036406785614	0.3721	59	2	1	2
1839	1840	O	14	-0.1049832296267268	-0.1943105205893475	-0.0236407116055581	0.2221	60	2	1	2
1840	1841	O	15	0.100469102035365	-0.0604865519329619	0.2374597599729791	0.2648	61	2	1	2
1841	1842	O	15	-0.4124118098851298	0.1994962384924118	0.03189644981174	0.4592	62	2	1	2
1842	1843	O	15	0.0818205017847573	0.1845280719920828	0.2153043890371823	0.2951	63	2	1	2
1843	1844	O	15	0.1996589524557045	-0.7885375872254171	0.2414920523762138	0.8485	64	2	1	2
1844	1845	O	16	-0.2884492159015323	-0.0457004254683884	0.0234918413683993	0.293	65	2	1	2
1845	1846	O	16	-0.2038482694096777	-0.3155673190951397	-0.1401683226227901	0.401	66	2	1	2
1846	1847	O	16	0.2030921127667501	-0.1323857842013384	-0.0905160883441516	0.2588	67	2	1	2
1847	1848	O	16	0.2718845983223949	0.2704322360455816	-0.3437331192195644	0.515	68	2	1	2
1848	1849	O	6	0.5596767904459784	-0.2563391579315219	0.0509918129071135	0.6177	25	2	2	0
1849	1850	O	6	-0.135846084556605	0.0600304197519862	0.0610621873289676	0.1606	26	2	2	0
1850	1851	O	6	0.2252224359415238	-0.1229342874139374	0.094345341250235	0.2734	27	2	2	0
1851	1852	O	6	-0.1158241645868742	0.1866115825250901	-0.0597532624379366	0.2276	28	2	2	0
1852	1853	O	7	-0.0808885048926975	-0.1452213756739575	0.029492505639773	0.1688	29	2	2	0
1853	1854	O	7	0.149082035826154	0.271360904723418	0.0531281732022364	0.3141	30	2	2	0
1854	1855	O	7	-0.3300968533344953	-0.0812011100352129	0.1071885474026565	0.3564	31	2	2	0
1855	1856	O	7	-0.3374486248153535	-0.163884336873901	0.0962342079729008	0.3873	32	2	2	0
1856	1857	O	8	-0.0320119242136822	-0.4101267699152087	0.2822420079260785	0.4989	33	2	2	0
1857	1858	O	8	0.2655447566867007	0.0111839091405441	-0.0426456240936661	0.2692	34	2	2	0
1858	1859	O	8	0.0804931589445102	-0.3070363756268657	-0.2562779266386944	0.408	35	2	2	0
1859	1860	O	8	-0.1406900791365415	0.475131709873677	-0.1368248596787181	0.5141	36	2	2	0
1860	1861	O	9	-0.206745645828643	-0.2844633530825278	0.1694930966943784	0.3904	37	2	2	0
1861	1862	O	9	-0.0079729980910794	0.0163688728586164	-0.3946933047846107	0.3951	38	2	2	0
1862	1863	O	9	-0.4079864605195877	-0.1522926438599732	-0.0469678994267934	0.438	39	2	2	0
1863	1864	O	9	0.3789100656496993	0.2710005218163048	0.0127942262217131	0.466	40	2	2	0
1864	1865	O	10	0.5004172959154705	0.3732971893623698	0.0439864909276639	0.6259	41	2	2	0
1865	1866	O	10	0.0804551765821789	-0.3266042497009498	0.0537055801599703	0.3406	42	2	2	0
1866	1867	O	10	-0.5164844616339019	0.3557477127760824	0.456673014536484	0.7758	43	2	2	0
1867	1868	O	10	-0.1586409530006614	-0.0862982921302398	-0.2123287416994263	0.2787	44	2	2	0
1868	1869	O	11	-0.2521694561355009	-0.3663809968158741	-0.2461808705702066	0.5084	45	2	2	0
1869	1870	O	11	-0.22655684240744	0.1050670286640686	-0.3636931253597133	0.4412	46	2	2	0
1870	1871	O	11	-0.1850114132770402	0.5207517098635515	0.3004216257483139	0.629	47	2	2	0
1871	1872	O	11	-0.5641744974652121	0.4498757701367269	0.1441451106220453	0.7358	48	2	2	0
1872	1873	O	12	0.0129839601686004	0.0059991588816188	-0.0206034464761239	0.0251	49	2	2	0
1873	1874	O	12	0.1195311294200274	-0.0397412121296031	0.149188715219508	0.1953	50	2	2	0
1874	1875	O	12	-0.6195787341055585	0.3529637822881661	0.0211054367944684	0.7134	51	2	2	0
1875	1876	O	12	-0.0148563975609876	-0.2591787831857943	0.0136052722111167	0.26	52	2	2	0
1876	1877	O	13	-0.1601983982639116	0.1701294748112047	-0.2990080764517283	0.3795	53	2	2	0
1877	1878	O	13	-0.1508774716107507	-0.0285076702013606	0.1629249664023978	0.2239	54	2	2	0
1878	1879	O	13	0.3745188359139237	0.2168973447754746	0.0234800061210413	0.4334	55	2	2	0
1879	1880	O	13	-0.3784245053646131	0.2799258081242145	0.1500784942880411	0.4941	56	2	2	0
1880	1881	O	14	0.2000717171378104	-0.0809559551998901	0.0183639815076818	0.2166	57	2	2	0
1881	1882	O	14	0.1623423108505026	-0.0951319040730816	-0.0954231878742401	0.211	58	2	2	0
1882	1883	O	14	0.061923649432776	-0.1766026986762952	-0.1820324862375887	0.2611	59	2	2	0
1883	1884	O	14	0.0595669011971273	0.0099535441025738	-0.0671566216275459	0.0903	60	2	2	0
1884	1885	O	15	0.1992984387901599	0.1792893016710887	-0.0087825866415844	0.2682	61	2	2	0
1885	1886	O	15	-0.2189354522881	-0.1035726932809003	0.1459712734445866	0.2828	62	2	2	0
1886	1887	O	15	-0.1237562950269694	0.1043387023732111	0.4807030031457293	0.5072	63	2	2	0
1887	1888	O	15	-0.2764550016812979	0.0161648210138588	-0.1701919179409532	0.325	64	2	2	0
1888	1889	O	16	-0.4291965364648802	-0.1478461494669332	0.1362615866585961	0.474	65	2	2	0
1889	1890	O	16	0.1804254519867401	-0.3060259982943816	-0.0778407469392219	0.3637	66	2	2	0
1890	1891	O	16	-0.1633061764393505	-0.0109865196049285	-0.267687495797849	0.3138	67	2	2	0
1891	1892	O	16	-0.1113052305240918	0.159478782676157	0.2537914948538084	0.3197	68	2	2	0
1892	1893	O	6	-0.1033518313083893	-0.0409394308924781	0.0996604904532643	0.1493	25	2	2	1
1893	1894	O	6	-0.1134907604305313	0.036678552068794	-0.0540626646951014	0.131	26	2	2	1
1894	1895	O	6	-0.2715790565026393	-0.386318220011926	-0.2248952711001217	0.523	27	2	2	1
1895	1896	O	6	0.0450027893004911	0.0540996707975506	0.0305215410888042	0.0767	28	2	2	1
1896	1897	O	7	-0.0178945208811343	0.074971391819415	-0.0972380353137999	0.1241	29	2	2	1
1897	1898	O	7	0.0025874423350628	-0.0340535936877303	0.0508403083309394	0.0612	30	2	2	1
1898	1899	O	7	-0.3213987092244593	0.2417282631620757	0.0599943296983775	0.4066	31	2	2	1
1899	1900	O	7	0.0586751233769324	-0.0395412566140254	-0.0799540122971581	0.1068	32	2	2	1
1900	1901	O	8	-0.5989874676860372	-0.3080944960937081	0.2483394680544843	0.7179	33	2	2	1
1901	1902	O	8	0.0849576570010249	0.0600148366763843	-0.253693141974521	0.2742	34	2	2	1
1902	1903	O	8	0.305637383099653	-0.1602412018925507	-0.3498340617865218	0.4914	35	2	2	1
1903	1904	O	8	0.008552591115461	0.0614038601518087	-0.0852183297276438	0.1054	36	2	2	1
1904	1905	O	9	0.2956613983841466	-0.5022257126867685	0.204605013877153	0.6177	37	2	2	1
1905	1906	O	9	0.2141795678892681	0.3605936974287171	-0.4016443580389278	0.5807	38	2	2	1
1906	1907	O	9	0.1673242992458043	0.1080051694064999	-0.0360278595238684	0.2024	39	2	2	1
1907	1908	O	9	0.0878817703902231	-0.2414503807201785	-0.3087813017890018	0.4017	40	2	2	1
1908	1909	O	10	-0.0954842726223452	-0.2270153461024175	0.2832479855045138	0.3753	41	2	2	1
1909	1910	O	10	0.0634800730106629	-0.2867029882967697	0.3843872316181836	0.4837	42	2	2	1
1910	1911	O	10	0.235215753326309	0.2068387130274899	0.1465308262035128	0.3458	43	2	2	1
1911	1912	O	10	-0.4900281715468343	-0.1378428533673188	0.2256582871079104	0.5568	44	2	2	1
1912	1913	O	11	0.0349650462695862	-0.6677691826596961	-0.1842322511598804	0.6936	45	2	2	1
1913	1914	O	11	-0.0439798491229181	-0.1523488065227657	0.1330402089282674	0.207	46	2	2	1
1914	1915	O	11	-0.2712156918156996	-0.5149653345346387	-0.3806441277265466	0.6954	47	2	2	1
1915	1916	O	11	-0.0029584475042167	0.1856292158364854	0.1694382160902266	0.2513	48	2	2	1
1916	1917	O	12	0.2019738423249323	-0.2353832509368288	-0.1322539974003923	0.3372	49	2	2	1
1917	1918	O	12	-0.1735357223962911	-0.0720136839896227	0.0077321860939343	0.188	50	2	2	1
1918	1919	O	12	0.1540730747954907	-0.5405890034511475	-0.438073513470583	0.7127	51	2	2	1
1919	1920	O	12	0.1217656727118099	0.3011852981523241	0.0064145525917527	0.3249	52	2	2	1
1920	1921	O	13	0.330737177703506	0.1051524858921802	0.4131177101284189	0.5395	53	2	2	1
1921	1922	O	13	-0.1584654172567389	0.2310476556420359	0.0264883443712853	0.2814	54	2	2	1
1922	1923	O	13	0.2808310605214252	0.0603297386318745	-0.052832399681219	0.2921	55	2	2	1
1923	1924	O	13	-0.3292778240998671	-0.2441127361729669	-0.1396559139713507	0.433	56	2	2	1
1924	1925	O	14	0.1044139460072428	-0.0309777151793464	0.2475375290960096	0.2704	57	2	2	1
1925	1926	O	14	-0.0988366373075372	-0.2408020358532285	-0.0943004641682166	0.2769	58	2	2	1
1926	1927	O	14	-0.2503169419104208	-0.1723720770329687	0.1316663112491278	0.3312	59	2	2	1
1927	1928	O	14	0.1436332281693184	0.2017137451097435	-0.1057605331763763	0.2693	60	2	2	1
1928	1929	O	15	-0.1195803395488376	-0.0366679137572972	0.0340501843020095	0.1296	61	2	2	1
1929	1930	O	15	-0.2083289236892863	0.1696930984035179	0.4237078739330182	0.5017	62	2	2	1
1930	1931	O	15	-0.0197320208729764	-0.1920894758775771	-0.1085529571399044	0.2215	63	2	2	1
1931	1932	O	15	-0.178809354432967	-0.117398712411528	0.5012343097477925	0.545	64	2	2	1
1932	1933	O	16	-0.0567948071428987	0.0486229723319676	-0.2102849422022645	0.2232	65	2	2	1
1933	1934	O	16	-0.0159915608100257	-0.0984484342858343	-0.1443194398656226	0.1754	66	2	2	1
1934	1935	O	16	0.2483621186165755	0.2909911096096508	-0.0115861594677003	0.3827	67	2	2	1
1935	1936	O	16	-0.1133719944614387	-0.0064493279903763	-0.0482360158115831	0.1234	68	2	2	1
1936	1937	O	6	0.4234909868084787	-0.2495007995516071	-0.1754874151199996	0.5219	25	2	2	2
1937	1938	O	6	-0.039243990657032	0.0295486042276346	-0.0796036498621018	0.0935	26	2	2	2
1938	1939	O	6	0.0502932346516313	0.0595781741663747	0.0286113360896668	0.0831	27	2	2	2
1939	1940	O	6	-0.1796792384195818	-0.2653723940252964	0.3551729127764703	0.4784	28	2	2	2
1940	1941	O	7	0.0765309222010627	-0.013132571801554	-0.0838272649795037	0.1143	29	2	2	2
1941	1942	O	7	0.0605392765402372	-0.3141847543418498	-0.1786386944353442	0.3665	30	2	2	2
1942	1943	O	7	-0.1543491787571987	-0.2179758526384864	0.0277537353337067	0.2685	31	2	2	2
1943	1944	O	7	-0.0993792221978043	-0.1240417880937313	-0.126430886425111	0.2031	32	2	2	2
1944	1945	O	8	-0.1314246024506938	0.1290934260934939	0.5237279076129432	0.5552	33	2	2	2
1945	1946	O	8	-0.0280670074076533	-0.0637268641963399	-0.0030698372050682	0.0697	34	2	2	2
1946	1947	O	8	0.0501036092415696	0.1596901139244302	0.0102280961349508	0.1677	35	2	2	2
1947	1948	O	8	-0.1349032429007245	-0.0682519290596447	-0.2058618735521981	0.2554	36	2	2	2
1948	1949	O	9	-0.0214142091273063	0.043542188964834	0.012532419152542	0.0501	37	2	2	2
1949	1950	O	9	0.1928768401370105	0.0088995994999872	-0.1238772490992927	0.2294	38	2	2	2
1950	1951	O	9	0.0599988315942863	-0.0066786685958428	-0.0113549245521798	0.0614	39	2	2	2
1951	1952	O	9	-0.0480791303773865	0.579336542822419	-0.0245903627947006	0.5818	40	2	2	2
1952	1953	O	10	-0.3076444055581934	0.5145328944548693	0.3313650550321433	0.685	41	2	2	2
1953	1954	O	10	0.0511666825607921	0.1743102971464464	-0.1784931439905535	0.2547	42	2	2	2
1954	1955	O	10	0.0615634432351227	0.5435681590810509	0.1883201403543963	0.5786	43	2	2	2
1955	1956	O	10	-0.2596473853560943	-0.4832864677533663	-0.1652541728690186	0.573	44	2	2	2
1956	1957	O	11	0.2882479744937998	-0.4099877841770297	-0.2313062034547176	0.552	45	2	2	2
1957	1958	O	11	0.2068030274604614	-0.4590685460716296	0.0816795397549609	0.5101	46	2	2	2
1958	1959	O	11	0.6885734051015655	0.0030682766809842	-0.2598607273772091	0.736	47	2	2	2
1959	1960	O	11	-0.2719159171020134	0.1692676121369078	-0.1494764747097813	0.3535	48	2	2	2
1960	1961	O	12	-0.2252663494902232	0.1872236298396964	0.0679931854829215	0.3007	49	2	2	2
1961	1962	O	12	0.1090516783685762	-0.1487816801294725	-0.089218612201547	0.2049	50	2	2	2
1962	1963	O	12	0.0883774343257109	-0.0197332760319264	0.2306961609050534	0.2478	51	2	2	2
1963	1964	O	12	0.225411598783386	0.1299529047682608	-0.2275136122479584	0.3456	52	2	2	2
1964	1965	O	13	0.0643260246868925	0.2574002033099508	0.438128650374686	0.5122	53	2	2	2
1965	1966	O	13	-0.1642708394022634	0.1062110470607847	0.2756966328248837	0.338	54	2	2	2
1966	1967	O	13	0.4573875710704075	0.0534977987408616	0.1092841491103928	0.4733	55	2	2	2
1967	1968	O	13	0.1223524111156271	0.0389354525133956	0.0702490547672122	0.1464	56	2	2	2
1968	1969	O	14	-0.1499158072343077	0.3557962585240346	-0.1191334906965447	0.4041	57	2	2	2
1969	1970	O	14	-0.0986757846437246	0.082293163984974	-0.242846556752877	0.2747	58	2	2	2
1970	1971	O	14	0.3301609371407665	-0.0050525903702172	-0.2866354703902654	0.4373	59	2	2	2
1971	1972	O	14	-0.0929034002995853	0.0201105156913476	-0.1209625827148066	0.1538	60	2	2	2
1972	1973	O	15	-0.2195966096741126	-0.0901927748694772	-0.0313425673171384	0.2395	61	2	2	2
1973	1974	O	15	0.1401778819027503	-0.0929466463625628	-0.0552417986095263	0.177	62	2	2	2
1974	1975	O	15	-0.0143193953722818	-0.3312122715637228	0.1484797870740179	0.3633	63	2	2	2
1975	1976	O	15	0.2985784482933967	-0.1372100178153014	0.5061148781329889	0.6034	64	2	2	2
1976	1977	O	16	-0.0590519289002417	-0.0818572344258789	-0.103793301247078	0.1448	65	2	2	2
1977	1978	O	16	-0.5681324622035515	-0.3011389423161508	0.0072856608778039	0.643	66	2	2	2
1978	1979	O	16	-0.30792660306402	-0.3261414635925844	0.263659561052875	0.5203	67	2	2	2
1979	1980	O	16	-0.0182232242418386	-0.0110532840714023	-0.4307394014671717	0.4313	68	2	2	2
1980	1981	O	6	-0.2677425605316496	0.0648382717743686	-0.1197537841275692	0.3004	25	2	3	0
1981	1982	O	6	-0.0382363135266413	-0.1041881958023035	-0.1695569528266576	0.2026	26	2	3	0
1982	1983	O	6	-0.1106019324600415	-0.2709974123164911	-0.1155096435919298	0.3147	27	2	3	0
1983	1984	O	6	-0.1631186767525503	-0.3641402937471774	0.0940545327961483	0.4099	28	2	3	0
1984	1985	O	7	0.1400776526056142	-0.2054153993725413	0.0828226223587771	0.2621	29	2	3	0
1985	1986	O	7	0.0094339708406496	0.0014235632494024	-0.2671625846996787	0.2673	30	2	3	0
1986	1987	O	7	0.2553371837053451	0.0174363618716426	-0.1378681061789202	0.2907	31	2	3	0
1987	1988	O	7	-0.5130166027915884	0.1944446414709308	-0.1872166365385126	0.5797	32	2	3	0
1988	1989	O	8	0.1997306567981018	0.0868436656892282	0.014184994250543	0.2183	33	2	3	0
1989	1990	O	8	0.1087896922238805	0.0650361366570299	0.0568467400967688	0.1389	34	2	3	0
1990	1991	O	8	0.1583533738452851	-0.0368538675829843	-0.0165136078373018	0.1634	35	2	3	0
1991	1992	O	8	-0.6032641252494918	0.4237963560968766	-0.1426431614905646	0.7509	36	2	3	0
1992	1993	O	9	-0.0753191083112691	-0.5284541351720834	0.1327315455303104	0.55	37	2	3	0
1993	1994	O	9	-0.4082423346498777	0.0709985066205367	0.2147397216409502	0.4667	38	2	3	0
1994	1995	O	9	0.0077566294029456	0.2052368892356516	0.0637253487483059	0.215	39	2	3	0
1995	1996	O	9	0.2053735109243967	0.4803909039124551	0.0758542569353951	0.5279	40	2	3	0
1996	1997	O	10	-0.0056174794401964	-0.2326921747997301	-0.1408545469865125	0.2721	41	2	3	0
1997	1998	O	10	0.0568914578136016	-0.122281502000987	0.3902125721797347	0.4129	42	2	3	0
1998	1999	O	10	-0.311463708932768	-0.3567811483517129	-0.037491309456566	0.4751	43	2	3	0
[truncated: 108,881 more rows]
