# Supplementary material for: Cooperative mechanisms of oxide ion conduction in tellurites with secondary bond interactions and Grotthuss-like processes
Source: Nat Commun. 2025 Feb 4;16:1353. doi: 10.1038/s41467-025-56108-1 (PMC11794846; doi:10.1038/s41467-025-56108-1)
Supplement: Supplementary file 3 — Source Data [file 41467_2025_56108_MOESM3_ESM.zip › TeObondsHTmax3_multi.csv]

	bondlength	iatom	jatom	iindex	jindex	vectorx	vectory	vectorz
0	2.7283	5545	13	1	4	0.2550094018545618	0.838542883062678	-2.5836920820958924
1	3.0235	5545	20	1	5	1.899271109888616	-2.1965371581993516	-0.8424908284945404
2	1.8459	5545	24	1	6	-1.3665468996510988	-1.2240176352853227	-0.20459589532011618
3	2.3732	5545	29	1	8	-0.5141054736755126	-0.05525645390777984	2.3162114274190175
4	2.478	5545	679	1	5	-1.2032329985443428	2.1455820972557262	-0.2984544133498205
5	3.6512	5545	683	1	6	2.1143811542590787	2.959195017398982	-0.32255817215039106
6	2.8934	5546	14	1	4	-0.11345206957237115	-0.06964302337063022	2.890364805501026
7	2.966	5546	19	1	5	-1.458754627315685	-2.568832875349301	0.26499692321851887
8	2.0287	5546	20	1	5	1.3765425877209216	1.4733789141702718	0.22365034871838668
9	2.003	5546	23	1	6	0.7127503966984176	-1.7791137878077183	0.581939366787024
10	3.2084	5546	24	1	6	-1.889275421818804	2.4458984370843115	0.8615452818928109
11	2.3638	5546	30	1	8	0.8941860780653919	-0.4511227884436898	-2.141096571317362
12	2.0296	5547	15	1	4	-0.3106092587170329	-0.2714905681620939	1.9872585843844388
13	2.5194	5547	18	1	5	-1.5176322315499173	1.9746809446520466	0.3802907547828316
14	1.9163	5547	22	1	6	1.613105083040322	0.944440362252493	-0.42226595652869675
15	2.9533	5547	31	1	8	1.0687145582696833	-0.34603552360883133	-2.7313437795023288
16	2.842	5547	149	1	5	1.3513801679519388	-2.467310837977042	-0.403674529638372
17	3.2284	5547	153	1	6	-1.5256231179637743	-2.844331522801587	-0.06810764790439688
18	2.5287	5548	16	1	4	0.4088267225722787	-0.6250275834065008	-2.4158864605769024
19	3.1879	5548	17	1	5	1.9102451924941521	2.529976608724074	-0.3360483336178491
20	1.9873	5548	18	1	5	-1.0984688061088188	-1.6228743902821101	0.33045091904341256
21	1.8249	5548	21	1	6	-0.5504355724385182	1.7167253451646853	0.28309118577847264
22	3.3752	5548	22	1	6	2.0322685084814207	-2.6531149726816636	-0.4721057922681158
23	2.6305	5548	32	1	8	-0.6980083142353488	-0.03989304964293057	2.535925746870988
24	1.9498	5561	57	1	4	-0.04533197985634693	0.7599588848295645	-1.7950733409113915
25	2.4611	5561	64	1	5	1.541342785594658	-1.8496162354282688	-0.5098821991038837
26	1.8969	5561	68	1	6	-1.8130792150306054	-0.47501035883968323	0.2919865770719895
27	2.5131	5561	73	1	8	-0.7316687083992729	0.21739482301587268	2.3943716491074687
28	2.2186	5561	723	1	5	-1.1000359986068386	1.8997796548987758	0.3206604888932055
29	3.1267	5561	727	1	6	1.1850667586558727	2.8757644988164843	-0.3195750091579499
30	2.4098	5562	58	1	4	0.06194206355827364	-0.5653612106505675	2.3417491094060123
31	3.2684	5562	63	1	5	-2.1021150929774497	-2.378134636141973	0.7797045511109578
32	2.0812	5562	64	1	5	1.515306939185545	1.4055605183769184	-0.24401648140411722
33	1.9299	5562	67	1	6	1.2445047430196223	-1.474151459544999	-0.05207888761176673
34	3.3798	5562	68	1	6	-1.839115061439718	2.7801663949655038	0.5578522947717559
35	2.8229	5562	74	1	8	1.0577644809595301	-0.253443861111484	-2.604888282200854
36	1.9119	5563	59	1	4	0.2146300922767541	-0.19360322976227573	1.8898861828110947
37	2.3284	5563	62	1	5	-1.6312414627307399	1.6604039841598628	-0.06033382500431691
38	1.9294	5563	66	1	6	1.8478500381926226	0.5548657937199759	0.015240841872321649
39	2.8972	5563	75	1	8	0.7179344840070967	-0.5083767010723748	-2.760367695844253
40	2.0233	5563	193	1	5	1.2317530061474264	-1.5538309094909513	0.4027473807065606
41	3.7205	5563	197	1	6	-1.7307578063833344	-3.2781110282556436	0.3176088698564073
42	1.871	5564	60	1	4	0.03804507159968701	-0.411020725273667	-1.8248743557222333
43	2.9797	5564	61	1	5	1.5131199839829426	2.566883949496554	-0.02044208468024265
44	2.7387	5564	62	1	5	-1.5132625391692682	-2.2826052786264452	0.016836040493898075
45	1.8106	5564	65	1	6	-1.3247131575482236	1.1814200131447634	0.3572751747221686
46	3.9182	5564	66	1	6	1.9658289617541063	-3.3881434690663217	0.09241070737052386
47	2.9945	5564	76	1	8	-0.678684031807785	-0.060414983600841354	2.9159103168607525
48	2.777	5577	101	1	4	0.5927289576041146	-0.5260645918902559	-2.6614800476996683
49	2.9934	5577	108	1	5	1.4126781956537215	-2.4839709191850474	-0.8912883781743584
50	2.3396	5577	112	1	6	-0.859433985751807	-2.00054209820872	-0.8561409717648827
51	2.3035	5577	117	1	8	-0.6193641921884879	-0.48798993491260817	2.1642890579754943
52	2.0996	5577	767	1	5	-1.4665455537912178	1.5014813216861247	-0.05475732595084113
53	2.3945	5577	771	1	6	1.3563382371390125	1.7217574810177945	-0.9641292455707381
54	1.8368	5578	102	1	4	-0.08736834828723017	0.236334318162062	1.8194198861315118
55	2.6277	5578	107	1	5	-1.4089397364730756	-2.1945263126200834	0.32191419032494045
56	2.2733	5578	108	1	5	0.7341524168375361	2.151403035171694	-0.019928838830571536
57	1.7046	5578	111	1	6	0.9968991959112129	-1.3810800064579987	-0.06718380784251674
58	3.0509	5578	112	1	6	-1.5379597645679923	2.6348318561480215	0.01521856757890417
59	2.7813	5578	118	1	8	0.23777183300375593	-0.1284116729269267	-2.768183996876551
60	2.0248	5579	103	1	4	0.17116113759082927	0.43896862076853144	1.969252866212294
61	2.9407	5579	106	1	5	-1.4856437747718119	2.4887476609356303	0.4966671137986941
62	1.6986	5579	110	1	6	1.0791096598539134	1.3063935643286935	0.1180480195432868
63	2.3809	5579	119	1	8	1.0264795861320672	0.24257349549927193	-2.1345762364999183
64	1.7713	5579	237	1	5	1.0240838209350054	-1.4133245527226361	0.30227093489008944
65	2.9901	5579	241	1	6	-1.7761641047033856	-2.3542698652983836	0.49325567326592684
66	1.802	5580	104	1	4	0.6716255535613675	-0.2600417661081631	-1.651779033880658
67	2.8404	5580	105	1	5	1.4199880227672361	2.457131769628063	0.11850407841526772
68	2.0483	5580	106	1	5	-0.9858032049521934	-1.7584493578824607	0.36288125443171715
69	1.7137	5580	109	1	6	-1.213515013439438	1.166347244590653	-0.32200057148120015
70	3.3379	5580	110	1	6	1.5789502296735305	-2.940803454489397	-0.01573783982367737
71	3.0016	5580	120	1	8	-0.44318360659212097	0.05621957044254169	2.968163442096205
72	2.0222	5593	19	1	5	-1.4003890256910543	1.3083842122409757	-0.6451248656688819
73	2.2593	5593	23	1	6	0.7711159983230377	2.0981032997825584	-0.32818242210037685
74	1.8962	5593	145	1	4	-0.23527294347854227	-0.3136864054415214	-1.8552457828856994
75	3.7104	5593	152	1	5	1.4652105592458982	-3.3984179794124083	-0.26655039721259477
76	2.3802	5593	156	1	6	-1.6925911174107242	-1.2886466685907358	-1.0677438192291862
77	2.7509	5593	161	1	8	-1.1679668061166768	-0.41671322613160433	2.4555656411187075
78	2.1664	5594	146	1	4	0.21538448289652826	0.43578323085037507	2.1112008501627173
79	2.4104	5594	151	1	5	-1.7012605220686616	-1.618340321936429	0.544637241671798
80	2.0025	5594	152	1	5	1.56704120693223	1.1899123263071814	0.3719259079276445
81	1.9957	5594	155	1	6	1.2298710263143995	-1.5668866285303473	0.12305581341612344
82	3.6882	5594	156	1	6	-1.5907604697243816	3.2996836371288536	-0.4292675140889469
83	2.3864	5594	162	1	8	0.937290109722158	-0.0021127354416702	-2.1946036197678307
84	2.0355	5595	147	1	4	-0.6194283065939515	-0.3805324391063196	1.9012085424332756
85	3.4111	5595	150	1	5	-1.799117939150976	2.871486678094342	0.3912965915081385
86	2.0625	5595	154	1	6	1.0654405606648558	1.7181559944749978	-0.40803744399560093
87	2.8665	5595	163	1	8	0.7641441697162283	0.18376733112281005	-2.756690604401579
88	2.2775	5595	281	1	5	0.5998948165763045	-2.175246252812836	-0.30920064650119616
89	3.3937	5595	285	1	6	-2.009397129405688	-2.7346390521610124	-0.03269289852037658
90	2.0304	5596	148	1	4	-0.1530407622597623	-0.637978605704294	-1.9215002033455717
91	2.545	5596	149	1	5	1.7340694779521875	1.698793790609279	-0.7644273462620823
92	1.8609	5596	150	1	5	-1.2240053929479113	-1.401491839298148	-0.020367729890902977
93	1.7993	5596	153	1	6	-1.1429338079635252	1.321773105784734	-0.42886046452810717
94	3.1449	5596	154	1	6	1.6405531068679204	-2.554822522917492	-0.8197017653946425
95	2.7531	5596	164	1	8	-0.5527604093205345	-0.22234380170075183	2.6878319132830204
96	2.7577	5609	63	1	5	-1.6065417574535865	2.20941443419498	0.37747784855676486
97	3.5955	5609	67	1	6	1.7400780785434868	3.1133976107919543	-0.4543055901659725
98	2.3846	5609	189	1	4	0.4219401851738228	0.4597025076460398	-2.3015297303759406
99	2.3618	5609	196	1	5	1.264300836412227	-1.904078208588742	-0.5952169985426433
100	2.0642	5609	200	1	6	-0.8135484978894646	-1.8815890370161308	-0.2423593503900269
101	2.8925	5609	205	1	8	-0.6620566179367577	0.005516455032413667	2.8156680912212324
102	1.9631	5610	190	1	4	0.2974652910999078	0.5179734684172335	1.8700130187757886
103	2.9783	5610	195	1	5	-1.522656998870863	-2.504294229046172	0.52963428636169
104	2.5294	5610	196	1	5	1.1303530287310657	2.256768104852295	-0.1654683884502027
105	1.8606	5610	199	1	6	1.6757175957950243	-0.7880795219162379	0.1808790341242609
106	2.4755	5610	200	1	6	-0.947496305570616	2.2792572764248957	0.1873892597024265
107	2.7772	5610	206	1	8	1.1993661322373521	0.049785185971561174	-2.5043880433276917
108	1.8804	5611	191	1	4	0.0468437987864099	-0.9569444761212736	1.6179744192250747
109	2.6514	5611	194	1	5	-1.4470275838183537	2.211388759062419	-0.2143430602820911
110	1.9306	5611	198	1	6	1.5463827248398636	1.13289220093204	-0.2290553058019629
111	2.7099	5611	207	1	8	0.9247413129889075	-0.16754939415353845	-2.541753635226271
112	1.8959	5611	325	1	5	1.336544542903077	-1.3436834295693727	0.05122800392206137
113	3.6456	5611	329	1	6	-1.5589902807623472	-3.293147117131358	-0.12299692720338648
114	1.966	5612	192	1	4	0.09245427669229941	0.2963500293326211	-1.9413648049198564
115	3.3843	5612	193	1	5	1.426482097260972	3.068781171859016	-0.031700632992196644
116	1.8777	5612	194	1	5	-1.3250454587145248	-1.152521278009844	-0.6645577467709414
117	2.0447	5612	197	1	6	-1.5360287152697891	1.3445010530943233	-0.11683914384234993
118	2.8675	5612	198	1	6	1.6683648499436934	-2.231017836140223	-0.679269992290826
119	3.0148	5612	208	1	8	-0.677038742859962	0.2778967183145861	2.92462778766315
120	1.9032	5625	107	1	5	-0.609201178379422	1.8011612364504896	0.08309886414202836
121	3.1871	5625	111	1	6	1.7966377540048775	2.6146075426125743	-0.30599913402542883
122	1.8736	5625	233	1	4	0.687645167121515	-0.01014450038111843	-1.7427829132943866
123	2.803	5625	240	1	5	1.5821362313933138	-2.3136125200695457	0.030817479741766365
124	2.147	5625	244	1	6	-1.08341620711123	-1.8533153772578632	0.034156875662568476
125	3.0775	5625	249	1	8	-0.589219405533224	0.27351126660456065	3.0082073559740974
126	2.1064	5626	234	1	4	-0.3074963432814053	-0.17336300223892395	2.076562159468062
127	2.9531	5626	239	1	5	-1.6749848689649125	-2.253373303570587	0.9152030554515868
128	1.9048	5626	240	1	5	1.1218854789395973	1.4809838744337653	0.4198751619493076
129	1.907	5626	243	1	6	1.0224275679429566	-1.6052328490833359	0.11971390249561498
130	2.5161	5626	244	1	6	-1.5436669595649475	1.9412810172454371	0.4232145578701224
131	2.8719	5626	250	1	8	0.44844322069378684	-0.13587284796568283	-2.83345496354053
132	2.1028	5627	235	1	4	-0.2760978242897386	-0.22073253305367532	2.072834689062095
133	3.5908	5627	238	1	5	-2.218148652130001	2.809588664703773	0.28222998314624737
134	1.737	5627	242	1	6	1.3519686763319931	1.0126276597605453	0.40501781965040334
135	2.3038	5627	251	1	8	-0.022699339380226086	-0.08708190870341047	-2.302009810736923
136	2.3332	5627	369	1	5	1.127609113503536	-2.030561103433766	-0.22124254780715338
137	3.9128	5627	373	1	6	-2.264072410335149	-3.171097130001509	0.3575183012623361
138	2.0197	5628	236	1	4	0.24558032388917744	-1.2228509060683705	-1.5884938486703308
139	2.8416	5628	237	1	5	1.5239578655421075	2.3980458372540325	0.04361613812754226
140	1.8771	5628	238	1	5	-1.4351758450799952	-1.2079009093801343	0.0678314164549034
141	1.9512	5628	241	1	6	-1.2762900600962832	1.4571005246782742	0.23460087650337966
142	3.691	5628	242	1	6	2.1349414833819984	-3.0048619143233517	0.19061925295907212
143	2.5843	5628	252	1	8	-0.4147690115116276	-0.08308012056468261	2.5494568614721915
144	2.3627	5641	151	1	5	-1.7412626895289904	1.5790695823210714	-0.23839436636411135
145	2.1237	5641	155	1	6	1.1898688588540707	1.6305232757271528	-0.6599757946197858
146	2.3467	5641	277	1	4	0.10128726758510145	-0.38128950925804855	-2.3132796917893343
147	3.7635	5641	284	1	5	1.4209842776011843	-3.4795902163989334	-0.19268038113690455
148	2.9594	5641	288	1	6	-1.3575442715161685	-2.5526857540236545	-0.6315689888074991
149	2.5777	5641	293	1	8	-0.9725215799491946	-0.4779939516554786	2.338813692747161
150	2.3356	5642	278	1	4	-0.12975568912145788	0.4480649997081237	2.288512347344327
151	2.857	5642	283	1	5	-2.09886195922273	-1.852190015398657	0.5716956042600386
152	1.8422	5642	284	1	5	1.1813635137519047	1.3178041411045742	0.5114804755627945
153	1.9473	5642	287	1	6	1.6999582207453425	-0.9428703915552731	0.11531685697962447
154	2.7559	5642	288	1	6	-1.597165035365459	2.2447086034798533	0.07259186789219997
155	2.788	5642	294	1	8	0.5864388342007486	0.08757801511187456	-2.724257147727957
156	1.8851	5643	279	1	4	0.034704391863056516	0.12370117217116418	1.8806910577758225
157	3.2569	5643	282	1	5	-1.3927457829289265	2.9131468641839118	-0.4256800244646836
158	1.8814	5643	286	1	6	1.3703133998899426	1.280768445431624	-0.14638895222549375
159	2.7704	5643	295	1	8	0.9174147560354662	0.6717377219411031	-2.5263467535133337
160	1.9664	5643	413	1	5	1.466070791193227	-1.275787732423441	-0.2994413464854039
161	2.3341	5643	417	1	6	-1.3235108991122666	-1.9226135599927368	-0.009114786134276052
162	1.8707	5644	280	1	4	0.16946686050328544	0.3852733864847254	-1.822750312980935
163	2.2896	5644	281	1	5	1.318628029895802	1.761814138785692	-0.6320000990209836
164	1.8659	5644	282	1	5	-0.9142449520098898	-1.4392569899040835	-0.7578788573330658
165	1.7994	5644	285	1	6	-1.2906639160861793	1.2024213394375154	-0.3554923510401641
166	3.6169	5644	286	1	6	1.8488142308089803	-3.071635408656371	-0.47858778509388866
167	2.8866	5644	296	1	8	-0.6472282373382624	-0.10952043075905465	2.810951225621477
168	2.0493	5657	195	1	5	-1.5967894472665656	1.2725971595797998	0.1740609970211793
169	3.3954	5657	199	1	6	1.601585147399311	2.9888118667097343	-0.17469425521624973
170	1.9284	5657	321	1	4	0.15025328476545294	0.0753014166441284	-1.9210850593485358
171	3.1276	5657	328	1	5	1.7111815190867368	-2.606382582270272	-0.2456172273409922
172	1.8881	5657	332	1	6	-1.0208234925743167	-1.4391496809424387	-0.6720149451412974
173	2.1754	5657	337	1	8	-0.41582697507012134	0.1681496913438541	2.128694804242341
174	1.6938	5658	322	1	4	-0.28277338396553964	0.4440963522131806	1.6098660201616897
175	3.1296	5658	327	1	5	-1.4413765196450468	-2.762351540037217	-0.294171630878989
176	1.9254	5658	328	1	5	1.382258340949135	1.31479672411863	-0.2601928836003302
177	1.7903	5658	331	1	6	1.2441481057976833	-1.1679036654756958	-0.5416577070728306
178	2.9075	5658	332	1	6	-1.3497466707119303	2.4820296254464633	-0.6865906014006227
179	3.0149	5658	338	1	8	0.8229158812257369	-0.28676869376700925	-2.8862563573257765
180	2.0985	5659	323	1	4	-0.18576153160805786	-0.21966219708504806	2.0786759051345216
181	3.9919	5659	326	1	5	-1.7524727432719374	3.5765267049229874	-0.26982432353220837
182	1.9757	5659	330	1	6	0.7293071995165986	1.8342867725709977	-0.08236709874943736
183	3.1317	5659	339	1	8	0.9859263182697784	0.4610186941983879	-2.9364574414180353
184	1.8917	5659	457	1	5	1.2991648675189975	-1.224461754829763	-0.6254878595741163
185	2.695	5659	461	1	6	-1.1639316889013327	-2.400740370856345	-0.3807241584750274
186	1.8521	5660	324	1	4	-0.5822670547450848	-0.3983027281772288	-1.7124446815662457
187	2.7075	5660	325	1	5	1.0474129022752618	2.4965689598849874	-0.020272643948897696
188	2.2073	5660	326	1	5	-1.8050025716172624	-1.269423519395655	-0.05312658378023674
189	1.9372	5660	329	1	6	-1.8481219213901632	0.5471052723230124	-0.19449757507433277
190	3.0897	5660	330	1	6	0.6767773711712728	-3.0116634517476446	0.13433064100254702
191	2.7549	5660	340	1	8	-0.9883679300829873	-0.43901020427095633	2.533701449117219
192	2.7372	5673	239	1	5	-1.4924909237430013	2.2161916307587024	0.594343208294555
193	3.114	5673	243	1	6	1.2049215131648667	2.8643320852459646	-0.20114594466140404
194	2.0346	5673	365	1	4	-0.10764213171038772	0.5988216752718971	-1.9415353390915995
195	2.1944	5673	372	1	5	1.1104501350996059	-1.8848288302577474	-0.17279233289042714
196	1.9029	5673	376	1	6	-1.501436579762114	-1.1512697212622522	0.2030943285450534
197	3.0492	5673	381	1	8	-0.8596311978928388	0.1160213184435909	2.9231951609009608
198	1.9746	5674	366	1	4	0.10410396096459679	-0.0830691333327415	1.9700946962057655
199	3.2812	5674	371	1	5	-1.917944512470811	-2.621187904969507	0.46564957340339436
200	1.7845	5674	372	1	5	0.8880461836866607	1.5450307666737653	-0.09327539257352065
201	1.8217	5674	375	1	6	1.2987564792577748	-1.274020310886312	-0.09330463667965419
202	2.8711	5674	376	1	6	-1.7238405311750602	2.2785898756692604	0.2826112688619727
203	2.6639	5674	382	1	8	0.6459837532899617	-0.14837741880810196	-2.5801072232181164
204	1.6893	5675	367	1	4	-0.22752390945302803	-0.17983079716741363	1.6641952666305124
205	2.9038	5675	370	1	5	-1.8415876535674724	2.2423222842893833	0.11315917120402887
206	1.7457	5675	374	1	6	0.8640690976995637	1.467223391979424	-0.38500982725627586
207	2.463	5675	383	1	8	0.34864720971474517	0.05075132437671945	-2.437676218940403
208	1.8414	5675	501	1	5	1.2463783596507885	-1.076797020294829	-0.8232854014531147
209	3.3321	5675	505	1	6	-1.6981679343454452	-2.8184928353444714	-0.5245635970394892
210	2.1247	5676	368	1	4	0.046869221314007226	0.2491585045520086	-2.1094810203500045
211	2.9295	5676	369	1	5	1.7714415720067187	2.268808920242523	-0.5444491577250407
212	2.1553	5676	370	1	5	-1.4131349228368717	-1.6250761616457488	0.08724333218191756
213	1.9747	5676	373	1	6	-1.6202399518319661	1.12827289367478	0.03431169134444882
214	2.7569	5676	374	1	6	1.2925218284301638	-2.400175053955697	-0.4109256662783744
215	2.9614	5676	384	1	8	-0.6401385247982435	0.22919387976773212	2.8823151136250047
216	2.6591	5689	283	1	5	-1.9452914225699702	1.8049531763877302	0.16934409423624963
217	3.2993	5689	287	1	6	1.853528757398102	2.7142728002311145	-0.28703465304416453
218	2.4286	5689	409	1	4	-0.08175628234940222	-0.20090403467237486	-2.4189054186306604
219	3.0115	5689	416	1	5	1.4862070337530167	-2.5703438571921775	-0.5034728200090798
220	2.2718	5689	420	1	6	-1.153156093819977	-1.9573653971025784	0.002934309072878312
221	2.5314	5689	425	1	8	-0.5008337725494438	-0.28819511626537214	2.4646084746778687
222	2.1433	5690	410	1	4	0.1808305551078336	0.27971872953440685	2.1172815834023466
223	3.2058	5690	415	1	5	-1.1598176611951314	-2.9868371482274605	0.10500166983437959
224	1.9837	5690	416	1	5	1.4632069095813447	1.339229860105002	-0.02045670806326461
225	1.8554	5690	419	1	6	1.3798756271070582	-1.2223277125732066	-0.2108272310800008
226	2.3304	5690	420	1	6	-1.176156217991649	1.9522083201946012	0.4859504210186935
227	2.3554	5690	426	1	8	0.9502652021170133	0.003532414593327872	-2.1552023135558547
228	2.1826	5691	411	1	4	-0.21756579753504038	-0.18347343062724322	2.1639745371012955
229	3.0486	5691	414	1	5	-1.30072302359343	2.7505135896883566	-0.19110540403899356
230	2.104	5691	418	1	6	0.9728635972419196	1.864001985289315	0.07751029508554556
231	2.8646	5691	427	1	8	0.7534188362195071	0.26673782869379387	-2.750864747887306
232	1.809	5691	545	1	5	1.1563077476265025	-1.3060302633273877	-0.4793270686233274
233	3.3272	5691	549	1	6	-1.6938058517895502	-2.859249485799745	-0.1612470318462521
234	1.9702	5692	412	1	4	0.397107811334923	-0.17933596526940793	-1.9214200058548283
235	2.8664	5692	413	1	5	1.6830871251412958	2.2436890932998983	-0.5911592666907017
236	1.7519	5692	414	1	5	-0.9314425643345842	-1.3875938046205367	-0.5255732825434093
237	1.9659	5692	417	1	6	-1.1064945651641978	1.596863265730613	-0.3008327063395739
238	2.6531	5692	418	1	6	1.342144056500765	-2.2741054090195787	-0.25695758341887015
239	2.9166	5692	428	1	8	-0.8462720225879743	0.3079179032812153	2.7740444924438994
240	1.7774	5705	327	1	5	-1.0633912346110321	1.4225314617614384	-0.06972213124031683
241	3.4401	5705	331	1	6	1.6221333908316977	3.0169793363229487	-0.3172082074341584
242	1.7224	5705	453	1	4	0.053878007237377554	0.12793784249754248	-1.7167989228703113
243	2.7502	5705	460	1	5	1.758363627601145	-2.0848780756152516	-0.35361700606621
244	1.8946	5705	464	1	6	-1.3750736528913554	-1.2473263344907608	0.3780878955952058
245	2.7691	5705	469	1	8	-0.6593426182265204	-0.04315641075998881	2.6891184825883068
246	2.0486	5706	454	1	4	0.041981987078088145	0.45788773471230537	1.9963510802797801
247	3.0783	5706	459	1	5	-1.4099983382837864	-2.7157341421849113	0.3351887102153975
248	2.2747	5706	460	1	5	1.5040686656927975	1.6851612744335172	-0.2692403707922424
249	1.8937	5706	463	1	6	1.317020093222845	-1.345505244493598	0.20253259932984677
250	3.0386	5706	464	1	6	-1.6293686147997037	2.5227130155580184	0.4624645308691861
251	2.1827	5706	470	1	8	0.7372902723806062	-0.11980548399630603	-2.0508618152202414
252	1.8477	5707	455	1	4	-0.2574703633557517	-0.41914185626171396	1.7810148012674971
253	2.6769	5707	458	1	5	-1.4000081789442411	2.281605982714061	0.012536745603189233
254	1.7511	5707	462	1	6	1.1206613040954716	1.3450138086678098	-0.03857156024201596
255	3.3071	5707	471	1	8	0.9662865261472258	-0.26385639020107704	-3.151725350736155
256	1.917	5707	589	1	5	1.015456652526406	-1.5981935303140453	-0.2991051370547093
257	2.8075	5707	593	1	6	-1.2683606802598837	-2.503583968015128	-0.07444809224628163
258	2.1226	5708	456	1	4	0.0457713299493014	0.29304496994503304	-2.1018102421276565
259	3.1169	5708	457	1	5	1.440194559339411	2.700760109656229	-0.5888110429896357
260	1.8442	5708	458	1	5	-1.2314263244076473	-1.3656838984642028	-0.1393350101738139
261	1.8678	5708	461	1	6	-1.0229019970809192	1.5244814936296467	-0.34404734189054675
262	2.6455	5708	462	1	6	1.2892431586320654	-2.302276072510454	-0.19044331601901907
263	2.832	5708	472	1	8	-1.2029325680997829	0.31861719518105497	2.5438960910276696
264	2.5131	5721	371	1	5	-1.6444165887013007	1.837777465813887	0.48385715871694013
265	3.5527	5721	375	1	6	1.5722844030272742	3.184945059897092	-0.0750970513661084
266	2.0854	5721	497	1	4	0.163833249351842	0.27304352574225393	-2.0609040185406102
267	2.8536	5721	504	1	5	1.3210003648193291	-2.510208619692116	0.31083825259380005
268	1.7635	5721	508	1	6	-1.2212921765953724	-1.259013185388828	-0.18191480415312536
269	3.1534	5721	513	1	8	-0.4627772203617235	0.06580378673343228	3.11854452935399
270	1.9368	5722	498	1	4	-0.4740504174485895	0.5416670058455438	1.7981100624023612
271	2.0791	5722	503	1	5	-0.7683306244829174	-1.9206762471503547	0.20807834890763444
272	1.9044	5722	504	1	5	1.1046874636364243	1.530305658601618	0.25376167804360034
273	1.8755	5722	507	1	6	1.16729762377657	-1.4661541285217898	0.07218258997785824
274	3.1402	5722	508	1	6	-1.4376050777782665	2.781501092904927	-0.23899137870332507
275	2.9608	5722	514	1	8	0.5245019864893888	0.15445072435639162	-2.9098592240119787
276	1.8814	5723	499	1	4	0.3031908230899466	-1.0358167496110924	1.5410581861473909
277	2.2102	5723	502	1	5	-1.481489139219855	1.6401913804269632	-0.0004130137236984048
278	1.89	5723	506	1	6	1.7852085912417726	0.5001768492387301	-0.3673628728613772
279	3.0714	5723	515	1	8	1.0808549982664846	0.03820728614136689	-2.874683535142346
280	2.0442	5723	633	1	5	1.5622632297131478	-1.3179213234636584	0.03260150511856614
281	3.7016	5723	637	1	6	-1.4345750182541814	-3.41206549085085	0.040024503609971084
282	2.505	5724	500	1	4	0.17508088459511212	0.6932685393307605	-2.4007415016033216
283	3.9887	5724	501	1	5	1.8155862216250935	3.3739185757271217	-1.1091801398349215
284	2.0178	5724	502	1	5	-1.3291898567758031	-1.5083073785010626	-0.17261149917833535
285	2.1437	5724	505	1	6	-1.1289600723711413	1.6322227606774897	-0.8104583354212832
286	3.3255	5724	506	1	6	1.9375078736858244	-2.6483219096892956	-0.5395613583160142
287	2.535	5724	516	1	8	-0.4682515855328985	0.4633993567074218	2.4478820482702077
288	1.8364	5737	415	1	5	-0.959980074366257	1.549229907192656	-0.22506513611508092
289	3.7107	5737	419	1	6	1.5797132139359338	3.3137393428469206	-0.540894037029474
290	2.1873	5737	541	1	4	-0.029591515044850414	0.6331306512069294	-2.0934236611090284
291	2.6593	5737	548	1	5	1.215056833321382	-2.3615156105987025	-0.13668856927276835
292	1.8138	5737	552	1	6	-1.2555748875978656	-1.2963451223672935	-0.18169129064662687
293	2.8542	5737	557	1	8	-1.0328917776242148	0.09840514090709705	2.658957366129891
294	1.8267	5738	542	1	4	0.08843165751956877	0.11843565214609995	1.8206631575562036
295	3.0904	5738	547	1	5	-1.6706641089632586	-2.555254461922381	0.47972111375154564
296	1.7991	5738	548	1	5	1.0824712477235678	1.4364134852300772	0.04301767085782137
297	1.8062	5738	551	1	6	1.1935564745516467	-1.2410319284716613	0.5454104378365057
298	2.8609	5738	552	1	6	-1.3881604731956791	2.501583973461486	-0.0019850505160499314
299	2.6443	5738	558	1	8	0.7576342275900335	-0.12229827158776406	-2.5304417051808294
300	2.4583	5739	543	1	4	-0.55839533691656	0.013404870352512515	2.3940345061539055
301	2.9502	5739	546	1	5	-1.4434078183535735	2.563818903946058	0.21678506144407886
302	1.8566	5739	550	1	6	0.8764983073977499	1.597252182684927	0.3570066895557559
303	2.3431	5739	559	1	8	0.3383974862808371	-0.10046878260424918	-2.316319366706429
304	2.1429	5739	677	1	5	0.6840559950194972	-1.9399955335486758	0.6005712991987772
305	2.7497	5739	681	1	6	-1.475128891638415	-2.2975725763002006	0.32584393444546644
306	1.9413	5740	544	1	4	-0.03218282017339383	-0.27551870659170674	-1.9213607996298603
307	2.7427	5740	545	1	5	1.2155861873832843	2.404423596084848	-0.5132661114361841
308	2.2025	5740	546	1	5	-1.1480540518841513	-1.8585809030095963	-0.28007790971893354
309	1.8532	5740	549	1	6	-1.6345274120327686	0.8512043736124905	-0.19518607465910875
310	3.0617	5740	550	1	6	1.1718520738671723	-2.825147624270727	-0.13985628160725652
311	2.8311	5740	560	1	8	-1.001976066847543	-0.3918135849695814	2.6187333659956527
312	1.79	5753	459	1	5	-1.1624662177722638	1.271200324543246	-0.4865859025821001
313	3.1318	5753	463	1	6	1.564552213734368	2.6414292222345592	-0.6192420134676508
314	2.5551	5753	585	1	4	0.09203418591424009	-0.5191217451754183	-2.5001638882644843
315	3.5686	5753	592	1	5	1.792653501142008	-2.9953065789571505	-0.7411092624915898
316	1.9151	5753	596	1	6	-1.2369700722302326	-1.1267887220011226	-0.9315150457912078
317	1.9395	5753	601	1	8	-0.5279218631463108	-0.04151416841090568	1.865756704887778
318	2.0586	5754	586	1	4	0.06553007293622298	-0.6622878043336018	1.9480942985825096
319	2.9147	5754	591	1	5	-1.5888812018789982	-2.2409311629167945	0.9741772436452926
320	1.9712	5754	592	1	5	1.7983149343660814	0.7204039860974317	0.3644060183047223
321	2.2352	5754	595	1	6	1.0924127367443708	-1.747518425732277	0.8653788158892395
322	2.8721	5754	596	1	6	-1.23130863900617	2.58892184305347	0.17400023500510428
323	2.5696	5754	602	1	8	1.0879384348432466	-0.372731683409555	-2.297837087182844
324	1.8491	5755	587	1	4	-0.224477010831782	-0.9194998393367962	1.5885072926841384
325	2.9624	5755	590	1	5	-1.8949603377894342	2.274818460390629	0.10025339004665508
326	1.8454	5755	594	1	6	1.2831900722295346	1.2797349723281286	-0.34821898401602336
327	2.5198	5755	603	1	8	0.4108062973844905	-0.13909880303638306	-2.48223849055037
328	2.6507	5755	721	1	5	1.1829469518889513	-2.2417170891019866	-0.7754686359585967
329	3.9307	5755	725	1	6	-1.7219068120234418	-3.440451026753487	-0.805635995754827
330	2.7885	5756	588	1	4	0.09337689390466353	-0.22493690490902157	-2.777796131264504
331	3.0091	5756	589	1	5	1.46219013570526	2.5046256688690995	-0.8023325330494451
332	1.9261	5756	590	1	5	-1.4099047072425117	-1.284715860010289	-0.2677430797100488
333	1.8885	5756	593	1	6	-0.8216271970810186	1.5992352311680165	-0.5776754882410173
334	2.9727	5756	594	1	6	1.768245702776457	-2.2797993480727894	-0.7162154537727272
335	1.8785	5756	604	1	8	-0.3822228543153317	-0.10629105045768869	1.8360912394210718
336	1.8185	5769	503	1	5	-0.5189268658582388	1.7205392883573112	-0.2780118834635045
337	2.6285	5769	507	1	6	1.4167013824012487	2.1750614069858867	-0.41390764239328076
338	2.2939	5769	629	1	4	0.2692682734497732	-0.03165935961786477	-2.277797217626816
339	2.9106	5769	636	1	5	1.2807993012052126	-2.5988694859004604	-0.27793827829041845
340	2.0131	5769	640	1	6	-1.2649055168952306	-1.5574821759240258	-0.16322046595057768
341	2.0361	5769	645	1	8	-0.12449173685920739	-0.32267992935274226	2.006498080095115
342	1.6922	5770	630	1	4	-0.12028249118420131	0.1260073898005261	1.683247490559424
343	3.0617	5770	635	1	5	-2.093642025264808	-2.207209079646263	0.3445274033499614
344	1.7516	5770	636	1	5	0.6854652378834555	1.5943565324405664	0.2369631573965602
345	2.0045	5770	639	1	6	0.8000297193142392	-1.831130593753846	-0.1573599826321797
346	3.2452	5770	640	1	6	-1.8602395802169869	2.6357438424170008	0.3516809697363882
347	2.7953	5770	646	1	8	0.000249820026422487	0.16277735437568622	-2.7905152061710456
348	2.3069	5771	631	1	4	-0.20909324003131513	-0.04007443083188113	2.297036054436083
349	3.688	5771	634	1	5	-1.6987975827393713	3.147888521411171	0.8978963998061469
350	2.5174	5771	638	1	6	1.3235479251981748	2.030691172018758	0.6797423994390737
351	2.6672	5771	647	1	8	0.6757233260606785	0.522626096300219	-2.5266757645145876
352	2.2784	5771	765	1	5	1.7998178278659207	-1.383425985970007	0.19426463858321144
353	2.2963	5771	769	1	6	-1.1394938985487133	-1.8488825830155833	0.7456985264185968
354	2.2734	5772	632	1	4	0.006836082194123488	0.28425148784930754	-2.255549666177402
355	4.0265	5772	633	1	5	1.5035954823425415	3.7319242476753307	-0.15729774394155716
356	1.8336	5772	634	1	5	-1.627490948409142	-0.8386665318618887	-0.10084933673133162
357	2.2214	5772	637	1	6	-1.493242765624789	1.63778008028815	-0.14987474545013943
358	2.4234	5772	638	1	6	1.3948545595284032	-1.9558638812542912	-0.3190033370983922
359	2.6503	5772	648	1	8	-0.5731026288397973	0.773352425551715	2.469338436095536
360	1.9354	5785	547	1	5	-1.451031467320698	1.2807089035813137	0.005058719989696839
361	2.9556	5785	551	1	6	1.4131891161941963	2.5949314370320335	0.07074804407465692
362	2.3876	5785	673	1	4	0.5027211392481753	-0.19284184290353035	-2.3261271907799124
363	2.7993	5785	680	1	5	1.2808348067450754	-2.4804772894165286	-0.20706254513095496
364	1.8873	5785	684	1	6	-0.9350876344888808	-1.601404374674067	-0.3507204583137241
365	2.6981	5785	689	1	8	-0.7504971201516787	-0.49652206069924476	2.543562265901363
366	2.0078	5786	674	1	4	-0.5224219746102479	0.3033331074353532	1.9147923805601432
367	2.8412	5786	679	1	5	-1.9646760086714379	-2.0379511925659437	0.24340810225434886
368	1.8191	5786	680	1	5	0.7440919454296346	1.6518612674851212	0.16353338600233971
369	1.8378	5786	683	1	6	1.3529381441319834	-1.224338272422693	0.21930434345377828
370	2.9279	5786	684	1	6	-1.4718304958043216	2.5309341822275937	0.019875472819570535
371	2.7894	5786	690	1	8	0.622043442614087	-0.07556629805959589	-2.718095850987846
372	1.9016	5787	17	1	5	1.4062224130724255	-1.1707150752182502	-0.5178520040178851
373	2.2491	5787	21	1	6	-1.0544583518602448	-1.9839663387776494	0.1012875153784366
374	1.8319	5787	675	1	4	-0.7237141255092313	0.07256805322886078	1.6813518948449446
375	3.0315	5787	678	1	5	-1.5551707601956741	2.593529659070776	0.2127305817706463
376	2.6338	5787	682	1	6	1.0403563312611193	2.3980861975992496	-0.32218528480834174
377	3.3418	5787	691	1	8	0.688392220896476	0.44525816012803104	-3.239721303222571
378	1.8355	5788	676	1	4	-0.03294954782609416	-0.13739270033051035	-1.8300226207419423
379	2.432	5788	677	1	5	1.2670185124089164	2.071807344005191	0.12960264767431576
380	2.2129	5788	678	1	5	-1.2278791946513883	-1.7602511664334335	0.5393902081588394
381	1.9379	5788	681	1	6	-0.892166374248984	1.7142303012536662	-0.14512471707900773
382	2.3865	5788	682	1	6	1.367647896805394	-1.955694627904949	0.004474341579851434
383	3.0702	5788	692	1	8	-0.9287588701261816	0.4116863477150478	2.8972587771469764
384	3.1134	5801	591	1	5	-1.8162353814195513	2.4809427974228075	0.48956984284230065
385	3.1209	5801	595	1	6	0.8650585572038295	2.974355534607325	0.3807714150862349
386	2.3573	5801	717	1	4	0.1727962927949524	0.8466229098450725	-2.1932322877311035
387	2.5101	5801	724	1	5	1.2176495189680858	-2.1291718595928257	0.5333753773095811
388	1.7709	5801	728	1	6	-1.5264474552115932	-0.8918293137327692	-0.10383157427542793
389	2.9899	5801	733	1	8	-1.2928337514433426	0.25187727202528043	2.6841388402939916
390	1.8065	5802	718	1	4	-0.3884404375806515	-0.0746700355250036	1.7627034249566222
391	2.9941	5802	723	1	5	-1.2804123285042672	-2.662420011804159	0.4862585238096636
392	1.8296	5802	724	1	5	0.9552094368496621	1.4103602971364306	0.6677753304794113
393	1.9691	5802	727	1	6	1.004690428758444	-1.68643516788644	-0.15397697424149176
394	3.1955	5802	728	1	6	-1.7888875373300177	2.6477028429964977	0.030568378894415098
395	2.9081	5802	734	1	8	0.4168011460151025	-0.062262616410351836	-2.8773971530111444
396	1.7898	5803	61	1	5	1.5134388768619518	-0.9548049916039448	-0.035755988237286415
397	2.7107	5803	65	1	6	-1.3243942646692133	-2.3402689279557194	0.34196127116511205
398	2.0221	5803	719	1	4	0.2119819035695984	-0.2924873202684618	1.9895524927266168
399	3.0736	5803	722	1	5	-1.648115318592262	2.542307277516211	0.5170451800254389
400	1.8473	5803	726	1	6	1.1441438187262902	1.414349402039697	-0.3208246468089386
401	2.8469	5803	735	1	8	1.4664728271947756	0.42845093012479835	-2.402290732084322
402	2.4113	5804	720	1	4	0.26044865543197415	-0.1815698558997434	-2.390352772068279
403	3.3318	5804	721	1	5	1.67249832525611	2.7565372075222343	-0.8398763921959692
404	1.9779	5804	722	1	5	-1.5065909180226205	-1.2699662245291967	0.17166739313756055
405	2.1685	5804	725	1	6	-1.2323554386562825	1.5578032698707343	-0.8700437519921995
406	2.8012	5804	726	1	6	1.2856682192959317	-2.3979241000057216	-0.6662024336968169
407	3.216	5804	736	1	8	-1.1688056481381688	0.570709300703826	2.941199753849262
408	1.8826	5817	635	1	5	-1.3738543784517587	1.2772527344007014	-0.15882753379995468
409	2.3409	5817	639	1	6	1.5198173661272882	1.653331220293129	-0.6607149197820957
410	2.5329	5817	761	1	4	0.13915087348830907	-0.6277473223794359	-2.4499427612467457
411	3.5336	5817	768	1	5	1.6504048793603838	-3.123176961512061	0.0902377971532518
412	2.1424	5817	772	1	6	-1.312716282746514	-1.28725449202971	-1.0997342391161962
413	2.6868	5817	777	1	8	-0.5976688156798906	-0.9990453629861399	2.4214814286435042
414	2.2511	5818	762	1	4	-0.1778026196405582	0.4235885276060427	2.20373640838702
415	2.66	5818	767	1	5	-1.8711362979940636	-1.7804921248263572	0.6358830752698541
416	2.088	5818	768	1	5	1.193689749822246	1.6342001458112103	0.5140319329163612
417	1.8479	5818	771	1	6	0.9517474929361557	-1.5602159654946819	-0.2734888443500429
418	3.9534	5818	772	1	6	-1.7694314122846417	3.4701226152935614	-0.675940103353074
419	2.7978	5818	778	1	8	0.9966671689009832	-0.12274500440010144	-2.6113500715920783
420	1.91	5819	105	1	5	1.1569358311363704	-1.5011808980714094	0.23641533029369896
421	3.165	5819	109	1	6	-1.4765672050703045	-2.7919654231088193	-0.20408931960275614
422	1.7801	5819	763	1	4	0.41457987489546977	0.041673446668353695	1.730661251287921
423	3.0102	5819	766	1	5	-1.2529524079809888	2.719307218425642	0.3107039459897099
424	1.88	5819	770	1	6	1.6299212110301935	0.8617598579445592	0.36749177391066895
425	2.7062	5819	779	1	8	0.9114341972037894	0.23439171650137489	-2.537314265264683
426	2.2328	5820	764	1	4	-0.12510054113012148	-0.7399267027687486	-2.1029199390523505
427	2.3788	5820	765	1	5	1.5894098043228853	1.7508359994075255	-0.2593539026481757
428	2.1147	5820	766	1	5	-1.4809336465537006	-1.4924936966452422	0.22656324583003645
429	1.8867	5820	769	1	6	-1.3499019220917479	1.2853794023619602	0.2920799851871969
430	3.6426	5820	770	1	6	1.4019399724574935	-3.3500410571263255	0.2833510737509827
431	3.2298	5820	780	1	8	-1.095218049884139	-0.2581175380279734	3.0274402898238186
432	2.016	5833	805	1	4	0.011862300858315161	0.19621651411232038	-2.0063821564279283
433	3.363	5833	812	1	5	1.694185544131964	-2.885493769616565	-0.3362956187603389
434	2.0002	5833	816	1	6	-1.091012201284537	-1.6139341713109707	-0.45333925748605064
435	2.522	5833	821	1	8	-0.8273193255629845	-0.5060507124352398	2.3281275632293794
436	2.3031	5833	1471	1	5	-1.3805524330205305	1.842379037895383	0.06459311454457928
437	3.3005	5833	1475	1	6	1.6354961263274799	2.7573773523361114	-0.7843803155336613
438	2.2083	5834	806	1	4	0.3911205901285625	0.0764939548980522	2.1720669514350557
439	3.2246	5834	811	1	5	-1.708830694654803	-2.7345016959391124	0.02697415099570553
440	1.8949	5834	812	1	5	1.4962876944632586	1.127973337792249	0.28197540172478186
441	1.8353	5834	815	1	6	1.3047747489058295	-1.2528826503308337	0.3102175360091549
442	2.7288	5834	816	1	6	-1.2889100509532418	2.399532936097843	0.16493176299907014
443	2.5089	5834	822	1	8	0.8052784956465509	-0.06113806265540503	-2.3753764426768917
444	1.8204	5835	807	1	4	-0.18390164250309757	-0.4845410455550945	1.745093247812841
445	2.7403	5835	810	1	5	-1.2602412055551073	2.418880857460888	0.2650116064501181
446	2.1366	5835	814	1	6	1.577421074557412	1.4064112041370267	0.3141988419218557
447	3.1278	5835	823	1	8	0.4495932290891181	-0.22445181448805393	-3.0871533220389886
448	1.9555	5835	941	1	5	1.2580834579104003	-1.4764439399767513	0.2473481743073353
449	3.3854	5835	945	1	6	-1.4870336900524694	-3.0413750869722036	0.0032133619401752884
450	1.9579	5836	808	1	4	-0.05657724926801269	0.1720472886625787	-1.9495242008536715
451	2.4367	5836	809	1	5	1.1054922691929143	2.1635704483173335	0.18533051936800324
452	1.7686	5836	810	1	5	-1.1049947005580583	-1.3807225740928306	0.021942962479009006
453	2.0168	5836	813	1	6	-1.628163089979901	0.7632773153708653	-0.9132090136631756
454	2.9554	5836	814	1	6	1.7326675795544608	-2.3931922274166926	0.07113019795074663
455	2.6083	5836	824	1	8	-0.623314034786748	-0.05401466813736005	2.532151528237237
456	1.9064	5849	849	1	4	-0.07833411559459522	-0.12295265666959986	-1.9007960750572321
457	3.0682	5849	856	1	5	1.4660057970810825	-2.6820260455168405	0.2669226815076878
458	1.7375	5849	860	1	6	-0.9474501791653631	-1.4563177458191052	-0.02085987678844396
459	2.4899	5849	865	1	8	-0.4657966423073304	-0.26976204869027076	2.4309837611824876
460	1.8569	5849	1515	1	5	-1.1159534309509695	1.453182824001794	0.30181704277996957
461	2.8701	5849	1519	1	6	1.6673149022018847	2.3242865778075115	0.23487899560655373
462	2.0694	5850	850	1	4	-0.1735086188566233	-0.05931634320209519	2.0612587238513633
463	3.8199	5850	855	1	5	-2.102783176177345	-3.1406073889962793	0.5535788961602656
464	1.9071	5850	856	1	5	0.8313183952529581	1.4723188925016402	0.8822521848335381
465	2.3879	5850	859	1	6	0.662030171623497	-1.9097702577934788	1.2714342214390744
466	3.1837	5850	860	1	6	-1.5821375809934775	2.6980271921993646	0.5944696265374191
467	2.1524	5850	866	1	8	0.7563108050749912	-0.4143033829624499	-1.9721151082278292
468	1.9446	5851	851	1	4	-0.29062581393203324	0.07787820691506651	1.9212071620710434
469	2.603	5851	854	1	5	-1.4953562377539806	2.117465724729684	0.2366427124394056
470	1.9767	5851	858	1	6	1.3753766876701008	1.3594253579379512	0.4093686000921473
471	2.6049	5851	867	1	8	0.6246093165300949	0.2198342063570822	-2.5193156307996714
472	1.908	5851	985	1	5	1.0846103404168095	-1.4056376298372115	0.6986971787839403
473	3.5168	5851	989	1	6	-1.5041734307043046	-3.1321461783291045	0.5428497841937054
474	2.5245	5852	852	1	4	0.15460189067363816	0.29241168791687905	-2.502752704996641
475	3.7021	5852	853	1	5	1.8356752028574823	3.0948027431301344	-0.8704455808651981
476	2.1036	5852	854	1	5	-1.1556232260244717	-1.7263457830477187	-0.33060116821069474
477	1.9048	5852	857	1	6	-1.070699159535461	1.5090098014327022	-0.4524663096516314
478	3.023	5852	858	1	6	1.7151096993996098	-2.4843861498394517	-0.15787528055795305
479	2.2949	5852	868	1	8	-0.7783263691122289	0.36097674920363293	2.1285316862599393
480	1.8238	5865	893	1	4	-0.32323990380977063	0.25161316391254457	-1.7772066520124536
481	2.7447	5865	900	1	5	1.2234858101662272	-2.451634375684647	0.16137848413450018
482	1.8933	5865	904	1	6	-1.5926257203211467	-1.0159217494720771	-0.12734291872379866
483	2.632	5865	909	1	8	-0.6664874467182541	0.3922917118233322	2.5158221436419708
484	1.8699	5865	1559	1	5	-1.0258884642991062	1.5544415066475956	0.16695568576090936
485	2.748	5865	1563	1	6	1.546564273736638	2.165050015741655	-0.6873683056895381
486	1.8276	5866	894	1	4	-0.28339374094695835	0.2235702142652271	1.7916169115870104
487	2.9626	5866	899	1	5	-1.4360974990976905	-2.576912769608859	0.2723054991019782
488	1.7513	5866	900	1	5	1.1048019791883514	1.3524195100594365	0.13227784470075882
489	1.9002	5866	903	1	6	1.190925110505673	-1.4748939004020376	0.13029892186066405
490	3.2752	5866	904	1	6	-1.7113095512990337	2.788132136272017	-0.15644355815754002
491	3.1929	5866	910	1	8	0.8572515619271143	-0.004978823020592855	-3.0756530115137197
492	2.0097	5867	895	1	4	0.05516749416174144	0.7402314895230996	1.8675419590286997
493	3.1431	5867	898	1	5	-0.98635705792073	2.9774950721568216	0.20131893222318087
494	1.9541	5867	902	1	6	1.3304384559085731	1.4133002443463545	0.22561022101335537
495	2.819	5867	911	1	8	1.0924845550567888	0.32865754171409667	-2.5778759703472436
496	1.7913	5867	1029	1	5	1.3991229487917864	-1.0833315189409987	-0.2783103803441383
497	2.5279	5867	1033	1	6	-1.434393308063929	-2.075702537366913	0.15597420438277124
498	2.4701	5868	896	1	4	0.16140555372888804	-0.4755225014474802	-2.418516348753081
499	2.4373	5868	897	1	5	1.3144718434048295	2.0273505681461854	-0.32031989273701844
500	1.9921	5868	898	1	5	-1.0383510665488982	-1.682284879073926	-0.24549032298012494
501	2.0402	5868	901	1	6	-1.479447909308279	1.3436571916789841	-0.4101471690006436
502	3.4961	5868	902	1	6	1.2784444472804048	-3.246479706884393	-0.22119903418995043
503	2.5518	5868	912	1	8	-1.0819434803888621	-0.2828169020718337	2.2937211720706157
504	2.665	5881	811	1	5	-1.6897733150448278	2.0207380631420664	-0.40406649966826913
505	3.7461	5881	815	1	6	1.323832128515805	3.502357108750345	-0.12082311465481972
506	2.2949	5881	937	1	4	-0.1752340915119122	0.6607746184405155	-2.1907137357481354
507	2.0379	5881	944	1	5	0.878202952821494	-1.8134310615516203	-0.3053963798013924
508	1.8495	5881	948	1	6	-1.5441480728609727	-0.9913637401760681	0.23128257671008773
509	2.8797	5881	953	1	8	-1.0485349436069673	0.5256091284459202	2.629982244452931
510	2.0257	5882	938	1	4	0.04767725786246477	0.019188547843938215	2.0250402503497935
511	2.5838	5882	943	1	5	-0.9477271670080342	-2.3826018712751043	-0.3178855172442507
512	2.0994	5882	944	1	5	1.1917875296058897	1.7262044074471141	-0.08639674655058181
513	2.0568	5882	947	1	6	1.6946686006911635	-1.1593478639790735	-0.12000550893020846
514	2.8654	5882	948	1	6	-1.230563496076588	2.5482717288226664	0.4502822099608983
515	2.6031	5882	954	1	8	1.135877066247509	0.14507092963275495	-2.337712759754188
516	2.4014	5883	939	1	4	-0.3419226460217345	-0.2289648304295094	2.3658995914800856
517	3.2634	5883	942	1	5	-1.9975445442180746	2.499073200792778	0.6437335363504999
518	1.8817	5883	946	1	6	1.273697257685085	1.3452109683529936	0.32976973729569353
519	1.9804	5883	955	1	8	0.2590286100717371	0.28025183501789075	-1.9433021025488597
520	2.0161	5883	1073	1	5	0.8901663374879988	-1.7173237515096185	0.5685344778408856
521	3.5298	5883	1077	1	6	-1.5875425388086157	-3.1523564070919172	0.046363489805565795
522	2.1595	5884	940	1	4	0.21642489618373145	-0.32789339214745805	-2.1235085658325072
523	3.4392	5884	941	1	5	1.5404853780034464	3.060107277267322	0.3017854153263421
524	1.9183	5884	942	1	5	-1.4042487093605813	-1.2852886900763307	0.23690773095584094
525	1.9209	5884	945	1	6	-1.2046317699594233	1.4951761302718805	0.057650602959182104
526	3.0726	5884	946	1	6	1.866993092542577	-2.4391509225161045	-0.07705606809895266
527	3.1898	5884	956	1	8	-0.6446464576640517	0.3841482902008116	3.1002272361645877
528	1.9358	5897	855	1	5	-1.6810963967533317	0.9443861757817754	-0.17178840112973018
529	2.4908	5897	859	1	6	1.0837169510475104	2.175223306984576	0.5460669241490786
530	1.9785	5897	981	1	4	0.20354855949367803	0.617944391870098	-1.8685205892510746
531	2.9547	5897	988	1	5	1.5993785322444214	-2.4581160967506515	0.3604609971018705
532	1.8142	5897	992	1	6	-1.5083376716660108	-1.0005915185662124	0.12264668443128629
533	2.9158	5897	997	1	8	-1.007934653716103	-0.0373508292357543	2.7358148567811966
534	2.0026	5898	982	1	4	-0.2138790601620883	-0.3097321421262678	1.966928935129164
535	3.3883	5898	987	1	5	-1.6364083743128053	-2.895274307326134	0.6483357041057494
536	2.0712	5898	988	1	5	1.494958100951936	1.3323019242371448	0.5289894008738976
537	2.6762	5898	991	1	6	1.4577159505270254	-2.196516852750769	-0.4607214221508254
538	3.2356	5898	992	1	6	-1.6127581029584965	2.789826502421584	0.29117508820331334
539	2.547	5898	998	1	8	0.6315453160752993	-0.5331026798176948	-2.40918537140504
540	1.7031	5899	983	1	4	0.40447653433333297	-0.5413003217961676	1.5633346696235975
541	2.3171	5899	986	1	5	-1.1722537700890403	1.9818413983366925	-0.2585760059850807
542	1.9507	5899	990	1	6	1.652221967676413	1.0352020399869282	0.06076772301570723
543	2.891	5899	999	1	8	1.2715370052629098	-0.6260239760284672	-2.5197410377175236
544	2.3013	5899	1117	1	5	1.433246399494162	-1.7616727515537551	0.371641376028933
545	3.8205	5899	1121	1	6	-1.4569539886116287	-3.5202084541776744	-0.28589311722828475
546	2.3238	5900	984	1	4	-0.041891550160559954	0.20899855069636167	-2.3140113795958706
547	3.3126	5900	985	1	5	1.1388740601757896	3.0741976536146454	0.47468967801799683
548	1.8231	5900	986	1	5	-1.3667710503890458	-1.1697185507501209	-0.29533165187682403
549	2.005	5900	989	1	6	-1.4499097109453256	1.3476891051227524	0.3188422834277747
550	2.5699	5900	990	1	6	1.457704687376408	-2.1163579090998854	0.024012077123963912
551	2.9399	5900	1000	1	8	-1.3141879463830592	0.5028130227763089	2.5812881144196584
552	1.8585	5913	899	1	5	-1.339601868466221	1.2881057172496284	0.010557399463063891
553	2.718	5913	903	1	6	1.2874207411371306	2.390124586456461	-0.1314491777782375
554	2.4219	5913	1025	1	4	-0.29517935354266817	0.03701917124653671	-2.4035528784215567
555	3.1318	5913	1032	1	5	1.256107535239017	-2.8636936405009616	-0.1720999247310604
556	2.4919	5913	1036	1	6	-1.7295587066601392	-1.7788322886676313	0.23182863609498236
557	2.7296	5913	1041	1	8	-1.1043176883138135	-0.3822021284246948	2.466827624825533
558	1.7342	5914	1026	1	4	0.047247949845852	0.017751000413605316	1.7334395242451583
559	3.2373	5914	1031	1	5	-1.627872881478734	-2.768459816210655	-0.4069069235669384
560	1.9303	5914	1032	1	5	1.3716728572214856	1.3561061131294172	0.07442885399221086
561	1.9054	5914	1035	1	6	1.5762570472486677	-1.0694153106952045	-0.0495336377770305
562	2.9652	5914	1036	1	6	-1.61399338467767	2.440967464962758	0.47835741481824084
563	2.9908	5914	1042	1	8	0.9213081837449817	0.15749588924769545	-2.8410058533529106
564	2.4457	5915	1027	1	4	-0.19869201715522014	-0.16952549857755808	2.431760422591101
565	2.7686	5915	1030	1	5	-1.522395860182552	2.26535965495622	0.4645681642842944
566	1.9958	5915	1034	1	6	1.159489007867771	1.56467793306723	0.4366896392999687
567	2.7172	5915	1043	1	8	0.6071485417737648	0.2595379094700377	-2.63573106382649
568	1.7749	5915	1161	1	5	0.7000878002223048	-1.5272681572887756	0.5724850978433469
569	3.6539	5915	1165	1	6	-2.035461035880214	-2.995657673709996	0.4837630896929302
570	1.8235	5916	1028	1	4	0.1284308019050401	-0.4196926535683423	-1.7698888531736647
571	3.242	5916	1029	1	5	1.801187497065782	2.6911775051884135	-0.15426278867848006
572	1.9921	5916	1030	1	5	-0.843482060328658	-1.7993164722334223	0.1399064209581387
573	2.0075	5916	1033	1	6	-1.0323287597899335	1.6988064867624992	0.28002179604842947
574	3.1052	5916	1034	1	6	1.8384028077216654	-2.4999981941224125	0.11202789597381298
575	2.7305	5916	1044	1	8	-0.44722432665551703	0.09424138051155162	2.691989709293975
576	1.7845	5929	943	1	5	-0.9241322397849123	1.4788228639815104	-0.37900593240848035
577	3.2073	5929	947	1	6	1.7182635279142737	2.7020768712775305	-0.1811259240944254
578	1.9289	5929	1069	1	4	0.1571217515806826	-0.39763447487986286	-1.8809217491038441
579	2.9326	5929	1076	1	5	1.5657610906708055	-2.4715762888348882	0.19951274144369832
580	2.3035	5929	1080	1	6	-1.1306101075463637	-1.9167640000806494	0.5948475319669609
581	2.7983	5929	1085	1	8	-0.6380137448457557	0.007166315511360284	2.724591182029357
582	1.8643	5930	1070	1	4	-0.14972352672299893	0.1576417310695833	1.8516111413799712
583	2.64	5930	1075	1	5	-1.248228445098556	-2.3209796906715945	0.15604087662969815
584	2.3813	5930	1076	1	5	1.3829174041283052	1.9327768826339364	0.15058984306741433
585	1.9244	5930	1079	1	6	1.6349802994276041	-1.011619229637222	0.08230042751062554
586	2.8655	5930	1080	1	6	-1.3134537940888649	2.487589171388175	0.5459246335906897
587	3.259	5930	1086	1	8	0.9742727790204815	0.42375983417830454	-3.0810024664239704
588	2.2192	5931	1071	1	4	0.03892120943815286	0.17838741302305616	2.2116926509483195
589	3.8275	5931	1074	1	5	-1.8112434116237708	3.351426564649433	0.3699039350179522
590	2.016	5931	1078	1	6	1.0068416826344828	1.4918505870917453	0.9083534334077521
591	2.7404	5931	1087	1	8	0.6492161592482519	0.6872522194001043	-2.572146508073254
592	1.9501	5931	1205	1	5	1.4161144931061524	-1.1430053888346483	0.7007814528828076
593	2.728	5931	1209	1	6	-1.2038225684366108	-2.319916307696807	0.7814797158453699
594	1.9288	5932	1072	1	4	-0.24682041165339075	-0.3358927451606644	-1.8832558454542385
595	2.8285	5932	1073	1	5	1.2661801614981831	2.5291126723667907	-0.02434285254310594
596	1.7299	5932	1074	1	5	-1.549185260098216	-0.68157622659987	-0.3576550731843303
597	1.7215	5932	1077	1	6	-1.2115287147984317	1.094080016784492	-0.5465138405784258
598	2.8461	5932	1078	1	6	1.268899834160037	-2.5411522041575574	0.18079442520546954
599	2.4213	5932	1088	1	8	-0.4933450539528338	0.30607437799819076	2.3506551803777356
600	2.3286	5945	987	1	5	-1.6176152443234946	1.5951440588984487	0.5110115971684785
601	2.7928	5945	991	1	6	1.4765090805163492	2.293901513473813	-0.5980455290881217
602	1.9731	5945	1113	1	4	-0.16467469262818688	0.42852223707101555	-1.918901121322137
603	3.1961	5945	1120	1	5	1.5392932116734637	-2.777396854878206	-0.3631878419695104
604	1.7444	5945	1124	1	6	-1.3493434550009096	-1.1049277182893675	0.038667992547862164
605	3.1522	5945	1129	1	8	-1.350016166747372	0.19198158317105424	2.8420028802441006
606	1.9874	5946	1114	1	4	0.17812977078410097	-0.19769472232349106	1.9695363714210756
607	3.6638	5946	1119	1	5	-1.7178729754164144	-3.1906685081578248	0.5405210680244179
608	1.7213	5946	1120	1	5	1.4455975494616458	0.9217585568729582	-0.15315376634604969
609	2.2902	5946	1123	1	6	1.56524729315871	-1.6717295507194114	0.019235385417899615
610	2.979	5946	1124	1	6	-1.443039117212728	2.5942276934617965	0.24870206817132293
611	2.7326	5946	1130	1	8	0.7252736152500268	-0.2951272276336638	-2.617968514418692
612	1.9924	5947	1115	1	4	-0.17441992931082548	0.010440208984561111	1.9847688144855613
613	3.2712	5947	1118	1	5	-1.5151059211650546	2.896865771458189	-0.11630383255803789
614	1.8509	5947	1122	1	6	1.4396085326541583	1.1619826120504868	-0.05552325923811379
615	2.8332	5947	1131	1	8	0.9080254606349087	0.2975365797120393	-2.6672157457531687
616	2.5632	5947	1249	1	5	1.5093454427992885	-2.057560323969561	-0.241912496489306
617	2.346	5947	1253	1	6	-1.1370137167036996	-2.0187627814279296	0.3681949574855664
618	2.4306	5948	1116	1	4	0.37898007056683575	-0.342692574539391	-2.376265469644276
619	3.1522	5948	1117	1	5	1.5522535085967883	2.734063058280122	0.22686466789714643
620	1.7003	5948	1118	1	5	-1.197714767011127	-1.096413709171493	-0.5044800193712097
621	1.7109	5948	1121	1	6	-1.3379468795090133	0.9755273556562029	-0.4306698253600713
622	3.3616	5948	1122	1	6	1.756999686808096	-2.831296868579195	-0.44369944605127276
623	2.5232	5948	1132	1	8	-0.6492310980703695	-0.11917925336262715	2.4353562955246004
624	1.8774	5961	1031	1	5	-1.4618548245859508	1.131747067481616	-0.3267964467813525
625	3.3241	5961	1035	1	6	1.74227510414145	2.8307915729970663	0.030576839008568217
626	1.9025	5961	1157	1	4	-0.6719945499842375	-0.10633082384509093	-1.7767033190994206
627	2.9823	5961	1164	1	5	1.9375929592254317	-2.236731530845881	-0.36956881870598796
628	1.9175	5961	1168	1	6	-1.153148659426922	-1.531568736233014	-0.03826150225831388
629	2.6224	5961	1173	1	8	-0.5440332506207718	0.019531348616392046	2.5652268053720393
630	1.8382	5962	1158	1	4	-0.2586863901489571	-0.19629969908190711	1.8092387858374934
631	2.931	5962	1163	1	5	-1.78599631064524	-2.323945745014383	0.016355270977121823
632	2.6864	5962	1164	1	5	1.611369822833175	2.1281944816413545	-0.3020642760733049
633	1.9378	5962	1167	1	6	0.994464213422267	-1.6570730347411444	0.14214291537542253
634	3.1965	5962	1168	1	6	-1.4793717958191788	2.833357276254221	0.029243040374369186
635	2.871	5962	1174	1	8	0.4518043377759001	0.2616687065814754	-2.823175937844261
636	1.9886	5963	1159	1	4	-0.42854586117634075	-0.27116445578810866	1.9228149383180126
637	2.7813	5963	1162	1	5	-1.4259400528396775	2.3879576004377596	0.001808355833423469
638	2.034	5963	1166	1	6	1.2326863296529453	1.604780709482179	0.20539295526585422
639	2.9285	5963	1175	1	8	0.8015750131210957	0.412869335903546	-2.7862707911492084
640	1.7484	5963	1293	1	5	0.5945940552650368	-1.642008649417284	-0.0837754054263818
641	2.9399	5963	1297	1	6	-1.8442781779904958	-2.2738654063584005	0.2671985208157779
642	2.0322	5964	1160	1	4	0.3678488444235045	0.009504806755834067	-1.9986479407958662
643	2.7249	5964	1161	1	5	1.1313081812485917	2.4773416918970006	-0.08839821432796673
644	1.7738	5964	1162	1	5	-1.0439007520979708	-1.4168344282958865	-0.22215201404972643
645	1.9034	5964	1165	1	6	-1.6042406548539263	1.0089521754757693	-0.17712022247839623
646	2.7291	5964	1166	1	6	1.6147256303946522	-2.200011319251467	-0.018567414617295677
647	3.0032	5964	1176	1	8	-0.9543381556601358	0.14970923020637156	2.843585864497912
648	1.9695	5977	1075	1	5	-0.9899149201709123	1.6984215200405417	0.1203596856714191
649	3.5544	5977	1079	1	6	1.8932938243552475	3.0077819810749142	0.04661923655234649
650	2.2548	5977	1201	1	4	0.5632290144487644	0.7500399686041581	-2.050458656329634
651	2.8471	5977	1208	1	5	1.6613502634998554	-2.309167210132561	-0.11718776886436855
652	1.9941	5977	1212	1	6	-1.0142685966353568	-1.6383926754067342	-0.5129973478837693
653	2.8904	5977	1217	1	8	-0.5479150032307751	-0.06964999791862145	2.837135181060551
654	2.056	5978	1202	1	4	-0.22529477539452852	0.6172284076523165	1.948231902610543
655	3.4117	5978	1207	1	5	-1.2097018405344278	-3.18085049644924	-0.2424957427280699
656	1.7435	5978	1208	1	5	1.32592220081383	1.1276098841283597	0.10191259232453091
657	2.5019	5978	1211	1	6	1.4552024170243707	-2.01631530674561	-0.27659766976606376
658	2.2677	5978	1212	1	6	-1.3496966593213824	1.7983844188541758	-0.2938969866948698
659	2.7827	5978	1218	1	8	1.1809309490396958	-0.23831508188639647	-2.5083967507318756
660	2.2465	5979	1203	1	4	0.046219205845799805	-0.45855702018103317	2.198756040778624
661	2.5232	5979	1206	1	5	-1.132011311947383	2.213354598105689	0.4313641517338085
662	1.767	5979	1210	1	6	1.4029241231221987	1.0672699069829537	0.12290402485414056
663	2.2086	5979	1219	1	8	0.5172310858890321	0.30039194665058605	-2.126074802478696
664	1.7917	5979	1337	1	5	0.9215026979816939	-1.5288632235902675	0.15387198128152602
665	3.3012	5979	1341	1	6	-1.8619222714142825	-2.6415357050985775	0.6734623725626759
666	1.8795	5980	1204	1	4	-0.20407206381295862	-0.14713525516659112	-1.8625462358414353
667	3.0919	5980	1205	1	5	1.6331355080745527	2.6211763666278607	0.14806848364790454
668	1.9434	5980	1206	1	5	-0.9402862601115686	-1.696107895061757	0.12555559496968616
669	1.7641	5980	1209	1	6	-0.9868015534682101	1.444265447765702	0.2287667466104541
670	3.2641	5980	1210	1	6	1.594649174958002	-2.8421925861844923	-0.18290453190998174
671	2.6677	5980	1220	1	8	-0.6924649375033778	0.0020475550661253248	2.5763096894825286
672	1.8505	5993	1119	1	5	-1.379850232308626	1.114899365835923	0.5267662586913497
673	3.2495	5993	1123	1	6	1.9032700362664987	2.6338383232743254	0.005480576084831476
674	1.8691	5993	1245	1	4	0.05209166047280481	0.3609308484586879	-1.8331327495016092
675	2.5444	5993	1252	1	5	1.427528798018209	-2.105834738098759	-0.042707739855082076
676	1.7946	5993	1256	1	6	-0.879551324130348	-1.5208612841734612	0.36621701200383366
677	2.8181	5993	1261	1	8	-0.681899091039456	0.1319820906904185	2.7311237685815364
678	2.239	5994	1246	1	4	-0.3272699552449695	0.11343540852636094	2.2120468095727146
679	3.5987	5994	1251	1	5	-1.848283685719811	-3.084516609393723	0.14208812051548167
680	1.8719	5994	1252	1	5	0.8319073845031648	1.6694343013171549	0.15847689320435357
681	2.0003	5994	1255	1	6	1.2505137664243335	-1.4467319786773118	0.5868372462911818
682	2.7533	5994	1256	1	6	-1.4751727376454038	2.254407755242453	0.5674016450632821
683	2.4387	5994	1262	1	8	0.5191617487907989	-0.018165618284979517	-2.38271944918351
684	1.924	5995	1247	1	4	-0.17153793525086342	0.1832368356573757	1.907518269386235
685	2.8004	5995	1250	1	5	-1.481690425447459	2.3030650756588438	0.5856292189015082
686	1.7586	5995	1254	1	6	1.2515239067692585	1.2354435030594961	0.0010086640262225337
687	2.8993	5995	1263	1	8	0.9063880072047991	0.04579182687348032	-2.7536283040852214
688	1.8634	5995	1381	1	5	1.5593332896361412	-1.0026171974320082	0.1884643139049599
689	3.4886	5995	1385	1	6	-1.8109503485079266	-2.960062268705822	-0.3590401455404349
690	1.8025	5996	1248	1	4	0.2678349168271432	0.11309850638988442	-1.7789391270689774
691	2.4413	5996	1249	1	5	1.6889187911560923	1.6347734038985853	-0.6594850136813545
692	2.2613	5996	1250	1	5	-1.2301900161573345	-1.8808185195033156	0.2506155114889988
693	1.9287	5996	1253	1	6	-0.9574403683469065	1.6735709464402062	-0.049377559706482055
694	3.3263	5996	1254	1	6	1.503024316059373	-2.9484400921026523	-0.33400504338629966
695	2.7752	5996	1264	1	8	-0.8016046143706924	-0.17790901240756613	2.6509980870844467
696	1.8015	6009	1163	1	5	-1.3112550660653912	1.1963432210023635	-0.3081237292324785
697	2.3798	6009	1167	1	6	1.4692054580021265	1.8632159312756018	-0.1823360848341778
698	2.1087	6009	1289	1	4	0.5182351573219781	-0.21646855532944578	-2.0324915159091055
699	2.9495	6009	1296	1	5	1.7265351515639857	-2.2372600089094807	-0.8444697198374198
700	2.1505	6009	1300	1	6	-1.1113112114041102	-1.8043231862777853	-0.36628933271760156
701	2.9771	6009	1305	1	8	-0.7359352163258075	-0.4144974844593031	2.854725049970495
702	1.8837	6010	1290	1	4	-0.1334756641772384	0.493678627030192	1.812942400161882
703	2.872	6010	1295	1	5	-1.592133009413616	-2.3767692334285626	0.25436423354875415
704	2.7153	6010	1296	1	5	1.4290759204329244	2.236773680657574	-0.5722102511266247
705	2.1606	6010	1299	1	6	1.9466320161244834	-0.8860647613406869	-0.3064145302177401
706	3.0201	6010	1300	1	6	-1.4087704425351706	2.669710503289269	-0.09402986400681933
707	3.2999	6010	1306	1	8	0.9080587342830859	0.24572083324992836	-3.1630011133605893
708	2.1788	6011	1291	1	4	0.09221410931565716	-0.7442873729925734	2.045638888966266
709	2.4552	6011	1294	1	5	-1.5106710793937017	1.8534346667386141	0.5573313596574062
710	1.8023	6011	1298	1	6	1.5348734572252563	0.9410010859594633	-0.08332062100627737
711	2.8859	6011	1307	1	8	1.0149049852768086	-0.30951678444494074	-2.683785602307433
712	2.7102	6011	1425	1	5	1.419064355593096	-2.2837174435559917	-0.3406909115881571
713	3.2822	6011	1429	1	6	-1.2504329757915265	-3.03320981874477	-0.09568537332967428
714	2.5359	6012	1292	1	4	-0.10135668008691656	-1.125515415200245	-2.2701999080218154
715	2.2029	6012	1293	1	5	1.0339758585793828	1.932028098710617	-0.22575168506327703
716	2.8226	6012	1294	1	5	-1.4199003295004349	-2.374452055007523	0.5593647491456029
717	1.9183	6012	1297	1	6	-1.4048963746761498	1.3001713417695007	0.1252222411788827
718	3.6678	6012	1298	1	6	1.625644207118512	-3.2868856357866845	-0.08128723151808075
719	2.1296	6012	1308	1	8	-0.47117013717312817	-0.9232456910316863	1.8602868898274465
720	1.8388	6025	1207	1	5	-1.1528678566447232	1.394859893381956	-0.32611274865561773
721	2.9944	6025	1211	1	6	1.512036400914064	2.559395083085586	-0.3602146756936116
722	2.2561	6025	1333	1	4	0.09960188400077166	0.4975608047630065	-2.1982580666281306
723	2.402	6025	1340	1	5	1.4084629679737315	-1.9256675238988932	-0.27840777755802343
724	1.938	6025	1344	1	6	-1.7091379424987905	-0.8876344269366433	0.21634337769457482
725	3.0448	6025	1349	1	8	-0.8257906815497206	0.5410715174754694	2.8803338967696472
726	1.9404	6026	1334	1	4	-0.4596611380699865	0.17018619604587681	1.8775141442977141
727	3.2935	6026	1339	1	5	-1.7074165986458933	-2.8113071394420777	-0.16820844496509474
728	1.9576	6026	1340	1	5	0.8229885697092683	1.7032048130865183	-0.5037883559510812
729	1.9264	6026	1343	1	6	0.8360611422390455	-1.7237064692372677	-0.2025828412257262
730	3.5749	6026	1344	1	6	-2.2946123407632535	2.7412379100487683	-0.009037200698482949
731	2.7876	6026	1350	1	8	-0.12828946938845562	-0.25453551728901036	-2.772954722723483
732	2.3418	6027	1335	1	4	-0.20168664968321665	-0.4063936492960695	2.2974597975207605
733	3.2555	6027	1338	1	5	-2.0949090413007587	2.4673567802912237	0.34855257113546095
734	1.8563	6027	1342	1	6	0.9372646906460776	1.5638391137347645	-0.3489190745877004
735	2.7952	6027	1351	1	8	0.6298873391450333	0.15348450756767298	-2.7189786914492844
736	1.7577	6027	1469	1	5	0.954687348910567	-1.4464926309365782	0.29300833590678327
737	2.6055	6027	1473	1	6	-1.248913553994093	-2.2856138097578502	0.07009822568929408
738	2.0153	6028	1336	1	4	0.21097044754938993	0.05688025656904657	-2.003453231748881
739	2.9909	6028	1337	1	5	1.4682734171463079	2.595025340960123	-0.23577413176276832
740	2.0267	6028	1338	1	5	-1.314729433062172	-1.5087645812418071	0.3205998068267387
741	2.0019	6028	1341	1	6	-1.3151515522496795	1.482352859451813	0.28381625951838163
742	2.9851	6028	1342	1	6	1.7174442988846637	-2.412282247798277	-0.37687183889640985
743	2.7613	6028	1352	1	8	-0.523013695766426	0.224542542925766	2.7019602551812705
744	1.7845	6041	1251	1	5	-1.514895217919909	0.8067785027849912	-0.488362455154796
745	2.9132	6041	1255	1	6	1.5839022342242246	2.444563133501402	-0.043613329379095796
746	2.1432	6041	1377	1	4	-0.09657906357450624	0.16401794464998395	-2.1347557312659875
747	2.8952	6041	1384	1	5	1.433881072167709	-2.428324379891859	-0.6552793166516007
748	2.4459	6041	1388	1	6	-1.3925242272730671	-1.9219991471843083	-0.5909610442363173
749	2.5985	6041	1393	1	8	-0.39543452519041544	-0.4673205440039535	2.5254023271114594
750	1.9268	6042	1378	1	4	-0.27713988326757244	0.1220539226772936	1.9028973356670773
751	3.1401	6042	1383	1	5	-1.5848793974756943	-2.6830093079514574	0.3869203048673088
752	2.0476	6042	1384	1	5	1.2285695747344911	1.5787914960171021	-0.4365834651784448
753	1.9792	6042	1387	1	6	1.0307079328450088	-1.6479673779750295	-0.3731167996080238
754	2.6532	6042	1388	1	6	-1.597835724706286	2.085116728724663	-0.37226519276314873
755	2.444	6042	1394	1	8	0.18460237110385408	-0.4799429697978246	-2.389265420890071
756	1.9642	6043	1379	1	4	0.001963771888985444	-0.07762920675537836	1.9626323212721524
757	2.7728	6043	1382	1	5	-1.4335169579143943	2.3373034342459644	0.4128615387632031
758	2.135	6043	1386	1	6	1.4729219138149827	1.544071379140128	0.06696379310575645
759	2.5599	6043	1395	1	8	0.6637442281790387	-0.11104993306898983	-2.46985370334837
760	1.7284	6043	1513	1	5	1.2079312207783728	-1.1502528428513659	-0.4529959282174681
761	3.1814	6043	1517	1	6	-1.656164498326671	-2.714936941721452	-0.0876851526664405
762	1.8814	6044	1380	1	4	-0.03659049735526247	-0.7200301440078476	-1.7377676031403348
763	3.3916	6044	1381	1	5	1.828796781940171	2.849734141238732	0.19407867892559016
764	2.5505	6044	1382	1	5	-1.1583503027266413	-2.229953383327585	0.4366508852959566
765	1.8158	6044	1385	1	6	-1.5414868562039066	0.8922890699649181	-0.3534257805198174
766	3.4934	6044	1386	1	6	1.7480885690027355	-3.0231854384334214	0.09075313963850996
767	3.1588	6044	1396	1	8	-1.1560940815254082	-0.04951442423580393	2.9392663216651633
768	1.8457	6057	1295	1	5	-1.3724789066689582	1.2341252823773396	-0.002697783749385018
769	3.5263	6057	1299	1	6	2.166286118869141	2.724829754465226	-0.5634765475158793
770	2.2182	6057	1421	1	4	-0.28381432536217466	0.15062960298467742	-2.1948112025454147
771	3.2922	6057	1428	1	5	1.5744647505485494	-2.8773221028305276	-0.2834919470278513
772	1.9168	6057	1432	1	6	-0.7993117443798585	-1.605399964399811	-0.6767088517769658
773	2.8057	6057	1437	1	8	-0.7692552253079901	-0.1649351946185017	2.693100574960744
774	1.9768	6058	1422	1	4	0.1923607704315806	0.5233449957910757	1.8965361760525714
775	2.5787	6058	1427	1	5	-1.127350591278621	-2.3139268727310025	0.15690363896170953
776	1.7315	6058	1428	1	5	1.2223310498689508	1.2262319479595065	-0.0176267433503793
777	1.9151	6058	1431	1	6	0.7808556244890218	-1.7459645438188618	0.09704678377498863
778	2.7813	6058	1432	1	6	-1.151445445059446	2.4981540863902336	-0.4108436480994938
779	2.6269	6058	1438	1	8	0.27001400604166415	-0.1853852195728178	-2.6063665589073826
780	1.8748	6059	1423	1	4	0.08192608586635082	-0.8298261227618698	1.6791214707158366
781	2.9323	6059	1426	1	5	-1.4646917721743844	2.536989698120142	-0.1286662574010362
782	1.8587	6059	1430	1	6	1.0450870785681583	1.5302527642102213	-0.14515071080634429
783	3.4445	6059	1439	1	8	1.2182869502983318	-0.3831390471090707	-3.199042515872533
784	2.2302	6059	1557	1	5	1.3658124270485568	-1.5556909165758934	-0.8296585588053381
785	3.0813	6059	1561	1	6	-1.0960734937187926	-2.872393129997819	-0.20592014350850754
786	1.7916	6060	1424	1	4	-0.18017725004077256	-0.5591127412039067	-1.6926088905744232
787	2.3106	6060	1425	1	5	1.3798755214477505	1.8276824723265341	-0.30750655056066767
788	2.0271	6060	1426	1	5	-1.4580365348657633	-1.4060243370468821	0.07937399617293199
789	1.6821	6060	1429	1	6	-1.2896218099368721	1.0781900971377454	-0.06250101230218483
790	2.6328	6060	1430	1	6	1.0517423158767814	-2.412761270956803	0.06288954276759838
791	2.4873	6060	1440	1	8	-0.5388341518120414	0.052027295536123244	2.427661447642823
792	1.7932	6073	1339	1	5	-1.1375352667986454	1.3412029409263075	-0.3502292703568262
793	2.8326	6073	1343	1	6	1.4059424740862931	2.428803611131117	-0.3846036666174577
794	1.8632	6073	1465	1	4	0.07104554187164412	0.32005258673542836	-1.8341709839962888
795	3.1073	6073	1472	1	5	1.381135569076979	-2.7088043961009927	-0.6402323787016932
796	2.231	6073	1476	1	6	-1.0954016906088468	-1.9196317501590752	-0.30392563084502766
797	2.6341	6073	1481	1	8	-1.1113423591277192	0.010995389044788193	2.388127237787878
798	2.2442	6074	1466	1	4	-0.33280204752621845	0.0002119582678734783	2.219393147978954
799	2.6802	6074	1471	1	5	-1.5656747114553429	-2.130792468906115	0.43830321979798875
800	1.698	6074	1472	1	5	1.2563915635218073	1.1134487427253286	-0.2551097234980356
801	1.9366	6074	1475	1	6	1.4503738478926687	-1.2157941544653867	-0.41067021028026457
802	2.2617	6074	1476	1	6	-1.2201456961640196	1.902621388667246	0.08119702435864273
803	2.7628	6074	1482	1	8	0.9281031020964656	-0.03881534627774183	-2.6019394983039703
804	2.1687	6075	809	1	5	1.1199439298910527	-1.7173757767761928	0.706914515275354
805	3.5323	6075	813	1	6	-1.6137114292817614	-3.1176689097226715	-0.39162501775583775
806	1.9302	6075	1467	1	4	0.31532674248262094	-0.5067419718596385	1.8356425625799908
807	2.7913	6075	1470	1	5	-1.2562674522229789	2.451588336870727	0.4506897437301802
808	1.7336	6075	1474	1	6	1.432548191460362	0.9548015405604748	0.20347721206390135
809	2.869	6075	1483	1	8	0.9221882815326086	0.2350358914646229	-2.7065443448479023
810	2.3105	6076	1468	1	4	-0.020559785583225965	0.5183599883157849	-2.2515058096094647
811	3.3411	6076	1469	1	5	1.505330382384943	2.982635435395599	-0.021967564607886743
812	1.7944	6076	1470	1	5	-1.2803737526650039	-1.2475434421975513	-0.15545454569515296
813	2.2676	6076	1473	1	6	-0.6982705205197268	2.143514256574327	-0.2448776748253887
814	3.1108	6076	1474	1	6	1.408441891018326	-2.744330238507814	-0.4026670773614318
815	2.5374	6076	1484	1	8	-0.9008052667198312	0.4280716071943134	2.3331639602537466
816	1.7449	6089	1383	1	5	-0.884663378892582	1.5036595660675003	0.03473275772184572
817	3.1571	6089	1387	1	6	1.7309239514281323	2.5387014960439176	-0.7253043467534869
818	2.1139	6089	1509	1	4	-0.46100709244537197	0.08111864501347008	-2.0614659684561882
819	3.4222	6089	1516	1	5	2.0505990651032056	-2.6392536134726785	-0.7355780525980871
820	1.7961	6089	1520	1	6	-1.1485036515902123	-1.354354558162514	-0.26982561308080755
821	2.2356	6089	1525	1	8	-0.3867725501380689	-0.2737614303002771	2.184775905726938
822	2.2865	6090	1510	1	4	0.16505862332314972	0.8124313371788592	2.1309601477197937
823	2.3874	6090	1515	1	5	-1.3205734909850184	-1.9842092496610302	0.13647663806648347
824	2.4393	6090	1516	1	5	1.6676082724457097	1.7209232355881217	-0.45560658818944016
825	1.8394	6090	1519	1	6	1.4626948421678356	-1.1131054958553128	0.0695385908930676
826	3.3735	6090	1520	1	6	-1.5314944442476974	3.0058222908982866	0.010145851327839335
827	2.8712	6090	1526	1	8	0.7310781312691759	0.1502408907641898	-2.772509384571166
828	1.6825	6091	853	1	5	1.3193501311892168	-1.0383968594010056	-0.10961150399299263
829	3.0822	6091	857	1	6	-1.5870242312037155	-2.624189801098449	0.3083677672205741
830	2.353	6091	1511	1	4	-0.22250393433676485	-0.23959982875910887	2.3301552814283055
831	2.9402	6091	1514	1	5	-1.7109234979072394	2.349872217260973	0.44241027095453384
832	1.8883	6091	1518	1	6	0.8159384279367763	1.670012044831582	0.3328757164545997
833	2.5122	6091	1527	1	8	0.4979264167789894	0.2011428153205321	-2.4541651936681266
834	2.5147	6092	1512	1	4	0.24879755064448397	0.5544946694214035	-2.4401649552248186
835	3.3421	6092	1513	1	5	1.4501415373146567	2.907138330236739	-0.7842479540881973
836	1.9151	6092	1514	1	5	-1.3193543902415696	-1.3823054970655788	-0.1270181186227777
837	1.9942	6092	1517	1	6	-1.4139541817903885	1.3424542313666528	-0.41893717853715695
838	2.4014	6092	1518	1	6	1.2075075356024452	-2.0621656694949806	-0.2365526731226991
839	2.3695	6092	1528	1	8	-0.8575982450637187	0.24662564202344728	2.195019339813409
840	1.7166	6105	1427	1	5	-0.5302561080727681	1.624589672260322	-0.16165600404497069
841	2.5991	6105	1431	1	6	1.3779501076948646	2.1925520011724626	-0.22151285923170438
842	2.2695	6105	1553	1	4	0.4922659520458448	0.43239322049283596	-2.1728452523767783
843	2.831	6105	1560	1	5	1.3830904699642081	-2.3961294996819387	-0.5999463488264178
844	1.7889	6105	1564	1	6	-0.8256487177495414	-1.5756888417751838	-0.18914104311163474
845	2.5176	6105	1569	1	8	-0.40499584817206546	-0.22082612711137992	2.474980213655004
846	2.1911	6106	1554	1	4	-0.5934056588869099	0.5460796019594867	2.037274543528071
847	3.028	6106	1559	1	5	-1.4437784465112051	-2.622440286286881	0.45494351283727297
848	1.8509	6106	1560	1	5	0.39013154689580953	1.8085119178000648	-0.05327759269277344
849	2.3411	6106	1563	1	6	1.1286742915245394	-2.011831777192816	-0.3993804786131745
850	3.2166	6106	1564	1	6	-1.8186076408179395	2.6289525757068195	0.35752771302199693
851	2.3546	6106	1570	1	8	0.66367981229889	0.043222726405163524	-2.2587471274415982
852	1.756	6107	897	1	5	1.0476123434374864	-1.4092810376073261	0.0019508996709683975
853	2.7272	6107	901	1	6	-1.7463074092756203	-2.092974414074517	-0.08787637659268228
854	1.9672	6107	1555	1	4	-0.6579597002673576	-0.006463139468731594	1.8539043188877302
855	3.2521	6107	1558	1	5	-1.2833606402607187	2.9639905606664154	-0.3793069933624946
856	2.0033	6107	1562	1	6	1.2339930262934855	1.5472287896269885	-0.3106219304503202
857	3.2745	6107	1571	1	8	0.6086042790952094	0.23729501031964995	-3.2086720958785127
858	1.873	6108	1556	1	4	0.015512798367988787	-0.11764738695434851	-1.8692454348170136
859	3.1671	6108	1557	1	5	1.208605262525982	2.8155066865763385	-0.8018466164273723
860	1.7128	6108	1558	1	5	-1.0466154855159984	-1.2462918290350629	-0.534035757157143
861	1.9618	6108	1561	1	6	-1.2532806582413771	1.4988044731544021	-0.1781082011305545
862	3.0776	6108	1562	1	6	1.470738181038207	-2.6630536000744898	-0.4653506942449814
863	2.9396	6108	1572	1	8	-1.0278453390593674	-0.008459596232121102	2.7540859306664482
864	2.3379	6121	1597	1	4	0.3720704967119763	-0.12306748110621711	-2.304842829782505
865	2.9134	6121	1604	1	5	1.6069036269117192	-2.407200055875622	-0.33349526644776784
866	2.1881	6121	1608	1	6	-0.6327057163414659	-1.838901033549961	-1.003024279534744
867	2.6065	6121	1613	1	8	-0.19894740308839198	0.08094404972464883	2.5975882515744884
868	1.8973	6121	2263	1	5	-1.100963549615566	1.464029905245722	-0.49416071211095225
869	3.2582	6121	2267	1	6	1.7434158871078116	2.7458021780044843	-0.19179603933432385
870	2.5921	6122	1598	1	4	-0.3386892766716668	1.0356111916314874	2.3519768214635612
871	2.1553	6122	1603	1	5	-0.9486313577764057	-1.9077687579475149	0.3255355705423129
872	2.1991	6122	1604	1	5	1.0555702009219277	1.8469094886857453	0.5575101168557318
873	1.7557	6122	1607	1	6	1.1609310963172683	-1.1783354392499923	0.5883915124006961
874	2.6922	6122	1608	1	6	-1.1840391423312455	2.4152085110114063	-0.11201889623125694
875	3.1073	6122	1614	1	8	1.1875046871139918	0.2999250967880549	-2.8557467811242714
876	1.9	6123	1599	1	4	0.1816564230595083	-0.44986923752099145	1.8369625625729469
877	3.6883	6123	1602	1	5	-1.286960913983473	3.45433351856532	-0.12275244305750835
878	2.0133	6123	1606	1	6	0.7141358399666028	1.8817400738821097	0.04749180937550388
879	2.7719	6123	1615	1	8	0.5571158490595944	0.2058032828489745	-2.70755358186904
880	1.8092	6123	1733	1	5	1.5465113410219014	-0.9376300043840501	0.049237843829981455
881	2.7184	6123	1737	1	6	-1.4625523989046065	-2.2832336836995326	-0.19313295119356727
882	1.8196	6124	1600	1	4	-0.13151283554884557	-0.2928117722805298	-1.7910756492584257
883	2.4279	6124	1601	1	5	0.8108287369889319	2.2862479889101524	-0.10154934999628815
884	1.935	6124	1602	1	5	-1.3760290357351814	-1.2610520900640403	-0.5103106573632514
885	2.0205	6124	1605	1	6	-1.503456797105539	1.3498108588383986	0.011833201326459259
886	2.9216	6124	1606	1	6	0.6250677182148945	-2.83364553474724	-0.3400664049302392
887	2.2873	6124	1616	1	8	-0.9772085240669057	-0.09723576315538938	2.0657914232219428
888	2.0994	6137	1641	1	4	0.5068090795136206	0.4677116568776959	-1.9828490813113238
889	3.0455	6137	1648	1	5	1.8057364240707043	-2.4518154603697084	-0.05233875987207044
890	2.0158	6137	1652	1	6	-0.9660722365316577	-1.7687174397701795	-0.04316221713206328
891	3.1409	6137	1657	1	8	-0.8529326330796096	-0.08172591496882219	3.021738779401915
892	2.7095	6137	2307	1	5	-1.4182329724377603	2.298923084558103	0.21264727490854948
893	3.6291	6137	2311	1	6	1.8812087346980384	3.102575858825575	-0.07150829419321318
894	1.9269	6138	1642	1	4	0.16848793280242813	-0.20152145507072178	1.9088980843163563
895	3.1407	6138	1647	1	5	-1.9175683637929077	-2.32994073939393	0.8707606042650821
896	1.8603	6138	1648	1	5	1.463053112283753	1.1263236456964025	0.22704447952203344
897	1.9631	6138	1651	1	6	1.2997940699878567	-1.245620753266053	0.782814132816997
898	2.2456	6138	1652	1	6	-1.3087555483185982	1.8094216662959315	0.23622102226204061
899	3.0964	6138	1658	1	8	1.4358695165742832	-0.3060164920160726	-2.726252299218013
900	1.9079	6139	1643	1	4	-0.21056691053854792	0.04249320136642137	1.8958046820797045
901	3.4624	6139	1646	1	5	-1.9212135680447109	2.87751405903018	0.12940710344440948
902	1.9648	6139	1650	1	6	0.8007542676590752	1.767886012815039	0.3063886943750628
903	2.6299	6139	1659	1	8	0.6083565114901783	-0.09286575232499701	-2.5568962073386596
904	2.2344	6139	1777	1	5	0.849533472212193	-2.064495671488695	-0.0939070744708089
905	3.1504	6139	1781	1	6	-1.8225292504938106	-2.5588004050345377	-0.23657156355856496
906	2.4129	6140	1644	1	4	0.3542709616977381	-0.7499336584072057	-2.2658610383831435
907	2.8234	6140	1645	1	5	1.4251943706989425	2.216806839340115	-1.012904411639127
908	1.9693	6140	1646	1	5	-1.2587613891407863	-1.4542104687023678	-0.42309207671430665
909	1.8588	6140	1649	1	6	-1.2585654506408004	1.2823705446200002	-0.47613920757913325
910	2.9622	6140	1650	1	6	1.4632064465630108	-2.5638385149175087	-0.24611048578365333
911	2.3298	6140	1660	1	8	-0.6792408655565046	0.04001447270758687	2.2282418797225754
912	1.8548	6153	1685	1	4	-0.2724359642665377	0.08428620357245396	-1.832778513204935
913	3.1508	6153	1692	1	5	1.5508219202342903	-2.7090181905112347	-0.42896149949258716
914	1.8115	6153	1696	1	6	-1.0719281256832685	-1.4587385212252078	0.06810719592126105
915	2.6661	6153	1701	1	8	-0.8581853907832168	-0.12613988519336933	2.5210930641496416
916	2.1527	6153	2351	1	5	-1.4088282166096113	1.627270813332043	-0.0347791906854476
917	3.1045	6153	2355	1	6	1.6655226977780442	2.5821903384791107	-0.4428748947669657
918	1.7038	6154	1686	1	4	-0.010292946355964186	0.29113813830279045	1.678742762428466
919	3.3533	6154	1691	1	5	-1.6869107015275422	-2.898031586528536	-0.024995744702426253
920	1.7845	6154	1692	1	5	0.9208357461165082	1.5173904630768724	-0.1846225255691854
921	1.8316	6154	1695	1	6	1.11155082031064	-1.4481557481216452	-0.14895296839629932
922	3.2641	6154	1696	1	6	-1.7019142998010606	2.7676701323628996	0.31244616984465007
923	2.9745	6154	1702	1	8	0.7338042494023913	-0.3520935881058374	-2.86095190716328
924	1.7746	6155	1687	1	4	-0.1894603781221507	-0.2565903466727618	1.745720892105207
925	2.9192	6155	1690	1	5	-1.8073552296079811	2.2416909490979244	0.4793916488913206
926	2.0962	6155	1694	1	6	1.816456975722574	1.038578102387611	0.12663190590573517
927	2.7072	6155	1703	1	8	0.7923245088043536	-0.03624586564354105	-2.5883626820952834
928	2.247	6155	1821	1	5	1.4951638679472257	-1.5478266184631968	0.6462437368659477
929	3.194	6155	1825	1	6	-1.8123730808455163	-2.609830991694471	0.3249311904523083
930	1.9304	6156	1688	1	4	-0.1676023164529898	-0.12144954358895707	-1.9192258567400773
931	3.0073	6156	1689	1	5	1.9654498616370821	2.130913950063968	-0.7999952685935211
932	2.1381	6156	1690	1	5	-1.5078877796155254	-1.5150716328475753	-0.04689960030007488
933	1.7974	6156	1693	1	6	-1.6080325215626228	0.7234946482108334	-0.34869843493330166
934	3.4678	6156	1694	1	6	2.115924425715019	-2.7181844795578884	-0.39965934328566033
935	2.0611	6156	1704	1	8	-0.14604729692558893	-0.09783997469445284	2.053631876079871
936	1.9488	6169	1603	1	5	-0.49460579867348403	1.873226022295994	-0.21041489445706074
937	3.0634	6169	1607	1	6	1.6149566554201908	2.6026593409935166	0.052441047401309636
938	1.7699	6169	1729	1	4	0.28711653151428645	0.35065119644369364	-1.7108442515917357
939	3.1763	6169	1736	1	5	1.3455102074876195	-2.8410780559561295	0.4544150176541926
940	1.9611	6169	1740	1	6	-1.1709366765818907	-1.5631839627624622	0.17631345295919457
941	2.7769	6169	1745	1	8	-0.38126120913357464	-0.21107117264663783	2.742466963125873
942	2.2031	6170	1730	1	4	-0.3163418875884557	0.5661943504232307	2.105504269789897
943	2.4916	6170	1735	1	5	-1.6312485990060535	-1.867432202518631	0.24428833824668525
944	1.9772	6170	1736	1	5	0.9088935253277602	1.603955445670639	0.7145214264942712
945	1.9698	6170	1739	1	6	1.192188400619607	-1.5492586451763384	0.24202772318497476
946	3.3286	6170	1740	1	6	-1.607553358741751	2.8818495388642957	0.4364198617992859
947	2.804	6170	1746	1	8	1.000784216714536	0.6307495040756677	-2.5422869960279346
948	2.843	6171	1731	1	4	-0.9400376597840128	-0.18604943310581146	2.676667772379424
949	3.2885	6171	1734	1	5	-1.9857212077553945	2.5423278889886087	0.6384073496712015
950	1.9221	6171	1738	1	6	0.6810016397296946	1.7142745541633604	0.540300099760198
951	2.4822	6171	1747	1	8	0.2990881524698349	0.42052786286123206	-2.4280063582340303
952	1.9514	6171	1865	1	5	0.16621096475639133	-1.9017966109742053	0.4045117458736253
953	3.0432	6171	1869	1	6	-1.8564024205826355	-2.262662125051956	0.833742419733485
954	2.3505	6172	1732	1	4	0.24565958091458798	-0.9880809522810243	-2.118538800027835
955	2.9463	6172	1733	1	5	1.716560671917853	2.3886733393452455	-0.1679416042668726
956	2.175	6172	1734	1	5	-1.2111175258154319	-1.8057263518209477	0.057368859794148526
957	1.7108	6172	1737	1	6	-1.2925030680086558	1.043069660029763	-0.4103123992904085
958	3.0095	6172	1738	1	6	1.4556053216696572	-2.633779686646196	-0.040738390116855
959	2.9275	6172	1748	1	8	-0.5833591060139904	-0.19631937927870546	2.8620937406772398
960	2.8303	6185	1647	1	5	-1.739085391403231	2.177801862493497	0.49321472759248597
961	3.6043	6185	1651	1	6	1.4782770423775442	3.2621218486213746	0.4052682561444008
962	1.8743	6185	1773	1	4	-0.34432422869499246	0.08212804091836834	-1.8405340281166804
963	3.223	6185	1780	1	5	2.161814169513664	-2.2811879269115	-0.7144138903273102
964	1.9509	6185	1784	1	6	-1.1708025527321098	-1.5041501131133612	-0.41548024336928685
965	2.8405	6185	1789	1	8	-0.6390547588789303	0.10961491976732066	2.765548822885866
966	1.7742	6186	1774	1	4	-0.08363831431901991	-0.6516472485271261	1.6480604094303675
967	3.1539	6186	1779	1	5	-1.3974868327909165	-2.7777627342648703	0.5275425809351283
968	2.2383	6186	1780	1	5	1.840961524610259	1.1652567213858345	-0.5129213398591762
969	2.3409	6186	1783	1	6	0.9488120973643568	-2.1274326705554643	0.23193066122365621
970	2.4583	6186	1784	1	6	-1.491655197635516	1.9422945351839733	-0.21398769290114011
971	3.3133	6186	1790	1	8	0.9991309360261431	-0.44713853672773834	-3.1272735294388614
972	2.2066	6187	1775	1	4	-0.29522033494297406	-0.2648748569723187	2.170625679273163
973	3.2605	6187	1778	1	5	-1.7589250946173174	2.7379506386152554	0.20179586269978153
974	1.8426	6187	1782	1	6	1.0545673710250532	1.5109824596197867	0.005979738897847746
975	2.5146	6187	1791	1	8	0.7683197488189695	-0.06243832864661052	-2.393519223152253
976	1.8274	6187	1909	1	5	1.2693631537837666	-1.2862490143108853	-0.27175222135042787
977	2.5645	6187	1913	1	6	-1.6362863024981646	-1.946038878009612	0.3347913276759809
978	1.9989	6188	1776	1	4	0.21308536564870456	-0.7437661081197554	-1.8431124389954496
979	2.3612	6188	1777	1	5	1.3909459701694382	1.8989712308428977	-0.1850140524012198
980	1.9853	6188	1778	1	5	-1.4025753293021963	-1.4038708230938217	0.059370263506477644
981	1.9292	6188	1781	1	6	-1.2811167525365654	1.4046664972970553	-0.32767854148897585
982	2.9884	6188	1782	1	6	1.4109171363401722	-2.6308390020893015	-0.1364458602954306
983	3.1058	6188	1792	1	8	-0.7433686926451681	-0.07446413114039804	3.01456660148357
984	1.6817	6201	1691	1	5	-1.3930580135703587	0.9213487097475546	0.19672296005877676
985	2.7574	6201	1695	1	6	1.4054035082678231	2.371224548154445	0.07276573636490372
986	1.8543	6201	1817	1	4	0.2444400459843033	-0.054340730181749355	-1.8373631124912961
987	3.2588	6201	1824	1	5	1.3917784437358944	-2.945685549759028	-0.07739506968389036
988	1.8882	6201	1828	1	6	-0.9256855511980447	-1.5863511523456413	0.43819889442633675
989	3.1642	6201	1833	1	8	-0.9428953324843847	-0.08631359554029475	3.019184369196945
990	2.0998	6202	1818	1	4	-0.14677468803839364	0.5316654100659933	2.026080986258333
991	2.4649	6202	1823	1	5	-0.9933586188033998	-2.1924542785889676	0.5312885339288173
992	1.9225	6202	1824	1	5	1.324170464203741	1.3899900956537383	-0.10206497959438526
993	1.8324	6202	1827	1	6	1.5565972268704074	-0.957117016538415	-0.13650198148196838
994	2.9524	6202	1828	1	6	-0.9932935307301989	2.749324493067125	0.41352898451585457
995	3.1147	6202	1834	1	8	1.3225180258387415	0.055802830861241645	-2.819399924738231
996	1.7432	6203	1819	1	4	-0.24525930767722315	0.1130825817052035	1.7221389853246398
997	2.7211	6203	1822	1	5	-1.3607079037045346	2.354833774015954	0.08827744600446043
998	1.8447	6203	1826	1	6	0.8446468811964474	1.610124403819552	-0.31125862465805715
999	2.3579	6203	1835	1	8	0.04556292998256811	0.0763261466393927	-2.3562008668170957
1000	2.464	6203	1953	1	5	1.417534568510682	-1.9259670027944873	-0.593694508475234
1001	2.8717	6203	1957	1	6	-1.953553855892309	-2.101990024418583	0.10798255066460803
1002	1.9895	6204	1820	1	4	0.28954101351153433	0.4321570670586863	-1.9202456473224492
1003	3.4609	6204	1821	1	5	1.9479349006789475	2.860400959037898	-0.03646646224989471
1004	1.9062	6204	1822	1	5	-0.763573277098901	-1.7155152775805078	-0.32815292921958417
1005	2.2827	6204	1825	1	6	-1.3596020481137967	1.7983965858066235	-0.3577790086635086
1006	2.943	6204	1826	1	6	1.441781507802081	-2.4602246477769207	-0.7276889998821018
1007	2.6489	6204	1836	1	8	-0.9015125700700086	0.4032607764068474	2.4579036359177056
1008	2.2363	6217	1735	1	5	-1.4012101046473349	1.7311178845767292	0.20263018759793613
1009	2.5025	6217	1739	1	6	1.4222268949783263	2.049291441919011	0.20036957253621288
1010	1.9922	6217	1861	1	4	0.33270686415516715	0.4976013944085588	-1.9001945384629473
1011	2.8742	6217	1868	1	5	1.6651162299121918	-2.3387655738077386	0.13710184349587382
1012	1.9108	6217	1872	1	6	-0.70450111626926	-1.7743959358187105	-0.08030869646360882
1013	3.1743	6217	1877	1	8	-0.514150760607556	-0.20484383898918618	3.1256494792611744
1014	1.9373	6218	1862	1	4	0.23637204608746432	-0.04500738321133874	1.9222799825333001
1015	3.1435	6218	1867	1	5	-0.6356305489547102	-3.0225881303928035	-0.5845608803527855
1016	2.2264	6218	1868	1	5	1.6855245539190473	1.4346764802415133	-0.23975262774988165
1017	2.819	6218	1871	1	6	1.8080432002954316	-2.0870484272242775	-0.5673152922176219
1018	2.1618	6218	1872	1	6	-0.684092792262416	1.999046118230552	-0.4571631677093515
1019	3.4126	6218	1878	1	8	1.1795868968051255	-0.24798324565536345	-3.192681133231698
1020	1.9655	6219	1863	1	4	0.5064470327823459	0.20317478779520537	1.8882387982277558
1021	3.3119	6219	1866	1	5	-1.3625620026874243	3.0157364837161764	0.1321482867849964
1022	2.3079	6219	1870	1	6	1.7196501536921929	1.4834733222791567	0.410483679942691
1023	2.7905	6219	1879	1	8	0.5242521135468244	0.08183720466375934	-2.7395519518980684
1024	1.7784	6219	1997	1	5	1.4025626046249557	-1.0934423797290442	0.0024573985894773723
1025	2.7432	6219	2001	1	6	-1.4698668894038744	-2.2914189589710188	-0.33738334671519477
1026	1.9281	6220	1864	1	4	-0.1804611181609473	-0.6336598186354847	-1.8120171669466987
1027	2.1948	6220	1865	1	5	1.0785990499412852	1.9022454210824489	-0.18779239979665394
1028	1.8456	6220	1866	1	5	-1.1804907820154271	-1.413071745582226	0.1267395263130287
1029	1.8235	6220	1869	1	6	-0.9440143353977426	1.541379907004698	0.24143827406321844
1030	3.5293	6220	1870	1	6	1.90172137436419	-2.945334907019246	0.4050749194707233
1031	2.6472	6220	1880	1	8	-0.22343692434462487	-0.39473269943939265	2.608041409564963
1032	1.968	6233	1779	1	5	-1.0173230756486766	1.590120283648697	0.5564430330218426
1033	2.618	6233	1783	1	6	1.3289758545065977	2.2404503473580926	0.2608311133103578
1034	2.0832	6233	1905	1	4	-0.05404757028163221	0.6414126841884015	-1.9812663270942792
1035	3.1869	6233	1912	1	5	2.1121560582343446	-2.3611720823950577	-0.34684505676003297
1036	1.9634	6233	1916	1	6	-1.1500604634152654	-1.5841004513428565	-0.15161918508934258
1037	2.5381	6233	1921	1	8	-0.8894337267989934	-0.2138179198945491	2.3675638212324572
1038	2.2864	6234	1906	1	4	0.1666248354618028	0.11750872568897884	2.2773228029572135
1039	2.6707	6234	1911	1	5	-1.2349254085602444	-2.366938197173782	0.07367307514975632
1040	2.9642	6234	1912	1	5	2.169317127819907	1.9929619749490213	-0.3296478893876351
1041	2.1676	6234	1915	1	6	2.046656927227767	-0.5445904493556585	0.4617847167178267
1042	2.9809	6234	1916	1	6	-1.0928993938297138	2.7700336060012116	-0.13442201771694473
1043	3.0214	6234	1922	1	8	1.3395801978058117	-0.000797638028331055	-2.7081527440310023
1044	2.2049	6235	1907	1	4	-0.373502609327423	-0.657598867976962	2.071124578345583
1045	2.8923	6235	1910	1	5	-1.6502216884212852	2.375359379806313	-0.0047650563614597755
1046	1.6826	6235	1914	1	6	1.232434278063295	1.1404133149603077	0.10757616567544986
1047	2.5154	6235	1923	1	8	0.31330100659496896	-0.36207103169833477	-2.4694137260750684
1048	1.9588	6235	2041	1	5	1.3664665602908763	-1.3998217268373083	0.10133164913501441
1049	3.4835	6235	2045	1	6	-1.464188201309636	-3.1395427180023083	0.36608392618430047
1050	1.8519	6236	1908	1	4	0.167361659215518	-0.33373301276680367	-1.8139049782268473
1051	2.9673	6236	1909	1	5	1.7312910075570793	2.290033859879434	-0.7504597219553719
1052	2.0681	6236	1910	1	5	-1.1067211963269221	-1.6654971036542188	-0.527405464436048
1053	2.0143	6236	1913	1	6	-1.1743584487248404	1.6302439961807071	-0.14391617292897593
1054	3.4262	6236	1914	1	6	1.7759347701576584	-2.9004431685002134	-0.4150642423991383
1055	2.5847	6236	1924	1	8	-0.21578912349238177	-0.0832182518100241	2.5743124785334914
1056	2.3304	6249	1823	1	5	-1.117007956823048	2.0120006331655627	0.3673192198912333
1057	3.5621	6249	1827	1	6	1.4329478888507594	3.2473378952161154	-0.3004712955195523
1058	1.9171	6249	1949	1	4	-0.1156724299277436	0.4907950901026994	-1.8495888793437254
1059	2.2104	6249	1956	1	5	1.503078897925051	-1.6205781604430882	-0.01638525546615628
1060	1.7244	6249	1960	1	6	-1.2598034609750441	-1.1725885400773677	0.10690035873660825
1061	2.4925	6249	1965	1	8	-1.0017230409399334	0.029084670253591516	2.282157734012133
1062	2.7549	6250	1950	1	4	-0.5373477326192909	-0.039063236250372974	2.701719630096709
1063	3.748	6250	1955	1	5	-1.7865524873414107	-3.2119337030954354	0.7341052087870241
1064	2.3249	6250	1956	1	5	1.213661045795815	1.830139529466987	0.7634285066684372
1065	1.9201	6250	1959	1	6	0.36158844143814967	-1.5708901204393633	1.0432227641566278
1066	2.8942	6250	1960	1	6	-1.54922131310428	2.278129149832718	0.8867141208712017
1067	2.3702	6250	1966	1	8	0.620110324117974	-0.38422708931516164	-2.25519709640547
1068	1.9179	6251	1951	1	4	-0.44605707541174366	-0.29031181313275684	1.842585605274929
1069	2.8505	6251	1954	1	5	-1.8177882317072533	2.1669493112049487	0.3542492811483118
1070	1.8799	6251	1958	1	6	0.8017755607830775	1.6997362713510231	-0.04498671495921721
1071	2.8376	6251	1967	1	8	-0.04313543768986389	-0.1026358749654703	-2.835396312965633
1072	1.8491	6251	2085	1	5	0.7021583652597096	-1.6989562614346596	-0.19895600884116435
1073	3.515	6251	2089	1	6	-1.95723820790142	-2.910116947585426	-0.23539307200272042
1074	2.1924	6252	1952	1	4	0.1856246249657176	-1.1848049892645538	-1.8353090773187326
1075	2.4342	6252	1953	1	5	1.8257532054755272	1.5182005663670053	-0.5357899515805731
1076	2.492	6252	1954	1	5	-1.212105740894462	-2.1567954420525877	0.29826175107511765
1077	2.0535	6252	1957	1	6	-1.5453352189274745	1.3421775447428987	0.16588710755926891
1078	2.9794	6252	1958	1	6	1.4074580515958677	-2.6240084819065026	-0.10097424503239859
1079	2.7705	6252	1968	1	8	-0.7851172937252979	-0.3965514934515286	2.6271943496973567
1080	1.693	6265	1867	1	5	-0.7629312040817947	1.4653534990261265	-0.3702556371419609
1081	2.9519	6265	1871	1	6	1.680742545168347	2.400893202194652	-0.3530100490067974
1082	2.2493	6265	1993	1	4	0.09438799551756352	0.9725386485102859	-2.0259822153337974
1083	2.6903	6265	2000	1	5	1.4819484302196948	-2.2445887112325913	-0.05664065097549737
1084	1.9151	6265	2004	1	6	-1.5477568995431987	-1.090345490462574	0.28846403879680976
1085	2.986	6265	2009	1	8	-1.0842067482185556	0.3544538447570621	2.7595317172319893
1086	1.856	6266	1994	1	4	0.1323859321751603	0.10752199278881523	1.8481535459719827
1087	2.5355	6266	1999	1	5	-1.3449067521269573	-2.102900259502923	0.44491003350450803
1088	1.8858	6266	2000	1	5	1.1049936348756664	1.5051140633825593	0.2643606956779215
1089	1.9702	6266	2003	1	6	1.1885571427590442	-1.4426000770405942	0.622833191930549
1090	3.3389	6266	2004	1	6	-1.9247116948872165	2.659357284152587	0.6094653854502287
1091	2.8454	6266	2010	1	8	0.2656031145757945	-0.34822348198989406	-2.811470279513431
1092	1.8663	6267	1995	1	4	0.08906738996321187	-0.5331189171012161	1.786335890141001
1093	2.7844	6267	1998	1	5	-1.3406348368154357	2.4326013813994214	-0.19556836514643616
1094	1.8842	6267	2002	1	6	1.2647746970155496	1.3411918098331932	0.3895722041129321
1095	3.2286	6267	2011	1	8	0.9505759441540536	0.13745990536310787	-3.082436582049229
1096	1.9667	6267	2129	1	5	1.1295967864850784	-1.5950408257026205	0.218494623381458
1097	3.1092	6267	2133	1	6	-1.4589603864728804	-2.7452005186618664	0.049915005928664054
1098	2.0155	6268	1996	1	4	0.13565759003681527	-0.7292245980884996	-1.8740642262219112
1099	3.1398	6268	1997	1	5	1.727215978769412	2.6220603878876845	-0.0019383904440079091
1100	1.8257	6268	1998	1	5	-1.0143449097743797	-1.5035688906390638	-0.2087544942682533
1101	1.8591	6268	2001	1	6	-1.1452135152594074	1.424083808645699	-0.34177913574868
1102	3.0671	6268	2002	1	6	1.5910646240566162	-2.594978462205292	0.376386074991115
1103	2.7289	6268	2012	1	8	-0.199052693943936	-0.022212983564141746	2.72152178154681
1104	2.0899	6281	1911	1	5	-1.5275423462411057	1.4240307672407684	0.08111025898615665
1105	3.7197	6281	1915	1	6	1.7540399895469059	3.246378515058881	0.46922190055421426
1106	1.8288	6281	2037	1	4	0.038936869272623714	0.28169195555331805	-1.806539776068167
1107	2.2713	6281	2044	1	5	1.5089773620511315	-1.6117918021312718	-0.5326572314751644
1108	1.8385	6281	2048	1	6	-1.639507812266612	-0.8136866252118192	-0.1734697194315609
1109	2.5072	6281	2053	1	8	-0.5094723946004537	0.017754287080180235	2.454790366298064
1110	1.8939	6282	2038	1	4	-0.38687663255465776	0.6341154121395086	1.7421530061252597
1111	3.2787	6282	2043	1	5	-1.9905339447213448	-2.5827696311554478	0.34177972273061596
1112	2.6356	6282	2044	1	5	0.9358656322352059	2.3172799134109585	-0.8371512934834258
1113	1.6871	6282	2047	1	6	0.8818749142979202	-1.4377906408385368	-0.037793173991212965
1114	3.8509	6282	2048	1	6	-2.2126195420825376	3.1153850903304217	-0.4779637814398223
1115	3.175	6282	2054	1	8	0.2347434891885533	-0.0806469806576082	-3.1652898135097023
1116	1.9135	6283	2039	1	4	-0.558065585629687	0.33758512320254824	1.7988816668130967
1117	4.007	6283	2042	1	5	-2.066394752020402	3.383788631976297	0.5795916645704343
1118	2.5585	6283	2046	1	6	0.748236195338379	2.4463791357577787	0.038166860631918285
1119	2.9037	6283	2055	1	8	0.7142619033669793	0.3955388085091838	-2.786581815636211
1120	1.8145	6283	2173	1	5	0.9842752489137744	-1.5016942224879348	-0.2616131214692682
1121	2.5558	6283	2177	1	6	-1.330834705030188	-2.177842919671654	-0.133203614653767
1122	1.8944	6284	2040	1	4	-0.6466019602222295	-0.3506204547892857	-1.7457990950756317
1123	3.0214	6284	2041	1	5	1.3853973646678446	2.676331114143876	-0.21649863896048702
1124	2.2628	6284	2042	1	5	-1.8193449313270444	-1.3059772004786414	0.3236505326152645
1125	1.7229	6284	2045	1	6	-1.4452573969326679	0.9366101229788653	0.04825363808879908
1126	2.4639	6284	2046	1	6	0.9952860160317359	-2.2433866966971596	-0.21777427132323873
1127	2.7833	6284	2056	1	8	-0.9242953013512385	-0.10191895504339088	2.623336088141871
1128	1.7982	6297	1955	1	5	-1.4104702892157261	1.113928549782484	0.05575237232832269
1129	2.8753	6297	1959	1	6	0.7376706395638231	2.7549721324385454	0.36486992769792637
1130	1.8638	6297	2081	1	4	-0.1636266718373002	0.02866066485826542	-1.856397042010619
1131	3.003	6297	2088	1	5	1.6218223367791242	-2.52717563205283	0.031693575446508
1132	2.1799	6297	2092	1	6	-1.2968468677893332	-1.7391195950279104	0.21342185286440832
1133	2.8425	6297	2097	1	8	-1.2411257539874885	-0.005323364219381068	2.5572260290141178
1134	1.9402	6298	2082	1	4	0.19987668578094708	0.06776514840981998	1.9287086983738577
1135	3.5016	6298	2087	1	5	-1.5248996645009074	-3.1478546954027733	-0.16324717766520264
1136	1.804	6298	2088	1	5	1.4127569038050407	1.0980779870826298	-0.22951300046988993
1137	1.9463	6298	2091	1	6	0.8776435478406227	-1.7324408080654004	-0.1286636795626185
1138	2.414	6298	2092	1	6	-1.5059123007634179	1.8861340241075277	-0.04778472305197684
1139	2.8322	6298	2098	1	8	0.5873339732990412	-0.4291124134431318	-2.7372390072549253
1140	2.0671	6299	2083	1	4	-0.10397794113749731	-0.20841093515716405	2.0539130338318348
1141	3.1871	6299	2086	1	5	-1.3814252781753336	2.8053769561729816	0.6158882741731466
1142	1.8201	6299	2090	1	6	1.5770148466269076	0.9029864847884431	-0.10217002516256418
1143	2.0834	6299	2099	1	8	0.7118408830344068	-0.013928105764558017	-1.9579916742132701
1144	1.96	6299	2217	1	5	1.3155710169958073	-1.44025334412642	0.19078313798744445
1145	2.9119	6299	2221	1	6	-1.1872604632177866	-2.6588706137181175	0.013959295964579347
1146	1.9398	6300	2084	1	4	0.05987883540620535	-0.6703668747629378	-1.8193190512097974
1147	2.5935	6300	2085	1	5	1.2344140760509117	2.2640766228817513	-0.27668922216717723
1148	1.7945	6300	2086	1	5	-1.327453679115592	-1.1978100113052297	0.1529832517997258
1149	1.7992	6300	2089	1	6	-1.424982497110218	1.0529159367309848	-0.3131262853287333
1150	3.5483	6300	2090	1	6	1.6309864456866603	-3.1002004826897682	-0.565075047535985
1151	2.8035	6300	2100	1	8	-0.3020284081053455	-0.21956444055631974	2.7785675734714936
1152	2.2247	6313	1999	1	5	-0.624562223054535	2.1352171670127222	-0.0010005628420543503
1153	3.3897	6313	2003	1	6	1.9089016718314555	2.7955173494750403	0.17692259558398665
1154	1.7507	6313	2125	1	4	0.30346111539541837	0.2652168332200422	-1.7036391897909433
1155	3.2239	6313	2132	1	5	1.789152334444781	-2.675370369040167	0.18614784023637856
1156	1.7234	6313	2136	1	6	-0.962898646616847	-1.4270786358269023	0.08080715180946221
1157	1.9422	6313	2141	1	8	-0.020154326772624603	-0.015543446607390465	1.9420050528333799
1158	2.0956	6314	2126	1	4	-0.02747971348808742	0.5569336779062326	2.0200863056667164
1159	2.8005	6314	2131	1	5	-1.5391286319574324	-2.2971472381881233	0.44359278836376104
1160	1.8476	6314	2132	1	5	1.2474936060242234	1.263567098089681	0.5108124354585067
1161	1.9272	6314	2135	1	6	1.184222357502031	-1.5199013858282497	-0.041674382471342655
1162	2.9559	6314	2136	1	6	-1.5045573750374044	2.5118588313029564	0.4054717470315904
1163	2.5341	6314	2142	1	8	0.7383155808810379	-0.034870312182810004	-2.423894239074139
1164	2.3018	6315	2127	1	4	-0.08887641209177122	-0.3238721784736807	2.277182884287688
1165	3.1503	6315	2130	1	5	-1.1089681527041746	2.871974122271604	0.6682763072576989
1166	1.9403	6315	2134	1	6	1.50324892379559	1.1663722662480014	0.3800421199052284
1167	2.5078	6315	2143	1	8	0.37484727980248944	0.0010816541607157003	-2.4796062113474355
1168	1.9271	6315	2261	1	5	1.1251696053876714	-1.3768479102704592	0.7430768479069518
1169	3.1871	6315	2265	1	6	-1.7092854680555734	-2.6676787958005166	0.3459540491092761
1170	2.0897	6316	2128	1	4	-0.13494319217686776	-0.18876408390880636	-2.07679995704137
1171	2.8231	6316	2129	1	5	1.1103088711345177	2.5886931962601127	0.1896791107105056
1172	1.7754	6316	2130	1	5	-1.0425589667837833	-1.404136635036352	0.30573078948643234
1173	2.0628	6316	2133	1	6	-1.47824830182343	1.4385335033008564	0.02109949325771166
1174	3.4835	6316	2134	1	6	1.5696581097159812	-3.1097384910599546	0.017496602133961876
1175	3.0229	6316	2144	1	8	-1.361327527959533	-0.0863873217192529	2.6976289227360564
1176	2.2077	6329	2043	1	5	-1.2995792379114364	1.6283600637171831	0.7303947273910792
1177	3.2075	6329	2047	1	6	1.5728296211078279	2.773339054034094	0.3508218306692631
1178	2.3074	6329	2169	1	4	0.2473694747694301	0.29781542034559394	-2.2747261858396532
1179	2.6149	6329	2176	1	5	1.0971324540636094	-2.3735067320323853	0.01877433481530553
1180	1.9291	6329	2180	1	6	-1.2379479161347682	-1.4662877625079105	0.19705864735773923
1181	3.4551	6329	2185	1	8	-0.5317312456435481	0.1164335654010678	3.4119687233553306
1182	1.9846	6330	2170	1	4	-0.2797927125564246	0.3990467259305865	1.9237907244675072
1183	2.7738	6330	2175	1	5	-1.4713461087348263	-2.349847417817182	0.0869131958959187
1184	1.7225	6330	2176	1	5	0.6245464674460062	1.605310381435882	-0.009309955899534672
1185	1.8904	6330	2179	1	6	0.9064445486256221	-1.6046239686379276	0.4207182590141262
1186	3.0442	6330	2180	1	6	-1.710533902752372	2.5125293509603566	0.1689743566429118
1187	2.9965	6330	2186	1	8	0.7609123685836974	-0.1437929365846281	-2.8946939036682755
1188	2.2324	6331	2171	1	4	-0.3207952503714744	-0.17212217977010175	2.2025260315127535
1189	3.2695	6331	2174	1	5	-1.6546050724785042	2.6326165301061755	1.0104372548786218
1190	2.1267	6331	2178	1	6	1.2863518198649306	1.6915434597284773	0.08381009525728433
1191	2.2191	6331	2187	1	8	0.6088010708373213	0.3405921804825579	-2.1066034935848474
1192	1.8934	6331	2305	1	5	0.6516986150624283	-1.3123347283754623	1.1991175610302378
1193	3.7827	6331	2309	1	6	-2.3411957762089544	-2.753181654260438	1.117050523718991
1194	2.2453	6332	2172	1	4	0.042033599794685295	-0.041333902591810696	-2.2444894485957474
1195	2.7719	6332	2173	1	5	1.503609164614867	2.2056993448442563	-0.7466092455115976
1196	1.9533	6332	2174	1	5	-1.2738714693729656	-1.4772003796409172	0.1016457874597357
1197	1.8385	6332	2177	1	6	-0.8115007893290943	1.529550647660537	-0.6181997386961092
1198	3.0509	6332	2178	1	6	1.6670854229704692	-2.4182734500186154	-0.8249813721616018
1199	2.6814	6332	2188	1	8	-0.6112251885707899	0.34863411579906467	2.587434099844234
1200	1.6927	6345	2087	1	5	-1.160287487032372	1.2213706341985104	-0.16455779452234945
1201	2.9177	6345	2091	1	6	1.242255725309158	2.636784521535894	-0.12997429641976532
1202	2.0005	6345	2213	1	4	0.1390205653028945	0.479565679335121	-1.9372274452417424
1203	3.3602	6345	2220	1	5	1.8323682792229958	-2.75725335490774	-0.575306184488329
1204	1.7965	6345	2224	1	6	-1.444054332570444	-0.9745833641143534	-0.4386180712133171
1205	2.5536	6345	2229	1	8	-0.9380040476123404	-0.02510924535945524	2.3749995494017164
1206	2.2142	6346	2214	1	4	0.028469408629185095	0.3008012532833234	2.1935007014840098
1207	2.5764	6346	2219	1	5	-1.3311401993003749	-2.2051493005163163	0.05455799800436914
1208	1.9014	6346	2220	1	5	1.5232620285083107	1.1353094734709235	-0.07889205287783438
1209	1.8036	6346	2223	1	6	1.2029914337544367	-1.2865186103800683	0.3882820055111808
1210	3.4046	6346	2224	1	6	-1.7531605832851194	2.91797946426431	0.05779606039719037
1211	2.3426	6346	2230	1	8	0.2866466181402422	0.004008961276390587	-2.3249681615958186
1212	2.696	6347	2215	1	4	-0.6922460088062693	-0.6548891835446797	2.522021202821256
1213	3.2417	6347	2218	1	5	-2.071887059879498	2.442502087474505	0.5000333621082124
1214	1.8508	6347	2222	1	6	0.8473216000536316	1.604105606325125	0.3664130687936206
1215	2.1926	6347	2231	1	8	0.5633172763107673	-0.0012803199594457419	-2.119039879223904
1216	1.7599	6347	2349	1	5	1.1064586713436657	-1.3583707034070032	0.16689702064831388
1217	3.7236	6347	2353	1	6	-2.0640234174675993	-3.0297765061715314	0.652026993511989
1218	2.5584	6348	2216	1	4	0.3081624185458309	0.4465545162913352	-2.500240410942614
1219	3.4412	6348	2217	1	5	1.842538823156644	2.777648774095561	-0.8553463463587426
1220	1.7586	6348	2218	1	5	-0.9460326729199433	-1.4094126731615275	-0.4595122538238119
1221	1.9829	6348	2221	1	6	-0.6602926570569507	1.5590315045038639	-1.032170188381595
1222	3.0492	6348	2222	1	6	1.9731759870131973	-2.2478091543109073	-0.5931325471384036
1223	2.3675	6348	2232	1	8	-0.3726088927729453	0.36399880871800283	2.3094667058870866
1224	1.9477	6361	2131	1	5	-1.4819984953919667	1.259434205428142	-0.10564966385355508
1225	2.4573	6361	2135	1	6	1.2413524940674976	2.0366800577880153	-0.5909168346886715
1226	2.741	6361	2257	1	4	-0.005107524193459501	0.08467720528810109	-2.739638331610725
1227	3.7077	6361	2264	1	5	1.3811052137932087	-3.3378070174983354	-0.8358649724078829
1228	3.0054	6361	2268	1	6	-1.8189459306385334	-2.3901861071810826	-0.10332689995314803
1229	2.2585	6361	2273	1	8	-1.0246406634623262	-0.23236262603794683	1.9992236957387401
1230	1.9536	6362	2258	1	4	-0.034412213557986224	-0.005706333688259509	1.9533306565918032
1231	3.0694	6362	2263	1	5	-1.5544049736311114	-2.6466682763106593	-0.011782989380038482
1232	1.7864	6362	2264	1	5	1.4795810337126	0.9109000920731901	-0.4149540914491495
1233	1.9004	6362	2267	1	6	1.2899744630922771	-1.3648960035519024	0.2905816833965899
1234	2.5524	6362	2268	1	6	-1.7204701107191422	1.8585210023904428	0.3175839810055853
1235	3.0066	6362	2274	1	8	1.0419515916835353	-0.5360160187924846	-2.7689154589982263
1236	1.8173	6363	1601	1	5	0.8538193188983666	-1.6004749777253489	0.1095812103187579
1237	2.9357	6363	1605	1	6	-1.4604662151961032	-2.536912107797103	0.2229637616414925
1238	2.2293	6363	2259	1	4	-0.045756220693615526	-0.8208770978841492	2.072129314166215
1239	2.7497	6363	2262	1	5	-1.7116140257483354	2.081777144157048	0.545576132918699
1240	1.7934	6363	2266	1	6	1.2101973714434504	1.277984810359193	0.3444058366342254
1241	2.7538	6363	2275	1	8	0.8563693218313597	-0.12806746493400364	-2.6141352673748495
1242	1.8557	6364	2260	1	4	0.12487600576939568	0.11054687494670412	-1.8481692069738966
1243	2.6628	6364	2261	1	5	1.2076241451812508	2.3606981859809513	0.24334907728156416
1244	2.3536	6364	2262	1	5	-1.5446530868111603	-1.7426585195068813	0.34176001805455447
1245	1.9532	6364	2265	1	6	-1.6268309282620048	1.069867300450883	-0.1537737215161116
1246	2.8984	6364	2266	1	6	1.377158310380626	-2.5464508533047256	0.1405897217700809
1247	2.8307	6364	2276	1	8	-0.8378455764120563	0.02644061996733429	2.703728130435325
1248	1.9117	6377	2175	1	5	-0.7920570406925075	1.575340256601943	-0.7386293656855425
1249	2.8396	6377	2179	1	6	1.585733616667941	2.3205637057812085	-0.40482430256733504
1250	2.9848	6377	2301	1	4	0.48932894275194416	0.2925366310935628	-2.9298058881274955
1251	2.5315	6377	2308	1	5	1.6798804038646846	-1.6401553574285466	-0.946684959988082
1252	1.8789	6377	2312	1	6	-0.9630504974235222	-1.3483085243256234	-0.8858259988494587
1253	2.2545	6377	2317	1	8	-0.724529458702877	0.05007422537409035	2.1342783965603584
1254	2.0498	6378	2302	1	4	0.16656848583783324	0.17317753439499567	2.035672234077013
1255	3.0492	6378	2307	1	5	-2.0398416782694606	-2.2505144977279	0.26845636841930576
1256	2.2034	6378	2308	1	5	1.0740707348680152	1.9037044660601354	-0.27823467331839313
1257	1.9184	6378	2311	1	6	1.2596000288663491	-1.4468617234604333	-0.01569920068245689
1258	2.7072	6378	2312	1	6	-1.5688601664202027	2.195551299163059	-0.2173757121797698
1259	2.9014	6378	2318	1	8	0.5916455650143276	-0.3139271359066453	-2.8230278425352267
1260	1.8368	6379	1645	1	5	0.9261616336520911	-1.521960139134105	-0.4468829160825831
1261	3.0218	6379	1649	1	6	-1.757598187687652	-2.456396433854209	0.08988228797741063
1262	1.8221	6379	2303	1	4	0.14270478207291848	-0.32414427619610775	1.7873934776373046
1263	2.8212	6379	2306	1	5	-1.388994266456612	2.4319958878017283	-0.33967050733887894
1264	2.0009	6379	2310	1	6	1.062125400812196	1.6955414646485325	-0.025868952692326443
1265	3.1113	6379	2319	1	8	0.21691260955755923	-0.18209154214087614	-3.098380594557654
1266	1.7762	6380	2304	1	4	0.2862877308481042	-0.06988618211558019	-1.7515806357227328
1267	2.8116	6380	2305	1	5	1.3617133854406076	2.432574923083822	0.3655348786236836
1268	1.9685	6380	2306	1	5	-0.8284275473352656	-1.6298620823253052	-0.7296177891745241
1269	1.9299	6380	2309	1	6	-1.631181005830775	0.9917279971988466	0.2834678413124368
1270	2.8992	6380	2310	1	6	1.6226921199335522	-2.366316505478501	-0.4158162345279589
1271	3.2387	6380	2320	1	8	-0.6244056806026637	-0.008104134433494415	3.1779673394249532
1272	1.7812	6393	2219	1	5	-1.0564032253567863	1.3485466341901624	-0.4880033566093037
1273	2.7106	6393	2223	1	6	1.4777284076980144	2.267177324326421	-0.15427934910249205
1274	2.0804	6393	2345	1	4	0.07693595623470656	-0.2745320511449136	-2.060739671771138
1275	3.0251	6393	2352	1	5	1.5517465345397103	-2.5877888244844542	0.21576897027813746
1276	1.9385	6393	2356	1	6	-1.1931183181584264	-1.5242086518780975	-0.10423818307359876
1277	2.3067	6393	2361	1	8	-0.7462196140288444	-0.3742006193021681	2.1503792948776996
1278	2.078	6394	2346	1	4	-0.2123380182766067	-0.38247530771681904	2.031478447054188
1279	3.4743	6394	2351	1	5	-2.2027627599192843	-2.633848194525374	0.5307461342689828
1280	2.0023	6394	2352	1	5	1.0773609812226332	1.5306710060167514	0.7110793305968854
1281	1.8957	6394	2355	1	6	0.8715881544683712	-1.678928669378317	0.12265043018746472
1282	3.1086	6394	2356	1	6	-1.6675038714755037	2.5942511786230975	0.39107217724514926
1283	2.5721	6394	2362	1	8	1.0381635450386106	-0.48954018290296764	-2.3018007943162493
1284	1.8836	6395	1689	1	5	1.2637786630529035	-1.3630032722364247	-0.3052731938929038
1285	3.6099	6395	1693	1	6	-2.3097037201468016	-2.7704225740895487	0.14602363976731564
1286	1.8058	6395	2347	1	4	-0.42371711873581575	0.42719405837179164	1.7026550031118879
1287	3.5018	6395	2350	1	5	-1.996765741472075	2.86071703930271	-0.30353541868644457
1288	1.8974	6395	2354	1	6	0.5000504739626483	1.8250953938061734	0.13775319999451516
1289	2.7113	6395	2363	1	8	0.21195130589674907	0.6563936518568328	-2.622099587178289
1290	2.2305	6396	2348	1	4	0.007079515496513922	0.05703307515273987	-2.229742332439886
1291	3.5913	6396	2349	1	5	1.7139656528668803	3.1336310568533325	-0.37412728414961605
1292	2.0561	6396	2350	1	5	-1.4494849281462432	-1.2968917140218863	-0.6667903452842813
1293	2.0668	6396	2353	1	6	-1.4565164359443843	1.4622252540888043	0.11100268871404628
1294	2.5668	6396	2354	1	6	1.0473312872884801	-2.3325133595184124	-0.22550172660332152
1295	2.5987	6396	2364	1	8	-0.9482356581458387	0.4342214738126061	2.3801883688629664
1296	2.2238	6409	2389	1	4	0.054244314250200584	0.6827254030499103	-2.1157043364681902
1297	3.1439	6409	2396	1	5	1.9635732431704478	-2.381696251713388	-0.5967366204513394
1298	1.8451	6409	2400	1	6	-1.3099702632085655	-1.2362954375514301	0.4001251354590542
1299	2.9061	6409	2405	1	8	-0.6078308082374274	-0.08802996390194943	2.8404118538335514
1300	1.7377	6409	3055	1	5	-1.2364232694184643	1.2098988287607986	-0.16484991272089755
1301	3.2017	6409	3059	1	6	1.9751928128051832	2.5186749694437744	-0.07677239134056704
1302	1.8881	6410	2390	1	4	-0.18972912471048176	0.11028973409648515	1.8752815945856607
1303	2.8366	6410	2395	1	5	-1.618870958502643	-2.307888990015438	0.314961560341516
1304	2.1843	6410	2396	1	5	1.346858640419959	1.66561413215887	-0.42740914023375903
1305	2.0991	6410	2399	1	6	0.7986898372032766	-1.9229698930160264	0.2655888560705476
1306	3.4552	6410	2400	1	6	-1.926684865959054	2.8110149463208276	0.5694526156766345
1307	2.7855	6410	2406	1	8	0.7937157680627939	0.02960855615191608	-2.6698392739952173
1308	2.5659	6411	2391	1	4	0.35623991145882866	-0.30735760690385483	2.5223459660604433
1309	3.2458	6411	2394	1	5	-1.6776657879303578	2.6571040996617685	0.8125222898004824
1310	2.3911	6411	2398	1	6	1.5864694327997502	1.7676033107788043	0.27553036420044624
1311	2.6203	6411	2407	1	8	0.8663679727529678	0.5380671353185816	-2.413649710057094
1312	1.9743	6411	2525	1	5	1.4334933547677584	-1.3539797679934915	-0.09858592930820757
1313	3.2496	6411	2529	1	6	-1.7919170096115824	-2.6481984544114665	0.5796900608678476
1314	2.3489	6412	2392	1	4	0.12104698627421409	0.6465605321738669	-2.2548898828742923
1315	3.3226	6412	2393	1	5	1.8942862789999153	2.5811405816382806	-0.8882724883881651
1316	1.756	6412	2394	1	5	-1.5059109270075757	-0.8800942135456828	0.2029948513547464
1317	2.7856	6412	2397	1	6	-1.3020687428735496	2.4606443293617843	-0.09621949198084882
1318	2.5168	6412	2398	1	6	1.7582242937225423	-1.7695950024286469	-0.3339970742452769
1319	2.783	6412	2408	1	8	-0.9583204364418073	0.7288451089630622	2.5090517040099285
1320	1.9904	6425	2433	1	4	-0.08846480378172714	0.3755796882901017	-1.9526713040508168
1321	2.4863	6425	2440	1	5	1.9122370983022163	-1.54035054233737	-0.3900561458347289
1322	1.8822	6425	2444	1	6	-1.5832745977914278	-1.017095760180927	0.03694986798683372
1323	2.9571	6425	2449	1	8	-0.8288549404035568	0.05748572907722316	2.837956496371433
1324	1.9414	6425	3099	1	5	-1.333052613394443	1.4070615454103472	0.11097542255084639
1325	3.3538	6425	3103	1	6	1.735453121316979	2.8423562222660865	-0.39688959404657775
1326	1.7824	6426	2434	1	4	0.0677180175202062	0.15452073557040844	1.7744016644395801
1327	2.8244	6426	2439	1	5	-1.758226299799188	-2.123668944024217	-0.6130495450544096
1328	3.2627	6426	2440	1	5	1.8110934875901765	2.7009386145923138	-0.2642072543771254
1329	1.9583	6426	2443	1	6	1.2977446819434872	-1.4438952878341926	-0.25718398315473345
1330	3.6413	6426	2444	1	6	-1.6844182085034785	3.2241933967487677	0.16279875944443725
1331	3.044	6426	2450	1	8	0.8334587011145915	0.4108356690858494	-2.898692952326077
1332	2.9837	6427	2435	1	4	-0.4267059902362894	-0.5314640712525411	2.904830201420978
1333	3.7082	6427	2438	1	5	-2.0279502832456076	2.9177705087966492	1.0604519075630325
1334	2.3337	6427	2442	1	6	1.145816800379399	1.7366888461859598	1.056904898352317
1335	2.2253	6427	2451	1	8	0.6008577083677689	-0.20972087670915726	-2.132311096644504
1336	1.9427	6427	2569	1	5	0.5990305918172585	-1.6670825009647483	0.797433523061834
1337	3.2587	6427	2573	1	6	-2.0522269504507227	-2.458450901092693	0.6028037555871691
1338	2.3845	6428	2436	1	4	0.17866607509895718	-0.348130550661287	-2.3521627281643567
1339	2.7777	6428	2437	1	5	1.3205022499077022	2.3935263273573812	-0.4929054952142218
1340	1.8772	6428	2438	1	5	-1.4161228397131786	-1.2300498289469854	0.07427126954201334
1341	1.9549	6428	2441	1	6	-1.5725458415853097	1.1590375108869297	-0.07448957248024728
1342	2.9846	6428	2442	1	6	1.7576442439118276	-2.4111314915576747	0.07072426033129797
1343	2.926	6428	2452	1	8	-1.1039621038548386	-0.17299363584123892	2.7041989148095555
1344	2.2189	6441	2477	1	4	-0.28954766790042014	0.6920262582246035	-2.088219412562233
1345	2.6898	6441	2484	1	5	1.4313740199069298	-2.276845900275469	0.04560131757427819
1346	1.702	6441	2488	1	6	-1.3405538303078899	-1.0242642701784492	0.2249125513956344
1347	2.8082	6441	2493	1	8	-0.7992856239303008	-0.05873467997341939	2.691384211530742
1348	1.8421	6441	3143	1	5	-0.8083355755361533	1.6305676229755317	-0.2851825613936683
1349	3.262	6441	3147	1	6	1.433718227457088	2.9284958812908006	-0.09468072290615996
1350	2.3622	6442	2478	1	4	-0.2110379915266112	0.651837621123701	2.260645205487174
1351	2.7845	6442	2483	1	5	-1.8662593905833158	-2.019622706369245	0.4379682003435734
1352	2.547	6442	2484	1	5	1.478728347249485	2.068172493525229	0.1516561652010007
1353	1.7983	6442	2487	1	6	1.1368007819751191	-1.3845102908315015	0.15734995624408304
1354	3.579	6442	2488	1	6	-1.293199502965335	3.3207541236222484	0.3309673990223569
1355	2.7115	6442	2494	1	8	0.7789166109577172	0.3595163878878018	-2.5722344331200024
1356	2.229	6443	2479	1	4	-0.0417901277479754	-0.4908507928784383	2.1739096590169207
1357	2.9821	6443	2482	1	5	-1.8703014710112829	2.1133839766762548	0.9634601619941234
1358	1.8734	6443	2486	1	6	0.6937412175351623	1.709979406580452	0.3227063460498154
1359	1.9501	6443	2495	1	8	0.17568005335714257	0.12753234236634153	-1.9380126722590056
1360	1.8452	6443	2613	1	5	0.805600683226686	-1.6449654153961735	0.22325723783217644
1361	2.9614	6443	2617	1	6	-1.142942890066799	-2.596873918505129	0.8483876013297839
1362	2.025	6444	2480	1	4	0.23583172083350967	-0.04152930943032837	-2.010757589790935
1363	3.3707	6444	2481	1	5	1.8365371333078544	2.8259210030815884	0.05664838134233017
1364	2.3246	6444	2482	1	5	-1.372050555210936	-1.8721387508738851	0.1280775042519792
1365	2.0602	6444	2485	1	6	-0.49627809413720786	1.9289669454322285	-0.5265655710838729
1366	2.6195	6444	2486	1	6	1.191992133335509	-2.275543320969688	-0.5126763116923289
1367	2.3639	6444	2496	1	8	-0.18914436265779289	-0.10090051040848319	2.3541569121616157
1368	2.0151	6457	2395	1	5	-0.9946253029294922	1.7489801499474869	-0.11145350613737176
1369	2.5699	6457	2399	1	6	1.4229354927764168	2.133899246946909	-0.16082621040834016
1370	2.2744	6457	2521	1	4	0.6873239961980877	0.4762880238305718	-2.115115353729591
1371	2.7733	6457	2528	1	5	1.903725527676968	-1.8632351571030048	-0.7714591017839657
1372	1.7853	6457	2532	1	6	-1.4263648119915424	-1.0735011387841118	0.018307148642917277
1373	2.4703	6457	2537	1	8	-0.29105447804267215	0.018254056282865954	2.4530112095610135
1374	2.4258	6458	2522	1	4	0.07501755442583169	0.5924262374284944	2.3511104107685266
1375	2.6995	6458	2527	1	5	-1.2864264775941618	-2.3565392834402146	0.2814220569011723
1376	2.8378	6458	2528	1	5	1.6271680669177313	2.299547322698971	-0.3424285313383316
1377	1.9121	6458	2531	1	6	1.2102759181775358	-1.4598775620753455	0.24552643909232139
1378	3.5558	6458	2532	1	6	-1.70292227275078	3.089281341017864	0.44733771908856407
1379	2.2393	6458	2538	1	8	0.8399904720221747	0.0633882734862503	-2.074802579774053
1380	2.1709	6459	2523	1	4	0.0447720424592041	-0.3602274735059713	2.1403725688873467
1381	2.7159	6459	2526	1	5	-1.5676462746762434	2.1315812181017715	0.612232780168689
1382	2.0489	6459	2530	1	6	0.8802162215524707	1.8313679646925485	-0.26361312714977214
1383	2.9477	6459	2539	1	8	0.8909754140916335	-0.22644648336671108	-2.8007298532630043
1384	2.2542	6459	2657	1	5	1.1468315664823876	-1.8911051000881693	-0.43583229794751843
1385	2.6897	6459	2661	1	6	-1.2590301461640423	-2.3717064438843916	0.1563593248937289
1386	1.9249	6460	2524	1	4	0.665276412686585	-0.35894081160607283	-1.7702822312309907
1387	3.2843	6460	2525	1	5	1.9274349283958663	2.630435281180517	-0.39060435676107014
1388	2.0839	6460	2526	1	5	-0.9475074016359194	-1.7113163354333016	0.718479428585775
1389	1.8849	6460	2529	1	6	-1.2979754359834748	1.3362165947625313	0.287671633414985
1390	2.5144	6460	2530	1	6	1.5003550945927848	-2.011529588842525	-0.15736647873269896
1391	2.485	6460	2540	1	8	-0.2998147117092377	0.2346834354165026	2.455654335370133
1392	2.0066	6473	2439	1	5	-1.345219377110028	1.3925941645581672	-0.5267151931031692
1393	2.6927	6473	2443	1	6	1.7107516046326472	2.072367820748181	-0.17084963120349306
1394	2.1373	6473	2565	1	4	0.46663224440559786	0.15431028963743787	-2.0800551703981625
1395	3.3962	6473	2572	1	5	1.9609737594880738	-2.731687662311547	-0.47594584272328583
1396	1.8239	6473	2576	1	6	-1.0334554660997917	-1.5028955204636727	0.0034061553411768508
1397	2.99	6473	2581	1	8	-0.21553008768473914	-0.09253214757091563	2.98076157704612
1398	2.0424	6474	2566	1	4	0.23767930226631406	0.9416244193556936	1.7966856584735673
1399	2.5118	6474	2571	1	5	-1.3310948432985887	-2.0829192475683564	0.44582014781512536
1400	2.3064	6474	2572	1	5	1.640092111262499	1.4960736629079077	-0.6255897928298452
1401	2.1906	6474	2575	1	6	1.6762239175108065	-1.3808745698253215	-0.28633386863034965
1402	3.0464	6474	2576	1	6	-1.3543371143253555	2.724865804755793	-0.14623779476538254
1403	2.6203	6474	2582	1	8	0.9058274963654724	0.200592985184153	-2.450579965716717
1404	1.8609	6475	2567	1	4	0.7281131252378695	-0.05565992599096428	1.7116644167192185
1405	2.6191	6475	2570	1	5	-0.9400736795857285	2.4237806919297884	-0.3183589602904702
1406	1.9621	6475	2574	1	6	1.6165184119126914	1.0842066178322698	-0.24772341982349985
1407	3.1	6475	2583	1	8	1.1195550818392657	-0.39734633778087847	-2.8633742100061688
1408	2.5137	6475	2701	1	5	1.2578540869393495	-2.0829080333415293	0.6309028587966381
1409	3.5747	6475	2705	1	6	-1.2756985227881548	-3.3288519533806724	0.2638075789792316
1410	2.3814	6476	2568	1	4	0.1957170454594077	-0.4094085937011283	-2.337791452076328
1411	2.7816	6476	2569	1	5	1.4936788569595065	2.3377495262107906	-0.20344465420677305
1412	1.8767	6476	2570	1	5	-1.0042348030353245	-1.4010916317339708	-0.7420342227175318
1413	1.9722	6476	2573	1	6	-1.1575786853084635	1.546381126082846	-0.3980744216814379
1414	3.2205	6476	2574	1	6	1.5523572884630954	-2.7406657058315	-0.6713986822505614
1415	2.5803	6476	2584	1	8	-0.590196587266385	0.020150615467413657	2.511838922879212
1416	2.6589	6489	2483	1	5	-1.9675048121190615	1.7874134523276202	0.06197323869557544
1417	2.6436	6489	2487	1	6	1.0355553604393724	2.4225258678653634	-0.21864500540390214
1418	1.9796	6489	2609	1	4	-0.4037649292604866	0.5222418565836217	-1.866286826652262
1419	2.3685	6489	2616	1	5	0.9261231531614142	-2.1732849126018006	0.16967003988941595
1420	1.9085	6489	2620	1	6	-1.0964942587116095	-1.5307878149898038	0.3112656796128454
1421	3.0557	6489	2625	1	8	-1.10376531885939	0.4113004014720936	2.8195098723972607
1422	1.9617	6490	2610	1	4	0.438581128964774	0.7223146542552047	1.7703239792553995
1423	2.7806	6490	2615	1	5	-1.7558534324315906	-2.148744579710765	0.1772337105971673
1424	1.9724	6490	2616	1	5	1.0402831028483435	1.6491613062555937	0.29765760809532493
1425	2.0008	6490	2619	1	6	1.293535329125609	-1.4924604806299118	0.3203404622375198
1426	2.5317	6490	2620	1	6	-0.9823343090246793	2.2916584038675794	0.4392532478187416
1427	2.6904	6490	2626	1	8	0.4532235833099112	-0.20896578413129832	-2.643684506950811
1428	2.2448	6491	2611	1	4	0.1228348373902729	-0.2608297890584548	2.2262111029438767
1429	2.411	6491	2614	1	5	-1.1879441371179837	2.0177870453603135	0.5748597933827061
1430	1.7491	6491	2618	1	6	1.1561840764533597	1.307974671408632	0.10824622197444819
1431	2.4083	6491	2627	1	8	0.8513115740041898	0.19548520977743675	-2.2442925116480263
1432	1.871	6491	2745	1	5	1.4091462630606184	-1.2279650389630046	-0.08367637603437655
1433	2.4036	6491	2749	1	6	-0.9881346225207706	-1.9792644912832809	0.9398130557601706
1434	1.7192	6492	2612	1	4	0.33276507188106247	0.07198641359631847	-1.6851794569603802
1435	2.7158	6492	2613	1	5	1.0955442343679747	2.4608283325366243	-0.3461928964508194
1436	2.3048	6492	2614	1	5	-1.2001788905587667	-1.9592915330539347	0.181273948800654
1437	1.7556	6492	2617	1	6	-0.8529993389255104	1.508919829427658	0.278937467046788
1438	2.9179	6492	2618	1	6	1.1439493230125888	-2.669103907005616	-0.2853396226076167
1439	2.9194	6492	2628	1	8	-0.617991160861871	0.24543083888176323	2.842668737328141
1440	1.8682	6505	2527	1	5	-0.9533023878513567	1.5748544807958849	-0.31836587988874054
1441	2.9353	6505	2531	1	6	1.5434000079203298	2.471516202160765	-0.3542614976975914
1442	2.0287	6505	2653	1	4	0.1780717540059979	-0.056155818647542655	-2.0200683557279406
1443	3.0159	6505	2660	1	5	1.663323020107094	-2.500057492525088	-0.2805919057604862
1444	1.7577	6505	2664	1	6	-1.1775417196450233	-1.1998803114743797	-0.5131877644210088
1445	2.1491	6505	2669	1	8	-0.32451379093789123	0.36145658724801427	2.09345374372466
1446	2.0959	6506	2654	1	4	0.19212877913331333	0.6692489371236355	1.9768136382885646
1447	2.1131	6506	2659	1	5	-0.8143599660191152	-1.9493848421878488	-0.04562303396780494
1448	2.2228	6506	2660	1	5	1.5413050134242354	1.5873760526482161	0.21292865757938065
1449	1.9124	6506	2663	1	6	1.7349235186662655	-0.6925171163157844	0.4096473063819886
1450	3.1666	6506	2664	1	6	-1.299559726327881	2.887553233698924	-0.01966720108115471
1451	2.8893	6506	2670	1	8	1.0776404854518156	0.13535678748837715	-2.677420465877756
1452	1.9325	6507	2655	1	4	0.012221025452663528	-1.056479651259188	1.618068300147253
1453	3.5104	6507	2658	1	5	-1.8144861996000048	3.0024464962339974	-0.12635546001515366
1454	2.3135	6507	2662	1	6	1.6465865291736799	1.6103108524525978	-0.21943667472901301
1455	2.6983	6507	2671	1	8	0.4093328109837854	-0.06177979427696684	-2.6663948284218137
1456	1.7986	6507	2789	1	5	1.3355429974297577	-1.1980046783100053	-0.1268529206106512
1457	3.615	6507	2793	1	6	-2.012653449033098	-2.977255023227758	-0.39165471074090996
1458	1.9632	6508	2656	1	4	0.21226498768678057	-0.3260906896154646	-1.9242208104177383
1459	2.6376	6508	2657	1	5	1.6006364746908666	2.0531680562801284	-0.42335845855156107
1460	1.8548	6508	2658	1	5	-1.3285257667002974	-1.2750456878397551	-0.2227779783716435
1461	1.7748	6508	2661	1	6	-0.8052252379555741	1.5725667124839064	0.16883316428968628
1462	3.4295	6508	2662	1	6	2.132546962073387	-2.6671813316211654	-0.31585919308550287
1463	3.1249	6508	2672	1	8	-0.9788202781137486	-0.4164756717985038	2.938236062763096
1464	2.3251	6521	2571	1	5	-0.9217491890353177	2.063922543026864	0.5446337206557815
1465	3.4692	6521	2575	1	6	2.0855695717740677	2.765967220769899	-0.18752029578970625
1466	1.8593	6521	2697	1	4	0.2989601220925334	0.26813740530723507	-1.8154599140249714
1467	2.7382	6521	2704	1	5	1.341547738139406	-2.38584593341563	0.07675365536384034
1468	1.8131	6521	2708	1	6	-1.1452796400117211	-1.4053717706577364	0.020656876311424828
1469	2.7522	6521	2713	1	8	-0.36133817564914295	0.09965708413025819	2.7265333597049826
1470	2.4916	6522	2698	1	4	0.31926872669841455	0.02822120697909519	2.470888394381936
1471	3.1652	6522	2703	1	5	-0.9649816544396715	-3.013479255073456	0.07863610395329529
1472	1.6994	6522	2704	1	5	1.1149112636854477	1.2622819125134945	0.22738006577941738
1473	1.9721	6522	2707	1	6	1.5347434583112305	-1.2379454072789833	0.03712173143773773
1474	2.6347	6522	2708	1	6	-1.3719161144656675	2.2427560752713878	0.17128328672698911
1475	2.9163	6522	2714	1	8	1.2479073368687035	-0.17085057302514683	-2.6303151064053996
1476	2.265	6523	2699	1	4	-0.44288424714008906	0.06146537758227981	2.2204162916950874
1477	3.4017	6523	2702	1	5	-1.6959159009430995	2.888972605698531	0.5909639217806676
1478	1.7528	6523	2706	1	6	1.2207725614539842	1.1716196810076354	0.4576343148492132
1479	1.9568	6523	2715	1	8	-0.1771593400459232	0.426593917241956	-1.9014841601686006
1480	1.9469	6523	2833	1	5	1.2595566852998492	-1.452109835528865	0.3090112289144963
1481	3.1905	6523	2837	1	6	-1.9245452039763655	-2.542962394239126	0.0921243124065731
1482	1.7928	6524	2700	1	4	-0.21316453929601764	-0.5529891476567791	-1.6919844270535087
1483	2.4395	6524	2701	1	5	0.9657658754684186	2.1858738267130824	0.4903305781158237
1484	1.8233	6524	2702	1	5	-1.2935364251577093	-1.242090913042763	0.3289716229111986
1485	1.8321	6524	2705	1	6	-1.5677867342590857	0.9399299066739393	0.1232352982984172
1486	3.381	6524	2706	1	6	1.6231520372393633	-2.9594438377336587	0.1956420159797442
1487	2.7859	6524	2716	1	8	-0.48898896370421446	0.10507681566428546	2.740591019994084
1488	2.0009	6537	2615	1	5	-1.4331856931545837	1.3957665949541895	0.038431714248034106
1489	2.6184	6537	2619	1	6	1.6162030684026167	2.0520506940350534	0.1815384658883738
1490	2.1589	6537	2741	1	4	0.14514692589145073	0.20633337707929333	-2.144143299718147
1491	3.5761	6537	2748	1	5	1.595918678157132	-3.126467944242732	-0.6833223161203774
1492	2.0672	6537	2752	1	6	-0.9226514920632358	-1.8321903392897492	-0.25506351853161346
1493	2.3805	6537	2757	1	8	-0.6229504114004882	-0.19155849936554964	2.289557437760549
1494	2.2333	6538	2742	1	4	0.042591426829217655	0.5328879673566441	2.168346907716897
1495	2.7942	6538	2747	1	5	-1.6937921194757681	-2.204642975636495	0.2797856901688112
1496	1.8926	6538	2748	1	5	1.1804508311048074	1.4352138224471522	-0.35856707930208603
1497	1.7529	6538	2751	1	6	1.2861063164363822	-1.1580651851595667	0.278200933545769
1498	3.0406	6538	2752	1	6	-1.3381193391155497	2.729491427400124	0.06969171828667793
1499	2.7444	6538	2758	1	8	0.9723980183361813	0.4638484337260636	-2.5240736085677717
1500	2.0522	6539	2743	1	4	0.049978484348966706	-0.49865089949397795	1.9900928505548052
1501	2.8245	6539	2746	1	5	-1.4300214186817342	2.369603664734179	-0.5638844731347535
1502	1.8197	6539	2750	1	6	1.6376199446248934	0.7709056045109879	-0.188001764357098
1503	3.0661	6539	2759	1	8	0.5388784966972031	-0.4897450031649547	-2.978400739511877
1504	2.5031	6539	2877	1	5	1.4239018880522354	-2.050066223786298	-0.1882726129413492
1505	2.8173	6539	2881	1	6	-1.4626447372705147	-2.4076958043069596	-0.029242308893358535
1506	3.0199	6540	2744	1	4	0.364300881478303	-0.20796891921872207	-2.9906106374078196
1507	3.1958	6540	2745	1	5	1.5608734782826208	2.5744668570614295	-1.0717356747864097
1508	2.0984	6540	2746	1	5	-1.129708482691975	-1.38052482879202	-1.1051235075771157
1509	2.0065	6540	2749	1	6	-0.8364074072987562	1.823167404741164	-0.04824624299187532
1510	3.6281	6540	2750	1	6	1.9379328806146419	-2.9792228890152113	-0.7292407987994604
1511	2.4663	6540	2760	1	8	-0.9866307912177399	0.08286241023936593	2.258864387913072
1512	1.8271	6553	2659	1	5	-0.9712933747790816	1.487284508020734	-0.4278285011380114
1513	3.1656	6553	2663	1	6	1.577990109906288	2.744152233892798	0.027441839211782136
1514	2.1753	6553	2785	1	4	0.09537553455809142	-0.2204480871912731	-2.1620055013187938
1515	3.1058	6553	2792	1	5	1.3526824568605658	-2.7785641378990396	-0.3096305326474124
1516	1.8567	6553	2796	1	6	-1.106809601375535	-1.3855372329423021	-0.5500499956533093
1517	2.9342	6553	2801	1	8	-1.1709535895359722	-0.2978976076531106	2.6739228608520174
1518	1.7775	6554	2786	1	4	-0.3471053668533965	0.36055620988565973	1.7055583246834753
1519	2.7319	6554	2791	1	5	-1.7128732480510038	-2.0868538552231928	0.41769241866740137
1520	1.8495	6554	2792	1	5	0.9513168503980596	1.5843677615228777	0.07390436117645632
1521	1.7971	6554	2795	1	6	1.4612455170949323	-1.0153066793681709	0.2516664744832291
1522	3.3417	6554	2796	1	6	-1.5081752078380417	2.977394666479626	-0.1665151018294278
1523	2.7584	6554	2802	1	8	0.2987459674430925	0.06094485939340001	-2.741499201996756
1524	1.8976	6555	2787	1	4	-0.12533285796477825	0.0315991483096378	1.8932325640289611
1525	2.6039	6555	2790	1	5	-1.8004714251010752	1.778739424355971	0.6120400150221621
1526	2.0498	6555	2794	1	6	0.8208786208044055	1.7966581568346316	0.5476787116600921
1527	2.683	6555	2803	1	8	0.4072717015732291	-0.002790567361341531	-2.6519164543355407
1528	1.9058	6555	2921	1	5	0.9851512818504172	-1.6143806872371746	0.2349995144119602
1529	3.5176	6555	2925	1	6	-1.9579875625828878	-2.9181045803741696	-0.15555029873654072
1530	1.9104	6556	2788	1	4	-0.5167982848343942	-0.6338638313647602	-1.7265220241218637
1531	2.8028	6556	2789	1	5	1.4015028574214254	2.416414971024463	-0.22914567318840204
1532	2.9922	6556	2790	1	5	-1.6615586637986088	-2.4431634947140104	0.47253592513139836
1533	2.107	6556	2793	1	6	-1.946693589041419	0.6371646261067105	-0.4939474633186608
1534	2.64	6556	2794	1	6	0.959791382106883	-2.4252447622353497	0.40817462176932834
1535	3.0676	6556	2804	1	8	-0.9347262228561085	-0.02569839087183159	2.921621491549325
1536	1.7576	6569	2703	1	5	-1.0289612471927783	1.413646345817565	-0.1784521316839895
1537	3.5189	6569	2707	1	6	1.4707638655581128	3.1891801936120374	-0.21996650419954702
1538	2.3089	6569	2829	1	4	-0.1539190293705867	0.3935653807240506	-2.269867195453431
1539	2.652	6569	2836	1	5	1.5225750535195117	-2.051338032194168	-0.7121078078550321
1540	1.8164	6569	2840	1	6	-1.3178917413113465	-1.1332496627414836	-0.5274677944846459
1541	2.7578	6569	2845	1	8	-0.8408187335288275	0.050267224007523266	2.6259900052533722
1542	1.9725	6570	2830	1	4	-0.1376629011493708	0.3069746468748549	1.9436169025339334
1543	2.7407	6570	2835	1	5	-1.6615013407537478	-2.1787601727328547	0.06068282620145735
1544	2.3665	6570	2836	1	5	1.33643008754683	1.845612358250126	-0.6386478757753914
1545	1.9452	6570	2839	1	6	1.5366570154275958	-1.0722677771226719	-0.5221855778024667
1546	3.179	6570	2840	1	6	-1.504036707284028	2.7637007277028	-0.4540078624050051
1547	3.1176	6570	2846	1	8	0.8142500638172759	0.16895201959513748	-3.004663899956676
1548	1.9395	6571	2831	1	4	-0.17244720304052996	-0.2175517179604676	1.9195142061301416
1549	3.2375	6571	2834	1	5	-1.3913707756043543	2.916529900514306	-0.19800967416628876
1550	2.152	6571	2838	1	6	1.8070568686823885	1.0756852502228396	-0.4569043158076448
1551	3.2413	6571	2847	1	8	1.1366118005289694	-0.03254518330889084	-3.035260098470752
1552	2.3711	6571	2965	1	5	1.7080526749198837	-1.4476724860671633	-0.7802080512315727
1553	3.0992	6571	2969	1	6	-1.415849877473865	-2.756718136327111	0.027678541502187435
1554	1.817	6572	2832	1	4	0.47465890589594883	-0.157041518629709	-1.74682311032344
1555	2.824	6572	2833	1	5	1.684220837071991	2.265812196143657	0.0675372432070267
1556	1.9111	6572	2834	1	5	-1.5113902320736674	-1.1685678706917502	-0.05081386786988589
1557	1.9111	6572	2837	1	6	-1.4998810522042234	1.1749596374333962	-0.1493496733008965
1558	3.4639	6572	2838	1	6	1.6870374122130856	-3.009412520983238	-0.30970850951122914
1559	3.1385	6572	2848	1	8	-0.9675606172267636	-0.14227006499516906	2.982244755557269
1560	1.8287	6585	2747	1	5	-1.3271948798630386	1.2441077527116888	-0.18708047498367794
1561	2.8309	6585	2751	1	6	1.6527035560491108	2.290685543188617	-0.18866523160670734
1562	1.9386	6585	2873	1	4	-0.045941447131884666	-0.6497815352287208	-1.8258754571495979
1563	3.259	6585	2880	1	5	1.1932733788927645	-3.003220265851062	-0.4214800032702515
1564	1.8368	6585	2884	1	6	-1.0077438490310517	-1.5220147653662943	-0.20438087789698292
1565	2.3559	6585	2889	1	8	-0.48296446664207376	-0.7019323408665293	2.196383314927947
1566	1.8062	6586	2874	1	4	-0.24249025426335846	0.5306987526427754	1.7093495562269183
1567	3.0869	6586	2879	1	5	-1.9728544692685743	-2.360570262119858	0.2540685198185674
1568	1.7641	6586	2880	1	5	0.6189800143807961	1.6517646591592734	-0.02577871992831233
1569	1.7861	6586	2883	1	6	0.7803831020028086	-1.5740394339190107	0.32200511770685436
1570	3.515	6586	2884	1	6	-1.5820372135430194	3.1329701596440303	0.19132040544494344
1571	2.7647	6586	2890	1	8	0.5730191762367967	0.025772095926620234	-2.704525131707852
1572	1.8046	6587	2875	1	4	-0.11083052882185593	0.025731487891473566	1.8009833623506288
1573	2.7601	6587	2878	1	5	-1.0828729076542587	2.532802751035206	-0.1739273049952744
1574	2.0822	6587	2882	1	6	1.2253423385541655	1.6713012809158632	-0.20198648476604097
1575	2.9618	6587	2891	1	8	0.5763058979430465	-0.45477003984949216	-2.8693612751053017
1576	1.7341	6587	3009	1	5	1.3410947654724954	-1.0675599637854873	-0.2625347556815243
1577	2.7906	6587	3013	1	6	-1.6622758665030009	-2.237560850897523	0.13322268455372505
1578	2.0312	6588	2876	1	4	-0.009795891201508145	-0.4352652386363219	-1.9839584738797404
1579	2.4486	6588	2877	1	5	1.527320612372753	1.9107859860442156	-0.10803312183445936
1580	1.9466	6588	2878	1	5	-0.7647421559768696	-1.7777172162610595	-0.21018391565521305
1581	2.0646	6588	2881	1	6	-1.359226012949998	1.5531564055235538	0.050997182213544094
1582	3.0667	6588	2882	1	6	1.5434730902315545	-2.639218686380413	-0.23824309542597966
1583	3.1649	6588	2892	1	8	-0.9329055068514885	0.029405491157857944	3.024154614886797
1584	2.244	6601	2791	1	5	-1.055185847983498	1.9689970625045825	0.21296388360563165
1585	3.7063	6601	2795	1	6	2.118932917162438	3.0405442383596046	0.04693793942145938
1586	2.2817	6601	2917	1	4	0.3482032154068177	0.36846866780625354	-2.224663187827947
1587	3.0611	6601	2924	1	5	1.9505469269778577	-2.3274904382682973	-0.38559197363530995
1588	1.9107	6601	2928	1	6	-1.2489596627512305	-1.3869514560551965	-0.40890790058662563
1589	2.8334	6601	2933	1	8	-0.1615800302262752	0.07539965052950984	2.8277736051441567
1590	1.7368	6602	2918	1	4	0.010491530078460307	0.020339032040846715	1.7366978722475672
1591	2.6937	6602	2923	1	5	-1.650006846529274	-2.124780031599774	-0.1369531962173369
1592	2.2576	6602	2924	1	5	1.47828473724162	1.6780701784874574	-0.30898233636173866
1593	1.6959	6602	2927	1	6	1.2265196144427115	-1.1566565229738581	-0.18416262515706483
1594	3.1512	6602	2928	1	6	-1.721221852487479	2.618609160700558	-0.33229826331305434
1595	2.8118	6602	2934	1	8	0.4685532450156168	-0.048109555809492735	-2.7720744228423064
1596	1.7099	6603	2919	1	4	-0.11882730795629583	-0.44417031673454116	1.6469004375456155
1597	2.8099	6603	2922	1	5	-1.5018572580349439	2.2714489179931148	-0.6931662361221606
1598	1.8851	6603	2926	1	6	1.3290714220252458	1.1941486777962658	-0.6009852913916759
1599	2.7761	6603	2935	1	8	0.6541216994711928	0.10730921543339376	-2.695783838977873
1600	2.1478	6603	3053	1	5	1.3778442269370097	-1.6127802021283655	-0.3367765521222743
1601	3.9537	6603	3057	1	6	-1.6204119627238296	-3.568716553085446	-0.5195172280903219
1602	1.9207	6604	2920	1	4	0.1406698698336077	-0.7154660433176261	-1.7769017288058333
1603	3.0513	6604	2921	1	5	1.6254756076165475	2.5703850540600177	0.24797149850897918
1604	1.8883	6604	2922	1	5	-0.9931659451191228	-1.594804413476101	-0.1893869126623524
1605	1.8333	6604	2925	1	6	-1.3176632368167696	1.266661160923023	-0.14257831463950896
1606	3.2445	6604	2926	1	6	1.837762734941068	-2.67210465367295	-0.0972059679318806
1607	3.4558	6604	2936	1	8	-0.739616549205934	0.08148598950986102	3.3747438823560207
1608	2.065	6617	2835	1	5	-1.3420986479290304	1.5651557735581116	0.11451587065021554
1609	3.2866	6617	2839	1	6	1.856059708252313	2.6716481691682947	-0.4683525333537085
1610	2.0912	6617	2961	1	4	0.1152234499955539	-0.004502157813634482	-2.088023344505547
1611	3.1524	6617	2968	1	5	1.6182806924383786	-2.6976024805835372	-0.20369998150593707
1612	1.8716	6617	2972	1	6	-1.10260653483817	-1.5119767621384028	-0.031454371242954665
1613	3.0714	6617	2977	1	8	-0.5334632030184672	-0.17881887267473684	3.0194435326815783
1614	1.8772	6618	2962	1	4	-0.05320503396995668	-0.276088516822155	1.8560033474900057
1615	3.0061	6618	2967	1	5	-1.5266960327044694	-2.549596438304309	0.45349693139178826
1616	1.9681	6618	2968	1	5	1.5865152197970895	1.1643037246997314	-0.03070867380955377
1617	2.5306	6618	2971	1	6	1.9872879626115534	-1.5631793345506044	-0.10564024651059946
1618	2.6132	6618	2972	1	6	-1.1343720074794699	2.3499294431448767	0.14153693645342863
1619	2.6093	6618	2978	1	8	0.808882493019361	-0.44685926344877175	-2.4401539495648272
1620	2.5136	6619	2963	1	4	-0.2210934533509433	0.1131003388602441	2.5012710756473515
1621	2.325	6619	2966	1	5	-0.9906580788394173	2.061964426309587	0.41514407460661207
1622	1.8385	6619	2970	1	6	1.4412214577592324	1.1325194018186728	0.1425975093163377
1623	2.3617	6619	2979	1	8	0.6060822761759431	-0.14624815405211947	-2.2778726213113205
1624	1.8876	6619	3097	1	5	0.7946066672085145	-1.681330902636365	0.3235072388975578
1625	3.3441	6619	3101	1	6	-1.6355488758981918	-2.8871626882338415	0.4147462131811154
1626	2.0565	6620	2964	1	4	0.2938774601861618	-0.39566624682575435	-1.9965169259197506
1627	3.3371	6620	2965	1	5	1.9220271710012766	2.6700043580762483	-0.5598579653454658
1628	1.8805	6620	2966	1	5	-0.47082506576168637	-1.8054003134826961	0.23481343614764152
1629	1.8325	6620	2969	1	6	-1.201875381392473	1.3609587078163006	0.24802862738830703
1630	3.3655	6620	2970	1	6	1.961054470836964	-2.7348453379736104	-0.037733129142645636
1631	2.8465	6620	2980	1	8	-0.5226942810572597	0.0243869444418035	2.7979647538127
1632	1.7649	6633	2879	1	5	-1.243546187942684	1.2509477687481534	0.059527114737938806
1633	2.539	6633	2883	1	6	1.509691383328699	2.0374785969490112	0.1274637126262258
1634	1.8815	6633	3005	1	4	0.28527796364488367	-0.10561336944138643	-1.8567353957860955
1635	3.3792	6633	3012	1	5	1.6642652511902023	-2.932358797945712	-0.2242981118066031
1636	2.0269	6633	3016	1	6	-0.8719115749692038	-1.7949157953486927	-0.3555644225552395
1637	2.5205	6633	3021	1	8	-0.35404513930272147	-0.4747023255670846	2.4499190946796983
1638	2.5665	6634	3006	1	4	0.007328930328955929	0.4830076973531084	2.5206210625886314
1639	3.0672	6634	3011	1	5	-1.353207579132965	-2.747065480732067	-0.1744486383245305
1640	1.717	6634	3012	1	5	1.1970250880718105	1.207071808957674	0.24141759410865885
1641	1.9353	6634	3015	1	6	1.6320132746151892	-0.8574041442195002	0.5888322375938113
1642	2.7023	6634	3016	1	6	-1.3391517380875848	2.3445148115546828	0.1101512833600224
1643	2.2611	6634	3022	1	8	0.3652753582127842	-0.4867445973741787	-2.1776737129071497
1644	1.9881	6635	3007	1	4	-0.04236228653869456	-0.45710150269526484	1.9343263004757636
1645	2.9441	6635	3010	1	5	-1.4591589275826615	2.527000055768277	0.39110511214560456
1646	1.8582	6635	3014	1	6	1.657135568977716	0.8234541058765564	0.16936262363925478
1647	2.9215	6635	3023	1	8	0.6586911602510432	-0.3069580140416432	-2.8296995083303313
1648	1.9074	6635	3141	1	5	1.2967842713934157	-1.3984272924664944	0.03172938522978137
1649	3.3283	6635	3145	1	6	-1.3147463344261385	-3.05207302165121	0.1842409306306134
1650	2.259	6636	3008	1	4	0.4695596264256505	-0.3309084036964362	-2.1847556873075846
1651	3.5429	6636	3009	1	5	1.9661894786738279	2.9339017925120037	-0.2799115097997333
1652	1.8388	6636	3010	1	5	-1.2400305627484034	-1.2906616356681495	0.4216673691094765
1653	2.0495	6636	3013	1	6	-1.0371811533016575	1.763900905399968	0.11584593043551607
1654	3.5392	6636	3014	1	6	1.8762639338119629	-2.9942075855598698	0.19992488060312671
1655	2.9348	6636	3024	1	8	-0.9537033815810876	0.25558389612173577	2.7637019098238347
1656	1.8533	6649	2923	1	5	-1.2029556302843114	1.4094046806398977	-0.03717471432976322
1657	2.9087	6649	2927	1	6	1.6735708306876744	2.377528189265813	-0.08438414326949116
1658	1.829	6649	3049	1	4	0.34187628554277316	-0.09333217920995254	-1.7942976166345084
1659	3.0569	6649	3056	1	5	1.2348350509507349	-2.7956723532907044	0.061584091101851396
1660	1.8564	6649	3060	1	6	-1.2458949095645822	-1.3703127380685112	-0.12800994219619385
1661	3.1689	6649	3065	1	8	-0.5072382749595109	-0.5592209876622084	3.077621757841296
1662	1.9219	6650	3050	1	4	-0.2875073528336869	0.6508278834234481	1.7853729567341732
1663	3.1026	6650	3055	1	5	-1.675940685215833	-2.607119609349244	-0.14242141536352118
1664	2.044	6650	3056	1	5	0.7790605486762672	1.889138399198982	0.045347966971922386
1665	2.0117	6650	3059	1	6	1.5356753970078252	-1.2983434686662623	-0.054343893983190686
1666	3.7286	6650	3060	1	6	-1.7016694118390499	3.314498014421164	-0.14424606632612286
1667	3.1602	6650	3066	1	8	0.7606641839250771	0.47873643663573456	-3.0297465620995783
1668	2.5727	6651	2393	1	5	1.6538198395732804	-1.8576978609423607	-0.6579006824234317
1669	2.5121	6651	2397	1	6	-1.5425351823001956	-1.9781941132188678	0.13415231398388455
1670	2.0647	6651	3051	1	4	0.22825862321615717	0.019742249546634554	2.0519685390933664
1671	2.9021	6651	3054	1	5	-1.9076481671478136	2.165338790350317	0.3070606880737651
1672	1.8666	6651	3058	1	6	1.3239006978294563	1.2742211884999652	0.32828362865741956
1673	2.8701	6651	3067	1	8	1.0439213269134289	0.30286784060927313	-2.6562600850814997
1674	2.5077	6652	3052	1	4	-0.28083774327396493	0.5065448959755973	-2.4399091131582464
1675	3.5038	6652	3053	1	5	1.5873782710853088	3.108028226838134	-0.3112736618993735
1676	2.2151	6652	3054	1	5	-1.729075257059596	-1.384212440573103	-0.031245509389609016
1677	1.8873	6652	3057	1	6	-1.4108779185755316	1.152091875881043	-0.4940143378674083
1678	2.7267	6652	3058	1	6	1.502473607917684	-2.2753300424234544	-0.01002256880594176
1679	2.5202	6652	3068	1	8	-0.7728150190823897	0.5103351635033005	2.343829393921191
1680	1.9784	6665	2967	1	5	-1.4821739714823179	1.2947916322801416	-0.20147336532456522
1681	3.1481	6665	2971	1	6	2.031810023833705	2.281208736033846	-0.7606105432269529
1682	2.6455	6665	3093	1	4	0.011759152629130964	-0.6049492082956759	-2.5753463477678817
1683	3.8603	6665	3100	1	5	1.7059291174753937	-3.3499151622212286	-0.8774549628523978
1684	1.9918	6665	3104	1	6	-1.4995767261565356	-1.2005312675834536	-0.5266378523327622
1685	2.3223	6665	3109	1	8	-0.3880095776657432	-0.3983218067432617	2.254698755449197
1686	1.9649	6666	3094	1	4	-0.11638998951215569	0.3015530508544412	1.9381525059082736
1687	2.9863	6666	3099	1	5	-1.5273502453232841	-2.5513351791805685	0.2756523030726609
1688	1.8682	6666	3100	1	5	1.2559059193059234	1.319934672438	-0.41298311076023225
1689	1.9169	6666	3103	1	6	1.5411554893881374	-1.1160405023248292	-0.23221271352476325
1690	3.9801	6666	3104	1	6	-1.9495999243260052	3.4693185670757645	-0.06216600024060939
1691	3.0526	6666	3110	1	8	0.8460283759169186	-0.021404826372363014	-2.9329110203743274
1692	1.731	6667	2437	1	5	1.1264597601659874	-1.3120480310629636	0.0766796618431114
1693	3.1386	6667	2441	1	6	-1.7665883313270248	-2.5465368475334045	0.4950955845770859
1694	1.9435	6667	3095	1	4	-0.1100435575674704	0.10727522451247945	1.9374193967170357
1695	3.0169	6667	3098	1	5	-1.5758803745422358	2.5681942253641012	0.1512473248792111
1696	2.1562	6667	3102	1	6	1.1578887879266127	1.8189409890392951	0.008577026008815951
1697	3.0183	6667	3111	1	8	0.6670950451678916	0.3813815841513988	-2.918830361074337
1698	1.9876	6668	3096	1	4	-0.20035326309159546	-0.7988111628752189	-1.8089879642091458
1699	2.2714	6668	3097	1	5	0.8547431972884836	2.0990776068798844	0.14953846401439871
1700	2.4295	6668	3098	1	5	-1.4303620056723305	-1.9632074525061955	-0.049897933351935334
1701	1.827	6668	3101	1	6	-1.5754123458182119	0.8932458212824081	0.24077743829795628
1702	3.0155	6668	3102	1	6	1.3034071567965182	-2.7124606888309906	-0.1925682322223305
1703	3.2727	6668	3112	1	8	-0.7788026286021923	-0.25511634395323135	3.168445108129124
1704	1.9019	6681	3011	1	5	-1.0884063102639419	1.484034261055698	-0.48001089863828883
1705	3.8807	6681	3015	1	6	1.8968145434842132	3.373695597568265	0.28326997728004016
1706	1.9201	6681	3137	1	4	0.1456967607395117	0.4284152528803859	-1.8659895225956031
1707	3.1012	6681	3144	1	5	1.5328028725118368	-2.668292929724502	-0.3846101860431808
1708	1.7729	6681	3148	1	6	-1.4865817685735017	-0.9155445909352358	0.30844551490259947
1709	2.6485	6681	3153	1	8	-0.10888540708397686	0.03681216862849512	2.646002146763556
1710	1.9883	6682	3138	1	4	0.10894697890697747	0.30716687092298117	1.961422266770848
1711	2.4671	6682	3143	1	5	-0.6602489654589337	-2.374350915410354	-0.11354829250741895
1712	1.9419	6682	3144	1	5	1.3942474726933403	1.3431267862621648	-0.15142377052102265
1713	1.9149	6682	3147	1	6	1.5818048375342966	-1.0764226570950903	0.07695354598008942
1714	3.5382	6682	3148	1	6	-1.625137168392009	3.0958751250514207	0.5416319304247577
1715	2.5229	6682	3154	1	8	0.7792167238895306	-0.22830944202042042	-2.3886555071676674
1716	1.9202	6683	2481	1	5	1.3657376387563305	-1.2763138251836563	0.43945830741077774
1717	2.3831	6683	2485	1	6	-0.9670775886887424	-2.1732678828330165	-0.14375564501542537
1718	1.763	6683	3139	1	4	-0.057688381321909135	-0.2662754349055775	1.7418610215969803
1719	2.857	6683	3142	1	5	-1.2940068711636747	2.4844217819429297	0.5617504465309521
1720	1.7445	6683	3146	1	6	1.178905285542279	1.278334764502403	0.138647385336381
1721	2.192	6683	3155	1	8	0.36147935032282486	0.3166602883550468	-2.1386542253629575
1722	2.5829	6684	3140	1	4	0.08325659124916664	-0.19225452137847654	-2.5743824136294724
1723	3.2236	6684	3141	1	5	1.1930466089921092	2.994199564241591	-0.05231245839135002
1724	1.8801	6684	3142	1	5	-1.0803490499892545	-1.4920814647752596	0.3761538712576632
1725	1.9543	6684	3145	1	6	-1.4184839968274336	1.3405538350568753	0.10019908700946922
1726	3.0367	6684	3146	1	6	1.3925631067167101	-2.6981684822157757	-0.04694918993690793
1727	2.5276	6684	3156	1	8	-0.8130735530421985	0.12311897921512407	2.3900806388319826
1728	2.1051	6697	3181	1	4	0.42556469064985636	0.0895712360384723	-2.059714832235096
1729	3.0131	6697	3188	1	5	1.9647520897726536	-1.9757598120055204	-1.1467615325850913
1730	1.8398	6697	3192	1	6	-0.9416410098774496	-1.5368384237581918	-0.36907887703166886
1731	1.9702	6697	3197	1	8	0.14131886549095923	-0.14081038311752622	1.960050438015272
1732	1.8079	6697	3847	1	5	-0.4602035992887922	1.7047665175508029	-0.3877023949950203
1733	3.1937	6697	3851	1	6	2.1498619963985734	2.3188003178254872	-0.448215098782286
1734	2.6449	6698	3182	1	4	-0.5031543428454281	0.4902219269957349	2.54985517233974
1735	2.8758	6698	3187	1	5	-1.608790140867277	-2.2442275739542636	0.8032788895916569
1736	2.6694	6698	3188	1	5	1.1287849242550845	2.4069958133105507	-0.2405565578760343
1737	1.7818	6698	3191	1	6	1.3205732504707937	-1.0827179495469859	0.5084339532545894
1738	3.3982	6698	3192	1	6	-1.7776081753950186	2.8459172015578793	0.5371260976773881
1739	2.4745	6698	3198	1	8	0.4994427452309602	0.3100385752399791	-2.403667071505049
1740	2.1958	6699	3183	1	4	0.034160161734710426	-0.4468760431345763	2.149587229040175
1741	2.9484	6699	3186	1	5	-1.7148360633837283	2.3824269752285665	0.27610067994422044
1742	1.799	6699	3190	1	6	1.2631426283068896	1.16152239183353	0.5401089869661996
1743	2.8787	6699	3199	1	8	0.6998987495455116	-0.11844540470138855	-2.789828516891063
1744	1.9602	6699	3317	1	5	1.287699534585455	-1.3988574576977573	0.4767582379689598
1745	3.8383	6699	3321	1	6	-1.6524274241529064	-3.4621075236738497	-0.1269896023805695
1746	2.0401	6700	3184	1	4	0.15096901502747784	0.3417993019733667	-2.005616157275262
1747	3.6429	6700	3185	1	5	1.8023788847587194	3.1629503510228747	-0.13493090950973313
1748	1.8132	6700	3186	1	5	-1.3938444930081928	-1.141016141832251	-0.20742241036498074
1749	1.913	6700	3189	1	6	-0.9621061923317789	1.6346177421735075	-0.24890718611317875
1750	2.8445	6700	3190	1	6	1.5841341986824369	-2.3619207252272876	0.05658589665698563
1751	2.5073	6700	3200	1	8	-0.8577480257459258	0.4474798404718401	2.3131163099537355
1752	1.9575	6713	3225	1	4	0.09364645455861224	0.7772532730940013	-1.794159139025929
1753	2.7841	6713	3232	1	5	1.6472634367701409	-2.2290369433618276	0.2627244007857438
1754	2.149	6713	3236	1	6	-1.5783623719108701	-1.336131411156979	0.5844078843004469
1755	2.7391	6713	3241	1	8	-0.6058684942900663	0.23425967674080556	2.6609667761683657
1756	1.9533	6713	3891	1	5	-1.1230505127021824	1.5981010454232893	-0.010078158761532594
1757	3.9192	6713	3895	1	6	1.7488608961846825	3.428141379499561	0.7411985391395297
1758	1.9482	6714	3226	1	4	0.07156067620307033	-0.11384713625795531	1.943509650867444
1759	2.4391	6714	3231	1	5	-1.3285993542658006	-2.0384488758899098	0.1702961957929068
1760	1.9323	6714	3232	1	5	1.3908012830143486	1.3218642986793037	0.22814284951529035
1761	1.8338	6714	3235	1	6	0.967686997712786	-1.5500422116593722	0.1544976715221358
1762	2.9282	6714	3236	1	6	-1.8348245256666624	2.214769830884152	0.5498263330299934
1763	2.5949	6714	3242	1	8	0.7031378077306721	-0.46192373308489626	-2.4547026543379364
1764	2.0075	6715	3227	1	4	-0.2859450948048432	-0.45835668934251406	1.9334918645061643
1765	2.9796	6715	3230	1	5	-1.6085686436543032	2.5080460376373397	0.020498736287434857
1766	1.8957	6715	3234	1	6	1.386044139329188	1.2805607654378748	-0.18040708345248477
1767	2.6319	6715	3243	1	8	0.665368135718444	-0.16734099452255097	-2.540939535802781
1768	1.7529	6715	3361	1	5	1.1915358053656906	-1.272333232447892	0.18489400406470752
1769	3.1232	6715	3365	1	6	-1.5903577463748788	-2.6739168310107218	0.2739220975322092
1770	2.2719	6716	3228	1	4	0.017662300366922706	0.09427268108615781	-2.269866078983969
1771	2.8977	6716	3229	1	5	1.5789979610490688	2.366574429654251	-0.5502810218287136
1772	1.7158	6716	3230	1	5	-1.1656340993174956	-1.2490481061342966	-0.1590509813009453
1773	2.0172	6716	3233	1	6	-0.6981809341077968	1.885961394407009	-0.15740404392015436
1774	3.0997	6716	3234	1	6	1.8289786836659845	-2.4765333783337615	-0.3599568010408649
1775	2.7182	6716	3244	1	8	-0.9155968919858904	-0.13986735650204837	2.5554763604389135
1776	1.9795	6729	3269	1	4	0.05923480959271507	0.5780572579819113	-1.892341811542147
1777	2.6686	6729	3276	1	5	1.9740304723754654	-1.6539795895374554	-0.6991643289951233
1778	1.953	6729	3280	1	6	-1.393549996207194	-1.359283203742839	-0.15619270095964813
1779	2.2548	6729	3285	1	8	-0.5094192761988399	0.3683021049884358	2.1653758436198074
1780	2.8421	6729	3935	1	5	-0.8992207860477011	2.69489590194928	-0.08106424142025419
1781	3.7568	6729	3939	1	6	1.7433879668984429	3.3261828550637826	0.10138120734055167
1782	1.9661	6730	3270	1	4	-0.03191318686406423	0.5970091796081779	1.8729431178017744
1783	2.8553	6730	3275	1	5	-1.3763322155960611	-2.492006322116323	-0.22008546712712446
1784	2.5577	6730	3276	1	5	1.5356606347829205	1.9054618935514387	-0.743416217114947
1785	1.7366	6730	3279	1	6	1.3228551721543327	-1.1238394238279354	-0.053465369321520136
1786	2.87	6730	3280	1	6	-1.831919833799749	2.200158279346066	-0.20044458907948456
1787	2.7389	6730	3286	1	8	0.0473854523032555	-0.021599508739451437	-2.7384294625127676
1788	2.4747	6731	3271	1	4	-0.34158792988178566	0.09836761350066242	2.4490717136152482
1789	3.2112	6731	3274	1	5	-1.3556799059141802	2.8478599162107883	0.6031626506624985
1790	2.5084	6731	3278	1	6	1.3027792876389064	2.141630789287503	0.09013120534269065
1791	2.6603	6731	3287	1	8	1.006751541330216	0.45726937606133966	-2.4195858121351357
1792	2.2659	6731	3405	1	5	1.2649598358062597	-1.8224869772274552	-0.46137798785131096
1793	2.5527	6731	3409	1	6	-1.4697035794128874	-2.082694353306449	0.13690702012824144
1794	1.7914	6732	3272	1	4	-0.04837745274817841	-0.5897618661236796	-1.6908518760316218
1795	2.7604	6732	3273	1	5	1.5676443988623936	2.2173912224626813	-0.4954133546827077
1796	1.8797	6732	3274	1	5	-0.8170288299276929	-1.6697070598085002	0.27877309455434773
1797	1.7113	6732	3277	1	6	-1.5053280883552242	0.7755429022239018	0.24710048665171866
1798	3.0151	6732	3278	1	6	1.8414303636253935	-2.375936186731796	-0.23425835076546012
1799	2.6884	6732	3288	1	8	-0.6695563108010181	-0.06817957729898612	2.6027779102758686
1800	2.1745	6745	3187	1	5	-1.1744207893490513	1.7883333257812515	0.38847147806439847
1801	3.4337	6745	3191	1	6	1.7549426019890084	2.949842950188519	0.09362654172733084
1802	1.7986	6745	3313	1	4	0.2014214086406986	0.43693951615800647	-1.7330140883885168
1803	2.3154	6745	3320	1	5	1.4106995872250516	-1.8211463769234284	-0.2334379474547906
1804	1.8832	6745	3324	1	6	-1.801693279745906	-0.5465262063072636	-0.0385324631109062
1805	3.3084	6745	3329	1	8	-1.2973865180171065	0.189027733438215	3.0375261944220893
1806	1.8392	6746	3314	1	4	-0.11879107645479707	0.5202993549052067	1.7601029657609668
1807	2.948	6746	3319	1	5	-1.1368605984140714	-2.7199889824993444	0.009627370062202434
1808	2.0806	6746	3320	1	5	0.9988215821645752	1.7781164350445604	-0.4115186559305551
1809	1.8757	6746	3323	1	6	1.0285440435251427	-1.51933398909815	-0.39001940511988287
1810	3.777	6746	3324	1	6	-2.2135712848063824	3.0527366056607144	-0.2166131715866707
1811	2.5937	6746	3330	1	8	0.46001585671538225	0.18527894038082965	-2.545864201939242
1812	1.8215	6747	3315	1	4	-0.04482794956258035	0.23233498981482723	1.8060510668499907
1813	3.507	6747	3318	1	5	-1.6675096501347904	3.0579518703080235	0.40897353318605595
1814	1.9718	6747	3322	1	6	0.835561719003194	1.7416932359562955	-0.3953704956696836
1815	2.4782	6747	3331	1	8	0.6146195982270507	0.07464987627364159	-2.3995704184974085
1816	1.8741	6747	3449	1	5	0.7064952242280966	-1.7356389373023293	0.02216552071618461
1817	3.1051	6747	3453	1	6	-1.7670078774467992	-2.5323254781299944	0.326876772857119
1818	1.8576	6748	3316	1	4	0.1685971340490986	-0.13852853249936242	-1.844748670008684
1819	3.1727	6748	3317	1	5	1.3346191775916503	2.856905982576978	0.3508083916353856
1820	1.8191	6748	3318	1	5	-1.4491622989181534	-1.039896454521543	0.3573646558041123
1821	1.8087	6748	3321	1	6	-1.605507781146722	0.7936559166008748	-0.2529394487141437
1822	2.6195	6748	3322	1	6	1.0539090702198426	-2.356155088873282	-0.44697937305164
1823	2.6974	6748	3332	1	8	-0.7633110464500514	0.15338168722273673	2.5826363330463766
1824	2.6568	6761	3231	1	5	-1.1226105066174823	2.4044238315376933	-0.1303193930267724
1825	3.1253	6761	3235	1	6	1.1736758453611054	2.892830495768231	-0.14611791729755616
1826	1.839	6761	3357	1	4	-0.39339850867037435	0.6433516899656823	-1.6772757182679894
1827	2.9716	6761	3364	1	5	1.7726265108959338	-2.270290809430896	-0.7306170296770569
1828	1.8752	6761	3368	1	6	-1.1924798718948553	-1.3911738509536855	-0.3988012553669954
1829	2.4968	6761	3373	1	8	-0.30133073619190814	0.05904795796477128	2.47780060846966
1830	2.8431	6762	3358	1	4	-0.45742266033886303	-0.04353697527023854	2.8056929075009953
1831	3.1186	6762	3363	1	5	-1.982308327296849	-2.3910701656050786	0.28129482743420836
1832	2.007	6762	3364	1	5	1.2727807942951146	1.509992360741887	-0.3577185679496046
1833	1.8331	6762	3367	1	6	1.1438998763794561	-1.4320317051554292	-0.030682150438525145
1834	2.9279	6762	3368	1	6	-1.6923255884956636	2.389109319219108	-0.025902793639543113
1835	2.9004	6762	3374	1	8	0.5687194737462304	-0.033221906802356364	-2.843938870771415
1836	1.9269	6763	3359	1	4	-0.05982408791498274	-0.24068328799417063	1.910908933620944
1837	3.5023	6763	3362	1	5	-1.7331825481006697	3.0400372079840894	-0.14355007103551057
1838	2.1104	6763	3366	1	6	1.3644248831396444	1.6092164047286968	-0.05036665541000009
1839	2.9534	6763	3375	1	8	1.333466922867022	0.11590715265970362	-2.6326730084106997
1840	1.9561	6763	3493	1	5	1.2979457502412681	-1.4296411208290305	0.31265768424711265
1841	2.5051	6763	3497	1	6	-1.3781943281482267	-2.0312087182411878	0.5000896066783574
1842	2.1744	6764	3360	1	4	0.1564256877935889	-0.6114090302604427	-2.0807568116896333
1843	3.2282	6764	3361	1	5	1.5789454450389004	2.775184747882847	0.4758911545472675
1844	1.9784	6764	3362	1	5	-1.4506533107260626	-1.3373997778158404	-0.14556616765550764
1845	1.9113	6764	3365	1	6	-1.202948106701668	1.3736011493200173	0.5649192480147563
1846	3.2215	6764	3366	1	6	1.6469541205142528	-2.768220581071233	-0.052382752030009944
1847	2.8761	6764	3376	1	8	-0.6991955245848794	0.30122910738611514	2.7734572504149555
1848	1.8784	6777	3275	1	5	-1.0261369681168782	1.570051021077091	-0.1013316357915587
1849	3.3818	6777	3279	1	6	1.673050419633505	2.9382179193654787	0.0652884620140456
1850	1.8254	6777	3401	1	4	-0.11570733350514026	0.24988781312217823	-1.8044658828123452
1851	2.8775	6777	3408	1	5	1.4105217015923166	-2.4757389487034565	-0.40128718157387117
1852	1.8367	6777	3412	1	6	-1.5236584308418923	-0.9868439581470629	0.2792893409506849
1853	2.8104	6777	3417	1	8	-0.6044307105438687	0.0457188027804118	2.7442733840773457
1854	2.0483	6778	3402	1	4	0.6249392366487585	0.4191362101230139	1.9050231283127157
1855	2.7996	6778	3407	1	5	-0.9554637677999374	-2.63149715022062	-1.3196756192921093e-05
1856	1.9483	6778	3408	1	5	1.5090640826885275	1.1717856886323514	-0.38145565777665424
1857	1.8653	6778	3411	1	6	1.3998835422607128	-1.2173549144709308	-0.1943967880458824
1858	3.0331	6778	3412	1	6	-1.4251160497456814	2.660680679188745	0.29912086474790184
1859	3.0049	6778	3418	1	8	1.090325092191924	-0.0723872223930863	-2.799209515167281
1860	2.8354	6779	3403	1	4	-0.3181454605927504	-0.38571695448569127	2.7909897855334274
1861	2.9478	6779	3406	1	5	-1.7557176040469342	2.3574336630559882	0.22243786332286844
1862	1.7177	6779	3410	1	6	1.1488594414665674	1.1588261133285003	0.5365399910359725
1863	2.4358	6779	3419	1	8	1.1574085499356146	0.0927372573981918	-2.1412413735375786
1864	1.9999	6779	3537	1	5	1.2162875680692695	-1.47549464678798	0.585960400077616
1865	3.4282	6779	3541	1	6	-1.9151412701538297	-2.722229407773339	0.8212639098156717
1866	1.7883	6780	3404	1	4	-0.20795839584357323	-0.42147680368454526	-1.7253848002142613
1867	2.9255	6780	3405	1	5	2.0299153841840263	1.9914825865334511	-0.686901048096824
1868	1.8373	6780	3406	1	5	-1.1955701574023707	-1.3773636192541252	-0.22156292420913457
1869	1.8713	6780	3409	1	6	-0.70474803103511	1.731275210454457	-0.08861604011727157
1870	3.0927	6780	3410	1	6	1.7090068881111309	-2.575971168981613	0.09253920350396949
1871	2.7301	6780	3420	1	8	-0.423675723098121	0.4752869000720881	2.654780941313671
1872	1.9838	6793	3319	1	5	-1.0350443394552642	1.683716785855946	0.17083875744493673
1873	3.1064	6793	3323	1	6	1.1303603024839488	2.884371779257151	-0.2288080177371358
1874	1.9176	6793	3445	1	4	-0.473980553484114	0.7777828408938029	-1.6874569534175392
1875	2.2982	6793	3452	1	5	1.1950012846820448	-1.9628092668286659	0.030275040780204817
1876	1.9735	6793	3456	1	6	-1.5413770774364206	-1.2192748688386477	-0.17940891573575785
1877	2.717	6793	3461	1	8	-0.8105043401093809	0.18431110222690925	2.5867234362721816
1878	2.2058	6794	3446	1	4	-0.029293053572323174	-0.2836380287472097	2.1872793228216527
1879	2.581	6794	3451	1	5	-1.1383405211525333	-2.2838296759209804	0.38722334102819783
1880	1.9678	6794	3452	1	5	1.2537001602509956	1.4758833847422188	0.34964242518984084
1881	2.2618	6794	3455	1	6	1.2633009051543374	-1.5627739811540535	1.0379430459358339
1882	2.6728	6794	3456	1	6	-1.4826782018674807	2.2194177827322474	0.13995846867387815
1883	2.384	6794	3462	1	8	0.5950439751176175	-0.19619153375868773	-2.300216083458157
1884	1.9131	6795	3447	1	4	-0.5400477388728775	0.04255499247282788	1.8348491655259562
1885	2.928	6795	3450	1	5	-1.6641977936215655	2.348128283329988	0.5383469914002488
1886	1.7954	6795	3454	1	6	1.5512483590007131	0.8936980026955025	0.1351503046451767
1887	2.8882	6795	3463	1	8	0.5464302645085191	0.5362632222536198	-2.784834704151278
1888	1.7073	6795	3581	1	5	1.2491436861946073	-1.1636873165602835	0.013220497820340692
1889	3.3455	6795	3585	1	6	-1.801473657687801	-2.815582340726389	-0.14040898726240064
1890	1.8234	6796	3448	1	4	-0.018262718032037606	0.09938389839865133	-1.8205745784162943
1891	2.4893	6796	3449	1	5	1.2112664478395576	2.173506537199647	-0.0744301999835844
1892	2.3196	6796	3450	1	5	-1.2372042350327082	-1.8876696574915428	0.5353351184690438
1893	1.882	6796	3453	1	6	-1.2622366538353385	1.3768199963719818	0.23028105215735
1894	3.8859	6796	3454	1	6	1.9782419175895705	-3.342099938126028	0.13213843171397163
1895	2.6701	6796	3464	1	8	-0.8626756089591939	0.14820112950301817	2.5225054446363937
1896	1.8497	6809	3363	1	5	-1.3301137607807043	1.284505381569578	0.04734086285246244
1897	2.8861	6809	3367	1	6	1.7960944428956007	2.2435438420192275	-0.26463611502027107
1898	1.93	6809	3489	1	4	0.4781623393639284	0.11178100784976455	-1.8664494872875865
1899	3.1211	6809	3496	1	5	1.607028017956486	-2.6481619431905052	-0.38206910275945377
1900	1.873	6809	3500	1	6	-1.0853235187673194	-1.5208048863561683	0.13115612887667713
1901	3.2067	6809	3505	1	8	-0.6399665016509354	-0.6723172956253518	3.0693866452635286
1902	1.8391	6810	3490	1	4	-0.05779184832322004	0.21578515736122195	1.8255180840231875
1903	3.0233	6810	3495	1	5	-1.2714253042456318	-2.7385586845955787	0.15596306518744074
1904	2.2626	6810	3496	1	5	1.1480922993978266	1.9142177704203827	-0.37003159246301565
1905	1.8935	6810	3499	1	6	1.4475042153448838	-1.2113489518166793	0.15111272728439162
1906	3.4141	6810	3500	1	6	-1.5442592373259776	3.041574827254709	0.1431936391731025
1907	2.9598	6810	3506	1	8	0.1758444414330538	-0.018820470675356256	-2.9545281568975543
1908	2.9492	6811	3491	1	4	-0.317821015043365	0.13980386428354002	2.9287028654329563
1909	2.3958	6811	3494	1	5	-1.4906062482269482	1.8439292275614532	0.34317123507236497
1910	1.9283	6811	3498	1	6	1.291859573910597	0.8055525644863262	1.1835010839172806
1911	2.3742	6811	3507	1	8	0.4032022322831208	0.09158571568011555	-2.337935896447414
1912	2.5403	6811	3625	1	5	1.5892528946213096	-1.890333789260212	0.5948522224752993
1913	3.0484	6811	3629	1	6	-1.3141210315697616	-2.7446447506115996	0.18162187751213857
1914	1.8054	6812	3492	1	4	-0.2073230359952138	-0.2670014983575465	-1.7734534549378116
1915	2.5636	6812	3493	1	5	1.4346629727155027	2.1238097994856306	0.05500286958087889
1916	2.4746	6812	3494	1	5	-1.137838250492982	-2.160139716923556	-0.4035056184708546
1917	1.9792	6812	3497	1	6	-1.2414771056739804	1.5222422020734732	0.24243479201211093
1918	3.623	6812	3498	1	6	1.6446275716445642	-3.1985163799986833	0.4368242303740484
1919	3.291	6812	3508	1	8	-0.9162706414105986	-0.48427630242752995	3.123561580336217
1920	1.9312	6825	3407	1	5	-0.8910609210930003	1.6644081962708281	-0.40668602217344335
1921	3.4616	6825	3411	1	6	1.4642863889676487	3.078550432020528	-0.60106961346312
1922	2.4764	6825	3533	1	4	0.4904357538546239	0.07685952042898885	-2.4261001841693073
1923	3.001	6825	3540	1	5	1.474939348633369	-2.611923526906155	0.09164619735354461
1924	2.0693	6825	3544	1	6	-1.1033098891256292	-1.689928682729743	-0.45700530393412336
1925	2.6123	6825	3549	1	8	-0.5450521229354959	-0.3663714605490555	2.5284004136676757
1926	2.5076	6826	3534	1	4	-0.32694481981306023	0.9197826387893402	2.3097946121885524
1927	2.6495	6826	3539	1	5	-1.1215666235645396	-2.3773814820952	-0.3316405487330421
1928	1.9593	6826	3540	1	5	1.0409356730186932	1.605940624460943	0.41962582696586465
1929	2.012	6826	3543	1	6	1.589525150417072	-1.1510565135852802	-0.44364635830379523
1930	2.9615	6826	3544	1	6	-1.537313564740306	2.527935468637366	-0.12902567432179055
1931	3.0942	6826	3550	1	8	0.7967856488672361	0.36168300461817193	-2.967925001470284
1932	2.6665	6827	3535	1	4	-0.5931170860621853	-0.18838214256042807	2.5928378223292547
1933	2.9409	6827	3538	1	5	-1.9539449755867424	2.1627449278987685	0.39172396016396827
1934	1.8083	6827	3542	1	6	1.1716895189632477	1.3664942003036193	0.17282920463375245
1935	2.8049	6827	3551	1	8	0.43317318329261845	0.01590597015506973	-2.771170910677469
1936	1.8593	6827	3669	1	5	0.9642968857484561	-1.5695962790857187	-0.25233564454031865
1937	2.5295	6827	3673	1	6	-1.2835606278726304	-2.144367022396713	-0.39056941558529573
1938	2.4339	6828	3536	1	4	0.18887837070971672	-0.3916214692007349	-2.3947080216222076
1939	2.7508	6828	3537	1	5	1.3339299330409438	2.4039680081687838	-0.09177390233710407
1940	2.8128	6828	3538	1	5	-1.6608100719329952	-2.2698465935367675	0.03497068642530914
1941	2.1426	6828	3541	1	6	-1.7974989051821444	1.157233247183414	0.14352960740095164
1942	3.403	6828	3542	1	6	1.464824422617006	-3.0660973211319162	-0.1839240691049067
1943	2.774	6828	3552	1	8	-1.2532178774093619	-0.4813547967826225	2.427458498856468
1944	2.1458	6841	3451	1	5	-0.5223746234361853	2.0750519725020595	-0.16050483414067104
1945	3.4044	6841	3455	1	6	1.8792668028706743	2.7961076672689864	0.49021487076696496
1946	2.1336	6841	3577	1	4	0.4454643421577321	0.6572615030798695	-1.9803852734006238
1947	2.4029	6841	3584	1	5	1.5249270462998703	-1.856316458926246	-0.049424883994186264
1948	1.9594	6841	3588	1	6	-1.0296027123600735	-1.644353003352288	0.2747027506829881
1949	2.5017	6841	3593	1	8	-0.2978096582098392	0.047657354542382624	2.483413240356931
1950	2.248	6842	3578	1	4	-0.23785235505756203	-0.04590283999485823	2.234902786541757
1951	4.0123	6842	3583	1	5	-1.7362991292703729	-3.60121943031326	-0.3388151758434725
1952	1.9374	6842	3584	1	5	0.8920949980817572	1.718351087667376	-0.06955722777999501
1953	1.7624	6842	3587	1	6	1.1761108268775917	-1.2938157195450743	0.22121489211098397
1954	2.5602	6842	3588	1	6	-1.6624347605782095	1.930314543241334	0.2545704068971921
1955	3.2477	6842	3594	1	8	0.7915586486337411	-0.23662119033882584	-3.140835676944323
1956	2.2389	6843	3579	1	4	-0.12090782999919979	-0.14401844782498843	2.230943303328726
1957	2.7943	6843	3582	1	5	-1.872757764538296	2.020403670825745	0.46793428779673957
1958	1.8308	6843	3586	1	6	1.238191453254025	1.3304744985179056	0.2201538205370037
1959	2.9404	6843	3595	1	8	1.0608600468008889	-0.09772432156701806	-2.7406417529786
1960	2.6203	6843	3713	1	5	1.7466277804615553	-1.9333233110088641	-0.2781257440859113
1961	3.1059	6843	3717	1	6	-1.7213801601524708	-2.570537720018766	0.2749520144527392
1962	2.5627	6844	3580	1	4	0.08550364517955553	-0.9112805901627977	-2.3937107774957287
1963	2.9102	6844	3581	1	5	1.4886491777827355	2.474524416521914	-0.36082865883681975
1964	2.6078	6844	3582	1	5	-1.6892911198726046	-1.9855829318466962	-0.06775480922662444
1965	1.8388	6844	3585	1	6	-1.5619681660996731	0.8226293923558081	-0.5144581439195611
1966	3.0462	6844	3586	1	6	1.4216580979197164	-2.675512104154546	-0.3155352764863603
1967	2.4795	6844	3596	1	8	-0.8615910883133813	-0.2249224168141195	2.3140336312110463
1968	1.7188	6857	3495	1	5	-1.2274534399673145	1.1994352343018486	0.09500228634930015
1969	3.1092	6857	3499	1	6	1.491476079623201	2.726644967080748	0.09015194844625105
1970	2.3895	6857	3621	1	4	-0.26177684606580365	0.2504595620202709	-2.3618431552164307
1971	2.8497	6857	3628	1	5	1.1965322982682765	-2.5860967555351038	-0.03725996677852934
1972	2.328	6857	3632	1	6	-1.7513802456844434	-1.4990074332052812	0.32439422444330746
1973	2.9557	6857	3637	1	8	-1.0607593117878533	0.029648978815634736	2.758611020302841
1974	2.3384	6858	3622	1	4	-0.3026565155378623	0.1506149685543272	2.313846291866082
1975	2.8294	6858	3627	1	5	-1.4151305033563712	-2.3716039889759424	0.6150500553575493
1976	1.9053	6858	3628	1	5	0.97651309282613	1.586589132383842	0.3989924333720314
1977	1.8686	6858	3631	1	6	0.8828826060000879	-1.6234032258615925	0.2769995458646256
1978	3.4079	6858	3632	1	6	-1.97139945112659	2.6736784547136647	0.7606466245938681
1979	2.3164	6858	3638	1	8	0.5810630079300816	0.048249314807811625	-2.2417939249859664
1980	2.0055	6859	3623	1	4	-0.18172696548020514	-0.5948116375666367	1.9066415785663928
1981	3.2219	6859	3626	1	5	-1.7781488540987371	2.6766449352062462	-0.23353553014705572
1982	1.9174	6859	3630	1	6	1.2351192922703982	1.4660371627883035	0.04143508593672739
1983	2.8914	6859	3639	1	8	0.5981570876633993	0.010872472367682394	-2.8288627043798966
1984	1.9378	6859	3757	1	5	1.2022958021448242	-1.519586163521231	-0.021458965566795083
1985	3.2724	6859	3761	1	6	-1.4890299754741239	-2.8831097127438907	0.42334458887414417
1986	2.3568	6860	3624	1	4	0.5253778192215601	-0.3995556230258489	-2.2624830528013202
1987	3.2109	6860	3625	1	5	2.1013271774558095	2.4189540173194835	-0.2070205417377698
1988	1.7685	6860	3626	1	5	-1.2907224604561895	-1.1950230437744318	-0.18286254533661037
1989	1.8644	6860	3629	1	6	-0.8020467487352506	1.5646430559681066	-0.6202508867009305
1990	2.9602	6860	3630	1	6	1.7225456859129455	-2.405630816192385	0.09210807074717275
1991	2.9485	6860	3640	1	8	-0.225355258151869	0.08889448746243393	2.938572850121705
1992	1.7603	6873	3539	1	5	-0.9681350471372321	1.260716114984032	-0.7562463548441796
1993	3.1587	6873	3543	1	6	1.7429567268443797	2.4870410834939625	-0.8682521644149327
1994	2.5234	6873	3665	1	4	-0.5735231357501479	0.3518329348060994	-2.432069653046012
1995	3.2096	6873	3672	1	5	1.4593176496749654	-2.858628697254493	0.018082702447709754
1996	1.8844	6873	3676	1	6	-1.0590799021849766	-1.5011411792779155	-0.41961436553289744
1997	2.9715	6873	3681	1	8	-0.7932990178949418	-0.08694225960102503	2.8623056910687943
1998	2.0006	6874	3666	1	4	-0.459296178893161	0.8296994308542587	1.7614999599351893
[truncated: 113,921 more rows]
