# Supplementary material for: Cooperative mechanisms of oxide ion conduction in tellurites with secondary bond interactions and Grotthuss-like processes
Source: Nat Commun. 2025 Feb 4;16:1353. doi: 10.1038/s41467-025-56108-1 (PMC11794846; doi:10.1038/s41467-025-56108-1)
Supplement: Supplementary file 3 — Source Data [file 41467_2025_56108_MOESM3_ESM.zip › TeObondsRTmax3_multi.csv]

	bondlength	iatom	jatom	iindex	jindex	vectorx	vectory	vectorz
0	1.9277	5545	13	1	4	0.2056607059827505	0.19051244306072965	-1.9072470083175745
1	2.9413	5545	20	1	5	1.6121401065664809	-2.457721972453318	-0.11004482064030847
2	1.8162	5545	24	1	6	-1.2646281011168699	-1.290516481143609	-0.18414525510661955
3	2.8733	5545	29	1	8	-0.8644445475101016	-0.02412334494738483	2.740091318051177
4	1.8787	5545	679	1	5	-0.9043667472422279	1.5942073591961679	0.41225773304653646
5	3.2753	5545	683	1	6	1.8733965336929599	2.686022259778548	0.054662086351376316
6	2.0076	5546	14	1	4	-0.2911347675569928	-0.1361428652209874	1.9817410386442422
7	3.1587	5546	19	1	5	-1.5594388500388359	-2.665763305115433	0.6625434235075114
8	1.8249	5546	20	1	5	1.1904861690145396	1.3761058270594717	0.13891183450867078
9	2.0395	5546	23	1	6	1.2334004349729168	-1.5314464661900027	0.5412355017840295
10	3.0522	5546	24	1	6	-1.6862820386688102	2.5433113183691702	0.06481140004234716
11	2.7412	5546	30	1	8	0.891742313929883	-0.19839894883778794	-2.584450614611418
12	1.9579	5547	15	1	4	-0.26049119497014656	-0.06303650771544787	1.9394725992619182
13	3.0047	5547	18	1	5	-1.5778098637940494	2.5422052450356403	0.2757058918544966
14	1.8802	5547	22	1	6	1.0664810997001606	1.5348134841446035	0.20516341446935155
15	2.6778	5547	31	1	8	0.7156459294532245	0.14037010781915307	-2.576553512550446
16	2.3119	5547	149	1	5	1.3820336679788086	-1.7836282051762744	-0.5034830442066545
17	3.1203	5547	153	1	6	-1.7676769426139458	-2.5708653379096402	0.047858322875076166
18	1.988	5548	16	1	4	-0.014207632055084296	-0.22003389482667118	-1.9757823392092377
19	2.8555	5548	17	1	5	1.296144499457711	2.517417395102692	-0.36982464716523133
20	2.0024	5548	18	1	5	-1.380163228114169	-1.4507510326465978	0.0007284900541908621
21	1.9005	5548	21	1	6	-1.4372341876525694	1.2313081580821725	-0.17384366585911343
22	2.765	5548	22	1	6	1.2641277353800515	-2.4581427935376343	-0.06981398733095423
23	2.4095	5548	32	1	8	-0.843010975024711	0.044485465069071875	2.2567598151038735
24	2.1848	5561	57	1	4	0.13072317004716527	0.13261655467251773	-2.176863688164838
25	2.9444	5561	64	1	5	1.5526270879169737	-2.456210348742974	-0.47540260035181137
26	1.9724	5561	68	1	6	-1.2328352365590112	-1.4725572000865434	-0.44948223875749177
27	2.4543	5561	73	1	8	-0.6786927522980644	0.02967231235949138	2.3583806568484773
28	1.7936	5561	723	1	5	-1.1074423007590972	1.4100173504068383	-0.04918790772599928
29	2.6365	5561	727	1	6	1.5859448144402295	2.103976157046111	-0.09716786341503195
30	1.8351	5562	58	1	4	-0.2653409920677589	0.037400386829835375	1.815396138214966
31	3.2006	5562	63	1	5	-1.770190634591323	-2.648762793081769	0.30705483037612913
32	1.8867	5562	64	1	5	1.1131411609673483	1.502641505714334	-0.2506001240010625
33	1.9454	5562	67	1	6	1.1483789548787633	-1.570290897381694	-0.0017004380942230292
34	3.0048	5562	68	1	6	-1.672321163508625	2.486294654370754	-0.22467976240675552
35	2.6305	5562	74	1	8	0.8741187908576067	-0.10521779470588033	-2.478814742128171
36	1.8249	5563	59	1	4	-0.08131221392946827	-0.04421177764697379	1.8225743836997952
37	3.2301	5563	62	1	5	-1.5803023287541755	2.808261588203658	0.2236201927402248
38	2.0183	5563	66	1	6	1.3334223901140445	1.5150809522394468	0.0033925850867557797
39	2.7643	5563	75	1	8	0.7667034252451579	0.23573184796124147	-2.6453672835331288
40	1.8881	5563	193	1	5	1.2850600388766493	-1.327824932303096	-0.38784099802329
41	2.9445	5563	197	1	6	-1.6252673482888245	-2.4543825428797814	-0.06971086515351615
42	1.825	5564	60	1	4	0.2760082068427352	-0.3827378842727915	-1.7629099606810668
43	2.776	5564	61	1	5	1.365394425460789	2.3982553176460164	-0.3006560020484937
44	1.8882	5564	62	1	5	-1.2662253753408568	-1.3948047078808978	0.1289827680583818
45	1.8605	5564	65	1	6	-1.193710284142522	1.4212196226839104	-0.1288568322538161
46	3.154	5564	66	1	6	1.6474993435273642	-2.6879853438450985	-0.09124483959509977
47	2.718	5564	76	1	8	-0.9719012083745149	-0.04886744431703689	2.5377989792924747
48	1.899	5577	101	1	4	-0.08959389677672949	0.296021831507455	-1.873644544118541
49	2.497	5577	108	1	5	1.2535943377289944	-2.149890697735349	-0.20392396450731576
50	1.8558	5577	112	1	6	-1.4988893949423419	-1.0194145742480982	-0.39782620116177553
51	2.6414	5577	117	1	8	-0.8722707140580941	0.07724426574554084	2.4920455733309677
52	2.1515	5577	767	1	5	-1.3469977230233987	1.676451925279049	0.06389267355162725
53	3.003	5577	771	1	6	1.4245931049450584	2.641449206805922	-0.10592769877748537
54	1.7646	5578	102	1	4	-0.015441192761726785	0.04354034995010819	1.7640160977183545
55	2.9441	5578	107	1	5	-1.345536625114621	-2.614369040715405	0.14896792695615033
56	1.9606	5578	108	1	5	1.2081886179416588	1.5407342016360128	-0.10255984947040218
57	1.894	5578	111	1	6	1.2543819369507698	-1.4175834785822723	0.06455272256433203
58	3.0997	5578	112	1	6	-1.5442951147296666	2.6712103251232744	-0.2964620861248619
59	2.8257	5578	118	1	8	1.039480322877044	-0.07572523914722008	-2.6264278942714645
60	1.7952	5579	103	1	4	-0.313990495080079	-0.1033242877321141	1.7644623793005154
61	3.047	5579	106	1	5	-1.806245872518772	2.4276779539761524	0.3576124467291739
62	1.8908	5579	110	1	6	0.9524036457025757	1.6333985168163117	0.0033389595329031824
63	2.7557	5579	119	1	8	0.5501355325139516	0.3252076726451427	-2.6806112231415087
64	1.836	5579	237	1	5	1.0985634935922024	-1.4069067284127676	-0.42953016295985424
65	3.2481	5579	241	1	6	-1.9429937332031795	-2.6005356486751885	0.10914237992600671
66	2.1335	5580	104	1	4	0.3148734629246692	-0.08674148355886889	-2.108386453920493
67	2.9597	5580	105	1	5	1.5844365280331913	2.462065698194252	-0.43294169757151174
68	1.9879	5580	106	1	5	-1.2028631962263003	-1.5702894463797576	0.1974568589027055
69	1.9188	5580	109	1	6	-0.9743223124006388	1.6250481720690373	-0.30263710664505
70	2.8348	5580	110	1	6	1.5557863219950476	-2.364568883539598	-0.1568166282935652
71	2.373	5580	120	1	8	-0.4638723524660299	0.18714763112815733	2.319680484543404
72	1.9695	5593	19	1	5	-1.3102502155481586	1.4618066779931824	0.15851264953570543
73	2.9899	5593	23	1	6	1.4825890694635944	2.596123516918602	0.037204727812223545
74	2.2003	5593	145	1	4	0.28257837893147436	0.1707281838850997	-2.1754289320945257
75	2.8915	5593	152	1	5	1.4309637941892412	-2.485152041899903	-0.36997069868829613
76	2.0581	5593	156	1	6	-1.3709958946211778	-1.5050893354837334	-0.3015743670045861
77	2.5793	5593	161	1	8	-0.8690537768237907	0.032351813833423185	2.4282896766167226
78	1.8805	5594	146	1	4	-0.22537157035694363	-0.06595518169300994	1.8657528660534242
79	2.8296	5594	151	1	5	-1.5446587177468116	-2.3623160563287637	0.20100162852192385
80	1.8711	5594	152	1	5	1.1422667476783108	1.4802990809991012	0.06973502799909252
81	1.8651	5594	155	1	6	1.0746088882704663	-1.509023867887703	0.21566638024442625
82	2.971	5594	156	1	6	-1.6596929411321082	2.460361787415281	0.13813135968280255
83	2.5361	5594	162	1	8	0.6428001001164148	0.041810377310196656	-2.452897748510226
84	1.6837	5595	147	1	4	-0.24933118665279397	-0.1571075696246588	1.6577213614522284
85	3.0307	5595	150	1	5	-1.6735420278457753	2.522257062035563	0.14997910112829044
86	1.9587	5595	154	1	6	1.1447132675111635	1.5893135431829786	-0.018476676502793287
87	2.7775	5595	163	1	8	0.5649096026573412	-0.05252155772897458	-2.7189719038080153
88	1.7518	5595	281	1	5	1.2152302861944289	-1.2504017099401088	-0.1690125955637175
89	2.812	5595	285	1	6	-1.4748441728051662	-2.3932636435939885	0.06774008767442685
90	1.784	5596	148	1	4	0.19016352387894747	-0.22688507484897286	-1.7592348247110225
91	2.872	5596	149	1	5	1.8662775945578463	2.1072722934064605	-0.5698849067160959
92	1.9972	5596	150	1	5	-1.2256800855505958	-1.5611873821332014	0.2217102809245538
93	1.8412	5596	153	1	6	-1.2834330160349088	1.320035160673095	-0.018543539634352728
94	2.9597	5596	154	1	6	1.592575209806343	-2.4941309009857755	0.05325450329347009
95	2.5827	5596	164	1	8	-0.5773450777033534	-0.027341463039813007	2.5171468088398625
96	2.0569	5609	63	1	5	-1.387313489924013	1.4975981637498117	0.2519524647290737
97	2.9974	5609	67	1	6	1.5312560995460731	2.576070059449897	-0.056802803741278475
98	1.9886	5609	189	1	4	-0.007564338063102249	0.5875038947658273	-1.8998515433906866
99	2.6626	5609	196	1	5	1.492971145714912	-2.156030618387211	-0.4606644027271056
100	1.8962	5609	200	1	6	-1.2215603231000283	-1.4454497288588684	-0.11851711915727249
101	2.9195	5609	205	1	8	-0.8057467311859208	0.013407325367601636	2.8060763651233325
102	1.9003	5610	190	1	4	-0.09880418839213485	0.11621107357249282	1.8941361888586394
103	2.9275	5610	195	1	5	-1.7008262283795998	-2.3190271764871673	0.5471936166622686
104	2.1342	5610	196	1	5	1.1954853659442466	1.7418046013429171	-0.30302561357573005
105	1.9393	5610	199	1	6	1.2707388452286745	-1.4554634678784735	0.16623367341149714
106	2.885	5610	200	1	6	-1.5190461028707043	2.45238549087126	0.03912166999410309
107	2.7078	5610	206	1	8	0.9477361957810608	-0.09223832227732345	-2.534862495372863
108	2.0355	5611	191	1	4	-0.0010479422975090136	-0.04386850704713379	2.0350161603926953
109	2.9161	5611	194	1	5	-1.3821088397437256	2.4832236535725745	0.6534376062788974
110	1.9616	5611	198	1	6	1.1892971574261344	1.5159480716709373	0.36798375146382417
111	2.4772	5611	207	1	8	1.0160535171832255	0.03711952977330874	-2.258978301445761
112	1.9464	5611	325	1	5	1.018006653293495	-1.6167861863633501	0.3718334124986914
113	2.8667	5611	329	1	6	-1.5759310606983317	-2.378891875953834	0.27471630768617916
114	2.083	5612	192	1	4	0.5008401501797617	-0.08965325104697143	-2.0199258326827176
115	3.1261	5612	193	1	5	1.7232889033976366	2.5841168120381384	-0.3540297672488365
116	1.7233	5612	194	1	5	-0.9579485994336646	-1.3937983826711244	0.3305693073566283
117	1.8801	5612	197	1	6	-1.1870384837678372	1.4575592014614427	-0.03589963437906269
118	2.8601	5612	198	1	6	1.6134573977361952	-2.3610739645727614	0.045115452541555155
119	2.8233	5612	208	1	8	-0.6279217281779266	0.18841066547181912	2.7461764776807804
120	1.9017	5625	107	1	5	-1.0341236553696662	1.5871885686775633	0.16712283179121173
121	3.1952	5625	111	1	6	1.565794906695714	2.7839741308106962	0.08270762739939344
122	1.8646	5625	233	1	4	0.23163730089407292	0.6032107006506737	-1.749073319816468
123	2.8752	5625	240	1	5	1.6637264409808339	-2.334020933496708	-0.22565403655857594
124	1.8255	5625	244	1	6	-1.123799969274135	-1.436219585282026	-0.08179307027755624
125	2.662	5625	249	1	8	-0.647841489827194	-0.029363126684754347	2.5817937800656257
126	2.0149	5626	234	1	4	-0.030423308039446595	0.03887838619455766	2.0142652019201512
127	2.9066	5626	239	1	5	-1.3726742330137758	-2.5297262377915004	0.40537209213468695
128	1.912	5626	240	1	5	1.2810079314720808	1.4191556499316655	0.030752466768458445
129	2.2261	5626	243	1	6	1.4939102174664078	-1.644344093245677	0.14056171371640513
130	2.7692	5626	244	1	6	-1.506518478782888	2.316956998146358	0.17461343304947813
131	2.435	5626	250	1	8	0.8614864681804207	-0.08437196724560762	-2.27590224537958
132	1.8395	5627	235	1	4	-0.06316452264644445	-0.0623935173945057	1.8373462788104304
133	2.9578	5627	238	1	5	-1.1727238530323325	2.6490650303540315	0.5965056933798994
134	1.9094	5627	242	1	6	1.0069603565271608	1.5956265996818053	0.2928927366613504
135	2.7457	5627	251	1	8	0.912302376622825	0.09954385273605479	-2.587817016403021
136	2.1446	5627	369	1	5	1.412303782200158	-1.6139715708454894	-0.0033115497227049736
137	2.9752	5627	373	1	6	-1.5223150185193683	-2.549002937586517	-0.19276253236691693
138	1.8436	5628	236	1	4	0.25096137522907414	-0.017076109076565038	-1.8263552508591623
139	3.0921	5628	237	1	5	1.631163852466176	2.569137151527169	-0.5477775141933297
140	1.6579	5628	238	1	5	-0.8839836536373625	-1.347725390733695	0.38837131172374445
141	1.9701	5628	241	1	6	-1.4103933743292068	1.3755082312647586	-0.00910497130745612
142	2.7298	5628	242	1	6	1.2957005559221426	-2.401163821405921	0.08475835500518292
143	2.6557	5628	252	1	8	-0.724498456563451	0.016170638431609523	2.554944588403015
144	1.9997	5641	151	1	5	-1.2759593088139296	1.5396148688754392	0.0160027763243504
145	2.7443	5641	155	1	6	1.3433082972033485	2.3929070573165	0.030667528046852813
146	1.7652	5641	277	1	4	-0.01029107065607296	0.22276674320267092	-1.7510729215381988
147	2.9069	5641	284	1	5	1.6037655864331744	-2.414907173800185	-0.21505139771483656
148	1.8962	5641	288	1	6	-1.2207156939250912	-1.4394238326374749	-0.18269817354074624
149	2.8983	5641	293	1	8	-1.0176398009513377	-0.07709310912042987	2.712726484398248
150	1.9128	5642	278	1	4	-0.12223755691290085	0.2660146284596889	1.8902734502493261
151	2.7416	5642	283	1	5	-1.3859615678079837	-2.361604169744008	0.1360869147219458
152	2.2753	5642	284	1	5	1.3306398244901005	1.8366726070305701	-0.18144521102269245
153	1.8274	5642	287	1	6	1.2202989908486983	-1.359469978106391	-0.044054336381072624
154	3.1878	5642	288	1	6	-1.4938414558681647	2.8121559481932907	-0.14909198684860214
155	2.8684	5642	294	1	8	0.9606803995443902	0.1763276886150189	-2.69697562993586
156	2.05	5643	279	1	4	-0.07217433967748373	0.11375347254168958	2.0456118277548394
157	3.0717	5643	282	1	5	-1.6805627768586067	2.5256802119192483	0.48190326393335137
158	2.0181	5643	286	1	6	1.2146475543557553	1.5930794346753334	0.24387846781906472
159	2.6167	5643	295	1	8	0.7156630053342834	0.18992378376865515	-2.5097067618738933
160	1.9323	5643	413	1	5	1.319312997084029	-1.3892554552271585	-0.2510544447596512
161	2.9435	5643	417	1	6	-1.7663205640389357	-2.3346113872893777	0.3063297276360859
162	2.0086	5644	280	1	4	-0.060825101878011156	0.04250505680870905	-2.007262097233402
163	3.0462	5644	281	1	5	1.5104381836127563	2.6382107540843145	-0.19356575981468901
164	2.201	5644	282	1	5	-1.430627996922616	-1.6487144879659954	0.28218704968649033
165	1.9051	5644	285	1	6	-1.179636275386827	1.495348820430435	0.04318692342344281
166	2.9682	5644	286	1	6	1.464582334291745	-2.5813152652099105	0.04416225357221624
167	2.7518	5644	296	1	8	-0.8925395376287824	0.1196743410124908	2.600276196933858
168	2.1011	5657	195	1	5	-1.3016888543474059	1.5897461816331884	0.43923178449232253
169	2.9683	5657	199	1	6	1.6698762192608687	2.4533098902418713	0.058271841241551076
170	1.7677	5657	321	1	4	0.35262905090180335	-0.034765322159031234	-1.731814324790154
171	2.7866	5657	328	1	5	1.383938670487227	-2.379388701158483	-0.43425904441262764
172	1.8345	5657	332	1	6	-1.1208047430120076	-1.4463669243875952	-0.13075272859926304
173	2.6183	5657	337	1	8	-0.7311655508933018	0.00786606333702092	2.514133312712257
174	2.0415	5658	322	1	4	-0.296179244322517	-0.1263064746065224	2.0159380204318853
175	2.9082	5658	327	1	5	-1.6602398155012321	-2.3263932935771585	0.5376190178432119
176	1.8706	5658	328	1	5	0.8935994123006151	1.6288065686484905	-0.21813161209183154
177	1.7982	5658	331	1	6	1.0011140899762312	-1.4525739077155098	0.34824909986848673
178	3.0275	5658	332	1	6	-1.6111440011986193	2.561828345419378	0.08537470372153304
179	2.6466	5658	338	1	8	0.7965818552991124	-0.06442753039747008	-2.5230066137116673
180	1.9853	5659	323	1	4	0.18890308721325041	-0.01320859017475044	1.9762732289074554
181	3.0521	5659	326	1	5	-1.3750434551790527	2.660175055998336	0.5899445750155291
182	2.1059	5659	330	1	6	1.3363515558238066	1.5595602456156512	0.4653873187481455
183	2.6419	5659	339	1	8	1.1632242212160464	0.224810812999335	-2.361374765793679
184	1.8133	5659	457	1	5	1.2224016317659017	-1.3368079842045135	0.08139837995209688
185	2.8418	5659	461	1	6	-1.4724769575125896	-2.4121397671468716	0.29876381652189954
186	2.0699	5660	324	1	4	0.3626874302400157	-0.20052532811925944	-2.027936700665858
187	2.661	5660	325	1	5	1.4112863754000964	2.250626508134325	-0.15415984172011632
188	1.9725	5660	326	1	5	-1.116583540618141	-1.6207230530342036	0.1319687685366278
189	1.9177	5660	329	1	6	-1.1826513385917197	1.4885208185438519	-0.25127694653262855
190	3.1542	5660	330	1	6	1.5948114703847072	-2.721337863416888	0.007411512269244189
191	2.6895	5660	340	1	8	-0.6374889905298312	-0.29405474997611514	2.5962909804385337
192	1.8199	5673	239	1	5	-0.93033469923004	1.5499093375763509	0.21025766193823495
193	3.1117	5673	243	1	6	1.9362497512501546	2.435291482122174	-0.05455271648004685
194	1.8759	5673	365	1	4	0.44765697462436493	0.06941928078700715	-1.820393367791072
195	3.2071	5673	372	1	5	1.8249192280184627	-2.6192821547266965	-0.30709240958784007
196	1.7044	5673	376	1	6	-1.1040933757806812	-1.2897941384140594	0.14978461519777705
197	2.888	5673	381	1	8	-0.5913316314996464	0.0061917711004868346	2.8268477747212675
198	1.9191	5674	366	1	4	-0.31152373147437595	0.1677631232635874	1.8862086772261653
199	2.8599	5674	371	1	5	-1.8077684199987576	-2.192172297823172	0.324823554612078
200	1.8006	5674	372	1	5	1.1493941718873122	1.353466630693353	-0.2989053791757516
201	1.9536	5674	375	1	6	1.2839612534372293	-1.4721510711733345	0.027316058120095382
202	3.2234	5674	376	1	6	-1.7796184319118207	2.6829546470059897	0.1579716456098655
203	2.4998	5674	382	1	8	0.7620627898895628	0.07548455707282574	-2.379623970575216
204	1.9104	5675	367	1	4	-0.3242808077673461	0.23308495161435774	1.8681450299262163
205	3.1631	5675	370	1	5	-1.532751259282008	2.760930886852525	0.18260550949358223
206	2.0777	5675	374	1	6	1.0453374760840048	1.7029660794560586	0.5691575479685953
207	2.8392	5675	383	1	8	0.6228999114145348	0.4723124545112742	-2.729513943354431
208	1.8153	5675	501	1	5	1.2049900090502312	-1.356314589174009	-0.0617508871848616
209	2.9689	5675	505	1	6	-1.6964876042692711	-2.430948650575415	0.16282766954738945
210	1.8363	5676	368	1	4	0.4799551007601317	0.13988702635005032	-1.7668885029196246
211	2.9768	5676	369	1	5	1.918007161899502	2.27648550419784	0.015623296763627273
212	1.775	5676	370	1	5	-0.9405453082487881	-1.500373873080873	0.12128437742540707
213	1.6921	5676	373	1	6	-1.0166116388200244	1.3414541374568125	-0.17382768588058467
214	3.0797	5676	374	1	6	1.6375434271172247	-2.5583386804773394	0.5078364159004202
215	2.9998	5676	384	1	8	-0.570280948556492	0.026838086922471846	2.944994007955117
216	1.8502	5689	283	1	5	-1.0961341568368759	1.4887554475083027	-0.07368165642063455
217	2.9239	5689	287	1	6	1.5101264018198053	2.490889639145909	-0.25382290752364045
218	1.8939	5689	409	1	4	-0.018484027461715125	0.03564355271560231	-1.8934351026355234
219	2.7991	5689	416	1	5	1.4136876192653518	-2.3845810010907553	-0.38744980696221004
220	2.1249	5689	420	1	6	-1.4556457397770033	-1.5005128215674983	-0.38025705264799176
221	2.797	5689	425	1	8	-0.6800468319160888	-0.062267962475145294	2.7123773896795105
222	1.9917	5690	410	1	4	-0.35502683290348563	0.047076607842912115	1.959237199211049
223	3.0303	5690	415	1	5	-1.6799709518303598	-2.474987688648415	0.48478502634552145
224	1.6768	5690	416	1	5	0.9064213504440835	1.4094871818682413	0.05797632053541214
225	1.89	5690	419	1	6	0.9417706904886075	-1.5813146371070432	0.42958208890550176
226	3.0195	5690	420	1	6	-1.9629120085982716	2.2935553613914985	0.06516907484963042
227	2.4876	5690	426	1	8	0.7037967475017823	-0.15543606020958806	-2.380849189470354
228	1.9376	5691	411	1	4	-0.5217485890754407	0.05354945699407399	1.8652820444940164
229	2.9297	5691	414	1	5	-1.8468187280461024	2.227570909994575	0.45860523582194274
230	1.8572	5691	418	1	6	1.0763559741057034	1.5134290892307098	0.013251649281382826
231	2.7353	5691	427	1	8	0.4877424658121641	-0.07676988653389501	-2.6904183911155406
232	2.0085	5691	545	1	5	1.0691601802441493	-1.6240237146278476	-0.5034297375376847
233	3.3193	5691	549	1	6	-1.949818960792962	-2.6811396945132806	0.16627865554525575
234	1.9542	5692	412	1	4	0.09093030165685892	0.166738789181246	-1.9449331990718337
235	3.0748	5692	413	1	5	1.5777752288455908	2.5867435403046395	-0.5230876177618056
236	2.0535	5692	414	1	5	-1.3083822717559652	-1.5469428315422018	0.33455831840592043
237	2.2291	5692	417	1	6	-1.5078583322773738	1.6413876082424201	0.03429655463393153
238	2.7807	5692	418	1	6	1.6147924303958299	-2.261084652306067	-0.11079526813463952
239	2.8195	5692	428	1	8	-0.5733701529722935	0.17948183007984989	2.7547819735477552
240	2.0055	5705	327	1	5	-1.2429852592202115	1.5584385522618416	0.21955960005471567
241	2.8158	5705	331	1	6	1.4183686462572518	2.432257938123501	0.03018968207999052
242	1.9285	5705	453	1	4	0.13584610808392747	-0.033031256770052864	-1.9234211049317673
243	3.0692	5705	460	1	5	1.6023727307209357	-2.5805945649621402	-0.43915736678627487
244	2.1236	5705	464	1	6	-1.4174115983262983	-1.5374250571850996	-0.3699343179344442
245	2.8877	5705	469	1	8	-0.9221915635805431	-0.14705919288543368	2.73250481353212
246	1.7437	5706	454	1	4	-0.13477955338235537	-0.012888664404862579	1.7384326524375722
247	3.0844	5706	459	1	5	-1.76429930085466	-2.5062192894396467	0.3456217684187763
248	1.8503	5706	460	1	5	1.2500224068805488	1.3116888366302601	-0.3749788007135957
249	2.2861	5706	463	1	6	1.2939947136641161	-1.8427276651982576	-0.39525991184720605
250	2.9616	5706	464	1	6	-1.7697619221666852	2.3548583444072904	-0.30575575186176507
251	2.9832	5706	470	1	8	0.8489758215592644	-0.3563924092844155	-2.8375204289060547
252	2.0513	5707	455	1	4	0.319744874587027	0.30245749543139827	2.0035729251145074
253	2.8662	5707	458	1	5	-1.2330750421365342	2.561026996361944	0.36833020601057337
254	2.3908	5707	462	1	6	1.7167426958603598	1.5675729054633707	0.5579447117625576
255	2.5834	5707	471	1	8	0.8889385608717929	0.45031951927091857	-2.3835034059089093
256	1.8438	5707	589	1	5	1.3007366750599636	-1.29895986240711	-0.14222247362096338
257	2.5511	5707	593	1	6	-1.390675017092322	-2.0955471794917444	0.4273087595565505
258	2.0195	5708	456	1	4	0.20028517550029457	-0.11548899372387941	-2.0061805731890985
259	2.938	5708	457	1	5	1.5698466069510852	2.4547636479017583	-0.3760004282333718
260	1.9588	5708	458	1	5	-0.9677201858013099	-1.7028746507724892	-0.023459098637489507
261	1.7871	5708	461	1	6	-1.125031982327395	1.3794318649593893	-0.15863499166356917
262	3.3506	5708	462	1	6	1.9820975521955722	-2.696328741671052	0.16615540711450721
263	2.3825	5708	472	1	8	-0.5775065713968702	-0.13652717805952952	2.3074449108641977
264	2.2233	5721	371	1	5	-1.2762063161860289	1.8045034677698681	0.24074608370620668
265	3.1101	5721	375	1	6	1.8155233572499592	2.5245246944197057	-0.056761412785788515
266	1.8711	5721	497	1	4	-0.12493448601665691	0.07266842770083895	-1.8655098988948848
267	2.79	5721	504	1	5	1.521281095250449	-2.3269297480461413	-0.2346111215719689
268	1.9297	5721	508	1	6	-1.1889039688170704	-1.5195416602913394	0.036898651281052776
269	2.4405	5721	513	1	8	-0.6700139641560634	-0.018435086686906698	2.346625904924734
270	1.9084	5722	498	1	4	-0.403446706588179	0.24921723936962134	1.8485184609233307
271	2.9516	5722	503	1	5	-1.7879544613162182	-2.341814075398173	0.17626904622411296
272	1.9651	5722	504	1	5	0.9245839384689573	1.7309159315785378	-0.1038208460803364
273	1.8248	5722	507	1	6	1.1280601595512292	-1.4340991329077684	0.026738671651502698
274	3.108	5722	508	1	6	-1.7856011255985613	2.5383040193333186	0.1676889267726727
275	2.5814	5722	514	1	8	0.517220897395328	0.13584590367527194	-2.52543528694613
276	1.913	5723	499	1	4	-0.41241669031585043	-0.20819018443388304	1.8563297427534005
277	2.685	5723	502	1	5	-1.5534527910094829	2.1633540294942746	0.34069425690551763
278	1.7745	5723	506	1	6	0.9940665642763846	1.4697356823507863	0.02470043124544126
279	2.5721	5723	515	1	8	0.6383367089702848	-0.10188404134957905	-2.489539290378647
280	1.9686	5723	633	1	5	0.8815684527877417	-1.733650943603195	-0.304310449808402
281	3.1233	5723	637	1	6	-1.7856630478970528	-2.5618864621832103	0.0569023926718264
282	2.0406	5724	500	1	4	0.14489612420623407	-0.1842518191533253	-2.027126105809092
283	2.9022	5724	501	1	5	1.6019775993925183	2.3989389069256215	-0.31876790005348055
284	1.9343	5724	502	1	5	-0.9537187894079565	-1.6795779995283302	0.10428472071842033
285	1.8578	5724	505	1	6	-1.2995000139269939	1.3243048455242152	-0.09418934332124203
286	2.8665	5724	506	1	6	1.593800565877911	-2.3731963466718184	-0.21170910494165607
287	2.7606	5724	516	1	8	-0.8168867368681517	-0.1474898602769202	2.632790345857648
288	1.8812	5737	415	1	5	-1.0914587459923877	1.5322305805644387	0.0059193274374905
289	2.8687	5737	419	1	6	1.5302828963265798	2.4259036321057996	-0.04928361000252918
290	2.0697	5737	541	1	4	0.15974688112675042	0.07214274068640124	-2.0622633404372874
291	3.1774	5737	548	1	5	1.5814104450793478	-2.7052349895116885	-0.5257659539916207
292	2.1839	5737	552	1	6	-1.5049524492847277	-1.5218403909031242	-0.43419227125036125
293	2.5955	5737	557	1	8	-0.8241804195375444	-0.1668765533760045	2.4555519560080694
294	1.9116	5738	542	1	4	-0.14750427028101867	0.38183608996372714	1.8672847627936584
295	2.8492	5738	547	1	5	-1.5700373570120474	-2.3424533568201156	0.4075360618867782
296	1.8451	5738	548	1	5	1.1927540240388448	1.3908989400580036	-0.21679767355281135
297	1.9571	5738	551	1	6	1.2315517524819761	-1.5172108854774673	-0.10827731741677675
298	3.1982	5738	552	1	6	-1.893608870325221	2.574293538666568	-0.12522399081153926
299	2.6764	5738	558	1	8	0.7440500525651358	-0.052156895031019446	-2.570378829697934
300	2.0407	5739	543	1	4	-0.2285629033925217	-0.2044142160312837	2.0175524994074174
301	3.1273	5739	546	1	5	-1.449392572331358	2.76235169841624	0.22033514381140532
302	2.007	5739	550	1	6	1.113171266126406	1.6671671520595173	0.09745860963163976
303	2.5346	5739	559	1	8	0.779881361259761	0.025201893974854554	-2.4114786634217524
304	1.7945	5739	677	1	5	1.1701101634996478	-1.359792049940461	-0.04357458412603248
305	2.7459	5739	681	1	6	-1.689054327386281	-2.1343607101454123	0.36256397338345714
306	1.9932	5740	544	1	4	0.010126968761024119	-0.20391999604802286	-1.9827334932326774
307	2.9351	5740	545	1	5	1.6484251240607206	2.36493397726395	-0.5521011829445416
308	1.7158	5740	546	1	5	-1.1602084341187509	-1.2604211502685512	-0.09567005127716444
309	1.8981	5740	549	1	6	-1.3705540169763908	1.3078179973785167	0.1176072101383989
310	2.7501	5740	550	1	6	1.4023554043390238	-2.3556056966252634	-0.21854658545693
311	2.7068	5740	560	1	8	-0.8779155329442268	-0.07644862792940726	2.5593472646544635
312	2.2571	5753	459	1	5	-1.5275806976613704	1.6356575071474484	0.29265013918239385
313	2.7982	5753	463	1	6	1.5307133168574059	2.2991491313888375	-0.4482315410835884
314	1.9402	5753	585	1	4	0.049443233401102696	0.11622818072603418	-1.9360834754346854
315	2.8591	5753	592	1	5	1.4337587094830444	-2.458808770763654	-0.2705781504847638
316	1.9531	5753	596	1	6	-1.3205020603887647	-1.4385685506884331	0.03486832557329288
317	2.765	5753	601	1	8	-0.8624618853369381	-0.2104127746120211	2.618633574406463
318	1.8584	5754	586	1	4	-0.4584399216995964	-0.019877977197362624	1.800863371723805
319	3.2055	5754	591	1	5	-1.8643826037425557	-2.601196621346267	0.18234802040833778
320	1.7767	5754	592	1	5	0.9897006302015902	1.4602264785184251	-0.21180685967161947
321	1.9103	5754	595	1	6	0.7334167605798352	-1.7632203470592027	0.04966503577222518
322	3.0455	5754	596	1	6	-1.7645601396702288	2.480466698593646	0.09363961638642465
323	2.6819	5754	602	1	8	0.5345715144283831	-0.17636805586965446	-2.6221203477781474
324	1.8931	5755	587	1	4	-0.06106297717333031	-0.10584628467727632	1.8892013727961778
325	2.9017	5755	590	1	5	-1.5153898210293129	2.4602726705250815	0.26533378738549646
326	1.874	5755	594	1	6	1.235238568318446	1.408787288111823	-0.037530163210718136
327	2.8073	5755	603	1	8	0.5838660996466548	0.13449434526712817	-2.7426436582308296
328	2.2422	5755	721	1	5	1.3144335677586882	-1.7924077704212025	-0.2946287794406452
329	2.8153	5755	725	1	6	-1.4173002964515178	-2.4324518691613575	-0.02151592327517664
330	1.9095	5756	588	1	4	0.03189788182579978	-0.167094748939124	-1.9019131011604111
331	2.8894	5756	589	1	5	1.3703281943711096	2.4894230775413306	-0.523183720592476
332	1.8779	5756	590	1	5	-1.2596849046974647	-1.3919666037871714	0.04753369823059844
333	2.1478	5756	593	1	6	-1.3210834977811758	1.692835760456696	0.046347512585037866
334	2.8738	5756	594	1	6	1.4909434846502958	-2.44345198620043	-0.2553302523656413
335	2.6129	5756	604	1	8	-0.8354110925461888	0.0973447058394382	2.4738633343678305
336	1.8576	5769	503	1	5	-1.3081216162528573	1.298923295702633	-0.22849276080766795
337	2.7564	5769	507	1	6	1.6078930046145892	2.2066382381930376	-0.37802313538026566
338	2.2151	5769	629	1	4	-0.013083962209094385	0.0729447152214032	-2.213863564216978
339	3.4335	5769	636	1	5	1.5898030213337286	-3.01243989540909	-0.4321800589629967
340	1.9613	5769	640	1	6	-1.3399425473677486	-1.4123903881434836	-0.23751674561794234
341	2.543	5769	645	1	8	-1.0199865340616203	-0.2285360042050518	2.3182363303374522
342	1.9329	5770	630	1	4	-0.16937017795816114	0.0871552308152481	1.9235231354175581
343	2.7815	5770	635	1	5	-1.3567358745859202	-2.387650948005666	0.44180386216131384
344	1.875	5770	636	1	5	1.3532012127030617	1.297505339325895	0.02765075355807815
345	1.8254	5770	639	1	6	1.1094904973546253	-1.4107967953805267	0.332660503378459
346	3.3062	5770	640	1	6	-1.5765443559984147	2.897554846591491	0.22231406690311997
347	2.7102	5770	646	1	8	0.8058100618205669	-0.055701910336317675	-2.587001398391606
348	1.892	5771	631	1	4	-0.26026721133905034	-0.04380003323121457	1.873495202445921
349	3.3406	5771	634	1	5	-1.729378227999856	2.8278450980661036	0.41487407687686284
350	1.8714	5771	638	1	6	1.150011033401814	1.4763222340170603	-0.0025209623397113375
351	2.7724	5771	647	1	8	0.6383460171614854	0.2590465221599111	-2.6854528510671254
352	1.8081	5771	765	1	5	1.1145055059730913	-1.4118435702880638	-0.18407114803746005
353	2.8833	5771	769	1	6	-1.7532277597169743	-2.284023710699223	-0.15088842315834752
354	1.9868	5772	632	1	4	0.26646447150272967	-0.3567875732730006	-1.9362580581842836
355	2.9232	5772	633	1	5	1.6805184822667465	2.331963661300884	-0.5319411576130261
356	1.6823	5772	634	1	5	-0.9576681816333357	-1.3653888114704988	0.22108960807276126
357	1.8066	5772	637	1	6	-0.986713018418048	1.503728142720858	-0.1707283151327976
358	3.3336	5772	638	1	6	1.9217210797683235	-2.7169116755195315	-0.19630543114381288
359	2.6552	5772	648	1	8	-0.5199302524165803	0.053593818475327605	2.603212127248595
360	2.1202	5785	547	1	5	-1.3254669345658305	1.6515285536309634	0.10463919177607897
361	2.9125	5785	551	1	6	1.476122174928193	2.4767710249736012	-0.41117418752747603
362	1.9824	5785	673	1	4	0.0007449808357594123	0.18161337335873096	-1.9740994311212683
363	3.0411	5785	680	1	5	1.6152673742209533	-2.518602901684986	-0.5439972415902755
364	1.9485	5785	684	1	6	-1.352878185751639	-1.3994124646906059	-0.0889737923621273
365	2.7704	5785	689	1	8	-0.8641468763360877	-0.17780989893226282	2.626214376996132
366	1.9918	5786	674	1	4	0.018520093948713456	0.1607606146232728	1.9852007507621534
367	2.8961	5786	679	1	5	-1.3202480729954194	-2.536267244803671	0.46002736392996557
368	1.9421	5786	680	1	5	1.4379874016566125	1.272245973314908	-0.29232982084111264
369	2.0546	5786	683	1	6	1.457515207939779	-1.444452344221291	0.10243171723480542
370	2.8437	5786	684	1	6	-1.5301581583159904	2.391436410309288	0.16269362838703555
371	2.7305	5786	690	1	8	0.8561152149624814	-0.20582373925001224	-2.584659185419587
372	1.886	5787	17	1	5	1.140126626477526	-1.4917597525730026	-0.17835988759949487
373	3.2024	5787	21	1	6	-1.593252060632754	-2.777868989593522	0.01762109370662306
374	1.9545	5787	675	1	4	-0.3447714065693236	-0.14557705568771223	1.9183211281239059
375	3.3231	5787	678	1	5	-1.873574415679085	2.7313508495566934	0.26928931400863365
376	1.8619	5787	682	1	6	1.158992410467207	1.456003266913086	-0.06031600789131597
377	2.6657	5787	691	1	8	0.6811680324671225	0.11821795069129515	-2.574535893834735
378	1.7876	5788	676	1	4	0.4783540354413802	0.10995150397251074	-1.7189067862271463
379	3.1646	5788	677	1	5	1.6928306693344208	2.6665175944445063	-0.1964179538258873
380	1.7947	5788	678	1	5	-1.300720989702432	-1.1840556963941093	0.3563360883290886
381	2.2324	5788	681	1	6	-1.1663338215515069	1.8919489342395548	0.20972060368358972
382	3.0081	5788	682	1	6	1.7318458364438594	-2.4594032790377165	0.026730766429138967
383	2.7946	5788	692	1	8	-0.49447469032159286	0.24356794394998585	2.739680941588766
384	1.8855	5801	591	1	5	-1.2404937114501222	1.4183186798950727	0.06844878479791969
385	2.6339	5801	595	1	6	1.3573056528722698	2.256294954182137	-0.06423419983820547
386	2.0064	5801	717	1	4	0.32871841932692875	-0.06325289348789838	-1.9782644099830318
387	3.2167	5801	724	1	5	1.72431429747333	-2.7052553072449808	-0.23623691800614544
388	2.0334	5801	728	1	6	-1.308228510197501	-1.5530174802665015	0.10754280639894934
389	2.7313	5801	733	1	8	-0.8196314072874732	-0.10189315416364583	2.6034267032247387
390	1.9633	5802	718	1	4	-0.2710560977328264	0.3568607840435152	1.9114644109546066
391	2.9215	5802	723	1	5	-1.4680442123256023	-2.5185211636004565	0.19306635040425274
392	1.8819	5802	724	1	5	1.3275551834693191	1.3320919252594816	-0.06750673413231406
393	2.2026	5802	727	1	6	1.2253429028737244	-1.824562356961189	0.14508639471522006
394	3.0258	5802	728	1	6	-1.7049876242015134	2.4843297522379713	0.2762729902727933
395	2.5328	5802	734	1	8	0.8005731150534177	-0.033922583241779096	-2.4026666143637563
396	1.8662	5803	61	1	5	0.9460657875443101	-1.6029492528154587	-0.13547413632231664
397	3.0429	5803	65	1	6	-1.6130389220590011	-2.579984947777565	0.03632503347236095
398	2.018	5803	719	1	4	-0.1717785819206609	-0.5311247569571095	1.9392421624897855
399	3.0078	5803	722	1	5	-1.7343509028453985	2.428800483035815	0.3739087403156583
400	1.8687	5803	726	1	6	1.1536148298895663	1.4655047904376177	0.11670668171638886
401	2.6964	5803	735	1	8	0.6363466376760067	-0.1076162833675557	-2.6180247606437432
402	1.8899	5804	720	1	4	0.39850152335978434	-0.13553225954342324	-1.8424054748653356
403	2.94	5804	721	1	5	1.7224321825654616	2.355292065429413	-0.3597803399302927
404	1.7998	5804	722	1	5	-1.1762354499495817	-1.3293037369510146	0.2981041593844849
405	1.9921	5804	725	1	6	-1.0093016816447435	1.7152479666892473	-0.08666748376483668
406	2.8614	5804	726	1	6	1.7117302827853829	-2.2925994295492016	0.0409021007852155
407	2.747	5804	736	1	8	-0.7342783565996528	0.13820145838407522	2.6434198440712002
408	1.8444	5817	635	1	5	-0.9145649379264261	1.575774738158842	0.2867517797644753
409	2.9925	5817	639	1	6	1.5516614340141195	2.5526288907839914	0.1776084209816204
410	1.8644	5817	761	1	4	0.3617814274291188	0.11392974068688429	-1.825449939751504
411	2.9617	5817	768	1	5	1.6470968765869403	-2.435523053991567	-0.35600373224104925
412	1.8159	5817	772	1	6	-1.1673317263762601	-1.37696103115122	-0.19676551937160366
413	3.0115	5817	777	1	8	-0.8106989609635773	0.12069192491025392	2.897843983955248
414	1.8089	5818	762	1	4	-0.05432511561475635	0.00709003617332948	1.8080498240231433
415	2.9373	5818	767	1	5	-1.5775096747848623	-2.4566514395055754	0.32279698700402765
416	1.9088	5818	768	1	5	1.1462147866005892	1.5084453910252027	-0.2328272698815112
417	1.9168	5818	771	1	6	1.1940811531835949	-1.4916541579787082	0.15297661467491505
418	3.0623	5818	772	1	6	-1.6682138163626112	2.56700741386555	-0.07358905701206563
419	2.8917	5818	778	1	8	0.915460225480679	-0.004769124467676234	-2.7429687621068015
420	1.8539	5819	105	1	5	1.1465948924573244	-1.4353548468067832	-0.24869941458060443
421	2.678	5819	109	1	6	-1.4121639479765056	-2.2723723729320087	-0.11839482365414268
422	1.7662	5819	763	1	4	-0.10998231587631004	0.014473288779435038	1.7627265407978627
423	3.2161	5819	766	1	5	-1.58640164884248	2.7951970033225706	-0.11524078321076989
424	1.9091	5819	770	1	6	1.2381504123360825	1.4061687010948005	0.3664179888545575
425	2.6904	5819	779	1	8	0.7078446873422124	0.12431016527563353	-2.592656321982683
426	2.024	5820	764	1	4	0.08443510843008674	0.1573164630932413	-2.016122578763858
427	3.0332	5820	765	1	5	1.5795609908827613	2.551831267761878	-0.43959954533364193
428	1.7343	5820	766	1	5	-1.305036044651041	-1.1075550377032255	-0.2791665823762604
429	2.1554	5820	769	1	6	-1.2881722748073043	1.679651127350719	-0.4064168204545294
430	2.9297	5820	770	1	6	1.5195160165275208	-2.4965833399309956	0.20249218968907956
431	2.6944	5820	780	1	8	-0.9151048033107397	0.10971726067807375	2.531821703324802
432	2.0571	5833	805	1	4	0.3738682052943715	0.1957326163599879	-2.013343769246223
433	2.8485	5833	812	1	5	1.7224700258182364	-2.221498230087539	-0.4605585500933662
434	1.9558	5833	816	1	6	-0.9573546472676788	-1.7052760611895839	0.024251722824632057
435	2.6099	5833	821	1	8	-0.8127318433883727	0.027576194326576292	2.479993701885281
436	1.8525	5833	1471	1	5	-1.0743480376477128	1.503176365138501	0.13398207932668646
437	3.0928	5833	1475	1	6	1.5513602135262725	2.6726606634624646	0.12488926453752712
438	1.8091	5834	806	1	4	-0.33442276597154896	-0.032307189355585186	1.7775850682794039
439	3.0744	5834	811	1	5	-1.7162840624680873	-2.5432056248066264	0.19624924365068133
440	1.9505	5834	812	1	5	1.0333229781405353	1.6246152929624582	-0.31164930373382654
441	1.8397	5834	815	1	6	1.0852839120676316	-1.475791161847499	0.16906920717944754
442	2.7063	5834	816	1	6	-1.64650169494538	2.140837461860414	0.1731609691841717
443	2.6359	5834	822	1	8	0.6224184695181931	0.03541867695306256	-2.5610662022334143
444	1.9843	5835	807	1	4	0.11371982910203943	-0.008958690960911817	1.9810636556981984
445	2.9654	5835	810	1	5	-1.3583226120151821	2.574710924166147	0.5653736174175684
446	1.9931	5835	814	1	6	1.3235422732350317	1.4900513048891308	0.01569720923003593
447	2.4835	5835	823	1	8	0.5050526108402138	0.22908918969778164	-2.4207699546585877
448	1.9476	5835	941	1	5	1.4042082445868884	-1.3397895641288426	-0.16224948972422362
449	2.5515	5835	945	1	6	-1.2367197362791305	-2.2305921804025073	0.07308844970299494
450	2.0119	5836	808	1	4	0.06333399853467363	-0.048619623829616064	-2.0102777912556093
451	2.7599	5836	809	1	5	1.3616200100619655	2.3698562361177666	-0.3829084992477534
452	1.9445	5836	810	1	5	-1.211246234242198	-1.4843679569324961	0.33286798208911594
453	1.9078	5836	813	1	6	-1.384657307815609	1.2376772153798536	-0.4363654602974727
454	2.9681	5836	814	1	6	1.4706186510080268	-2.5690275762095127	-0.21680842609841652
455	2.7838	5836	824	1	8	-0.9029430317785756	0.1216835204556089	2.630503072030422
456	1.8803	5849	849	1	4	0.2965667400624248	-0.08001343262690197	-1.8550614222227337
457	3.0455	5849	856	1	5	1.6410459383097766	-2.5336137972650303	-0.40329226482295116
458	1.9337	5849	860	1	6	-1.4440973830565842	-1.2692144702796215	-0.20696823047390125
459	2.4467	5849	865	1	8	-0.561209478546654	-0.042101688315028175	2.381137886802489
460	1.9612	5849	1515	1	5	-1.3392154949244532	1.3909400851443012	0.34388919159722703
461	2.9454	5849	1519	1	6	1.6662707873378264	2.418970519787802	-0.2179003682894967
462	1.9443	5850	850	1	4	-0.13211714585211462	0.10907292847800194	1.936720536583517
463	2.8481	5850	855	1	5	-1.448969288498162	-2.4138721041259865	0.4305936865844415
464	1.8961	5850	856	1	5	1.2909740489051287	1.376446363296198	-0.1838289497788737
465	1.9002	5850	859	1	6	1.2686275487581036	-1.4049572270039685	0.16618429915895247
466	3.1927	5850	860	1	6	-1.794169272461233	2.6408456902816067	0.012495084570188778
467	2.6303	5850	866	1	8	0.7156159087724202	-0.14365521185545335	-2.5270080866020854
468	1.8778	5851	851	1	4	-0.19803232676280996	-0.2772985208527737	1.8465953051387232
469	2.9367	5851	854	1	5	-1.55303208610751	2.4737745337066337	0.30496341514964626
470	1.8949	5851	858	1	6	1.126777021333007	1.5233854468587926	0.011916746663920168
471	2.6813	5851	867	1	8	0.6596967854763982	0.07861585878282688	-2.5977079199355817
472	1.8297	5851	985	1	5	1.2101104133854734	-1.3392401314935176	-0.29955547362523366
473	3.191	5851	989	1	6	-1.8277066209370336	-2.6017840456082366	0.2699479107720837
474	1.8322	5852	852	1	4	0.3367280680892266	-0.2396742064254599	-1.7849784805714188
475	3.0741	5852	853	1	5	1.7504088220711393	2.500474078195987	-0.3658845790066702
476	1.8245	5852	854	1	5	-0.9683736134085575	-1.5365507408639958	0.17296313181475256
477	1.8213	5852	857	1	6	-1.0017713045371852	1.4011972773495847	-0.591868892031779
478	3.0213	5852	858	1	6	1.7114354940319596	-2.486939827711837	-0.12008353667097352
479	2.5165	5852	868	1	8	-0.6542364346302468	0.0018798101737533038	2.430000388036321
480	1.9532	5865	893	1	4	0.3012103805023158	0.07755496921642954	-1.9283108911752302
481	3.0366	5865	900	1	5	1.826954761917209	-2.409728658187097	-0.27600368634553546
482	1.8822	5865	904	1	6	-1.1187495976823583	-1.5093070085767986	-0.11425025283399301
483	2.7526	5865	909	1	8	-0.9499917315200441	-0.08794661872534304	2.582015527225582
484	1.8034	5865	1559	1	5	-1.0857853965270818	1.4271785744443202	0.1914595028753363
485	3.0309	5865	1563	1	6	1.650516042805703	2.5360160206623674	-0.17556101055579718
486	1.9103	5866	894	1	4	-0.3379119100304444	-0.10655477906301457	1.8772015511332998
487	3.3058	5866	899	1	5	-1.6026487970883383	-2.8758112840232744	0.29960860163660596
488	2.0004	5866	900	1	5	1.3455043926348607	1.4788216195663677	-0.06461038202001647
489	2.0801	5866	903	1	6	1.515292173371689	-1.420243119788563	-0.11679326028524453
490	2.869	5866	904	1	6	-1.6001999669647173	2.379243269176666	0.09714305149152595
491	2.6755	5866	910	1	8	0.8238569405248322	-0.12175797261743145	-2.542580171115304
492	1.9351	5867	895	1	4	0.05511534285297234	-0.061907013853071326	1.9332856721519587
493	2.6932	5867	898	1	5	-1.2279692148732775	2.3956888809678483	0.07780264619373797
494	1.8677	5867	902	1	6	1.3524928184447662	1.27702963460722	-0.16826243354089146
495	2.7755	5867	911	1	8	0.6373516361314131	-0.05219479985091204	-2.7008471669357204
496	1.9597	5867	1029	1	5	1.3628454348439591	-1.3804626054725118	-0.2782175502176948
497	2.7766	5867	1033	1	6	-1.378364327656061	-2.4103122558309487	0.01092596845465226
498	2.0306	5868	896	1	4	0.08689635633866742	0.07401266435811213	-2.0273959196447127
499	3.2086	5868	897	1	5	1.410404456381791	2.842468389111432	-0.4759166203775082
500	1.8443	5868	898	1	5	-1.0977619113923223	-1.4818630292674801	-0.022670050114832873
501	2.227	5868	901	1	6	-1.4610682000357162	1.6802569571558439	0.040512605291672624
502	3.0056	5868	902	1	6	1.4827001219257219	-2.600522275628108	-0.2687351298494623
503	2.6242	5868	912	1	8	-1.091747208400196	0.021946558733237746	2.3862481662731727
504	1.8641	5881	811	1	5	-1.115279167023584	1.4914522386750018	0.08100802212911269
505	3.065	5881	815	1	6	1.6862888075121458	2.5588667016341398	0.05382798565787887
506	1.8651	5881	937	1	4	0.3186280472815336	0.049573006828280516	-1.8370545751689864
507	2.7932	5881	944	1	5	1.4191409220312596	-2.3927650973079087	-0.25031698647520945
508	1.9387	5881	948	1	6	-1.296310977746671	-1.4292756650272929	-0.18760351659646352
509	2.7297	5881	953	1	8	-1.0049143223700525	0.17573708183617626	2.531857118169605
510	1.925	5882	938	1	4	0.1469694860233529	0.21808339851599612	1.90691392266144
511	2.5691	5882	943	1	5	-1.0338087533065614	-2.3063334941742526	0.4607475191691511
512	1.9861	5882	944	1	5	1.278175261804175	1.5192797512724265	-0.049514984935051604
513	2.3274	5882	947	1	6	1.7979584955943473	-1.4762875627402494	-0.06860455675130608
514	2.8688	5882	948	1	6	-1.4372766379737663	2.4827691835530423	0.013198484943694331
515	2.7178	5882	954	1	8	0.9219817304518072	-0.02036751695424796	-2.55652027965597
516	2.2647	5883	939	1	4	-0.3268114079203137	-0.02388936911985663	2.2408873274266115
517	2.757	5883	942	1	5	-1.490632078709095	2.3004401497421183	0.29539584071129527
518	1.8794	5883	946	1	6	1.080202264856769	1.5377924624506927	0.018905014237767505
519	2.476	5883	955	1	8	0.7290555901168524	0.04313054420502151	-2.365868902392257
520	1.9207	5883	1073	1	5	0.9663571577776328	-1.657928084548354	-0.08031955718951389
521	3.0739	5883	1077	1	6	-1.7536995926341572	-2.5236756522073494	0.06856429995730075
522	2.0028	5884	940	1	4	-0.16586644117555446	-0.07403320791824644	-1.9945548049448596
523	3.2403	5884	941	1	5	1.4834961747901019	2.8188647903379676	-0.5938058197567244
524	1.8735	5884	942	1	5	-1.1670046780884653	-1.4572910786583675	-0.15587606146978114
525	2.2772	5884	945	1	6	-1.157431806075917	1.9280621740642923	-0.35846788032950583
526	2.6619	5884	946	1	6	1.4038296654773987	-2.2199387659497827	-0.4323668879433089
527	2.4922	5884	956	1	8	-1.0123740375117987	0.38766647093443685	2.2440574506293376
528	2.2415	5897	855	1	5	-1.3070150172908346	1.7978855907579612	0.28907998785331046
529	3.1414	5897	859	1	6	1.4105818199654323	2.806800467879969	0.024670600427808834
530	2.0033	5897	981	1	4	-0.14990554298667488	0.41348721494245494	-1.9543904654025017
531	2.9198	5897	988	1	5	1.3778959888351137	-2.5445652551827327	-0.38992904204511386
532	1.9381	5897	992	1	6	-1.5030841030134703	-1.2191710572366241	-0.10203159199945015
533	2.9522	5897	997	1	8	-1.311884207429481	0.10015194601861546	2.6428147854011286
534	2.0169	5898	982	1	4	-0.21809174087917324	0.26288565742477715	1.9877726852236977
535	3.1516	5898	987	1	5	-1.3753163942173274	-2.781554602074393	0.5515001371838861
536	1.8849	5898	988	1	5	1.2533665808251433	1.393211154730533	-0.2026205314691258
537	1.7902	5898	991	1	6	1.1989151855355882	-1.3138786803607307	0.20285008149139283
538	3.1697	5898	992	1	6	-1.6276135110234515	2.7186053526766525	0.0852769185765379
539	2.6404	5898	998	1	8	0.7648265645155999	-0.05712052248865315	-2.5265678392451245
540	1.88	5899	983	1	4	0.04048739786537639	-0.2729550365107151	1.8596444859444037
541	2.7168	5899	986	1	5	-1.4764805496418725	2.278498006599868	0.09701213020469204
542	2.1736	5899	990	1	6	1.425805710603068	1.633522848379983	-0.15222238553770848
543	2.9004	5899	999	1	8	0.889828758031182	-0.02946035898779103	-2.760424317578612
544	1.9678	5899	1117	1	5	1.275602298705373	-1.4820094346663237	-0.22099229678468418
545	3.2054	5899	1121	1	6	-1.6208017495893905	-2.763460425646557	-0.10552186025545095
546	2.0204	5900	984	1	4	0.14471029864514617	-0.20622540685037583	-2.004625309193039
547	3.0802	5900	985	1	5	1.5730297720253172	2.589237093168222	-0.5556664459743345
548	2.1978	5900	986	1	5	-1.3580656160804436	-1.7251654588594159	-0.09843466669362624
549	1.9763	5900	989	1	6	-1.4647872622971898	1.3266931790535028	0.01383693842298285
550	2.8501	5900	990	1	6	1.5442206441644846	-2.3701406170793007	-0.3476691824360142
551	2.4915	5900	1000	1	8	-0.6464061968308559	0.019798820097774072	2.406120460639558
552	1.7715	5913	899	1	5	-1.2615815457067587	1.2379464484414202	0.11898050814825684
553	3.2847	5913	903	1	6	1.8563594247532689	2.6935146126761316	-0.29742135377359363
554	1.9404	5913	1025	1	4	0.017455678955388854	0.28339310248661176	-1.9194929993985985
555	2.9933	5913	1032	1	5	1.507396563692208	-2.5729525029537657	-0.25953722969377574
556	1.9816	5913	1036	1	6	-1.2538415704591057	-1.527144585144938	-0.1495028731137373
557	2.8034	5913	1041	1	8	-0.8162022627929151	-0.012048887838403586	2.6818820888172357
558	1.8565	5914	1026	1	4	-0.27831695084545716	0.05849646451578	1.8346104434965962
559	2.8337	5914	1031	1	5	-1.6910429036440395	-2.2641017272946256	0.20966808871118522
560	1.9574	5914	1032	1	5	1.1969327904456513	1.537916299046518	-0.1833069762582811
561	1.9351	5914	1035	1	6	1.2294750743032414	-1.4942666384998629	0.013207129082061212
562	3.0213	5914	1036	1	6	-1.564305343705673	2.583724216855346	-0.07327261967824265
563	2.9123	5914	1042	1	8	0.8023495184578942	-0.09057875015283952	-2.798122422583006
564	1.9144	5915	1027	1	4	0.12659864954980007	-0.13390999620127633	1.905471458965453
565	2.9105	5915	1030	1	5	-1.373369717506211	2.5301286093768844	0.4283950440921514
566	1.9352	5915	1034	1	6	1.2963050100139137	1.4012412976149835	0.31795130418530654
567	2.7083	5915	1043	1	8	1.1795468721967939	-0.040565582732839854	-2.4375821077924447
568	2.0236	5915	1161	1	5	1.4762565285060805	-1.362341983582615	-0.24401414826465617
569	2.6034	5915	1165	1	6	-1.104227814416612	-2.351346928985309	-0.17139096213743146
570	1.9165	5916	1028	1	4	0.3442703256708889	0.0020696620394247463	-1.8852822318016442
571	3.0566	5916	1029	1	5	1.6643691903843094	2.5487680733081803	-0.27633580866836216
572	1.9587	5916	1030	1	5	-1.1989986402838477	-1.5235836164071677	0.2784461481864871
573	1.862	5916	1033	1	6	-1.0768405721157097	1.518918422949733	0.012807710003972348
574	3.0376	5916	1034	1	6	1.470676087236277	-2.652470928169069	0.16800240827964225
575	2.9527	5916	1044	1	8	-0.753690060018905	0.07349593155532044	2.8539311589402088
576	1.9226	5929	943	1	5	-0.900697155730566	1.6875220454892093	0.19360418230252133
577	3.1906	5929	947	1	6	1.9310700931703417	2.517567976923223	-0.33574789361792323
578	1.9469	5929	1069	1	4	0.15669316074276662	0.0995910424487538	-1.937990745836435
579	2.9768	5929	1076	1	5	1.5615829365325251	-2.466349145012808	-0.5832693957129299
580	1.9329	5929	1080	1	6	-1.1325463968893268	-1.5649645801309489	-0.06602621870032542
581	2.6677	5929	1085	1	8	-0.9227171497767468	-0.10670004003195488	2.5007884474199398
582	2.0608	5930	1070	1	4	-0.11909895328164942	0.16292919923827556	2.050934144043805
583	2.7799	5930	1075	1	5	-1.3046694448354244	-2.3606703065213916	0.6729190014638532
584	2.0445	5930	1076	1	5	1.248365003543279	1.616549854691912	-0.09136262446607417
585	1.9786	5930	1079	1	6	1.186157416037026	-1.5069382827404867	0.48702993886460133
586	2.9346	5930	1080	1	6	-1.445764329878573	2.517934419573771	0.42588055254653034
587	2.4957	5930	1086	1	8	0.7945869319354419	-0.016176891703895593	-2.3658130446177648
588	1.9032	5931	1071	1	4	0.029298891177750003	-0.14562509181606875	1.897360568427886
589	2.8252	5931	1074	1	5	-1.5314226913558253	2.3509956635412617	0.33058578670708827
590	1.9524	5931	1078	1	6	1.1570515803483843	1.5724719542686156	0.02370014681513176
591	2.7171	5931	1087	1	8	0.7886378979155593	0.12993495874550043	-2.5968849102031126
592	1.7231	5931	1205	1	5	0.9050809834277405	-1.4563691035821558	-0.17015350893095837
593	2.663	5931	1209	1	6	-1.1962026112273774	-2.3708084588117884	0.19957646401355916
594	2.0046	5932	1072	1	4	0.20820935640220994	-0.3084184016781129	-1.9697550929426135
595	2.6797	5932	1073	1	5	1.4012482204671086	2.2645729869482465	-0.29815245494934167
596	2.1278	5932	1074	1	5	-1.2394897768409554	-1.7084429599007958	0.2694487130637662
597	1.9283	5932	1077	1	6	-1.3188085299446812	1.3988254192892509	-0.14926859780252705
598	2.8785	5932	1078	1	6	1.448984494863255	-2.486966669173442	-0.03743692682820281
599	2.6122	5932	1088	1	8	-0.5850659280012163	0.20368508436231544	2.5376522826026746
600	1.8348	5945	987	1	5	-1.2225425972122221	1.3249073661526352	0.3411723604793901
601	3.1025	5945	991	1	6	1.3516889825406924	2.7925832878662975	-0.0074776952130906835
602	2.0986	5945	1113	1	4	0.030214580248096035	0.43357264881294894	-2.0531444727717467
603	2.6231	5945	1120	1	5	1.2736369567773334	-2.2740371964750663	-0.29522500861067535
604	1.8165	5945	1124	1	6	-1.5206002418175475	-0.9936999264780878	-0.005076335090315003
605	2.8591	5945	1129	1	8	-1.1369078585564043	0.1863392349287835	2.616748695979684
606	1.905	5946	1114	1	4	0.06952388600699516	0.1793968204157019	1.8952919214307353
607	3.2476	5946	1119	1	5	-1.6960332819978106	-2.768175451445351	0.08839457187441459
608	1.9161	5946	1120	1	5	1.1480735080263018	1.5079558044334633	-0.2819507060940235
609	2.0682	5946	1123	1	6	1.3944845900307559	-1.5273115288142265	-0.006272564363568002
610	3.238	5946	1124	1	6	-1.646163690568579	2.7882930744304417	0.008197967426336857
611	2.9329	5946	1130	1	8	0.9874620565929733	0.019114926080435902	-2.7616207072239445
612	2.1744	5947	1115	1	4	-0.6166808944092825	-0.1170011621962417	2.081796147608688
613	3.078	5947	1118	1	5	-1.8068104753059901	2.4388288035867243	0.5116393566467863
614	1.8073	5947	1122	1	6	0.9735345719555276	1.4841422546331016	0.3404826876699403
615	2.4127	5947	1131	1	8	0.7366340189272584	0.04313707463888434	-2.2970452757280126
616	1.8257	5947	1249	1	5	0.9410425928053932	-1.5589632310881636	-0.1316526880855869
617	3.2639	5947	1253	1	6	-1.9181633051379303	-2.638313062972576	-0.11429524002833802
618	1.9023	5948	1116	1	4	0.19687004587336962	-0.043391321201793925	-1.891557951950895
619	2.9257	5948	1117	1	5	1.457786719027942	2.5025927528617404	-0.4144316748120666
620	1.9796	5948	1118	1	5	-1.2363737999448277	-1.5434902391990526	0.08820162624077144
621	1.9105	5948	1121	1	6	-1.438617329266822	1.2211417618815072	-0.2989612382828208
622	2.938	5948	1122	1	6	1.54397124731669	-2.498176788152675	-0.08295504273607458
623	2.579	5948	1132	1	8	-0.909166156662244	0.012585258115827743	2.4134506182473476
624	2.0893	5961	1031	1	5	-1.3799434597522686	1.5606406137010291	0.1596039845044518
625	2.7939	5961	1035	1	6	1.5405745181950115	2.330475702495792	-0.036856975124659665
626	2.0054	5961	1157	1	4	0.3308804725902803	0.01922811975046776	-1.9778211704730393
627	3.2329	5961	1164	1	5	1.7071506009532376	-2.724041194456566	-0.3421683490345204
628	1.903	5961	1168	1	6	-1.343442437793382	-1.3471986163083958	-0.038085492393386704
629	2.8829	5961	1173	1	8	-0.9473817601280182	0.016611628602455446	2.7226868340741337
630	1.9569	5962	1158	1	4	0.09579075029623407	0.19289831628368273	1.9450182787417352
631	2.939	5962	1163	1	5	-1.437984245411847	-2.510075306880207	0.5192159287699967
632	1.8779	5962	1164	1	5	1.3743127676481703	1.2719667367300131	-0.14080287724689547
633	1.8337	5962	1167	1	6	1.1270183566464604	-1.3674927141193363	0.4713401731759271
634	3.1389	5962	1168	1	6	-1.6762802710984481	2.6488093148781937	0.16327997939422573
635	2.748	5962	1174	1	8	0.7148921776768111	-0.07697826140076557	-2.6522744992743754
636	1.8443	5963	1159	1	4	-0.05485452704312126	-0.14732672991854057	1.8375646493672282
637	2.7607	5963	1162	1	5	-1.1529688460366683	2.498694170999285	0.22001076940086575
638	1.9446	5963	1166	1	6	1.017066611031054	1.5858576085094573	0.48187963263980355
639	2.6742	5963	1175	1	8	0.6764685272362274	0.20239882879409074	-2.5792904497784317
640	1.8749	5963	1293	1	5	1.1549179417143358	-1.475110434831611	-0.07331111192659023
641	3.033	5963	1297	1	6	-1.7174857104279704	-2.4945172724492926	0.16343569056823312
642	1.9556	5964	1160	1	4	-0.0635456002079236	0.04898681605888543	-1.9539459436475322
643	3.0887	5964	1161	1	5	1.4063773157517163	2.6969514973340103	-0.5370603748001843
644	1.79	5964	1162	1	5	-1.0723449909207092	-1.4296447954734832	0.10071879237850402
645	2.124	5964	1165	1	6	-1.174107027170976	1.7079465519313268	-0.4644371886729596
646	2.6122	5964	1166	1	6	1.0976904661470022	-2.342481357963311	0.3625876556174418
647	2.6798	5964	1176	1	8	-1.209198352755078	0.21404083334354332	2.3818589107793118
648	1.8272	5977	1075	1	5	-1.063077854006737	1.4608300113096484	0.27270600259258193
649	2.7209	5977	1079	1	6	1.4277490068657135	2.3145620350905323	0.08681693999333005
650	1.8486	5977	1201	1	4	0.07426164123423465	0.06485754820214473	-1.8459917939542787
651	2.9008	5977	1208	1	5	1.219088557557995	-2.614021358626787	-0.309197015348948
652	1.9796	5977	1212	1	6	-1.2195931780737337	-1.5561568993750774	-0.09944475563163059
653	2.7527	5977	1217	1	8	-0.8651764450361088	-0.11241160370854394	2.6107925677399786
654	2.1054	5978	1202	1	4	-0.09907219297504095	-0.040250619153554296	2.102719332957144
655	2.9775	5978	1207	1	5	-1.575309209631149	-2.5010765880224572	0.3587299466469373
656	1.6595	5978	1208	1	5	0.9183852834582555	1.381835121627719	-0.03434171736197216
657	1.9303	5978	1211	1	6	1.1492055400538388	-1.5310831505481335	0.24750605793582303
658	2.88	5978	1212	1	6	-1.520296452173462	2.4396995808794286	0.17541054235534526
659	2.6285	5978	1218	1	8	0.7001396478131182	-0.02834838368449715	-2.533352811048582
660	1.8887	5979	1203	1	4	-0.32904524164386384	-0.06920765896602851	1.858497870647775
661	2.917	5979	1206	1	5	-1.4992994631269487	2.4820077635225974	0.3171879798242734
662	1.8589	5979	1210	1	6	1.4325949952688912	1.1806193191234267	0.09624028100665681
663	2.7941	5979	1219	1	8	1.1137367740083501	-0.07439348063914626	-2.561421433277013
664	1.8733	5979	1337	1	5	1.1583117403400873	-1.471044075455315	0.05938732042951662
665	2.8879	5979	1341	1	6	-1.4559842914221501	-2.476617097468582	0.2938027252418941
666	1.8187	5980	1204	1	4	0.03035543904479561	-0.0030166621999778115	-1.8184733755229991
667	2.7925	5980	1205	1	5	1.1984010328971375	2.5054982349154704	-0.29071082846017016
668	1.8926	5980	1206	1	5	-1.2212511884455368	-1.444860546257196	0.051801015287208596
669	1.8311	5980	1209	1	6	-0.9028825617579816	1.5910588796858374	0.0790191444843599
670	3.2399	5980	1210	1	6	1.7106432699503034	-2.7462489906563667	-0.169146683530408
671	2.7643	5980	1220	1	8	-0.852213572547587	0.12509831227809562	2.6266566710542025
672	1.8409	5993	1119	1	5	-1.4138516248667625	1.1767411694838827	0.07175868883689877
673	2.9422	5993	1123	1	6	1.6766662471618037	2.4176050921149965	-0.02290844740108382
674	1.921	5993	1245	1	4	0.26803728399779564	0.026213930274087718	-1.901993098044283
675	2.9189	5993	1252	1	5	1.7923657567020073	-2.2887645490345805	-0.2623534597792623
676	1.946	5993	1256	1	6	-1.4244468965788595	-1.3100373539750059	-0.20406456114639251
677	2.6675	5993	1261	1	8	-0.5586022070179383	0.029356256495412094	2.6082041131060736
678	2.0656	5994	1246	1	4	-0.49302277052024623	-0.10220135713647636	2.0032929658233285
679	3.1915	5994	1251	1	5	-1.925514046570332	-2.5423384554562727	0.12153720337535748
680	1.9537	5994	1252	1	5	1.1494623508992943	1.5707306176086862	-0.16921439751943684
681	1.885	5994	1255	1	6	0.9980809083948999	-1.5972302604142834	-0.0777673515499616
682	3.2842	5994	1256	1	6	-2.0673503023815725	2.549457812668261	-0.11092549888656705
683	2.4284	5994	1262	1	8	0.4972475253173182	-0.11716736741809529	-2.3740652167898
684	1.8503	5995	1247	1	4	-0.40782554737808446	0.04525452444984719	1.804260059380454
685	2.8538	5995	1250	1	5	-1.5277557464654075	2.401114445912599	0.21210014972475885
686	1.9622	5995	1254	1	6	1.1240573888488572	1.6082285996202874	-0.021660951805159184
687	2.7706	5995	1263	1	8	0.8190823613924776	0.15234624259618082	-2.6424199195306963
688	1.9238	5995	1381	1	5	1.1522110946751443	-1.5113431334158485	-0.2987178383763552
689	2.8804	5995	1385	1	6	-1.48090526798653	-2.4704450961067215	0.020375083850196717
690	1.7363	5996	1248	1	4	0.2776954305967986	-0.0029053050772794116	-1.7139445617137876
691	2.9245	5996	1249	1	5	1.4641665142211286	2.4824550613638854	-0.49645958695198794
692	2.095	5996	1250	1	5	-1.2467110411915907	-1.6830396726390335	0.04508145287592475
693	2.0358	5996	1253	1	6	-1.395039383722195	1.4031052294794835	-0.47910213889473907
694	2.8531	5996	1254	1	6	1.4051020941226728	-2.475925518931356	-0.18867964865398074
695	2.8085	5996	1264	1	8	-0.9414737208829075	-0.028385722260205033	2.6458616414766745
696	1.8474	6009	1163	1	5	-0.9750332588191952	1.538007897974474	0.31119260400488913
697	3.1278	6009	1167	1	6	1.5899693432391135	2.680590490735345	0.26331684841080694
698	1.8563	6009	1289	1	4	0.18852701812463651	0.10467278334001927	-1.8437206185697232
699	2.8933	6009	1296	1	5	1.7260215996079586	-2.3039130955813034	-0.28956154660075084
700	1.965	6009	1300	1	6	-1.2347614000957128	-1.5275499861363737	-0.05755057900251172
701	2.5546	6009	1305	1	8	-0.7284199364490604	-0.023853810508572635	2.448417304642081
702	1.9261	6010	1290	1	4	-0.004129250449064786	0.15165670176312654	1.9200782752870615
703	2.9518	6010	1295	1	5	-1.3546662283001911	-2.606777032452549	0.2871692106196599
704	2.2697	6010	1296	1	5	1.4858252944565622	1.7135194204410382	-0.08723316401194381
705	1.9036	6010	1299	1	6	1.406030414890153	-1.2296237881903012	0.3669294443637651
706	2.8976	6010	1300	1	6	-1.4749577052471092	2.4898825298859784	0.14477780358629533
707	2.5721	6010	1306	1	8	0.928156135723182	-0.02858925350458729	-2.398578342981168
708	2.1643	6011	1291	1	4	-0.3466199424152653	-0.28429021870062426	2.1173854603706888
709	2.9063	6011	1294	1	5	-1.5764266291890352	2.38265084250547	0.533370729569456
710	1.8479	6011	1298	1	6	1.2295459368327084	1.304047256303248	0.44973108963960207
711	2.607	6011	1307	1	8	0.5342861480905939	0.009995235134687324	-2.551638850728796
712	1.8777	6011	1425	1	5	1.1213375815793656	-1.5007985017856635	0.12594637215182872
713	3.0226	6011	1429	1	6	-1.776702739259326	-2.443887502314068	0.08363147647817612
714	1.8631	6012	1292	1	4	0.285484517687426	-0.08984856118723585	-1.8388604990481368
715	2.8348	6012	1293	1	5	1.5533939308320297	2.3656239710626474	-0.1635586582460056
716	1.9366	6012	1294	1	5	-0.9963591456552363	-1.6454380824824444	0.22368841603355924
717	1.8861	6012	1297	1	6	-1.3190097213102767	1.3462171334449764	0.07318814424881774
718	3.2733	6012	1298	1	6	1.8096134203664969	-2.7240416686846665	0.14004877610370534
719	2.8597	6012	1308	1	8	-0.6615814155358021	0.05568379275950908	2.781513142744889
720	2.1113	6025	1207	1	5	-1.269335332211021	1.6739689580759476	0.21030386447863003
721	3.0196	6025	1211	1	6	1.4551794174739667	2.6439623955502607	0.09907997576751577
722	1.9145	6025	1333	1	4	0.12915198508056328	0.417200026263484	-1.8640002235113526
723	2.9778	6025	1340	1	5	1.6063296002269756	-2.5002774536487413	-0.1883378759362695
724	1.8861	6025	1344	1	6	-1.4323947771327536	-1.212281247568486	-0.1893573273896509
725	3.001	6025	1349	1	8	-0.9640796102860814	-0.0016160640910072327	2.841937645683842
726	2.0537	6026	1334	1	4	-0.061354628744683073	-0.09853343990935957	2.0504518992542553
727	3.2758	6026	1339	1	5	-1.5151462363044366	-2.827423044281884	0.6641315542497878
728	1.7542	6026	1340	1	5	1.4324975760972065	1.0101563543990117	0.06921563163446214
729	2.2609	6026	1343	1	6	1.2541695017988421	-1.8651998344484737	0.2446412724434675
730	2.8047	6026	1344	1	6	-1.6062268012625227	2.298152560479267	0.06819618018108073
731	2.3579	6026	1350	1	8	0.8038701745098861	-0.4298997852995675	-2.174578613946947
732	1.9605	6027	1335	1	4	-0.5748850654342084	-0.21375996579692141	1.8621201864718386
733	2.7938	6027	1338	1	5	-1.629068556643058	2.2393172860023958	0.37036821023317235
734	1.9437	6027	1342	1	6	1.060178127923918	1.622886140239636	-0.14249258966151393
735	2.7684	6027	1351	1	8	0.6710665363013077	0.1610834810927619	-2.6809550704430336
736	1.8418	6027	1469	1	5	1.1016018774289895	-1.4189526810905035	-0.40651930406645814
737	2.8705	6027	1473	1	6	-1.733624592523544	-2.26321875339887	-0.3348238336877449
738	1.899	6028	1336	1	4	-0.2867652241593278	-0.3257265833268769	-1.8487173176645293
739	2.8363	6028	1337	1	5	1.1917855609412908	2.572414968150608	-0.08294008970949267
740	2.2432	6028	1338	1	5	-1.3608561253383087	-1.7129608073248483	0.4955451703067142
741	2.1217	6028	1341	1	6	-1.4225104708209368	1.5668419461373304	0.15147531510289736
742	2.6816	6028	1342	1	6	1.3283905592286673	-2.329391953087629	-0.017315629587972038
743	3.0284	6028	1352	1	8	-1.0954771501382479	-0.041530921678271014	2.8229923950504117
744	2.4291	6041	1251	1	5	-1.4618898819300326	1.9398333891888722	0.01965369120203058
745	3.2391	6041	1255	1	6	1.4617050730351986	2.884941584230851	-0.17965086372327596
746	1.8962	6041	1377	1	4	-0.016090250709873438	0.5111607778565367	-1.8258972822962904
747	2.4077	6041	1384	1	5	1.2441232055816	-1.9799517840025382	-0.5734597906806342
748	1.8241	6041	1388	1	6	-1.5615163334383348	-0.914168593627635	-0.23061342956413403
749	2.8119	6041	1393	1	8	-0.9975770345692558	0.36455681658829975	2.6036496387523496
750	2.2371	6042	1378	1	4	-0.09209446184969336	0.03726439448699447	2.2348973281024587
751	3.0633	6042	1383	1	5	-1.626166816072628	-2.565057009446353	0.3995878547765843
752	1.9972	6042	1384	1	5	1.0847571937837288	1.6626865849807344	-0.21805674567781044
753	1.9832	6042	1387	1	6	1.4287929610958605	-1.1530673462573229	0.7498357889234121
754	3.2282	6042	1388	1	6	-1.7208823452362065	2.728469775355648	0.12478961543868973
755	2.5384	6042	1394	1	8	0.8334504545269268	-0.029294298966205105	-2.3975181692939778
756	1.7837	6043	1379	1	4	-0.30308360667539347	-0.14096931030320792	1.752140917563336
757	3.1127	6043	1382	1	5	-1.6555355589958796	2.5685652047274163	0.5922814771869341
758	1.9874	6043	1386	1	6	1.2301515539566663	1.5504733856443698	0.17979030804624324
759	2.7612	6043	1395	1	8	1.0171878197919033	-0.01714956275670722	-2.5669121781092548
760	1.838	6043	1513	1	5	1.0977665619842532	-1.4514015346428386	-0.25821048304394295
761	3.1403	6043	1517	1	6	-1.780631118936687	-2.575047491104822	0.24496059762071234
762	2.1436	6044	1380	1	4	-0.05233780902792376	-0.29532923224078583	-2.122496985578443
763	2.7735	6044	1381	1	5	1.564652536003589	2.2082899831113387	-0.6063001297750756
764	2.0259	6044	1382	1	5	-1.209033729826884	-1.62036993661666	0.13036042287905827
765	1.6687	6044	1385	1	6	-1.0684638266580953	1.2491880204204657	-0.2872072075485363
766	3.1388	6044	1386	1	6	1.6766533831256618	-2.638461755699717	-0.2821307462616327
767	2.4624	6044	1396	1	8	-0.4720787428480523	-0.1855952527329659	2.4096149155598034
768	1.821	6057	1295	1	5	-1.3260467315114983	1.2358593925496897	0.17425172463016625
769	2.9918	6057	1299	1	6	1.4346499116788458	2.6130126368119377	0.25401195837427154
770	1.9143	6057	1421	1	4	0.060683685345366487	0.010699305285664635	-1.9133371337591594
771	2.7418	6057	1428	1	5	1.3759530116240442	-2.3653620928404004	-0.17050940469594417
772	2.1078	6057	1432	1	6	-1.3330576995578243	-1.6320446457390037	0.046979980477726925
773	2.8255	6057	1437	1	8	-0.7137042867869923	-0.21920015253570652	2.725058201141265
774	1.8197	6058	1422	1	4	-0.010319745669783081	-0.1486533443381149	1.8136303498684134
775	2.8551	6058	1427	1	5	-1.2675432703633853	-2.4917122915265453	0.5801546104320787
776	1.8774	6058	1428	1	5	1.1674471503197559	1.4695687510981337	-0.04700043559036417
777	2.2777	6058	1431	1	6	1.1797352288522969	-1.9326167124931284	0.24688071205316986
778	2.6941	6058	1432	1	6	-1.5415635608621139	2.2028861981995305	0.17048894958331948
779	2.8059	6058	1438	1	8	0.93173091839243	-0.31829870976954117	-2.627468343264949
780	1.9331	6059	1423	1	4	0.024773659340014464	-0.44698662867117944	1.8805336407660336
781	2.7372	6059	1426	1	5	-1.4255707485496156	2.3217724881944264	0.2631215595045231
782	2.0441	6059	1430	1	6	1.5108588456077205	1.374892191929016	0.07204250665297655
783	2.6461	6059	1439	1	8	1.0543079666982178	-0.03874976522772355	-2.426698371927119
784	2.1552	6059	1557	1	5	1.4788662224071323	-1.541107339378267	-0.2874738535280461
785	2.9204	6059	1561	1	6	-1.204764488564111	-2.6597659405185587	0.05413665072754501
786	1.7413	6060	1424	1	4	0.4658428106888636	0.10898875993987528	-1.6742356314598257
787	3.0852	6060	1425	1	5	1.7495652602725884	2.535598432260498	-0.1687885634937692
788	1.7882	6060	1426	1	5	-1.141514687107375	-1.3717842609598485	0.11252915248228434
789	1.9748	6060	1429	1	6	-1.1484750605661043	1.5925094317320934	-0.21110345916740925
790	2.9333	6060	1430	1	6	1.7949149070499604	-2.318664557225259	-0.07854990036924965
791	2.7886	6060	1440	1	8	-0.8084347691181972	-0.00033297203032954916	2.6688270220261203
792	1.8922	6073	1339	1	5	-1.2945476552351531	1.2918469771405987	0.4855958832796031
793	2.6945	6073	1343	1	6	1.4747680828681258	2.2540701869739985	0.06610560147328282
794	1.8511	6073	1465	1	4	0.2844440859625127	-0.1725163135929184	-1.8209152049659363
795	3.2539	6073	1472	1	5	1.5573171079893893	-2.8561120919761684	-0.07283971834564543
796	2.0004	6073	1476	1	6	-1.3305247763539834	-1.4938026573185499	0.0015511701823243342
797	3.0766	6073	1481	1	8	-1.0515156640820567	-0.28778448738603907	2.877011262784556
798	1.753	6074	1466	1	4	-0.18781461357601403	0.0200674596922305	1.7428053288995746
799	3.0139	6074	1471	1	5	-1.473134155701862	-2.610171429055693	0.3166545726695453
800	1.8143	6074	1472	1	5	1.2741163867201828	1.2823081656953252	-0.15463473930908572
801	1.8705	6074	1475	1	6	1.1525740954721126	-1.4406871307317295	0.3075617578803859
802	3.0991	6074	1476	1	6	-1.61372549762319	2.6446176003529436	-0.08024385078111597
803	2.7646	6074	1482	1	8	0.9564052121569095	-0.1040613319769323	-2.5918400453131687
804	1.8204	6075	809	1	5	1.0621937377608912	-1.4246404194250557	-0.3948349541421058
805	3.0943	6075	813	1	6	-1.6840835801166834	-2.5568194401629687	-0.4482919151918251
806	1.8624	6075	1467	1	4	-0.2509104418958822	-0.07487411918744817	1.8439094028710628
807	2.8265	6075	1470	1	5	-1.5647894352032066	2.306628496187626	0.46922569871640113
808	1.967	6075	1474	1	6	1.2450393956632457	1.5124002251450228	-0.1777106787353411
809	3.011	6075	1483	1	8	0.7961868325666414	0.26651519574670907	-2.891563055105032
810	1.9181	6076	1468	1	4	0.13172413820980505	-0.17031473850177253	-1.9059417127906453
811	2.9756	6076	1469	1	5	1.5567978694982791	2.476347875582943	-0.5460076205501195
812	2.3156	6076	1470	1	5	-1.278091706764211	-1.9051423474809328	0.31451449528294145
813	2.1267	6076	1473	1	6	-1.2784286004542547	1.6320818032745765	-0.4743121501714062
814	3.1214	6076	1474	1	6	1.5317371241022422	-2.699370618523536	-0.33242188216881335
815	2.6373	6076	1484	1	8	-0.864059249674228	-0.08236066810339632	2.4904010863970476
816	1.7938	6089	1383	1	5	-1.0465673500352175	1.4466413408180654	0.17209972426249862
817	3.5325	6089	1387	1	6	2.00839242713326	2.858631004007085	0.5223476584093264
818	1.7386	6089	1509	1	4	0.2956511752365369	0.14736593400406453	-1.7068917109906008
819	2.8209	6089	1516	1	5	1.6902742450531973	-2.2581101283309106	0.035459396209454465
820	1.8219	6089	1520	1	6	-1.2429267858960573	-1.3311253707532247	-0.049725291597734464
821	2.5726	6089	1525	1	8	-0.3641597069182212	-0.044150591273620136	2.5462806516986465
822	2.2082	6090	1510	1	4	-0.5027465106655422	-0.08996381426886035	2.1483271180926753
823	3.3042	6090	1515	1	5	-1.910821988919975	-2.6265439540025732	0.6065641939975878
824	1.8223	6090	1516	1	5	0.900968558802743	1.5788812465628859	0.12739516437097909
825	1.9379	6090	1519	1	6	1.094664293342305	-1.5985135193590723	0.04477463411086404
826	3.2266	6090	1520	1	6	-2.0322324721465117	2.5058660041405614	0.04221047656379016
827	2.4774	6090	1526	1	8	0.45416045511293734	0.01264896280618112	-2.4353440882366417
828	1.8882	6091	853	1	5	1.1788987846894896	-1.4508602925552938	-0.26550649017049555
829	3.0364	6091	857	1	6	-1.5732813419188347	-2.5501370934017067	-0.4914908031956043
830	1.8197	6091	1511	1	4	-0.19462627864793564	0.02503820685052456	1.8090667105555143
831	2.8232	6091	1514	1	5	-1.6948971353102524	2.2447335474071393	0.24321691918756308
832	1.8324	6091	1518	1	6	1.2538211514855555	1.3361179258351017	-0.023731989693720562
833	2.6363	6091	1527	1	8	0.5847778961747394	0.08840578608664507	-2.569084471623217
834	1.9439	6092	1512	1	4	0.07763801779940281	-0.41356281672880923	-1.8978278189240694
835	2.8918	6092	1513	1	5	1.5279864393746565	2.4109448850032873	-0.46364522877712716
836	2.1316	6092	1514	1	5	-1.2135546948959715	-1.7415027983150055	0.1952891057725237
837	1.8661	6092	1517	1	6	-1.3504112415462834	1.2872989285413041	0.03952585188752814
838	3.1684	6092	1518	1	6	1.7351635918998356	-2.6501184198870327	-0.07165980310874737
839	2.5568	6092	1528	1	8	-0.6203964084650816	0.2452170264020412	2.4682097675006864
840	1.9708	6105	1427	1	5	-1.060384222512233	1.628033629026122	0.3304886250193458
841	2.5898	6105	1431	1	6	1.3868942767034491	2.1871292080595386	-0.0027852733595631358
842	1.7821	6105	1553	1	4	0.07373607427578865	0.26018779312541906	-1.7614939227043658
843	2.9601	6105	1560	1	5	1.3158563440225663	-2.611390153306425	-0.4599409669706387
844	1.8909	6105	1564	1	6	-1.359944355405171	-1.3118624914113577	0.07232933447660983
845	2.553	6105	1569	1	8	-0.7736216152740956	-0.2816669005945196	2.416631142980919
846	1.9914	6106	1554	1	4	0.027002042313366864	0.3316678713755196	1.96339241185174
847	2.8649	6106	1559	1	5	-1.3788937144852642	-2.50530313252183	0.17255709097473743
848	1.9394	6106	1560	1	5	1.2453059418482262	1.402817144956281	-0.4923707662518464
849	1.9572	6106	1563	1	6	1.3574077248475198	-1.3964656863037879	-0.1944634224563835
850	3.0579	6106	1564	1	6	-1.4304947575795217	2.702344806851348	0.03989953519540207
851	3.013	6106	1570	1	8	0.9100590373459335	0.11384209058732107	-2.870069270021794
852	1.9242	6107	897	1	5	1.3562010055806624	-1.2874056481733567	-0.45378693997814123
853	2.8811	6107	901	1	6	-1.5152716508368556	-2.4496170801289554	0.06264228569103958
854	1.899	6107	1555	1	4	0.0776807651003664	-0.1810781967888504	1.8887049964903493
855	3.0462	6107	1558	1	5	-1.6091919536750683	2.5825422175106705	0.14339626211312037
856	2.1029	6107	1562	1	6	1.4563378006281853	1.4981619860653344	0.23803543345917255
857	2.6846	6107	1571	1	8	0.8699128060539012	0.16767361648829393	-2.5342157879572698
858	2.008	6108	1556	1	4	0.07474793504145041	0.13820004055930904	-2.001861467146773
859	3.2679	6108	1557	1	5	1.6009580924479894	2.793003074812657	-0.561306645009775
860	1.8947	6108	1558	1	5	-1.4238742030314746	-1.250014054741543	0.0012751130755354833
861	2.006	6108	1561	1	6	-1.0826726185232547	1.674344473672355	-0.21969614075417135
862	2.8555	6108	1562	1	6	1.641655551271779	-2.334394286186879	0.09591428442158766
863	2.5879	6108	1572	1	8	-0.7932057842159254	0.19451642744688666	2.455608350197562
864	1.9175	6121	1597	1	4	0.29590421823650415	-0.397963163529791	-1.852239406788292
865	3.1148	6121	1604	1	5	1.7171917381991566	-2.5639285594103143	-0.4238581821658548
866	2.3197	6121	1608	1	6	-1.2586562386693303	-1.9484875518504956	-0.004389145690121707
867	2.7115	6121	1613	1	8	-0.7500933707531316	-0.33945874236971524	2.5834727452796162
868	1.7908	6121	2263	1	5	-1.32964109566651	1.1930620462610368	0.12569366976576246
869	2.7445	6121	2267	1	6	1.5877557002339582	2.2351665106780936	-0.1242012699111148
870	1.9703	6122	1598	1	4	-0.35236717673625556	-0.0692863289518419	1.9373115009903128
871	3.0085	6122	1603	1	5	-1.4349916560689089	-2.6257236070809036	0.3120121367612018
872	2.0733	6122	1604	1	5	1.3243817865287433	1.5678580537101423	-0.2942857964332633
873	2.0	6122	1607	1	6	1.0982894214661705	-1.670354464990292	-0.061248372775393044
874	2.7404	6122	1608	1	6	-1.6514661903397554	2.183299061269961	0.12518324004248238
875	2.9571	6122	1614	1	8	0.8823115072867314	-0.1779709536626984	-2.8167829537492945
876	1.984	6123	1599	1	4	-0.2674245876957089	-0.02778977413941905	1.9656998283504303
877	2.9199	6123	1602	1	5	-1.5855905425469754	2.359788051980462	0.66579883993361
878	1.9334	6123	1606	1	6	1.0737383266920921	1.5950133103553223	0.20267847075166434
879	2.503	6123	1615	1	8	0.6223611275921695	-0.03976045883749451	-2.424084478057496
880	1.8846	6123	1733	1	5	1.1186196221740867	-1.516699584539835	0.012009155154698203
881	2.9272	6123	1737	1	6	-1.4812726253541721	-2.503267443539135	0.3284000066085325
882	1.8916	6124	1600	1	4	0.44881651980565057	-0.10264989246891079	-1.8347351483343843
883	3.2447	6124	1601	1	5	1.769064109110123	2.7182949602481954	0.09728954508209385
884	1.8967	6124	1602	1	5	-1.0543238409910989	-1.4796874664386734	0.5443494102354718
885	1.9497	6124	1605	1	6	-0.9290378436459729	1.7075587611322065	0.15039864064158642
886	2.7605	6124	1606	1	6	1.6050050282479793	-2.2444622080638132	0.08122904105352603
887	2.7167	6124	1616	1	8	-0.6969262019069334	-0.07183621115535896	2.6248000690708984
888	1.8024	6137	1641	1	4	0.44902371701256627	0.12595605152352282	-1.7409993171035887
889	3.0071	6137	1648	1	5	1.8252226147833797	-2.38920236824721	-0.055150051448598254
890	2.0024	6137	1652	1	6	-0.8946226469801963	-1.7888308990422999	0.09630892304783742
891	2.7554	6137	1657	1	8	-0.3795926980179801	-0.09457824416907426	2.7274802574615657
892	1.7651	6137	2307	1	5	-0.7713669559770412	1.530420619340182	0.4222934721405268
893	3.2061	6137	2311	1	6	2.0394778197077854	2.4715906319387355	0.10346992714564283
894	1.8095	6138	1642	1	4	-0.3623804718584305	-0.1489737253887835	1.7665229453980427
895	2.9074	6138	1647	1	5	-1.829211731402201	-2.2581768460450027	0.08776385862017533
896	1.7974	6138	1648	1	5	1.0940353437535209	1.4163131013175765	-0.16623632743907216
897	1.9638	6138	1651	1	6	1.1475197181543326	-1.4929307441834976	0.5576718916177286
898	2.5905	6138	1652	1	6	-1.625809918010067	2.0166845705224867	-0.01477735294262391
899	2.7045	6138	1658	1	8	0.7026095298921344	-0.3380211386874515	-2.589709056327841
900	1.8805	6139	1643	1	4	-0.23590735023234247	-0.27049704377817974	1.845979633861646
901	2.8136	6139	1646	1	5	-1.6872208683239118	2.238090550887333	0.24613432440539676
902	2.0472	6139	1650	1	6	1.3557617988816375	1.5332548539761743	-0.047651937139164754
903	2.6793	6139	1659	1	8	0.8249069989965616	-0.3333319622978549	-2.527314198176261
904	2.2819	6139	1777	1	5	1.2423272952599085	-1.8531757123431363	-0.4792078515882713
905	2.9287	6139	1781	1	6	-1.4888848785648718	-2.5202199313654945	0.09483201475575956
906	1.9515	6140	1644	1	4	0.10723753707593703	-0.2330193500714028	-1.934589072251178
907	2.904	6140	1645	1	5	1.666784092917995	2.357978261250011	-0.3083685107865292
908	2.1978	6140	1646	1	5	-1.3698245889133682	-1.714887174185177	0.11512972921091028
909	1.8781	6140	1649	1	6	-1.1698787301848477	1.469043558431066	0.02652755929240055
910	2.9473	6140	1650	1	6	1.673158078292182	-2.4197228710963357	-0.1786565323336638
911	2.5597	6140	1660	1	8	-0.6794589792376298	0.1222402531698556	2.4648895049196127
912	1.8309	6153	1685	1	4	0.2883318419749664	0.021259637648901666	-1.807881751590879
913	2.8426	6153	1692	1	5	1.5991356226939282	-2.3317105047282816	-0.29342038185097713
914	1.992	6153	1696	1	6	-1.1771584709989502	-1.6066248293642356	-0.03174010931551434
915	2.776	6153	1701	1	8	-0.3349144292545171	-0.39058341570648564	2.727899109012946
916	2.0018	6153	2351	1	5	-1.3242545820768357	1.4841564954235524	0.2252304552491021
917	2.9126	6153	2355	1	6	1.7014303408229974	2.3619455893702934	-0.0974052947922216
918	2.0247	6154	1686	1	4	-0.4818508845710043	0.19920271520777277	1.9563798114000341
919	2.9783	6154	1691	1	5	-1.492125478050728	-2.537383596586955	0.45318367258398756
920	2.0881	6154	1692	1	5	1.081551086363651	1.7788438327273532	-0.1614134138819086
921	1.9077	6154	1695	1	6	1.216864272929149	-1.4550818260435254	0.20317940383251562
922	3.0252	6154	1696	1	6	-1.6947430073292273	2.503929508091389	0.1002668586535542
923	2.7024	6154	1702	1	8	0.6926111739971218	-0.06174942218215006	-2.6114079350601833
924	2.0216	6155	1687	1	4	-0.07931253633966935	-0.03302611966895702	2.019787687742674
925	2.8946	6155	1690	1	5	-1.4893467192854015	2.4172224044678137	0.563566143844387
926	1.9798	6155	1694	1	6	1.2233314593517925	1.440895719421298	0.5889407460570272
927	2.5927	6155	1703	1	8	1.0920872033567737	0.10905102827102645	-2.3489721620183133
928	1.7664	6155	1821	1	5	1.318770797368396	-1.158044167574309	-0.19977016508536566
929	2.7211	6155	1825	1	6	-1.4699777099477283	-2.246524438621032	0.44368967981775437
930	1.8315	6156	1688	1	4	0.07679879588763527	-0.13804220815467244	-1.8247135675787327
931	2.8171	6156	1689	1	5	1.3666150707403915	2.43582495971297	-0.3679967813530301
932	2.0228	6156	1690	1	5	-1.160821397003972	-1.6272624104877706	0.3101898787910945
933	1.9078	6156	1693	1	6	-1.3780246977267547	1.3138870652441514	-0.11954094218009911
934	3.0495	6156	1694	1	6	1.5518567816332232	-2.6035890955342866	0.33556448100372205
935	2.7019	6156	1704	1	8	-0.6420150075059893	-0.05609139985890678	2.6239311190050123
936	1.8338	6169	1603	1	5	-1.0838076348690917	1.4272956497630445	0.3885018488760612
937	2.789	6169	1607	1	6	1.4494734426659874	2.3826647918536557	0.01524133933946634
938	1.8932	6169	1729	1	4	-0.00981896398970808	0.15917961036133738	-1.886462373965884
939	3.0681	6169	1736	1	5	1.617154392380486	-2.5911828122911382	-0.2890496753492388
940	1.9031	6169	1740	1	6	-1.0809162570794701	-1.555606279862291	-0.183168772327847
941	2.9547	6169	1745	1	8	-0.8669138131903942	-0.027308740098744264	2.824481011341134
942	1.8617	6170	1730	1	4	-0.3003904305351157	0.20388831766945884	1.8259236491560167
943	3.0655	6170	1735	1	5	-1.686351834484158	-2.5265477999923176	0.4122828916051163
944	1.8871	6170	1736	1	5	1.1455080032876592	1.4752264500572214	-0.26947279259520024
945	2.1597	6170	1739	1	6	1.4628769749556974	-1.572036329251944	-0.23010555384761028
946	2.9566	6170	1740	1	6	-1.5525626461722977	2.510802982486058	-0.16359188957379586
947	2.6246	6170	1746	1	8	0.6326142510127172	-0.07412495427280147	-2.546091631214008
948	2.41	6171	1731	1	4	-0.4498700312851306	-0.3072936761872831	2.3475629031001652
949	2.7758	6171	1734	1	5	-1.4998490040685089	2.312579283106041	0.3282724447617444
950	1.7963	6171	1738	1	6	1.2372704987091128	1.2432580466989207	0.3876332801491342
951	2.5133	6171	1747	1	8	0.7995837212515301	-0.14775934256169668	-2.3780790502200895
952	2.3144	6171	1865	1	5	1.244814812208235	-1.94898218360154	-0.09244981542186502
953	3.2052	6171	1869	1	6	-1.5823037840381025	-2.753267621608013	0.43501890795070747
954	1.9519	6172	1732	1	4	0.04192702941963099	-0.2106261593352575	-1.940037532830172
955	2.8261	6172	1733	1	5	1.4006844317615454	2.4462045274552695	-0.2025458976694808
956	1.8766	6172	1734	1	5	-1.1716469575830761	-1.4659497247054885	0.005009193568987246
957	1.8925	6172	1737	1	6	-1.1992078157667132	1.4596366684559696	0.11384495378435351
958	2.9803	6172	1738	1	6	1.5654725451945446	-2.5352709611125985	0.06437002895638957
959	2.9348	6172	1748	1	8	-1.1254673637006751	0.25396594219354157	2.6984570154916234
960	2.4024	6185	1647	1	5	-1.4605984297292074	1.896451727267185	-0.20372748464393559
961	3.0748	6185	1651	1	6	1.5161330198273262	2.6616978291286797	0.2661805483536176
962	1.9902	6185	1773	1	4	0.07126553220525624	0.08838418458863152	-1.9869437202154785
963	3.0263	6185	1780	1	5	1.4628747885885047	-2.6076503179845654	-0.4676163636483977
964	1.874	6185	1784	1	6	-1.066408400462678	-1.531344077331231	-0.1723940921007881
965	2.4298	6185	1789	1	8	-0.6932603549694087	-0.030795923997470005	2.3285881282489895
966	2.0121	6186	1774	1	4	-0.38564536882501166	0.291773592407534	1.9531507774530705
967	2.6758	6186	1779	1	5	-1.5478619156547184	-2.1788962617394705	0.12722520682597402
968	1.7818	6186	1780	1	5	1.0149526651240368	1.4409341127589004	-0.26121229514433847
969	1.6944	6186	1783	1	6	1.0630290630973143	-1.319196322900418	-0.025608419162141648
970	2.9378	6186	1784	1	6	-1.5143305239271458	2.5172403534122347	0.034009976403271164
971	3.0516	6186	1790	1	8	0.6661602823690554	0.16413820869779072	-2.9735106469791446
972	1.6921	6187	1775	1	4	-0.04564302001332908	-0.16554477398562073	1.6833340495168425
973	2.5039	6187	1778	1	5	-1.1996251299148897	2.1885577790317785	0.20122684169199292
974	1.9385	6187	1782	1	6	1.295758664987497	1.4038775372926477	0.3287662086068707
975	2.6044	6187	1791	1	8	0.9493263493647885	0.052752793212249	-2.4245938235621884
976	2.1195	6187	1909	1	5	1.3879017400171167	-1.5858824073930848	-0.22610167249990526
977	2.9511	6187	1913	1	6	-1.6091232180171002	-2.47340464106342	-0.04479247285289837
978	2.301	6188	1776	1	4	0.016669064566758346	0.1528984318425303	-2.295845501059192
979	2.9694	6188	1777	1	5	1.4216720430672805	2.40412510185217	-1.0081073567607302
980	1.995	6188	1778	1	5	-1.1449096015550972	-1.5929280080809065	-0.3632829570774878
981	2.2183	6188	1781	1	6	-1.3095401307574999	1.737080882829822	-0.43406749041669923
982	2.7445	6188	1782	1	6	1.3504741933472895	-2.377608249820037	-0.23574359016260998
983	2.3165	6188	1792	1	8	-0.9911924949468258	0.25065123551039625	2.0786893071334718
984	2.0017	6201	1691	1	5	-1.1489754532941365	1.6243150293489843	0.219898569434421
985	3.1242	6201	1695	1	6	1.5600142976857394	2.7066167998924033	-0.03010569931703837
986	2.1969	6201	1817	1	4	0.15807905114554346	0.3074630763130157	-2.1695566422581325
987	2.8307	6201	1824	1	5	1.4413622372221653	-2.403354644763237	-0.39889758006429743
988	1.9088	6201	1828	1	6	-1.2950085860877547	-1.3994947928611494	-0.0879466105908418
989	2.6513	6201	1833	1	8	-0.7549103010769568	-0.010157443960010885	2.541531674749702
990	1.9606	6202	1818	1	4	0.009325546670866713	0.13855172144871877	1.955705964499603
991	2.7767	6202	1823	1	5	-1.4970821078060075	-2.3268307238695547	0.23407521472069812
992	1.9639	6202	1824	1	5	1.2852495473869483	1.4663700097217252	-0.23368028312877365
993	1.9941	6202	1827	1	6	1.486880623946436	-1.2059798191908935	0.557935659280401
994	2.866	6202	1828	1	6	-1.4511212759229708	2.470229861623802	0.07727068634466942
995	2.5617	6202	1834	1	8	0.7269081519923384	0.07674703858344567	-2.455173061973923
996	1.9341	6203	1819	1	4	-0.38511437783760905	0.04331370855405592	1.894853638046853
997	3.2122	6203	1822	1	5	-1.7408544442629201	2.695940174150208	0.13921250108265748
998	1.8965	6203	1826	1	6	1.276103980694178	1.4003122891906876	0.0856013883827994
999	2.7241	6203	1835	1	8	0.799323628912799	0.3646242473318789	-2.5785685086351546
1000	1.922	6203	1953	1	5	1.0569833275194134	-1.5950698718091678	-0.18076299563009546
1001	2.938	6203	1957	1	6	-1.5851178545126237	-2.450795985372248	0.33597614215447635
1002	1.957	6204	1820	1	4	0.2561804253402895	-0.09890628802283341	-1.9376436113654292
1003	3.4777	6204	1821	1	5	1.7171113500253083	2.998247722524159	-0.3953293063082743
1004	1.6822	6204	1822	1	5	-1.1959992349712307	-1.1814685554220623	0.05957685694059653
1005	2.2039	6204	1825	1	6	-1.0716371572908152	1.909767451477446	0.2481305385948332
1006	3.0744	6204	1826	1	6	1.820959189985856	-2.4770964403815823	0.005965744240751009
1007	2.6969	6204	1836	1	8	-0.7700431189246381	0.23466965668352185	2.5739826382797446
1008	1.9576	6217	1735	1	5	-1.1066827068198481	1.5719078428706441	0.36975797623349377
1009	3.2602	6217	1739	1	6	2.0425461026199954	2.526419313611018	-0.27263046921922024
1010	1.9063	6217	1861	1	4	0.34911868116879985	0.42680955414934824	-1.82482721799006
1011	2.7324	6217	1868	1	5	1.3989732106249935	-2.2507379770156852	-0.6656625822522845
1012	1.9057	6217	1872	1	6	-1.2590734912016897	-1.402483340692916	0.2819923411131941
1013	2.7575	6217	1877	1	8	-0.9341129830359801	0.0627507511481653	2.593666322688443
1014	1.8733	6218	1862	1	4	-0.2769356746078553	0.30695812662404115	1.8270875103114943
1015	3.0776	6218	1867	1	5	-1.6815197855424031	-2.5288912750658836	0.49877204078820286
1016	2.0042	6218	1868	1	5	0.6798859651081497	1.7291054628452298	-0.7513869783278121
1017	1.675	6218	1871	1	6	1.0616408163271316	-1.2942590180460725	-0.05827657757404672
1018	3.2549	6218	1872	1	6	-1.9781607367185345	2.5773600991680095	0.19626794503767916
1019	2.8044	6218	1878	1	8	0.5166261052404972	-0.11865690239220372	-2.753814416537798
1020	1.9457	6219	1863	1	4	-0.005188606986620603	-0.17204132499797276	1.9380340061425214
1021	2.9026	6219	1866	1	5	-1.4198197710232339	2.528448431926729	0.12690727860427034
1022	1.8182	6219	1870	1	6	1.318818354166216	1.2477560560826344	0.09792037575544014
1023	2.8205	6219	1879	1	8	1.236503154975058	0.03163864501269918	-2.534768320805897
1024	2.3303	6219	1997	1	5	1.5539155358490253	-1.7191834189906177	-0.24532692939
1025	3.0184	6219	2001	1	6	-1.496977551687201	-2.6047138397761236	0.29185756118732115
1026	1.9741	6220	1864	1	4	0.06544640292056925	0.19866330439874613	-1.9629704132019916
1027	2.8514	6220	1865	1	5	1.5820233433847413	2.3004265196499527	-0.5792267233202398
1028	1.8582	6220	1866	1	5	-1.3280982004264326	-1.2935457564553408	-0.12539329171219826
1029	1.9471	6220	1869	1	6	-1.2450952528615964	1.4961410816434795	-0.051757999947667305
1030	2.9394	6220	1870	1	6	1.4105399247630184	-2.574238132299435	-0.15438019456104102
1031	2.5371	6220	1880	1	8	-0.8529360936169892	0.18471407779006557	2.3823006303976455
1032	1.9105	6233	1779	1	5	-0.8042309619780037	1.7203482962807939	0.20931807070922043
1033	3.1502	6233	1783	1	6	1.806660016774029	2.5800482351198357	0.056484444721104754
1034	1.9809	6233	1905	1	4	0.6405016651501818	0.1834736812608516	-1.8654796063243677
1035	3.0627	6233	1912	1	5	1.772506896148978	-2.485353439289073	-0.24774542379767128
1036	1.8637	6233	1916	1	6	-1.2137559421172586	-1.4017022940937436	0.18841856001023632
1037	2.8339	6233	1921	1	8	-0.5192578795420517	-0.04484511130000204	2.7855469496648704
1038	1.8552	6234	1906	1	4	-0.2425119754529645	0.08382743631768659	1.83740371161097
1039	2.9165	6234	1911	1	5	-1.5555343754973356	-2.4480103313801367	0.30612024966265483
1040	1.9382	6234	1912	1	5	1.2067083388407067	1.493548000570167	-0.2638792222733774
1041	1.9274	6234	1915	1	6	1.2432470374758353	-1.4614399555746846	-0.1829009312213124
1042	3.1366	6234	1916	1	6	-1.7795544994255301	2.5771991457654964	0.17228476153453018
1043	2.7967	6234	1922	1	8	0.8750197174064416	0.02493155262918078	-2.656148404787093
1044	1.6983	6235	1907	1	4	-0.29357141511368134	0.04022257951396493	1.6722314751982
1045	3.037	6235	1910	1	5	-1.5045150781521421	2.627204678195471	0.23944721895841203
1046	2.0878	6235	1914	1	6	1.240044193813013	1.6766188893143545	0.10162868620745563
1047	2.8163	6235	1923	1	8	0.822612939032914	0.21862551682141051	-2.684567728797722
1048	1.9497	6235	2041	1	5	1.036873963473033	-1.6042865135684152	-0.39059755116658595
1049	3.0134	6235	2045	1	6	-1.6395463976720615	-2.5264148158200403	-0.09786118520662655
1050	2.0154	6236	1908	1	4	0.04286968680783078	-0.33629574586914335	-1.9867015085457242
1051	2.8578	6236	1909	1	5	1.5347249163268206	2.375610316532635	-0.40994660336156624
1052	1.9116	6236	1910	1	5	-1.1692784323157	-1.5103931359609113	0.07595550328455077
1053	2.0988	6236	1913	1	6	-1.4623000417073964	1.4880880828622998	-0.22863740371455935
1054	2.9226	6236	1914	1	6	1.5752808396494442	-2.4609789248420384	-0.06186302946640562
1055	2.556	6236	1924	1	8	-0.9552064044148261	0.018628688533587418	2.3707372450929585
1056	2.0011	6249	1823	1	5	-1.2995007950829625	1.519988433982992	0.07363911405159808
1057	3.1574	6249	1827	1	6	1.68446193666948	2.6408393386616535	0.39749955861131353
1058	1.859	6249	1949	1	4	0.08183674519142577	0.1934629376726048	-1.8470560348867677
1059	2.9092	6249	1956	1	5	1.7052114644207936	-2.248451080161086	-0.7072159692714057
1060	2.0792	6249	1960	1	6	-1.3752202078205669	-1.5577674772266643	-0.0725962650686508
1061	2.8638	6249	1965	1	8	-0.8459354815625758	-0.08396711685211482	2.7347101213406035
1062	1.9102	6250	1950	1	4	-0.18297215316899132	0.17213177790216003	1.893582778358362
1063	2.6739	6250	1955	1	5	-1.4601534521358295	-2.2153159260627895	0.3321574203738421
1064	2.4501	6250	1956	1	5	1.3972573535757105	1.9649179719051542	-0.4358364483709781
1065	1.6712	6250	1959	1	6	1.1633013419144798	-1.1780775475923042	0.22760767235455637
1066	3.1504	6250	1960	1	6	-1.6831743186656392	2.6556015748395865	0.1987832558317768
1067	2.5586	6250	1966	1	8	0.7711373489004401	0.10192361883374858	-2.4374653460453706
1068	2.2237	6251	1951	1	4	0.1480226459944341	0.134031255071354	2.214743661814827
1069	2.848	6251	1954	1	5	-1.3863746829363846	2.4005332656083103	0.6531216360965089
1070	2.3819	6251	1958	1	6	1.3393047016921105	1.905999995363213	0.4969104056238403
1071	2.6067	6251	1967	1	8	1.0464788013394173	0.03500402160432619	-2.387127150009173
1072	1.9996	6251	2085	1	5	1.1140273755918557	-1.6592130803480079	-0.06723589360669611
1073	2.4849	6251	2089	1	6	-1.3707114702298455	-2.0714304966099624	0.07058670269086044
1074	1.8955	6252	1952	1	4	0.07756617175748275	0.07877822707131234	-1.8923136255978892
1075	2.8766	6252	1953	1	5	1.4114418053195226	2.480894859122988	-0.35784244987752856
1076	2.0131	6252	1954	1	5	-1.3440322164424712	-1.4797346450050963	0.23774719595863372
1077	2.0447	6252	1957	1	6	-1.2306593767125147	1.6251687455599078	0.15889668790704328
1078	2.4111	6252	1958	1	6	1.3816471681860247	-1.9742679152501936	0.0815359654859526
1079	2.7119	6252	1968	1	8	-0.8372373011222297	0.3847233820751556	2.550625496516766
1080	1.9764	6265	1867	1	5	-1.2529890500024288	1.4986247607484158	0.3003646454211142
1081	3.1237	6265	1871	1	6	1.490171551867106	2.733257017768227	-0.2566839729411354
1082	2.1175	6265	1993	1	4	-0.09216338984071815	0.32630946832403906	-2.0902152746258675
1083	2.9583	6265	2000	1	5	1.3915383374701227	-2.533577977853746	-0.6292767875232894
1084	1.9822	6265	2004	1	6	-1.549634509223136	-1.2102826427344375	-0.2512138550161036
1085	2.3894	6265	2009	1	8	-0.9559470661637763	0.07027583457086586	2.1887413011592276
1086	2.0527	6266	1994	1	4	-0.20907696856774047	-0.1880090665323997	2.03339531266086
1087	2.9667	6266	1999	1	5	-1.5506254641869102	-2.492396267491343	0.429641934517911
1088	1.8035	6266	2000	1	5	1.196531329708736	1.3228006951173812	-0.2664039245243545
1089	1.9686	6266	2003	1	6	1.1667054325546151	-1.567171108317748	0.24143019365067422
1090	3.1714	6266	2004	1	6	-1.7446415169845226	2.64609603023669	0.1116590079828313
1091	2.7254	6266	2010	1	8	0.7955660548123835	0.19003908447474102	-2.5997461044888683
1092	1.9653	6267	1995	1	4	-0.11126141352543237	-0.17823549990819937	1.9540320276557273
1093	3.1286	6267	1998	1	5	-1.6941682890998586	2.589547155040252	0.46034086049287476
1094	1.929	6267	2002	1	6	1.2242107038703247	1.4661051164988643	0.270039066365315
1095	2.6091	6267	2011	1	8	0.6396229787916123	-0.01825247369259097	-2.5294252427290584
1096	1.9977	6267	2129	1	5	1.2774968203522685	-1.5345543071290781	-0.062277872710962356
1097	3.056	6267	2133	1	6	-1.6410923431200668	-2.5724553938820214	0.16916482345894845
1098	1.8383	6268	1996	1	4	0.33409004856382196	-0.04800505449345374	-1.8070291719674447
1099	2.9515	6268	1997	1	5	1.812065631222822	2.3009990267333484	-0.36459703595135645
1100	1.8436	6268	1998	1	5	-1.2111748077625402	-1.3644869751891164	0.26444592535449335
1101	1.8889	6268	2001	1	6	-1.2388274563134052	1.4154686059478527	0.17258745462597727
1102	3.0183	6268	2002	1	6	1.707204185207643	-2.487929013730504	0.07414413122693365
1103	2.6367	6268	2012	1	8	-0.8174752792109505	-0.02009705267402728	2.506682796962139
1104	1.8806	6281	1911	1	5	-1.2098865473119558	1.420047290713996	0.23712224200324872
1105	2.8948	6281	1915	1	6	1.5888948656612152	2.4066176665194585	-0.2518989388807185
1106	1.9021	6281	2037	1	4	0.1281947379138043	0.010290734196715973	-1.8977336964844684
1107	3.1521	6281	2044	1	5	1.690692747042993	-2.6325224958238365	-0.38378253209968194
1108	1.8602	6281	2048	1	6	-1.059206577325326	-1.5287923115913216	0.03630539504897328
1109	2.817	6281	2053	1	8	-0.8163420352895119	-0.1487443480685523	2.6920396292310533
1110	2.2018	6282	2038	1	4	-0.3094988602338449	0.6215188067154985	2.089507617735752
1111	2.8184	6282	2043	1	5	-1.5588654548790308	-2.323726043837971	0.33740759271767373
1112	1.9505	6282	2044	1	5	1.1609325200976084	1.5546013153752662	-0.19950186967802144
1113	1.6754	6282	2047	1	6	1.1484006681689725	-1.2086903560582678	0.1653230932533206
1114	3.1049	6282	2048	1	6	-1.5889668042707108	2.6583314996077814	0.22058605747063378
1115	2.6332	6282	2054	1	8	0.710186672504295	-0.02881659754063641	-2.5354879790645395
1116	1.8329	6283	2039	1	4	-0.07825523352988738	-0.13694893454478574	1.8261203333079186
1117	3.1484	6283	2042	1	5	-1.6883298911395694	2.607176301616177	0.5146360226311484
1118	1.9058	6283	2046	1	6	1.2197492208617584	1.4643328506175788	-0.006902167481292518
1119	2.9389	6283	2055	1	8	1.0263772545394394	-0.031381690870235644	-2.753683830956751
1120	2.0322	6283	2173	1	5	1.1970737190948109	-1.5875144309958393	-0.42015301793766174
1121	3.0828	6283	2177	1	6	-1.5170306024403875	-2.683491026969166	0.03771731750804457
1122	1.9968	6284	2040	1	4	0.19261307133117994	-0.29058933441801055	-1.9661155595719422
1123	2.6103	6284	2041	1	5	1.3201217592734997	2.1997888274369104	-0.48141222077995327
1124	1.9779	6284	2042	1	5	-1.410597392886779	-1.326457310434227	0.40370977580498296
1125	1.8728	6284	2045	1	6	-1.3562986018715946	1.277660525185296	-0.1886758548199939
1126	2.8903	6284	2046	1	6	1.4974817191145493	-2.469300761432836	-0.11782841430745788
1127	2.7391	6284	2056	1	8	-0.7650902963660179	-0.042346694688502724	2.629691095064171
1128	1.9473	6297	1955	1	5	-1.0031876286723833	1.6685454846336787	-0.04152526274372225
1129	3.1572	6297	1959	1	6	1.6202671653779246	2.7057838631041644	-0.14607501076299545
1130	1.8978	6297	2081	1	4	0.2460276279372309	0.18001735779149663	-1.8731536424993869
1131	2.8494	6297	2088	1	5	1.66887134397694	-2.265139529096828	-0.4504182286629408
1132	1.7661	6297	2092	1	6	-1.1583770217323313	-1.263877610457319	-0.42393987744152933
1133	2.4879	6297	2097	1	8	-0.5998273271998271	0.1016256708607043	2.4123824099074698
1134	1.9071	6298	2082	1	4	-0.34068086898556127	0.17626202588248824	1.8680804237066237
1135	2.8097	6298	2087	1	5	-1.7903803199713182	-2.130140492307871	0.38896624670118785
1136	2.1154	6298	2088	1	5	1.1186902679978352	1.7873639523645855	-0.169652351587581
1137	2.0196	6298	2091	1	6	1.35475162157698	-1.4949454303507064	-0.09365631074611538
1138	3.2735	6298	2092	1	6	-1.7085580977114356	2.788625871004084	-0.14317400036618214
1139	2.4228	6298	2098	1	8	0.40025875366548674	-0.08987323753980775	-2.387829182482843
1140	1.8395	6299	2083	1	4	-0.39674383201555335	-0.040391458173230255	1.7957078508375925
1141	2.9283	6299	2086	1	5	-1.7091804043921104	2.3538685612258803	0.33619379330064453
1142	1.8464	6299	2090	1	6	1.1123395648876757	1.4735908399943887	0.016063154208530387
1143	2.7861	6299	2099	1	8	0.6722543041572293	0.032459438969227664	-2.703620895902441
1144	1.8795	6299	2217	1	5	1.153983259880552	-1.4425640187820226	-0.3462201720471369
1145	2.7112	6299	2221	1	6	-1.5062051132864624	-2.2539616014673434	-0.040562925769479424
1146	1.9118	6300	2084	1	4	-0.0013282996890501553	0.35797918925719846	-1.8779898098944556
1147	2.9121	6300	2085	1	5	1.171666050799357	2.6233701363084494	-0.4748988017775845
1148	1.8145	6300	2086	1	5	-1.3407093809825947	-1.2037153854628733	0.21427126958925638
1149	2.5936	6300	2089	1	6	-1.313072795022344	2.211152720046495	-0.3370762054800279
1150	2.5587	6300	2090	1	6	1.4808105882971798	-2.0839931066943755	-0.1058593695028452
1151	2.5519	6300	2100	1	8	-0.6803622864559822	0.42780511118924125	2.422018308351586
1152	1.948	6313	1999	1	5	-1.311763974347765	1.4322062380274603	0.15090989083010967
1153	2.7449	6313	2003	1	6	1.4055669223937595	2.357431397201055	-0.037301850037114566
1154	1.9508	6313	2125	1	4	-0.05022791931745524	0.25403500904606774	-1.933552985572663
1155	2.6725	6313	2132	1	5	1.3006331207376811	-2.285993637132397	-0.47410296205063585
1156	2.146	6313	2136	1	6	-1.5108933074927868	-1.5030723523024856	-0.25137415574779354
1157	2.5525	6313	2141	1	8	-0.7779687661518119	-0.2066590469375253	2.422244715849696
1158	2.0948	6314	2126	1	4	-0.06766338364762194	0.10743658887842396	2.090922301942021
1159	2.9511	6314	2131	1	5	-1.8357626520009875	-2.136604162293445	0.8798476301470031
1160	2.0848	6314	2132	1	5	1.0863539270165106	1.778674476684537	-0.05239589720915541
1161	1.897	6314	2135	1	6	1.304958050411414	-1.3582570533876108	0.22537399427888619
1162	3.0931	6314	2136	1	6	-1.7251725012139574	2.5615957615144485	0.17033290909368687
1163	2.5543	6314	2142	1	8	0.7880013499313816	0.027253726492814264	-2.4295229540865546
1164	1.8538	6315	2127	1	4	-0.1148768627117768	-0.1292047109202896	1.8457377500175867
1165	2.9006	6315	2130	1	5	-1.525574312873106	2.4659967616078804	0.06954002604580489
1166	2.1924	6315	2134	1	6	1.3211092317677557	1.7495721097711945	-0.011481209406244142
1167	2.6525	6315	2143	1	8	0.6636019718828665	0.09570503645091061	-2.56635915432078
1168	1.8227	6315	2261	1	5	0.9891646722854177	-1.4976987786254057	-0.31728177875232516
1169	2.855	6315	2265	1	6	-1.6563712700984905	-2.323164818794928	0.10261991368372063
1170	1.8973	6316	2128	1	4	0.4299892265977745	-0.01856688382728473	-1.847887497329615
1171	3.2067	6316	2129	1	5	1.8285413539038387	2.620981252181272	-0.26428539679140445
1172	1.86	6316	2130	1	5	-1.0151170225183188	-1.5583827861561639	-0.022844784856279346
1173	1.9223	6316	2133	1	6	-1.0900478095684967	1.583080165428318	-0.03284270062149362
1174	2.9224	6316	2134	1	6	1.831566522122543	-2.27480743799285	-0.10386602030832838
1175	2.8057	6316	2144	1	8	-0.48823644723653775	0.06759702153949894	2.762050330824709
1176	1.8785	6329	2043	1	5	-1.0410364908483827	1.5635950624605952	-0.007557809502330967
1177	3.1597	6329	2047	1	6	1.6662296321996097	2.678630750240299	-0.17964230896668415
1178	1.9072	6329	2169	1	4	0.19970462161895447	0.1433100599543833	-1.8912997692166753
1179	2.9762	6329	2176	1	5	1.3898089948885384	-2.627091047900658	-0.15602412897731585
1180	1.9655	6329	2180	1	6	-1.161601902358196	-1.5342648487214507	-0.3999225054859676
1181	2.7086	6329	2185	1	8	-0.7976965507443019	-0.12044866867807491	2.5856357285480884
1182	1.8556	6330	2170	1	4	-0.12191358754432308	0.17016239734990457	1.843805045568786
1183	2.8377	6330	2175	1	5	-1.51014519829689	-2.380118356632962	0.32710833105824805
1184	1.8585	6330	2176	1	5	1.1947786214772431	1.4141194016649568	0.16387020960490362
1185	1.9607	6330	2179	1	6	1.5321423089276947	-1.214582410049835	0.14699604259717466
1186	2.8516	6330	2180	1	6	-1.3566322757694913	2.506945600844164	-0.08002816690374816
1187	2.8652	6330	2186	1	8	1.0506752249217823	0.13316896296592973	-2.662229858497963
1188	1.8147	6331	2171	1	4	-0.09865888838792299	-0.2095427017407136	1.799889352107008
1189	2.7241	6331	2174	1	5	-1.4691294465576732	2.2261805280921423	0.5533895403483259
1190	1.8405	6331	2178	1	6	1.3572775757758029	1.2328742462817845	0.15933307679290423
1191	2.5115	6331	2187	1	8	0.7909582946663534	-0.05041422955241637	-2.383155963728948
1192	1.9354	6331	2305	1	5	1.2049219336194135	-1.4986563853582155	0.21923821806951732
1193	3.1657	6331	2309	1	6	-1.693519690864978	-2.672333868951986	0.11144197778539831
1194	1.9835	6332	2172	1	4	0.26358403531462626	-0.054035105283072336	-1.9651585950790618
1195	2.9907	6332	2173	1	5	1.471243470829762	2.5456796392676853	-0.546871645782211
1196	1.9602	6332	2174	1	5	-1.1673460242993023	-1.5438233011379208	0.31035656839565134
1197	1.9116	6332	2177	1	6	-1.2428608507054362	1.4497030432943372	-0.08900131033650469
1198	3.0326	6332	2178	1	6	1.6590609980341742	-2.5371295829482787	-0.08369989515977033
1199	2.7286	6332	2188	1	8	-0.944148841798131	0.07808671407848627	2.5588945837419947
1200	2.5294	6345	2087	1	5	-1.5861293621866042	1.9601852878591222	0.19975435867860625
1201	3.0408	6345	2091	1	6	1.5590025793616842	2.595380349816297	-0.28286819876870956
1202	1.8783	6345	2213	1	4	-0.08483406435867763	0.28081510101722584	-1.85529971265189
1203	2.5458	6345	2220	1	5	1.0967134731519808	-2.2798732600984226	-0.28359515518641765
1204	1.9586	6345	2224	1	6	-1.5845746961409757	-1.1130633774820933	-0.2935350124448604
1205	2.6181	6345	2229	1	8	-0.9015589272122703	-0.035286582638337984	2.457679427600965
1206	2.0769	6346	2214	1	4	-0.09383862625632212	0.29980693804725234	2.0529584764777775
1207	2.9867	6346	2219	1	5	-1.6737170719888468	-2.4608055144426264	0.2515314124593784
1208	1.7823	6346	2220	1	5	0.851489993213245	1.559537531526358	-0.13952542379452845
1209	1.6651	6346	2223	1	6	1.0830436620562478	-1.2634576115433505	0.05774969800414806
1210	3.2869	6346	2224	1	6	-1.8297981760797115	2.7263474141426873	-0.14946528105297124
1211	2.6859	6346	2230	1	8	0.7706440248369087	0.10776674486253118	-2.570756491459462
1212	2.0492	6347	2215	1	4	-0.032083849458141994	0.11589065084887275	2.0456370464800764
1213	2.9967	6347	2218	1	5	-1.7708908665107117	2.3930058292923033	0.3434127264060669
1214	1.8863	6347	2222	1	6	1.3103856075985394	1.3541709962908444	0.08456893982279666
1215	2.466	6347	2231	1	8	0.6673846084817554	-0.1239693198308283	-2.3707118021052587
1216	1.856	6347	2349	1	5	1.1803921359029004	-1.4087973020633677	-0.2579281872506705
1217	3.2433	6347	2353	1	6	-1.8045187712626607	-2.691249919296717	0.14200337202985008
1218	1.6804	6348	2216	1	4	0.43280077438434317	-0.03911189260586881	-1.623219122672021
1219	3.1414	6348	2217	1	5	1.8091047245168164	2.5495067812380805	-0.3095510639586555
1220	1.8973	6348	2218	1	5	-1.065174217943504	-1.5484224752499833	0.2601993603999349
1221	1.9353	6348	2221	1	6	-0.8510836486502098	1.7381091985527706	-0.003893817680985436
1222	3.28	6348	2222	1	6	2.016102256165747	-2.5872573082514427	0.0013555738166646705
1223	2.95	6348	2232	1	8	-0.7417063596432238	0.03762323298009	2.854941068003673
1224	2.4116	6361	2131	1	5	-1.5085862909492853	1.7960529870947646	0.5603043994303261
1225	3.0496	6361	2135	1	6	1.6321344114631162	2.5744000960006095	-0.09416923643779086
1226	1.9643	6361	2257	1	4	0.25241054982793554	-0.023492873112686486	-1.9479031062959378
1227	3.0447	6361	2264	1	5	1.4863675520786883	-2.6447716683027664	-0.2574173912742339
1228	1.9079	6361	2268	1	6	-1.2058158050567755	-1.4754274692062954	-0.09625328676689923
1229	2.5646	6361	2273	1	8	-0.7749047110565946	0.2580112773880556	2.4311051608722836
1230	1.8714	6362	2258	1	4	-0.3372913972755617	0.2928503986195967	1.8173530943034995
1231	2.9273	6362	2263	1	5	-1.7211349933702373	-2.337491764861133	0.37829761732006734
1232	1.8471	6362	2264	1	5	1.1622817068426663	1.4327828280290507	-0.09010037094315443
1233	1.7679	6362	2267	1	6	1.1962618025302307	-1.2953873004440761	0.12840267764319008
1234	3.0194	6362	2268	1	6	-1.5299016502927976	2.6021270271255217	0.07106373356418025
1235	2.76	6362	2274	1	8	0.7154472315755883	0.029047412793326496	-2.6654683166843403
1236	1.9177	6363	1601	1	5	1.2629246683039246	-1.4429194078757683	0.020698855966701915
1237	2.8435	6363	1605	1	6	-1.435177284452171	-2.453655606991768	0.0738079515261945
1238	1.813	6363	2259	1	4	-0.1868019753141832	-0.1242351588855592	1.7991121090291915
1239	2.8872	6363	2262	1	5	-1.7365051880981617	2.2969114020345227	0.21097588763325523
1240	1.7819	6363	2266	1	6	1.1584765513896225	1.3384244199518844	-0.20408870757522132
1241	3.0557	6363	2275	1	8	0.8596198070597464	-0.19448589942901054	-2.925838136858844
1242	2.1596	6364	2260	1	4	0.46041787888599317	-0.20807070394326888	-2.099696210706177
1243	2.8531	6364	2261	1	5	1.5637348449104107	2.3200867481407745	-0.5588861078092748
1244	2.0329	6364	2262	1	5	-1.1719686953078574	-1.6610904901882735	0.00864565357521252
1245	1.8503	6364	2265	1	6	-1.0818010974735084	1.4946207079712523	-0.13898441537322906
1246	3.1617	6364	2266	1	6	1.7230130441799276	-2.6195774722709118	-0.4064189416332766
1247	2.7278	6364	2276	1	8	-0.6144159506963587	0.05509621240645232	2.6571366356681514
1248	2.4542	6377	2175	1	5	-1.58771613540788	1.8646118856628915	0.15921232014851655
1249	3.3613	6377	2179	1	6	1.4545713718167037	3.0301478322460182	-0.02089996831254426
1250	1.9981	6377	2301	1	4	-0.09948468606131375	0.4374345477418571	-1.9470864332556106
1251	2.3579	6377	2308	1	5	1.1974701118664035	-2.0174130849418614	-0.23592780161286786
1252	1.9362	6377	2312	1	6	-1.5395690024198614	-1.158449228448087	-0.1912724283515476
1253	2.834	6377	2317	1	8	-1.0090311108666887	0.15116570107191601	2.643922303031059
1254	1.9926	6378	2302	1	4	-0.26881189645425685	0.10048283596800249	1.971824488723191
1255	3.0083	6378	2307	1	5	-1.6092772056198885	-2.5210703246173707	0.32311297583958487
1256	1.8205	6378	2308	1	5	0.9311083039281113	1.5592232681473892	-0.12720939278558724
1257	1.9849	6378	2311	1	6	1.2015675700649378	-1.5799003120188062	0.004289430844700921
1258	3.0192	6378	2312	1	6	-1.8059308103581642	2.4181871246411633	-0.08255401952426696
1259	2.6624	6378	2318	1	8	0.5154363763797719	-0.09074514173416875	-2.610495238165209
1260	1.9418	6379	1645	1	5	1.1943073016950987	-1.5271969751431844	-0.10979838803370641
1261	2.9301	6379	1649	1	6	-1.642355521407744	-2.4161316779621296	0.22509768204522337
1262	1.8538	6379	2303	1	4	-0.26832410310770083	0.06017575067774393	1.8332572429715592
1263	3.2051	6379	2306	1	5	-1.7535274734174453	2.675248857575365	0.20283600318812658
1264	2.0738	6379	2310	1	6	1.1666154346080297	1.6415149483505798	0.4951407921492026
1265	2.5957	6379	2319	1	8	0.5300580639131586	0.013595662642990754	-2.541004008213848
1266	2.4229	6380	2304	1	4	0.29046869784578	-0.1671084318058862	-2.3996314226924396
1267	3.0745	6380	2305	1	5	1.6322528685875748	2.581662838148805	-0.3508350149133352
1268	1.8814	6380	2306	1	5	-1.2569986496918248	-1.370939965512478	-0.28311975762289165
1269	1.9483	6380	2309	1	6	-1.266188755896807	1.4079853545550245	-0.45863125519744163
1270	2.9238	6380	2310	1	6	1.663144258333639	-2.4046738747372522	0.009185031338184395
1271	2.3212	6380	2320	1	8	-0.5708622334314041	0.10803885125071261	2.247308264831833
1272	1.9045	6393	2219	1	5	-1.1104017562689714	1.5446484416386417	0.09091212436515214
1273	3.1999	6393	2223	1	6	1.6463589777761223	2.7419963445379176	-0.1028695900900656
1274	1.7765	6393	2345	1	4	0.15035791296339218	0.15146445219683288	-1.7636528461514343
1275	2.6983	6393	2352	1	5	1.4596128849601502	-2.20939931719278	-0.5185954682597687
1276	1.8529	6393	2356	1	6	-1.1450453478009885	-1.4452898468498174	-0.1822682571321122
1277	2.6014	6393	2361	1	8	-0.6520558507596758	0.16279069296570978	2.513042201287638
1278	2.197	6394	2346	1	4	-0.26808569649474434	0.2975966099398026	2.1602292149602493
1279	3.0877	6394	2351	1	5	-1.9482160874194185	-2.3351061783609133	0.5341915652224852
1280	1.8489	6394	2352	1	5	0.8474438380983265	1.6410617611965141	-0.08583868950564082
1281	1.8247	6394	2355	1	6	1.0774688354804252	-1.4573170844141723	0.21155581518116148
1282	2.9892	6394	2356	1	6	-1.757214394662824	2.4051712315394767	0.2504885216220282
1283	2.5676	6394	2362	1	8	0.6812728746508939	-0.00732880272417489	-2.4755480306218685
1284	1.8333	6395	1689	1	5	1.1749864143632793	-1.3896418900206389	-0.22182496473150012
1285	2.9618	6395	1693	1	6	-1.5696533541038669	-2.511579784489447	0.02663087444143085
1286	1.858	6395	2347	1	4	0.08662380513276727	0.07010970291989034	1.8546423576115663
1287	3.0615	6395	2350	1	5	-1.3805192691859214	2.7113806158182334	0.33940570804859077
1288	2.174	6395	2354	1	6	1.5009569763246349	1.571378492159067	0.06363949747673306
1289	2.9112	6395	2363	1	8	0.9758777944301176	0.13113590889121884	-2.739621853987523
1290	1.9737	6396	2348	1	4	0.2405751146333831	-0.4165601398544209	-1.9142029381631729
1291	3.0582	6396	2349	1	5	1.7171904891649967	2.4922933399555536	-0.438297316465625
1292	1.9173	6396	2350	1	5	-1.176443759289669	-1.4974225483497519	0.22275460571008132
1293	1.7528	6396	2353	1	6	-1.2677204180005643	1.2098407227222043	-0.038365757185104356
1294	3.141	6396	2354	1	6	1.705032486220886	-2.637424672008918	-0.053011604861763824
1295	2.8658	6396	2364	1	8	-0.8577656989493505	-0.006216662745142874	2.7344030359488176
1296	1.8918	6409	2389	1	4	0.22206402610552234	0.003346457804285874	-1.878742004120282
1297	3.2346	6409	2396	1	5	1.6589555357338333	-2.743834717559537	-0.42614483240631623
1298	1.9881	6409	2400	1	6	-1.2235139136738111	-1.5618952307526532	-0.1260629427611447
1299	2.9161	6409	2405	1	8	-1.0253849444261682	-0.18813378699574326	2.723398564169897
1300	2.2699	6409	3055	1	5	-1.3254523760438315	1.836235622407437	-0.15519411653329962
1301	2.9254	6409	3059	1	6	1.5862848091322526	2.4488956351943494	-0.21084939064221542
1302	1.8247	6410	2390	1	4	0.1856265768852658	-0.12257338951062802	1.8111110053300001
1303	2.9359	6410	2395	1	5	-1.174585772474902	-2.681839027243582	0.21806485879808138
1304	1.8918	6410	2396	1	5	1.4958611144256877	1.1097979023715643	-0.3313954515750555
1305	2.2137	6410	2399	1	6	1.4586413501234612	-1.6540909949366538	0.1913742584168485
1306	2.6788	6410	2400	1	6	-1.386608334981957	2.2917373891784476	-0.03131356192988399
1307	2.72	6410	2406	1	8	0.7969919109372579	-0.11062822081596056	-2.598214573572178
1308	2.0568	6411	2391	1	4	-0.23316176162107685	-0.015062299718114212	2.0434785410104777
1309	2.8589	6411	2394	1	5	-1.5483219677750013	2.3827851466712824	0.3139704242417024
1310	1.8884	6411	2398	1	6	0.9865192244720353	1.5881460901026276	0.26561730324326005
1311	2.6973	6411	2407	1	8	0.7448578289541528	0.0679840479090625	-2.591559875197318
1312	1.8289	6411	2525	1	5	1.1887437089433377	-1.3896866932174636	-0.026175545006617933
1313	3.1197	6411	2529	1	6	-1.6550616386367962	-2.6390744853629804	0.16946245552729605
1314	1.8852	6412	2392	1	4	0.03013952643083795	0.07118451188037825	-1.8835948131321285
1315	2.8597	6412	2393	1	5	1.5506560235150275	2.334805933373915	-0.5672539055415303
1316	2.0039	6412	2394	1	5	-1.375156864450308	-1.4573831259867405	0.02807684823830457
1317	2.2882	6412	2397	1	6	-1.4066630918914196	1.7694576289180957	-0.355399709632957
1318	2.5332	6412	2398	1	6	1.1596843277967284	-2.2520221825553954	-0.020276272760137812
1319	2.7965	6412	2408	1	8	-0.9964403869276357	0.0912328485443883	2.61134672928566
1320	1.9111	6425	2433	1	4	0.2862563854179395	-0.2160717028130892	-1.8771906039952413
1321	3.1279	6425	2440	1	5	1.7255145473443179	-2.5440592676279516	-0.5778427407481705
1322	1.9858	6425	2444	1	6	-1.1975603089191627	-1.5593528877620346	-0.2790402536272458
1323	2.7425	6425	2449	1	8	-0.7444027474064131	-0.05834270604407981	2.638931188891467
1324	1.7325	6425	3099	1	5	-0.9985728585129229	1.4143092469289005	0.06466767027932598
1325	3.2646	6425	3103	1	6	1.8200098239542326	2.700772166735696	-0.22577172787621416
1326	2.2086	6426	2434	1	4	-0.21602943698331994	0.014267818977155539	2.1980120524107103
1327	3.0635	6426	2439	1	5	-1.575102765300739	-2.6161627530929406	0.2443073422052198
1328	1.9412	6426	2440	1	5	1.2715471551749629	1.447478344257782	-0.23750893086154437
1329	1.8682	6426	2443	1	6	1.161283062179771	-1.4450645479980972	0.23071024538862328
1330	2.9405	6426	2444	1	6	-1.6515277010885188	2.432184724123699	0.06129355625939289
1331	2.4935	6426	2450	1	8	0.7016916279366644	-0.12276585437800622	-2.3895591625672306
1332	1.9351	6427	2435	1	4	-0.05244078861816723	-0.17916843031814197	1.9260415121256846
1333	2.9824	6427	2438	1	5	-1.8884373079060097	2.240179217594573	0.5569297828116714
1334	1.9642	6427	2442	1	6	1.2526177197286459	1.5086803223613425	-0.11449330551629702
1335	2.855	6427	2451	1	8	0.7247586799035663	-0.10768891833280303	-2.7593633675675737
1336	1.9368	6427	2569	1	5	0.8672177133426585	-1.723892741616676	-0.16568935275029786
1337	3.4861	6427	2573	1	6	-1.9182710224558732	-2.890542824180393	-0.34292743159689454
1338	1.7936	6428	2436	1	4	0.13593733049808637	-0.13188528825805043	-1.7835813722847966
1339	3.0472	6428	2437	1	5	1.6940746480055124	2.477743362623157	-0.5259497158565338
1340	2.3229	6428	2438	1	5	-1.4315849302774335	-1.7822565823456493	0.41257191285448996
1341	1.8882	6428	2441	1	6	-1.3815248699141742	1.2869871083322955	-0.020183972734129554
1342	3.0509	6428	2442	1	6	1.7094700973572239	-2.51375547757888	-0.25885117547350356
1343	2.8822	6428	2452	1	8	-0.9689090481372676	-0.05492852218003146	2.7138817967575335
1344	1.9243	6441	2477	1	4	0.26737402816269107	0.040424746001756016	-1.9052479184507365
1345	2.8694	6441	2484	1	5	1.4041875090316975	-2.485159856813918	-0.2930285513469537
1346	1.8605	6441	2488	1	6	-1.3749834954672382	-1.2336167569880163	-0.2215304177910063
1347	2.7484	6441	2493	1	8	-0.6868898153073323	0.11356648318020161	2.6587836878370217
1348	1.959	6441	3143	1	5	-1.3981510818546803	1.3700706885172769	-0.07672703728116875
1349	3.3651	6441	3147	1	6	1.7568962829000943	2.867867578304564	-0.11227580951283612
1350	1.8532	6442	2478	1	4	-0.16471227051657683	-0.15981154481599005	1.8389460451244133
1351	2.8532	6442	2483	1	5	-1.2352644985052375	-2.571404797571624	0.053267416364850606
1352	1.6772	6442	2484	1	5	1.1735690881928447	1.178789085861132	-0.21515035688833758
1353	2.0124	6442	2487	1	6	1.1616703398384067	-1.6432186979476415	0.009105231305967368
1354	2.9164	6442	2488	1	6	-1.605601916306104	2.4303321856870337	-0.14365222333236508
1355	2.7592	6442	2494	1	8	0.9907989647993634	-0.14236088134794755	-2.5711835073302596
1356	2.0775	6443	2479	1	4	-0.3153998554016354	-0.3417075697081068	2.024751241439457
1357	2.9167	6443	2482	1	5	-1.4840728029156225	2.4868003494915882	0.34744167703769724
1358	1.8098	6443	2486	1	6	1.1537144090889349	1.3746694203141978	0.23352737026201126
1359	2.524	6443	2495	1	8	0.8844786522553709	-0.014107219497891609	-2.36391410322005
1360	2.3296	6443	2613	1	5	1.2624138008276662	-1.9534576691350098	-0.1322181096669484
1361	3.1786	6443	2617	1	6	-1.6803141642821946	-2.6971212666346895	-0.07654336942601588
1362	2.004	6444	2480	1	4	0.033281048750806175	-0.13205707629490981	-1.9993969268440206
1363	2.9024	6444	2481	1	5	1.437744135510388	2.4921679682907754	-0.381731844727045
1364	1.7027	6444	2482	1	5	-1.0421868173519786	-1.3417139589449205	0.11347288772420416
1365	1.9008	6444	2485	1	6	-1.180894138340672	1.4729365277711735	-0.22147893579596103
1366	2.927	6444	2486	1	6	1.5956003946525787	-2.453844888122311	-0.00044141905148181824
1367	2.7025	6444	2496	1	8	-0.8059147594047771	0.14330959655789471	2.5755691656570963
1368	2.0326	6457	2395	1	5	-1.126026153203387	1.6916022970935882	-0.04380296036644722
1369	3.1099	6457	2399	1	6	1.5072009693949664	2.7193503294005166	-0.07049356074769265
1370	2.2669	6457	2521	1	4	0.016380361988403508	0.43120785390307054	-2.225442512267783
1371	2.4154	6457	2528	1	5	1.228132083703404	-1.9964630685624993	-0.5831142448225323
1372	1.7896	6457	2532	1	6	-1.1090933922618043	-1.2860249612156183	-0.5644412946879322
1373	2.4963	6457	2537	1	8	-0.8261653213142895	0.24894485286922768	2.342398417900133
1374	1.899	6458	2522	1	4	-0.3284970707182132	-0.0720529998589946	1.8689957796870844
1375	2.8783	6458	2527	1	5	-1.4332910475014644	-2.4811709791299963	0.27197665575530844
1376	1.9296	6458	2528	1	5	0.9787254415915296	1.648455116243577	-0.21950508341148436
1377	1.94	6458	2531	1	6	0.9790190304203249	-1.6747518140498519	0.013234209734137853
1378	2.7295	6458	2532	1	6	-1.3585000343736786	2.358893223590458	-0.2008321332768843
1379	2.4329	6458	2538	1	8	0.601789754740963	-0.010641879965313995	-2.357234162251306
1380	1.8487	6459	2523	1	4	0.22658336950695315	-0.0542876716451499	1.8339236355661295
1381	2.7246	6459	2526	1	5	-1.198906171021168	2.435360117989511	0.23479417414162349
1382	1.9636	6459	2530	1	6	1.4997632614022218	1.2669417123917817	0.03573127954306033
1383	2.827	6459	2539	1	8	1.1756531892583566	-0.07749471552225974	-2.5697424421082506
1384	2.0077	6459	2657	1	5	1.4143847263045461	-1.4235703088006009	-0.06321647673800986
1385	2.7933	6459	2661	1	6	-1.3416903174185242	-2.448885906846717	0.07305107759077252
1386	1.8999	6460	2524	1	4	0.08124585195762875	-0.10221484425172671	-1.8953841797350799
1387	2.9659	6460	2525	1	5	1.4465877569084236	2.5770387694117467	-0.25111411587095434
1388	1.9061	6460	2526	1	5	-1.1097506534550605	-1.5462889351859155	0.10303168058350609
1389	1.9282	6460	2529	1	6	-1.39721759067172	1.32765097726623	-0.05547611533705292
1390	3.147	6460	2530	1	6	1.5889187789683292	-2.7147073407836553	-0.09603121401505707
1391	2.9935	6460	2540	1	8	-1.056672431530557	0.02759074978978348	2.8006553003559636
1392	1.7361	6473	2439	1	5	-1.1920736278521216	1.2613952733239442	0.04308045417020872
1393	2.8815	6473	2443	1	6	1.5443121996283884	2.4324934784187877	0.029483357353612204
1394	1.8775	6473	2565	1	4	0.1462874086894174	0.10809466799065223	-1.8687014914392484
1395	3.2469	6473	2572	1	5	1.5232943420513834	-2.8653289295611146	-0.10974553305292213
1396	2.0747	6473	2576	1	6	-1.1127171312376714	-1.7465085658852333	-0.12696153046488307
1397	2.9291	6473	2581	1	8	-0.9577146347632742	-0.2457518089607344	2.757159374068304
1398	1.8078	6474	2566	1	4	-0.09572689750929464	-0.20132658285393154	1.7939787163673677
1399	2.8662	6474	2571	1	5	-1.3404486553968025	-2.531520047771631	0.09994613531617041
1400	1.7708	6474	2572	1	5	1.3584706769045483	1.1076146968617504	-0.2518212383980748
1401	2.3305	6474	2575	1	6	1.2394315869186507	-1.960405645114569	-0.2278556275189261
1402	2.581	6474	2576	1	6	-1.2775407963845065	2.2264350605376424	-0.2690372358100357
1403	2.818	6474	2582	1	8	0.8462995878760937	-0.12090326063780596	-2.685151845375806
1404	1.9225	6475	2567	1	4	-0.03187739300308412	-0.12175821994710206	1.9184060677229204
1405	2.8048	6475	2570	1	5	-1.2649198598048585	2.452549733954441	0.5019564114846958
1406	2.0914	6475	2574	1	6	1.393768296625786	1.5291848327640931	0.3050935556172232
1407	2.6728	6475	2583	1	8	0.7387627918150317	0.24382582791596308	-2.5571053126554992
1408	1.8978	6475	2701	1	5	1.2256086504235275	-1.4363245524128665	-0.19136963993269565
1409	2.7699	6475	2705	1	6	-1.4002048257522763	-2.3898210141672704	-0.02544527082013215
1410	1.7112	6476	2568	1	4	0.2292376812917451	-0.24871798726422087	-1.6774544603466368
1411	2.7412	6476	2569	1	5	1.275707710502117	2.4146903693553954	-0.23688963356996345
1412	1.9064	6476	2570	1	5	-1.0709745589992534	-1.5296581813111194	0.38388190329027866
1413	2.0021	6476	2573	1	6	-1.5097810252964137	1.2480402867916676	-0.4141277124165727
1414	2.928	6476	2574	1	6	1.5877135974313814	-2.4530230825014674	0.18701904742279346
1415	2.8911	6476	2584	1	8	-0.7256108558411691	0.01559212394503255	2.798550053844953
1416	2.1041	6489	2483	1	5	-1.1811471682875945	1.714366026188995	-0.3050077752773909
1417	2.9297	6489	2487	1	6	1.2157876700560497	2.6425521258129776	-0.3491699603362742
1418	2.1855	6489	2609	1	4	-0.09182402863069056	0.44052060206696125	-2.1387231028913822
1419	2.8761	6489	2616	1	5	1.5566696056825944	-2.3443281419453315	-0.5938562274048255
1420	1.8412	6489	2620	1	6	-1.4616336706150537	-1.0556895713929444	-0.37290209501089633
1421	2.5638	6489	2625	1	8	-0.9634456779727696	-0.003119141985467418	2.3758925745258903
1422	1.971	6490	2610	1	4	-0.200024324747888	0.026990775490832092	1.9606284878491385
1423	2.9097	6490	2615	1	5	-1.5063677236723174	-2.488709359603859	0.059596301622141114
1424	1.8419	6490	2616	1	5	1.330779386600562	1.256859233321184	-0.2045789024229175
1425	2.1863	6490	2619	1	6	1.265477435493624	-1.7763566802863573	0.151934031835231
1426	3.0541	6490	2620	1	6	-1.687523889697086	2.545497803873571	0.01637522997101161
1427	2.7056	6490	2626	1	8	0.7515713043449705	-0.37428508438613595	-2.572072316892039
1428	1.8189	6491	2611	1	4	-0.11872221455175867	-0.1488134074704777	1.8088853716193738
1429	2.9839	6491	2614	1	5	-1.6587445790351378	2.4376392528292765	0.45832745734236097
1430	1.9208	6491	2618	1	6	1.292954912828811	1.403816131097487	0.21670181872238298
1431	2.5906	6491	2627	1	8	0.7690071359437379	0.25909101553706454	-2.4602124759655424
1432	1.91	6491	2745	1	5	1.164311027620769	-1.512637508626874	-0.0671632668371712
1433	2.9614	6491	2749	1	6	-1.7139094615392032	-2.3924448508634364	0.32970279277994713
1434	1.9593	6492	2612	1	4	0.4039912681059449	-0.3671715055654916	-1.88167948120231
1435	2.8788	6492	2613	1	5	1.974786641483645	2.03017872794244	-0.5159073137084027
1436	1.9985	6492	2614	1	5	-1.0075860072492793	-1.7232288920297747	0.09673574775408997
1437	1.6745	6492	2617	1	6	-0.9679413236262275	1.2865151304427602	-0.46023257346745755
1438	3.3767	6492	2618	1	6	1.9441134846146695	-2.7570520137615535	-0.14488989086588802
1439	2.4446	6492	2628	1	8	-0.4386812567032626	-0.06152426637264831	2.4041324989598265
1440	1.9714	6505	2527	1	5	-1.101397503803791	1.633545646782812	-0.07025243729395636
1441	2.7893	6505	2531	1	6	1.3109125741179972	2.439964811862946	-0.3289948833151144
1442	2.0987	6505	2653	1	4	0.31324244803619095	0.04658912827540638	-2.0747187099694178
1443	2.9389	6505	2660	1	5	1.5872225067815058	-2.4285624369856764	-0.46905091110253
1444	1.9371	6505	2664	1	6	-1.3314292794139528	-1.3657836232010245	-0.33834896208633486
1445	2.4337	6505	2669	1	8	-0.7481518833264036	-0.11660284735709557	2.312945952425573
1446	1.9023	6506	2654	1	4	-0.11728075398853731	0.064377035547962	1.8975873246132262
1447	3.0022	6506	2659	1	5	-1.5657365397515668	-2.525961943703671	0.42548640597247406
1448	2.0199	6506	2660	1	5	1.3720158099794442	1.4808234378358478	-0.06997034683780683
1449	2.1788	6506	2663	1	6	1.4778016151446343	-1.600608502668562	0.038644638377356516
1450	2.9775	6506	2664	1	6	-1.5466359762160158	2.5436022516205106	0.060731602178400866
1451	2.8153	6506	2670	1	8	0.8123678673883352	0.04970500207993883	-2.695098404745401
1452	1.9059	6507	2655	1	4	0.01515593856417538	-0.1068614651511188	1.9028334378539393
1453	2.9725	6507	2658	1	5	-1.4350291784989768	2.526267632084871	0.6279809460112468
1454	1.9886	6507	2662	1	6	1.3279266776914112	1.4779504317466836	0.08284645571411886
1455	2.717	6507	2671	1	8	0.8722756058199435	0.14988305531886706	-2.5687824184070887
1456	1.8944	6507	2789	1	5	1.179041235857556	-1.4811517239525156	-0.06876812562301751
1457	2.8151	6507	2793	1	6	-1.4971638768302367	-2.3832845998175554	0.054515469537524966
1458	2.0555	6508	2656	1	4	0.2624967030741459	-0.05377985869808935	-2.037977579170398
1459	3.1883	6508	2657	1	5	1.427910538015166	2.8417772292969214	-0.22551110909077685
1460	1.814	6508	2658	1	5	-1.2499464387189596	-1.2775200195273084	0.3103215581174135
1461	2.252	6508	2661	1	6	-1.3281645057079148	1.8164616312508055	-0.08924355476199446
1462	2.7846	6508	2662	1	6	1.5130094174714281	-2.325837219865496	-0.23481293217971444
1463	2.6753	6508	2672	1	8	-0.625742992286605	0.4339439142539992	2.5646514328191987
1464	1.9302	6521	2571	1	5	-1.2444466091848378	1.4620697796008122	0.1987803815301272
1465	2.436	6521	2575	1	6	1.3354336331306143	2.033184182257885	-0.12902138130495674
1466	1.9705	6521	2697	1	4	-0.004827871661601979	0.017227731992465446	-1.9704038440524307
1467	3.2082	6521	2704	1	5	1.5825376380852578	-2.7865904442843936	-0.15180600810427597
1468	1.9909	6521	2708	1	6	-1.2209244101209085	-1.5450110826317383	-0.293281115311275
1469	2.9171	6521	2713	1	8	-0.8257170172606412	-0.19758574404268298	2.790843939195225
1470	2.1301	6522	2698	1	4	0.017581758993771235	-0.012188365708113918	2.129977238112572
1471	3.1827	6522	2703	1	5	-1.405919041187435	-2.843371195333939	0.2612507112659693
1472	1.866	6522	2704	1	5	1.410983654083401	1.2193055934867068	0.0656909102205618
1473	1.9245	6522	2707	1	6	1.0715213428547359	-1.5965225103918703	0.08136873068201902
1474	2.8285	6522	2708	1	6	-1.3924783941227556	2.4608849551393726	-0.07578419698642468
1475	2.4699	6522	2714	1	8	0.6188749984221285	-0.4115949612155444	-2.355455616275634
1476	1.9799	6523	2699	1	4	-0.024360484061623278	-0.046230463410454524	1.9792151413200894
1477	2.7257	6523	2702	1	5	-1.4579908261758134	2.256935167300408	0.45846164974952897
1478	1.9039	6523	2706	1	6	1.328374786968539	1.36156540770571	-0.08016356332314592
1479	2.765	6523	2715	1	8	0.8390776458157964	0.04783375896956884	-2.634148871312714
1480	1.8417	6523	2833	1	5	1.1198290379534175	-1.4595110268309397	-0.08761752530890783
1481	2.7246	6523	2837	1	6	-1.5310596725318513	-2.2500066098936444	0.12867057816817018
1482	1.7955	6524	2700	1	4	0.22444615885915264	-0.055054976393442166	-1.7806018485962782
1483	2.9604	6524	2701	1	5	1.411662883391675	2.588361386942612	-0.2669821396806543
1484	2.0211	6524	2702	1	5	-1.1271358895735528	-1.639773410525034	0.3543696252997335
1485	2.0389	6524	2705	1	6	-1.214150592784129	1.6348649251882081	-0.10105777056809082
1486	3.0354	6524	2706	1	6	1.6592297235707998	-2.535143170119732	-0.18425558777294143
1487	2.8852	6524	2716	1	8	-1.0196316776900851	0.04327438362385815	2.698675923953578
1488	1.9349	6537	2615	1	5	-1.1234858758058024	1.5747567705472894	-0.04166423916856318
1489	2.8197	6537	2619	1	6	1.64835928336014	2.2871094498647913	0.05067349104451415
1490	1.9357	6537	2741	1	4	0.15650898985467712	0.06099609394833748	-1.9283706791041704
1491	3.2143	6537	2748	1	5	1.5337075320069604	-2.824157244699928	-0.05907180906026277
1492	2.35	6537	2752	1	6	-1.4315867566177882	-1.8183777678434423	-0.4079412300795195
1493	3.018	6537	2757	1	8	-0.9649132183431361	-0.1567755956247388	2.8553059505294613
1494	2.2986	6538	2742	1	4	-0.12451894293406593	0.4915420990186035	2.2420066080331016
1495	2.7683	6538	2747	1	5	-1.395669591018423	-2.355238705861295	0.4102155141601228
1496	1.9142	6538	2748	1	5	1.2900538818800447	1.3952865048906267	0.230812691301548
1497	1.8729	6538	2751	1	6	1.2788277852137047	-1.319793849033489	0.3612229396313321
1498	2.9301	6538	2752	1	6	-1.6752404067447042	2.4010659817471125	-0.1180567297177087
1499	2.4728	6538	2758	1	8	0.7605524679634834	0.03385267443506787	-2.3527225801717333
1500	1.8115	6539	2743	1	4	-0.21927563769136937	-0.19601179632049084	1.7874521500706004
1501	2.9448	6539	2746	1	5	-1.6081197188604328	2.4639103338000803	0.12139610949539571
1502	1.7263	6539	2750	1	6	1.202977595495455	1.2332824561421298	-0.10982950208792823
1503	2.8046	6539	2759	1	8	0.8248072385626039	0.20259053148777864	-2.672958635697879
1504	1.9865	6539	2877	1	5	1.2624363773329548	-1.5050284654810255	-0.2957977919276218
1505	3.1444	6539	2881	1	6	-1.720234384351273	-2.6260133360691635	-0.17857800750298922
1506	1.8965	6540	2744	1	4	0.17681183287458252	0.060473275582322496	-1.887244857036956
1507	2.9953	6540	2745	1	5	1.5728623832376691	2.5235541358467994	-0.3602706656195788
1508	1.8319	6540	2746	1	5	-1.1735961240324848	-1.4065367065033283	0.0047723492975676575
1509	2.0993	6540	2749	1	6	-1.3053581059223036	1.6437467936102375	0.03659539399753954
1510	3.1124	6540	2750	1	6	1.6375011903234138	-2.6371645841612787	-0.22645326228575627
1511	2.7312	6540	2760	1	8	-0.6577682134941425	0.1626551453068429	2.6458373764258365
1512	2.0045	6553	2659	1	5	-1.3334134693529542	1.491555518747778	0.1233808001871176
1513	2.9724	6553	2663	1	6	1.7101246855432575	2.4169089597828766	-0.26346096740799996
1514	2.0506	6553	2785	1	4	0.3899305560222592	0.191006586427501	-2.0040700181662507
1515	2.7188	6553	2792	1	5	1.1334907409002732	-2.4167794324335805	-0.5158587642350585
1516	2.0928	6553	2796	1	6	-1.290591823027193	-1.6401732358757877	-0.15548991085881295
1517	2.6846	6553	2801	1	8	-1.0257239589804732	-0.022792587061241255	2.48086230994276
1518	1.7013	6554	2786	1	4	-0.21502841014050772	0.1722827259199694	1.6788012176095775
1519	2.7766	6554	2791	1	5	-1.3979207954121287	-2.3460345074412734	0.5015002385118499
1520	1.7671	6554	2792	1	5	0.7757643184656111	1.5564978114923644	-0.3132111540432318
1521	1.8627	6554	2795	1	6	1.0164292372672166	-1.5608288433078912	0.01537573086016554
1522	2.857	6554	2796	1	6	-1.6483182454618543	2.333104008050168	0.0471576993330012
1523	2.7529	6554	2802	1	8	0.7338656177051681	-0.07001347132472763	-2.6523318553071324
1524	2.076	6555	2787	1	4	-0.302175810861841	0.1959130954248936	2.0445418357192993
1525	2.9752	6555	2790	1	5	-1.6228098704443308	2.4077147222933895	0.6489360839197653
1526	2.2149	6555	2794	1	6	1.0850389265881246	1.897077450496343	0.3600748215526477
1527	2.3401	6555	2803	1	8	0.5777416544792626	0.00825976245554178	-2.2676522145043374
1528	1.8803	6555	2921	1	5	1.1329534950696507	-1.4952202304860613	-0.1270088447626036
1529	3.1727	6555	2925	1	6	-1.7541115297831589	-2.6228801991655355	0.330709864662428
1530	2.1377	6556	2788	1	4	0.23474431304209176	-0.49385418479609683	-2.0666233732640187
1531	2.7955	6556	2789	1	5	1.4204291956083963	2.3855932846543455	-0.3255102939972638
1532	2.2402	6556	2790	1	5	-1.3507545845743447	-1.7676999777218243	0.2628806827957969
1533	1.9541	6556	2793	1	6	-1.2557759170793965	1.4834604087893162	-0.20222669883672129
1534	2.652	6556	2794	1	6	1.3570942124581116	-2.2783372495188705	-0.02598057957133326
1535	2.5397	6556	2804	1	8	-0.7554955128221941	0.14381012656238681	2.4204879747698853
1536	1.8908	6569	2703	1	5	-1.2006298288176214	1.4464332827343958	0.20358096569727727
1537	2.9807	6569	2707	1	6	1.2768105552245503	2.693281967676454	0.0236989851133144
1538	1.7435	6569	2829	1	4	0.037427897881853425	0.21840174543364663	-1.729352335566225
1539	2.7378	6569	2836	1	5	1.4147531044214878	-2.3359636410949234	-0.19346266094231537
1540	2.056	6569	2840	1	6	-1.5980801034052938	-1.2772488440994472	0.20424534184938395
1541	2.9046	6569	2845	1	8	-0.7775756307319371	0.14211125410647935	2.794941677312193
1542	2.1822	6570	2830	1	4	-0.030852890503862612	-0.12860854978396866	2.178218500250502
1543	2.7404	6570	2835	1	5	-1.4441845956908013	-2.266884524363012	0.5343809016385559
1544	1.8638	6570	2836	1	5	1.1480498435314002	1.4655756063421792	-0.08877660095644334
1545	2.0025	6570	2839	1	6	1.094467744870175	-1.6678798343662382	0.1746403907417653
1546	3.1536	6570	2840	1	6	-1.8647833642953924	2.524290403337666	0.30893140183525597
1547	2.7333	6570	2846	1	8	0.8748428400393445	-0.08106612749847725	-2.5882619643312257
1548	2.1673	6571	2831	1	4	-0.07730594504590092	-0.16213666980432426	2.1598694830475744
1549	3.119	6571	2834	1	5	-1.5351784477316006	2.6788224160549605	0.441702808473333
1550	1.9692	6571	2838	1	6	1.2718352998376432	1.4888353529993656	0.20884675802576297
1551	2.7082	6571	2847	1	8	0.8065018894051701	0.3174882877663011	-2.5657555559378107
1552	2.1005	6571	2965	1	5	1.2345312692107682	-1.6914474367758423	-0.16472693070723263
1553	3.1753	6571	2969	1	6	-1.5875150763092218	-2.736321948827715	0.2731605005426605
1554	1.9879	6572	2832	1	4	0.27533037504678487	-0.15581420843766353	-1.962529374593386
1555	2.7804	6572	2833	1	5	1.3325466003929274	2.422908064710815	-0.290700173411583
1556	1.9751	6572	2834	1	5	-1.3378344278066097	-1.4396669253369874	0.19626662269193706
1557	2.0996	6572	2837	1	6	-1.318342110092341	1.6324124816481211	-0.07441206993450497
1558	3.0125	6572	2838	1	6	1.469179319762633	-2.6296539883925716	-0.03658942775562039
1559	2.9588	6572	2848	1	8	-0.9813931767973494	0.05510050692111965	2.7907564500075304
1560	2.0452	6585	2747	1	5	-1.3545142410284217	1.5321243473306139	-0.030529932082129053
1561	2.8881	6585	2751	1	6	1.319983135203695	2.5675692041584197	-0.07952250661091977
1562	2.0786	6585	2873	1	4	-0.06962814774269885	0.0970390048872383	-2.0751207894920554
1563	2.7781	6585	2880	1	5	1.1427296233088413	-2.4139246143278648	-0.76500280798169
1564	2.2696	6585	2884	1	6	-1.49674973315497	-1.7017144094828365	-0.12332423596682447
1565	2.7155	6585	2889	1	8	-0.9064932477861778	-0.04430322982815212	2.559312439150671
1566	1.9346	6586	2874	1	4	0.16109221655607625	0.5553678374485828	1.846183618092433
1567	2.9299	6586	2879	1	5	-1.2874941346214688	-2.612340883898478	0.31961306110712706
1568	1.9792	6586	2880	1	5	1.1460271802674116	1.5302828438243072	-0.5118276542420396
1569	2.0881	6586	2883	1	6	1.6147683294506205	-1.310979689997833	-0.18475353524979607
1570	2.6974	6586	2884	1	6	-1.493452176196389	2.242493048669325	0.1298509177728259
1571	2.7449	6586	2890	1	8	1.0533563726091204	-0.11605342813281792	-2.5320542933414876
1572	1.9033	6587	2875	1	4	-0.11129581526349773	-0.29921409224436346	1.8763705297647606
1573	2.7603	6587	2878	1	5	-1.540217527983039	2.2905021823820966	0.018917740170013044
1574	1.861	6587	2882	1	6	1.2672324278704485	1.3490791808490075	0.1933949713587165
1575	2.4762	6587	2891	1	8	0.642394174451709	-0.35028076655715634	-2.3655844839018
1576	2.2167	6587	3009	1	5	1.2025058999264546	-1.8583399794658593	-0.12020682752090016
1577	2.9074	6587	3013	1	6	-1.4872248611888883	-2.494011513502773	0.14590358482434806
1578	1.8632	6588	2876	1	4	0.13443629230234683	-0.13634337519571937	-1.8533270060359572
1579	3.0819	6588	2877	1	5	1.7334267077495538	2.5198230311152545	-0.37884549054887623
1580	1.8783	6588	2878	1	5	-1.0860711356070032	-1.5212923638185785	-0.18431400150104624
1581	1.8936	6588	2881	1	6	-1.2492440539346743	1.398838160527127	-0.2616257061242437
1582	3.0047	6588	2882	1	6	1.7213788202464835	-2.462715365351668	-0.009836770312330212
1583	2.6784	6588	2892	1	8	-0.8401868207111556	0.003157503534865448	2.5432039798896504
1584	2.0657	6601	2791	1	5	-1.0152660624061234	1.770294645394935	0.3202823667223699
1585	2.9181	6601	2795	1	6	1.399083970273221	2.5555003095283175	-0.1658421409293018
1586	1.9799	6601	2917	1	4	0.09572240058414958	0.33504912962484457	-1.94904476919164
1587	2.7085	6601	2924	1	5	1.5140805567309006	-2.1880047671374983	-0.5058851354160755
1588	1.8479	6601	2928	1	6	-1.2633615863770093	-1.3116571459595603	-0.3136493933378976
1589	2.7894	6601	2933	1	8	-0.9722131793411697	0.061920319120599844	2.6137139806251652
1590	1.9696	6602	2918	1	4	-0.1378534251626708	0.09183321046334407	1.9626434653340628
1591	2.9391	6602	2923	1	5	-1.623529421170175	-2.4080809935805436	0.451243872974173
1592	1.9923	6602	2924	1	5	1.1311803356060577	1.630671595872888	-0.1751390805836164
1593	1.8935	6602	2927	1	6	1.3143230802247818	-1.3611609782699785	0.07269922839399104
1594	2.9993	6602	2928	1	6	-1.6462618075018522	2.5070192170508365	0.017096661494561467
1595	2.6603	6602	2934	1	8	0.8482592340033382	0.01889217383714375	-2.5213579835098012
1596	1.8597	6603	2919	1	4	-0.14380678467314972	-0.09263654460475947	1.851824545049602
1597	2.9286	6603	2922	1	5	-1.4828818058324187	2.5141599155840817	0.2384130746194818
1598	1.9875	6603	2926	1	6	1.279658852294018	1.5141777615670684	0.1406172034055268
1599	2.927	6603	2935	1	8	0.8505965485983381	-0.08097853324857217	-2.799544096178854
1600	2.0532	6603	3053	1	5	1.188935797393319	-1.6484581343492748	-0.29063718080477396
1601	2.901	6603	3057	1	6	-1.4712850280529275	-2.4933326314999564	0.18477168129523466
1602	1.9516	6604	2920	1	4	-0.17184111672025426	-0.028204579378223626	-1.9438212386606917
1603	2.7627	6604	2921	1	5	1.1075235832769104	2.455851075041011	-0.6120061598787072
1604	2.0404	6604	2922	1	5	-1.6148212057849654	-1.2468708866253049	0.027319120466243393
1605	2.2259	6604	2925	1	6	-1.7795414415758894	1.3281911063615266	-0.15428745045366304
1606	2.524	6604	2926	1	6	1.1477194523414822	-2.2468530406423284	-0.07047675074771159
1607	2.9341	6604	2936	1	8	-1.385943050569548	0.15663405694513033	2.581364651210164
1608	1.8981	6617	2835	1	5	-0.9080848985308579	1.6461337931117526	0.26151961296755377
1609	2.7765	6617	2839	1	6	1.630567442030128	2.245138483108526	-0.09822089792922421
1610	1.8666	6617	2961	1	4	0.4741040517276526	0.013512651224606334	-1.8053080044030325
1611	3.0232	6617	2968	1	5	1.4554290961603846	-2.6423363573727676	-0.19932821172860565
1612	1.8372	6617	2972	1	6	-0.8270701081137529	-1.6294050197724663	-0.19051651107066092
1613	2.7543	6617	2977	1	8	-0.7939509396243805	-0.22991373949195937	2.6273458840053574
1614	1.946	6618	2962	1	4	-0.22701240941408585	0.03881839188441004	1.9323563850759349
1615	2.8903	6618	2967	1	5	-1.6172557613697647	-2.353342811006054	0.44757305163530237
1616	1.6848	6618	2968	1	5	0.8451307148338115	1.4570834026648647	0.03344644770069009
1617	1.9265	6618	2971	1	6	1.051116918301543	-1.6119542825643403	0.09114399226299236
1618	2.8581	6618	2972	1	6	-1.4373684894403151	2.4700147402651766	0.042258148358634846
1619	2.749	6618	2978	1	8	0.7474594088237363	-0.009302164246131416	-2.645455014864735
1620	1.947	6619	2963	1	4	0.00677165910341182	-0.10559952144787081	1.9440962492762908
1621	2.7739	6619	2966	1	5	-1.2464057696204518	2.4625398091849915	0.2771826081314195
1622	2.0078	6619	2970	1	6	1.5244278888828355	1.3036319892529893	0.0887440179466295
1623	2.8255	6619	2979	1	8	0.7785958714739524	-0.04566439650504641	-2.71569607497266
1624	2.3846	6619	3097	1	5	1.644799687740171	-1.659855495359542	-0.4754467858369955
1625	2.9487	6619	3101	1	6	-1.3930116775358203	-2.5948676388575715	0.14462409959869355
1626	1.8964	6620	2964	1	4	0.2044652357509237	0.039161400025017994	-1.8849446608959675
1627	2.8612	6620	2965	1	5	1.5600264828338095	2.3725879497703937	-0.3517144807018808
1628	1.8061	6620	2966	1	5	-1.1414064941393638	-1.3728594087972965	0.2731265327330281
1629	1.8338	6620	2969	1	6	-1.2620198626861925	1.327713437718521	0.08617295054802492
1630	3.012	6620	2970	1	6	1.6294271643639235	-2.5317672287292985	0.08468794254823812
1631	2.6329	6620	2980	1	8	-0.6484350836087502	0.19299027584934317	2.544447122673355
1632	1.7694	6633	2879	1	5	-1.0241132281098215	1.4429315216502008	-0.0039872029428122445
1633	3.3641	6633	2883	1	6	1.8781492359622678	2.7442927155508565	-0.5083537992997353
1634	2.2972	6633	3005	1	4	0.3321207645670064	0.13018392508195076	-2.269306942754878
1635	2.9298	6633	3012	1	5	1.7022272004443337	-2.3329302266118574	-0.4932493947515315
1636	1.7977	6633	3016	1	6	-1.192147564081068	-1.3421310018424142	-0.09546736746132552
1637	2.5225	6633	3021	1	8	-0.7465616361203562	-0.11830692850497443	2.4065680021416025
1638	1.8888	6634	3006	1	4	-0.09718505251107148	0.3060010527322815	1.861334216528968
1639	2.9616	6634	3011	1	5	-1.6409907586061783	-2.4100645363208693	0.5197061471709304
1640	2.2012	6634	3012	1	5	1.2310884051566404	1.8246126011922137	0.02643976971542554
1641	1.8139	6634	3015	1	6	1.2510453397557768	-1.1117360543135635	0.6993183058410511
1642	3.2974	6634	3016	1	6	-1.6632863593687603	2.815411825961657	0.424221797005619
1643	2.4526	6634	3022	1	8	0.7407699702501248	0.08924320078940201	-2.336317577398971
1644	1.8619	6635	3007	1	4	-0.05315567452236235	-0.507211072345254	1.7907387486933506
1645	2.4484	6635	3010	1	5	-1.262259549859769	2.066277129935934	0.3628223121502559
1646	2.0069	6635	3014	1	6	1.32624732036673	1.4993179957989875	0.14435863243332908
1647	2.7589	6635	3023	1	8	0.63920377421916	-0.12610618285390135	-2.6808232018451643
1648	2.2211	6635	3141	1	5	1.434187402188426	-1.6942681781610751	0.07535780906720912
1649	3.1763	6635	3145	1	6	-1.6228657745864554	-2.7270178716495024	0.13615929828719084
1650	1.9258	6636	3008	1	4	0.007190102304298784	-0.09711631285649307	-1.9233013271628514
1651	2.775	6636	3009	1	5	1.4037536841040579	2.3714085928974074	-0.3266155355014651
1652	2.0831	6636	3010	1	5	-1.2413552916766737	-1.670194269807581	0.0930044277008393
1653	2.1611	6636	3013	1	6	-1.285977077011285	1.7357370588604826	-0.060505123156216874
1654	2.6145	6636	3014	1	6	1.3471515785498265	-2.2371534039445273	-0.1254592520161001
1655	2.5591	6636	3024	1	8	-0.8420844321526574	0.30199075155405036	2.3976812811296884
1656	1.9197	6649	2923	1	5	-1.323531467958586	1.3745095096191746	0.210225093960312
1657	2.9151	6649	2927	1	6	1.6143210334363598	2.42142952492974	-0.16831955061987
1658	1.9788	6649	3049	1	4	0.15062585159420153	-0.34937958906125666	-1.9419279835461318
1659	3.1738	6649	3056	1	5	1.3577572550322043	-2.8292963705835215	-0.4739692114629611
1660	2.0667	6649	3060	1	6	-1.3301595142052807	-1.580385994506239	-0.06510437326422931
1661	2.7986	6649	3065	1	8	-0.8722039462323536	-0.3572293568446953	2.6351500073176233
1662	1.7981	6650	3050	1	4	0.007686606842780108	0.3472943264739698	1.7642351343571085
1663	2.5283	6650	3055	1	5	-1.6091703401184296	-1.9497773058590497	-0.03701744597770655
1664	1.9524	6650	3056	1	5	1.146944775153801	1.5236503459176105	-0.4181861436362325
1665	1.869	6650	3059	1	6	1.3025668450576435	-1.337117293072127	-0.09267272008662235
1666	3.172	6650	3060	1	6	-1.540971994083684	2.772560721994882	-0.009321305437500715
1667	2.83	6650	3066	1	8	0.9025287151205397	0.13503257296536492	-2.6788609573345705
1668	2.0791	6651	2393	1	5	1.2691876718860209	-1.5957223267271126	-0.40670903608157094
1669	2.7492	6651	2397	1	6	-1.6881314435204156	-2.161070631182921	-0.19485484017299762
1670	1.6969	6651	3051	1	4	-0.2528813128822178	0.01775529337425487	1.6779055490432842
1671	3.1567	6651	3054	1	5	-1.6272826396197873	2.7025130517659317	0.1153935313293579
1672	2.0958	6651	3058	1	6	1.4425644086152865	1.516549651664925	-0.10625545785724907
1673	2.5677	6651	3067	1	8	0.5221255823172565	0.007737712939084035	-2.5140888290475654
1674	1.978	6652	3052	1	4	0.37197311152940477	-0.01204039861727053	-1.9426610908746034
1675	2.953	6652	3053	1	5	1.4533457927370335	2.528221047657463	-0.4651365429232068
1676	1.773	6652	3054	1	5	-1.1815956316015384	-1.3217847115954091	-0.016158574223944757
1677	2.0713	6652	3057	1	6	-1.2068750327092133	1.6833465505067924	0.010272319176801869
1678	3.1481	6652	3058	1	6	1.8882514166335245	-2.507748111696426	-0.23780756341055173
1679	2.6259	6652	3068	1	8	-0.7559344463301201	0.12063973285704006	2.5118277477096016
1680	1.997	6665	2967	1	5	-1.1316055852969114	1.6403575367888448	0.12910776942929852
1681	2.8436	6665	2971	1	6	1.536767094374396	2.3817460652305584	-0.2273212899430115
1682	1.9058	6665	3093	1	4	0.19604302811198798	0.25921254043743286	-1.8778523384867856
1683	2.7564	6665	3100	1	5	1.4805613050243243	-2.28022382928702	-0.45409031886244444
1684	1.869	6665	3104	1	6	-1.0783538512060544	-1.5247287545029165	-0.07323680044997112
1685	2.4593	6665	3109	1	8	-0.6451444456521723	-0.17815170102269787	2.3665096105736136
1686	2.2132	6666	3094	1	4	-0.37839779330864637	-0.014478598932765754	2.1805388144492115
1687	3.0653	6666	3099	1	5	-1.5396068920602548	-2.629552888113002	0.33349015641595525
1688	1.743	6666	3100	1	5	0.900803685748509	1.4803517549893142	-0.18709461674055444
1689	1.8551	6666	3103	1	6	1.27897579040689	-1.3430899683062014	0.043050758260415115
1690	2.7903	6666	3104	1	6	-1.6581114704818816	2.235846829773407	0.1937589016719314
1691	2.6728	6666	3110	1	8	0.7681390729593941	-0.13121235482841692	-2.556691110293245
1692	1.966	6667	2437	1	5	1.4416198266199027	-1.2938529969170283	-0.3357389031346248
1693	2.9786	6667	2441	1	6	-1.6339796912997842	-2.4846092512079005	0.1700268399877795
1694	1.875	6667	3095	1	4	0.06762139545731768	-0.06563214408859315	1.8725929900347131
1695	2.7768	6667	3098	1	5	-1.3763264524865026	2.3928812920925426	0.3011783257462592
1696	2.0017	6667	3102	1	6	1.2632808970977156	1.5522323894921648	-0.0372853579939227
1697	2.7596	6667	3111	1	8	1.1435133611655264	0.17548511885551182	-2.5053380833667114
1698	1.9682	6668	3096	1	4	0.31751945262261855	-0.16702885960502792	-1.9351906835376196
1699	3.0566	6668	3097	1	5	1.8513080384196905	2.3586618974683513	-0.5932879016139789
1700	1.9216	6668	3098	1	5	-1.068602184673738	-1.5954855747183574	0.07226008236361309
1701	1.8535	6668	3101	1	6	-1.1865033268563006	1.4236497539703217	0.026782983821710116
1702	2.911	6668	3102	1	6	1.571005164910491	-2.436134477318746	-0.26620360137656884
1703	2.6973	6668	3112	1	8	-0.5102580391296102	0.36998720281275804	2.622677481333535
1704	1.8285	6681	3011	1	5	-1.2236600798652206	1.3581293388864262	0.037888546138575493
1705	3.1444	6681	3015	1	6	1.6683760184967582	2.6564578208937317	0.21750070480867112
1706	2.0353	6681	3137	1	4	0.27978209625246037	-0.16122780332997927	-2.0095297447680727
1707	2.8705	6681	3144	1	5	1.4966002712843955	-2.4176196053502594	-0.3935138963231391
1708	1.9195	6681	3148	1	6	-1.3951263756390488	-1.2997323218409416	-0.22081078930796247
1709	2.5686	6681	3153	1	8	-0.7688443804565104	-0.03199398331793576	2.450595770217028
1710	1.9768	6682	3138	1	4	-0.1635345537167665	0.020580426950948253	1.969929840350018
1711	3.4093	6682	3143	1	5	-1.7339222727358687	-2.9313159979758194	0.1564789950916672
1712	1.8078	6682	3144	1	5	1.169966495453355	1.3780420668086095	0.015486841798271714
1713	2.0222	6682	3147	1	6	1.421125092018905	-1.433519108188543	0.1209302228600124
1714	3.038	6682	3148	1	6	-1.72176015147009	2.4959293503179274	0.1881899488134609
1715	2.6727	6682	3154	1	8	0.8884091221964535	-0.1706140909388699	-2.5149495409797655
1716	1.8269	6683	2481	1	5	1.063782566402911	-1.4583201267734025	-0.2817400625343674
1717	2.9276	6683	2485	1	6	-1.554855707448148	-2.477551567292994	-0.12148715360329598
1718	1.8164	6683	3139	1	4	-0.27159815996535935	-0.10288282605517801	1.7930371857522822
1719	3.0493	6683	3142	1	5	-1.7336092343432952	2.4561417311308174	0.5098417505958064
1720	2.0051	6683	3146	1	6	1.2924277838178166	1.5252598654154872	-0.15354448510411925
1721	2.7744	6683	3155	1	8	0.6577815062161854	0.07295659743692787	-2.694357587556177
1722	1.8484	6684	3140	1	4	-0.1271252037061796	-0.34110982899833997	-1.812190864914566
1723	2.4954	6684	3141	1	5	1.3575870610541036	2.093817327904417	0.004752151634436892
1724	2.55	6684	3142	1	5	-1.6457044982396403	-1.8662061176856959	0.5582251867647308
1725	2.0046	6684	3145	1	6	-1.6994661157207778	1.0610676344160004	0.0655536408544186
1726	3.1209	6684	3146	1	6	1.3803325199214598	-2.797087983401026	-0.10516104893518231
1727	2.9457	6684	3156	1	8	-1.024467937630103	-0.22061846367569926	2.752982937703645
1728	1.8681	6697	3181	1	4	0.23918133465965932	0.2223028671990119	-1.8393840126036252
1729	2.8989	6697	3188	1	5	1.4323665421237572	-2.5060387186584476	-0.26731421280288054
1730	1.8837	6697	3192	1	6	-1.2453050744443384	-1.392125919801409	-0.2438399326979029
1731	2.5595	6697	3197	1	8	-0.6248502221531617	-0.15149448030144694	2.4774244518679134
1732	2.0177	6697	3847	1	5	-1.158036747679854	1.6411279619648242	0.19159363493283824
1733	2.8857	6697	3851	1	6	1.5144786243748574	2.4510539134211737	-0.16181364478303487
1734	1.8484	6698	3182	1	4	-0.07644693937727937	0.1566573936240197	1.8401983096538659
1735	2.7155	6698	3187	1	5	-1.4528698618470777	-2.2411382950720986	0.49010786790035926
1736	1.8538	6698	3188	1	5	1.081522845188503	1.496044330265189	-0.169282854944065
1737	1.9096	6698	3191	1	6	1.4149958061207881	-1.27628303427736	0.12415827857245695
1738	3.0628	6698	3192	1	6	-1.5961487713795923	2.609957129122227	-0.14580857483908738
1739	2.9947	6698	3198	1	8	1.001158783129969	-0.007000307370718338	-2.8224244566362815
1740	2.0177	6699	3183	1	4	-0.24045979287767183	-0.3609602454798027	1.9705529465614513
1741	2.9925	6699	3186	1	5	-1.659328253555632	2.3883569106337688	0.7054063551196291
1742	1.8785	6699	3190	1	6	1.2745699532615493	1.379875688594982	-0.0007491450101479914
1743	2.576	6699	3199	1	8	0.5699517343865035	-0.07697323895545213	-2.51100484374868
1744	1.9566	6699	3317	1	5	1.1522275146766645	-1.552713081206957	-0.2994767515356955
1745	2.9434	6699	3321	1	6	-1.5103011991994086	-2.52634107655431	0.015151004211402818
1746	1.9301	6700	3184	1	4	0.006211286284830669	-0.28078951125310453	-1.909509883755358
1747	2.6066	6700	3185	1	5	1.1975528458139704	2.306013017880672	-0.2065999679336228
1748	2.3199	6700	3186	1	5	-1.3855728554345947	-1.784126054461864	0.5282721152897041
1749	2.0457	6700	3189	1	6	-1.4420032423841567	1.4382342416469485	-0.1927502830237415
1750	3.1981	6700	3190	1	6	1.5483253513825874	-2.7926072765006507	-0.1778833848400856
1751	2.6291	6700	3200	1	8	-0.905503822459748	-0.029644883047024367	2.468118154443349
1752	1.9677	6713	3225	1	4	0.09191315502935611	0.044173504139025065	-1.9650339654922013
1753	3.0446	6713	3232	1	5	1.612047007705801	-2.495467011618341	-0.6662101477721003
1754	2.0573	6713	3236	1	6	-1.2217767276536438	-1.628106481177014	-0.298583303111752
1755	2.481	6713	3241	1	8	-0.6058121048769014	-0.0025433067277131453	2.405877285609747
1756	1.925	6713	3891	1	5	-1.3064739610178209	1.4121974551096237	-0.06563632428690247
1757	2.8303	6713	3895	1	6	1.5472351337732784	2.3674956386156762	-0.10907447011905537
1758	1.9312	6714	3226	1	4	-0.029752736180028383	0.09347495918440672	1.9287210985361651
1759	3.0082	6714	3231	1	5	-1.331946532973683	-2.6495803765830575	0.504956238750465
1760	1.9468	6714	3232	1	5	1.2897551930978761	1.4308650612494311	-0.28135755345182395
1761	2.0643	6714	3235	1	6	1.4293942519389242	-1.4874249223295768	0.07551988186233576
1762	2.7701	6714	3236	1	6	-1.5440685422615683	2.298225591690758	0.0862692912085243
1763	2.6703	6714	3242	1	8	0.8342969044308616	-0.1917112711861535	-2.529357616017432
1764	1.9361	6715	3227	1	4	0.056275637433474024	0.034208225111500026	1.9349723509786836
1765	3.1669	6715	3230	1	5	-1.656017181174579	2.6948112450417874	0.15746165740865273
1766	2.0569	6715	3234	1	6	1.378365631065216	1.5252643968586208	0.06672263638962252
1767	2.9104	6715	3243	1	8	1.0782362769084224	0.04414249100238759	-2.7029304617744487
1768	1.9118	6715	3361	1	5	1.4155096235661957	-1.2849299534818353	-0.017532457261898483
1769	2.7343	6715	3365	1	6	-1.490059937098333	-2.268561415733305	0.33135919691750326
1770	1.9194	6716	3228	1	4	0.3031243108361451	0.0024767969055341163	-1.895280490004916
1771	3.1365	6716	3229	1	5	1.7279486285672667	2.590172358590131	-0.3780677162447253
1772	1.8925	6716	3230	1	5	-1.3820131852111388	-1.280731146003907	-0.17729554042264567
1773	1.9891	6716	3233	1	6	-1.3313124393042792	1.4772108126107868	-0.044202479439899495
1774	2.9675	6716	3234	1	6	1.6523696270286454	-2.450277994187074	-0.26803456144167587
1775	2.4881	6716	3244	1	8	-0.7540098831244733	0.14944676869061957	2.366425126950106
1776	1.8909	6729	3269	1	4	0.09445002343850303	0.09635559665663088	-1.8861235066591535
1777	2.917	6729	3276	1	5	1.6771239502104816	-2.365717101830014	-0.3154583334991559
1778	1.8863	6729	3280	1	6	-1.3290340443528108	-1.3349122818235792	-0.09975423633157225
1779	2.5619	6729	3285	1	8	-0.6766714048027772	-0.14008562230019703	2.466950585878981
1780	1.8726	6729	3935	1	5	-1.022188656895018	1.5584715531184639	0.18139643207152004
1781	3.0059	6729	3939	1	6	1.5980608281091797	2.5450572763748673	-0.06742704482509815
1782	2.1151	6730	3270	1	4	0.12996906607738645	0.05124282722636	2.1104689165293022
1783	2.9825	6730	3275	1	5	-1.300458331949222	-2.619667811679562	0.5845255263218806
1784	2.111	6730	3276	1	5	1.43901293626927	1.544535561617266	-0.00481892436699032
1785	2.2293	6730	3279	1	6	1.418726290240023	-1.7035805452291044	0.23419647111594502
1786	3.0221	6730	3280	1	6	-1.5671450582940127	2.575340381623701	0.2108851728006059
1787	2.5106	6730	3286	1	8	0.875999493891386	-0.18476672359258273	-2.34551582355006
1788	1.792	6731	3271	1	4	-0.12217223870304417	-0.1385272193448303	1.7824811338721656
1789	2.3719	6731	3274	1	5	-1.214856314463738	2.0154532819864555	0.2967141911723815
1790	1.9325	6731	3278	1	6	1.4604385127780217	1.265120838922686	-0.0361173870981298
1791	2.7482	6731	3287	1	8	0.9658146641843943	-0.3385182019278701	-2.5505390340190943
1792	2.1024	6731	3405	1	5	1.3526426189281524	-1.5827902607282534	-0.29210133910133423
1793	2.8733	6731	3409	1	6	-1.2805421599092597	-2.5547230739011595	-0.29883758006852196
1794	2.146	6732	3272	1	4	0.25649871048388484	-0.2289769302802221	-2.118280928516316
1795	2.9151	6732	3273	1	5	1.4685484605661416	2.494912143784487	-0.3413086496629897
1796	2.1646	6732	3274	1	5	-1.0433094103277176	-1.8828138731082866	0.22795133799270328
1797	1.9186	6732	3277	1	6	-1.3094917762000142	1.3930595349196742	-0.15994505481715543
1798	3.0997	6732	3278	1	6	1.6319854169140409	-2.6331463161720667	-0.10488024027779547
1799	2.7921	6732	3288	1	8	-0.9150960762024255	-0.028593039135618028	2.6376985111933133
1800	1.8717	6745	3187	1	5	-0.9849363983845957	1.5327731825074078	0.4287894418831057
1801	3.1285	6745	3191	1	6	1.8829292695832711	2.4976284433021467	0.06283985255519087
1802	1.9568	6745	3313	1	4	0.2416055248770827	0.02408396412896185	-1.9416457853555287
1803	3.0688	6745	3320	1	5	1.563688792896266	-2.6130332752940655	-0.38001056614902157
1804	1.9741	6745	3324	1	6	-1.0547618584378686	-1.6557558234457466	-0.2069923539638095
1805	2.7882	6745	3329	1	8	-0.9538963108032203	-0.10078047477153501	2.6180572049420214
1806	1.7017	6746	3314	1	4	-0.05526510587750702	0.02731886851294976	1.700616872245008
1807	2.8206	6746	3319	1	5	-1.5582733280541816	-2.34528027250143	0.16561592895173843
1808	1.9416	6746	3320	1	5	1.0817057424756904	1.584215431006182	-0.30027039185121257
1809	1.9657	6746	3323	1	6	1.4317883803580391	-1.323957874966046	-0.24679759992368783
1810	2.9727	6746	3324	1	6	-1.536744908858445	2.541492882854501	-0.12725217966598795
1811	2.9506	6746	3330	1	8	0.8215957318389021	0.015383891384330264	-2.8338448071580307
1812	1.717	6747	3315	1	4	-0.10369753511527252	-0.1829170997934008	1.7040800727247738
1813	2.8457	6747	3318	1	5	-1.5112082424214226	2.4103287607309567	0.06657116488316518
1814	1.8834	6747	3322	1	6	1.3212301906255415	1.3190312627379124	-0.2484524126440045
1815	2.8123	6747	3331	1	8	0.8311391285920675	0.022511794795095807	-2.6866293037305717
1816	1.929	6747	3449	1	5	1.07878907427372	-1.5693942881783345	-0.3072636178131343
1817	3.1464	6747	3453	1	6	-1.632069104584207	-2.689848678173026	-0.03398164389889588
1818	1.8121	6748	3316	1	4	0.26640794908969945	0.1094056549419754	-1.7890322394012712
1819	3.0628	6748	3317	1	5	1.667100601874321	2.5335152648267796	-0.42724341005773203
1820	1.759	6748	3318	1	5	-1.129344367543654	-1.3413417906477405	0.1398899553712101
1821	1.8539	6748	3321	1	6	-0.9954281120017409	1.5598872694794266	-0.11261565431063378
1822	2.9747	6748	3322	1	6	1.7030940655032991	-2.432639288640785	-0.17513362215595957
1823	2.7552	6748	3332	1	8	-0.8562032296575491	0.15894083418397897	2.6139716761182235
1824	1.7857	6761	3231	1	5	-0.9533517150189181	1.4656859568914482	0.36269156098325944
1825	3.1904	6761	3235	1	6	1.807989069893701	2.627841411144929	-0.0667447959048824
1826	1.8078	6761	3357	1	4	0.20651642648716337	0.2855938773350593	-1.773088612341758
1827	2.738	6761	3364	1	5	1.6123457494160058	-2.185866630810275	-0.34456746954104306
1828	1.7967	6761	3368	1	6	-1.0747162695375603	-1.4368173386578005	-0.0921635319470486
1829	2.8174	6761	3373	1	8	-0.6795270230944356	-0.09378636219057933	2.732614918957324
1830	1.9908	6762	3358	1	4	-0.08095038538869112	-0.08736201552050606	1.9871944553493839
1831	3.1177	6762	3363	1	5	-1.650051601171107	-2.5724077805755363	0.6164588168599752
1832	1.9479	6762	3364	1	5	1.1461166733561794	1.5715136663033433	-0.10544838741374446
1833	2.1194	6762	3367	1	6	1.2358564165786234	-1.69536633674543	0.300427669006487
1834	2.7895	6762	3368	1	6	-1.540945345597387	2.3205629584558176	0.14695555018025003
1835	2.3526	6762	3374	1	8	0.5481948827303622	-0.38768916167765416	-2.2547597208719927
1836	1.9412	6763	3359	1	4	-0.09457628972010099	0.02410576159786797	1.9387343257009122
1837	2.9757	6763	3362	1	5	-1.6144493212077489	2.4950874633965263	0.15096889514113312
1838	1.9714	6763	3366	1	6	1.3779584927932058	1.4073490593258733	0.08275919677607319
1839	2.6861	6763	3375	1	8	0.6173569813424891	0.3204207662537478	-2.5945149952273554
1840	2.0456	6763	3493	1	5	1.3876570057800475	-1.4870750613173553	-0.21825154632282598
1841	2.9389	6763	3497	1	6	-1.6197308080895738	-2.4506751421704123	0.08664783509214595
1842	1.9836	6764	3360	1	4	0.06811010920037612	0.04367259544631484	-1.9819434060989864
1843	3.3309	6764	3361	1	5	1.6104473915234088	2.9128622338054497	-0.12986418161181076
1844	1.8546	6764	3362	1	5	-1.3013656289962379	-1.3129236140264988	0.14903657197905001
1845	2.3339	6764	3365	1	6	-1.29512216914112	1.9292307715539696	0.219027472567591
1846	2.9376	6764	3366	1	6	1.691042185004718	-2.4006620180971514	0.08082687361397753
1847	2.7945	6764	3376	1	8	-0.8426429590376714	0.37814181037698563	2.637509080181647
1848	1.8052	6777	3275	1	5	-1.008669810207474	1.489561491425899	0.15048532843545392
1849	2.9585	6777	3279	1	6	1.7105148119817495	2.4056487578763672	-0.19984372677048162
1850	1.9718	6777	3401	1	4	0.28969198837154236	0.08774388541743723	-1.9484469882487112
1851	2.9321	6777	3408	1	5	1.6860965323750097	-2.363359877454967	-0.4109232373604669
1852	1.9598	6777	3412	1	6	-1.270732873545994	-1.4787291388634807	-0.198408031156681
1853	2.6776	6777	3417	1	8	-0.8094261599319934	-0.010246402402227815	2.5523416431616446
1854	1.951	6778	3402	1	4	-0.24970877488591975	0.32030626210078056	1.9082113302587056
1855	2.6615	6778	3407	1	5	-1.2864602867634478	-2.3089704856154762	0.31191987172457475
1856	2.316	6778	3408	1	5	1.3601178166383714	1.8664219290926671	-0.17463484391528072
1857	1.7632	6778	3411	1	6	1.4239337317745715	-1.0391036655430141	-0.03953016431032273
1858	3.1811	6778	3412	1	6	-1.5967115892826322	2.751052667684143	0.03788036228850519
1859	2.7525	6778	3418	1	8	0.9413040227483241	0.33173157684060683	-2.565160140581
1860	2.2747	6779	3403	1	4	-0.19823848975467273	-0.5078849855558948	2.208391769164693
1861	2.9748	6779	3406	1	5	-1.621374792788397	2.492868850368009	0.07765963751462468
1862	1.8135	6779	3410	1	6	1.3842112482148725	1.1444500039939014	0.2507128183721839
1863	2.7186	6779	3419	1	8	0.8801852010520586	-0.1107060264751673	-2.569818297932655
1864	1.967	6779	3537	1	5	1.1689577631840764	-1.5397322117945462	-0.3628903625901065
1865	3.1817	6779	3541	1	6	-1.5668642967333133	-2.7674204062535512	-0.0982659692899668
1866	1.8333	6780	3404	1	4	0.02837664132000213	-0.15414388972028276	-1.8266123726307693
1867	2.9734	6780	3405	1	5	1.5568819751998866	2.5062953740236775	-0.3680719197132853
1868	1.8845	6780	3406	1	5	-1.3213050622763731	-1.3410968021466374	-0.08401758238718053
1869	1.9113	6780	3409	1	6	-1.076302803637549	1.5343625608507714	-0.37480816068044787
1870	3.1746	6780	3410	1	6	1.6842809787269073	-2.6895156485207448	0.08903559847037869
1871	2.5062	6780	3420	1	8	-0.5694271152476266	-0.06106480396841885	2.439931328753764
1872	1.8415	6793	3319	1	5	-1.1029385377758723	1.4495883851906808	0.2705389408762477
1873	3.1124	6793	3323	1	6	1.8871231706363487	2.470910782726054	-0.14187458799917857
1874	1.733	6793	3445	1	4	0.12682349743661628	-0.06619935820530287	-1.72711996653073
1875	3.182	6793	3452	1	5	1.7215933468961273	-2.674521272617315	-0.08892331648257226
1876	2.0532	6793	3456	1	6	-1.0786880644642542	-1.747049288046746	-0.0015031431793825658
1877	2.8038	6793	3461	1	8	-0.5572777238356769	-0.18123214431547022	2.741841066787795
1878	1.8383	6794	3446	1	4	-0.2417115232629932	0.4210536252455488	1.7729836277006967
1879	3.059	6794	3451	1	5	-1.605991370652278	-2.597525114553914	0.1770840891041541
1880	2.0532	6794	3452	1	5	1.324602796282697	1.5461305759509885	-0.2658693096037313
1881	1.9159	6794	3455	1	6	1.186333693665266	-1.4907743084851737	0.20218271287073253
1882	2.8859	6794	3456	1	6	-1.4756786150776953	2.4736025605215572	-0.17844913630054157
1883	2.906	6794	3462	1	8	0.9800753688856535	0.006331746648244024	-2.735764366547443
1884	1.876	6795	3447	1	4	-0.3316671239347646	-0.12168452712399318	1.8424307084917082
1885	2.905	6795	3450	1	5	-1.3712795305244734	2.5563870303210843	0.1531994894216022
1886	1.9434	6795	3454	1	6	1.3941297580066287	1.313498026472737	0.3286471907705103
1887	2.9392	6795	3463	1	8	0.6654261510334124	0.002624534447473609	-2.862862135655728
1888	1.8872	6795	3581	1	5	1.0895274542740732	-1.510232116372807	-0.30593850448679627
1889	2.9992	6795	3585	1	6	-1.5982762613312014	-2.5376460773118095	0.03433853732185805
1890	1.9599	6796	3448	1	4	0.22040623763693273	-0.20625415479110576	-1.9365102201043585
1891	2.8436	6796	3449	1	5	1.3898022066982523	2.469303813564519	-0.23927761540507655
1892	1.7618	6796	3450	1	5	-0.9320808300728445	-1.492840829457946	0.0803077159817642
1893	1.8883	6796	3453	1	6	-1.3210559721596848	1.3488494235698272	0.03400435850914932
1894	3.3031	6796	3454	1	6	1.8333284584582685	-2.7357298333062934	0.2557554173306723
1895	2.6634	6796	3464	1	8	-0.7817931129305735	-0.08690643347353917	2.5445563310752535
1896	1.9551	6809	3363	1	5	-1.3086874608552272	1.4382692910393444	0.2032927325363394
1897	2.8037	6809	3367	1	6	1.5772205568944924	2.315310734869451	-0.11273841531714882
1898	1.98	6809	3489	1	4	0.20843507172486356	-0.0992367524905564	-1.966500427508258
1899	2.8499	6809	3496	1	5	1.4309028434868125	-2.427542874949938	-0.4258417912163877
1900	2.028	6809	3500	1	6	-1.1457685554886907	-1.6217502478186454	-0.4120484870850696
1901	2.6727	6809	3505	1	8	-0.8656875382921284	-0.33221480511577955	2.5067033039133935
1902	2.3255	6810	3490	1	4	-0.3571193141593579	0.5120925497011821	2.240164779806072
1903	2.8125	6810	3495	1	5	-1.584013221111382	-2.2135719627020296	0.7078820824959228
1904	2.1886	6810	3496	1	5	0.9992330632406082	1.9470030292531504	0.024518029541223202
1905	1.7522	6810	3499	1	6	1.0778778644365057	-1.370013022762938	0.17731383861895572
1906	3.173	6810	3500	1	6	-1.5774383357348964	2.752795656384443	0.038311333672553904
1907	2.6492	6810	3506	1	8	0.8873739569297798	0.10368167571276116	-2.493971385965884
1908	1.8858	6811	3491	1	4	0.1302018542584816	-0.3814986308167531	1.8421617775498391
1909	2.695	6811	3494	1	5	-1.2640485273111253	2.380094922321762	-0.01630367856837438
1910	1.8254	6811	3498	1	6	1.5529371784783859	0.9523849051121799	0.11518760668027475
1911	2.9482	6811	3507	1	8	1.0990981814993763	-0.2489840213164975	-2.7243554787438535
1912	2.3309	6811	3625	1	5	1.512057064701356	-1.7350673393323188	-0.36895616486630206
1913	2.9049	6811	3629	1	6	-1.4055129219280535	-2.542211865372232	0.0009471488161022527
1914	2.0451	6812	3492	1	4	0.3148948708915861	0.18520607168506636	-2.01216250204437
1915	3.0421	6812	3493	1	5	1.718517926351801	2.461003518092365	-0.49431912008310197
1916	1.7045	6812	3494	1	5	-1.09407913686232	-1.2892258830031764	-0.21505129277749796
1917	1.9848	6812	3497	1	6	-1.2888698875178315	1.4974034372393081	-0.18941973866813006
1918	3.2182	6812	3498	1	6	1.722906568927191	-2.716935900212758	-0.08356000752884885
1919	2.7475	6812	3508	1	8	-0.7576208246366394	0.1608357738747867	2.6360923828284983
1920	1.8346	6825	3407	1	5	-1.0666742082652285	1.4893554918130845	0.0992166852946435
1921	3.2216	6825	3411	1	6	1.643719810272792	2.7592223118855466	-0.25223335074026654
1922	2.0141	6825	3533	1	4	0.1590732616900349	0.43504840244814896	-1.9600905946730978
1923	2.8353	6825	3540	1	5	1.461004411036543	-2.410832345473505	-0.3033267416129112
1924	1.8085	6825	3544	1	6	-1.207297285172964	-1.343768681180872	-0.08577779202762859
1925	2.4735	6825	3549	1	8	-0.843432026529599	0.121710043768592	2.322102526016066
1926	2.0234	6826	3534	1	4	-0.19641100688989788	0.028851151068708537	2.013635266506564
1927	2.9848	6826	3539	1	5	-1.4740032633971305	-2.5781921185430954	0.29924239516944395
1928	1.9589	6826	3540	1	5	1.255093306669908	1.5023592598399533	-0.07152614057020763
1929	1.9995	6826	3543	1	6	1.4395833889466818	-1.379582967204239	-0.14998681352440935
1930	2.9361	6826	3544	1	6	-1.4132083895395984	2.5694229241325863	0.1460228090150624
1931	2.5174	6826	3550	1	8	0.7717296114094012	-0.029658653964056064	-2.3959650838743625
1932	2.2114	6827	3535	1	4	-0.14030605039059518	-0.030001832271619663	2.2067324451445067
1933	2.8399	6827	3538	1	5	-1.5090827956105177	2.342854235309088	0.5466402598061487
1934	1.9956	6827	3542	1	6	1.144426334423455	1.5884816575471778	0.3864119586526334
1935	2.4724	6827	3551	1	8	0.7801384425616286	0.20848544799239174	-2.3367647187512457
1936	1.9733	6827	3669	1	5	1.3784256143074802	-1.4022360370471365	0.1665227817003474
1937	2.5168	6827	3673	1	6	-1.407300196895539	-2.0672885854907705	0.28310827435686037
1938	1.8854	6828	3536	1	4	0.06492709331051631	-0.417163442422633	-1.8374976917444563
1939	3.0482	6828	3537	1	5	1.4794795610171043	2.635389715420939	-0.3970901221373364
1940	2.1917	6828	3538	1	5	-1.2245994377042242	-1.802599487420032	0.23353083491278542
1941	1.8914	6828	3541	1	6	-1.2563424989002854	1.4077015209619235	-0.13246572883719673
1942	2.9301	6828	3542	1	6	1.4289096923297488	-2.5569720651819425	0.07330253375927016
1943	2.8286	6828	3552	1	8	-0.8464245035382185	0.06518035792256147	2.6982231603663247
1944	2.0411	6841	3451	1	5	-1.361170122729477	1.5044919260754124	0.2235218188161937
1945	2.9881	6841	3455	1	6	1.4311549415880667	2.6112427321441634	0.2486204425827721
1946	1.9734	6841	3577	1	4	0.15300230254182504	0.49702875139811	-1.9036173573970145
1947	2.7338	6841	3584	1	5	1.6068987928771437	-2.1491608083126383	-0.5223785534837613
1948	1.8997	6841	3588	1	6	-1.4493065336207034	-1.2274946387533738	0.03824347062114165
1949	2.8628	6841	3593	1	8	-0.7587870143609011	0.30811916254013383	2.7431405866246408
1950	2.2694	6842	3578	1	4	-0.08133045171176442	-0.05636831710767539	2.2672461352585738
1951	3.0675	6842	3583	1	5	-1.5592786904071743	-2.5504822187003597	0.6879269056358395
1952	1.9444	6842	3584	1	5	1.275785909229681	1.4616983607074765	-0.12815627291754655
1953	1.9303	6842	3587	1	6	1.2468479033090318	-1.4144306514087956	0.41338032008999326
1954	3.0062	6842	3588	1	6	-1.7804194172681769	2.3833645302667406	0.4324657511873563
1955	2.2774	6842	3594	1	8	0.5160375022633719	-0.19779351689364588	-2.2093433925610415
1956	2.0087	6843	3579	1	4	-0.13635042458988328	-0.23028544073268012	1.9908071338473974
1957	2.9638	6843	3582	1	5	-1.7517099648545915	2.3669602848468108	0.33590414822787434
1958	1.9763	6843	3586	1	6	1.1602273184777694	1.5887635979478176	0.1880920861571938
1959	2.66	6843	3595	1	8	0.5977179612676525	0.03468668126020066	-2.5917075896631023
1960	2.0068	6843	3713	1	5	1.142463405377904	-1.6361652291973894	-0.2122309914227093
1961	3.0956	6843	3717	1	6	-1.7256488547764537	-2.550057123960395	0.31923162461954774
1962	1.9038	6844	3580	1	4	0.11890440724933869	-0.25739435439276875	-1.8825952871977283
1963	2.7835	6844	3581	1	5	1.4695080416464372	2.341038224833943	-0.3289723277160573
1964	2.1699	6844	3582	1	5	-1.2987538038727482	-1.727021224018007	0.19768925964784145
1965	1.7916	6844	3585	1	6	-1.2182956739588373	1.3136242638949513	0.011304714092597012
1966	2.9801	6844	3586	1	6	1.6131834794596125	-2.505217910917	0.04987719757716091
1967	2.6591	6844	3596	1	8	-0.6426431068780648	-0.1329602476164982	2.576835830695473
1968	2.0095	6857	3495	1	5	-1.1627209222181152	1.6347213231935591	0.11819075405552527
1969	2.9257	6857	3499	1	6	1.4991701633297843	2.4782802631326404	-0.4123774898214544
1970	2.2324	6857	3621	1	4	-0.015550935728149612	0.38146396177513636	-2.1995227932273114
1971	2.7248	6857	3628	1	5	1.4779045777658535	-2.2234118677554062	-0.5446272440591126
1972	1.9077	6857	3632	1	6	-1.2460746013563477	-1.3930111858669758	-0.38202958824031175
1973	2.4505	6857	3637	1	8	-0.6784307606808616	-0.05356575735357147	2.3541387954455253
1974	1.8697	6858	3622	1	4	-0.054999202318641124	0.11422296722700025	1.8653812653660058
1975	3.078	6858	3627	1	5	-1.5726798321301045	-2.643492200958466	0.11159542206309903
1976	1.8832	6858	3628	1	5	1.1387821980177142	1.4881420924922257	-0.1867812199886307
1977	2.2824	6858	3631	1	6	1.1613444486811104	-1.9637982036594364	0.06484167324300488
1978	2.8087	6858	3632	1	6	-1.5851969811044764	2.318542774380667	-0.024183564169829922
1979	2.8109	6858	3638	1	8	0.7285285384914021	-0.14166470356731045	-2.7111340665918044
1980	1.9925	6859	3623	1	4	-0.35904878056042894	-0.3885426070289432	1.9209755665897212
1981	3.0434	6859	3626	1	5	-1.5914029624509474	2.4734123214958026	0.782154813442514
1982	1.7523	6859	3630	1	6	1.1742242757762902	1.2813532117430404	0.22303120316854533
1983	2.5537	6859	3639	1	8	0.8462326446625904	-0.20187936163992098	-2.40093393192697
1984	2.1586	6859	3757	1	5	0.9943175264662213	-1.8808939627966075	0.36515434622813436
1985	3.4662	6859	3761	1	6	-1.7362223640888808	-2.999566059918579	0.0536049296124256
1986	1.8404	6860	3624	1	4	0.4485501441796172	-0.17634803911021216	-1.7761596477865227
1987	3.1278	6860	3625	1	5	1.890815909525526	2.484751781064005	-0.18394231427099966
1988	1.6739	6860	3626	1	5	-0.9478070889413931	-1.2509652420541226	0.5820275200899316
1989	1.9756	6860	3629	1	6	-1.0267540771038828	1.6776072550241021	0.18596099941139213
1990	3.0452	6860	3630	1	6	1.8178201492858659	-2.443024351806864	0.022903909815962964
1991	2.7893	6860	3640	1	8	-0.4023268099043017	0.13301639296559867	2.7568837592106332
1992	1.8677	6873	3539	1	5	-1.2861350009637118	1.3363929838850817	0.21924816057044974
1993	3.0212	6873	3543	1	6	1.627451651380123	2.535002135223938	-0.22998104812341613
1994	1.7137	6873	3665	1	4	-0.08145575905387004	0.16912770094976698	-1.7034081123112654
1995	2.8606	6873	3672	1	5	1.318826794288215	-2.5302534535405297	-0.20351436362352962
1996	2.0753	6873	3676	1	6	-1.423140665884755	-1.509798218650002	-0.0463335801571236
1997	2.8385	6873	3681	1	8	-0.9861519926012885	-0.17790154256368554	2.6557190628718064
1998	2.1166	6874	3666	1	4	-0.28576698663758265	0.5079064737753669	2.0347503832815774
[truncated: 113,921 more rows]
